# Supplementary material for: Genomic analyses identify recurrent MEF2D fusions in acute lymphoblastic leukaemia
Source: Nat Commun. 2016 Nov 8;7:13331. doi: 10.1038/ncomms13331 (PMC5105166; doi:10.1038/ncomms13331)
Supplement: Supplementary Data 1 — Details of sample cohort. [file ncomms13331-s2.xlsx]

## Sheet: Sheet1
Supplementary Data 1. Details of sample cohort
PCGP ID	Institute	COG USI	Protocol	Age_Dx_yrs	Gender	Initial groupa	Final groupb	Subgroupc	RNAseq result	RAS mutation*	GEP£ from RNAseq	ROSE§	RNAseq library	Data availability
SJBALL013388	COG	PAVRYA	AALL1131	10	Female	Ph-like	MEF2D	MEF2D-BCL9	MEF2D-BCL9	No RAS mutation	Yes	NA	Stranded total RNA, PE101bp	EGAS00001001952
SJBALL014169	MDACC			21.3	Female	Other	MEF2D	MEF2D-BCL9	MEF2D-BCL9	No RAS mutation	Yes	NA	Stranded total RNA, PE101bp	EGAS00001001952
SJBALL020667	COG	PAPAEB	AALL0232	14.8	Female	Other	MEF2D	MEF2D-BCL9	MEF2D-BCL9	NRAS(p.G12D,MAF=0.09)	Yes	R3	Unstranded mRNA, PE101bp	EGAS00001001952
SJBALL020703	COG	PAPHHF	AALL0232	14.2	Female	Other	MEF2D	MEF2D-BCL9	MEF2D-BCL9	No RAS mutation	Yes	R3	Unstranded mRNA, PE101bp	EGAS00001001952
SJBALL020711	COG	PAPIHY	AALL0232	13.9	Male	Other	MEF2D	MEF2D-BCL9	MEF2D-BCL9	NRAS(p.G12D,MAF=0.57)	Yes	R3	Unstranded mRNA, PE101bp	EGAS00001001952
SJBALL020906	COG	PANZPP	AALL0232	15.1	Male	Other	MEF2D	MEF2D-BCL9	MEF2D-BCL9	No RAS mutation	Yes	R3	Unstranded mRNA, PE101bp	EGAS00001001952
SJBALL016252	COG	PAVFLB	AALL1131	14	Female	Ph-like	MEF2D	MEF2D-BCL9	MEF2D-BCL9	No RAS mutation	Yes	NA	Stranded total RNA, PE101bp	EGAS00001001952
SJBALL016275	COG	PAVJXS	AALL1131	15	Male	Other	MEF2D	MEF2D-BCL9	MEF2D-BCL9	No RAS mutation	Yes	NA	Stranded total RNA, PE101bp	EGAS00001001952
SJBALL016291	COG	PAWAYL	AALL1131	10	Male	Other	MEF2D	MEF2D-BCL9	MEF2D-BCL9	NRAS(p.G12C,MAF=0.55)	Yes	NA	Stranded total RNA, PE101bp	EGAS00001001952
SJBALL016306	COG	PAUZLX	AALL1131	12	Female	Ph-like	MEF2D	MEF2D-BCL9	MEF2D-BCL9	No RAS mutation	Yes	NA	Stranded total RNA, PE101bp	EGAS00001001952
SJBALL020967	COG	PAREPX	AALL0232	16.25	Female	Other	MEF2D	MEF2D-BCL9	MEF2D-BCL9	NRAS(p.G13D,MAF=0.49)	Yes	R3	Unstraned mRNA, PE101bp	EGAS00001001952
SJBALL020987	COG	PARMGY	AALL0232	18.5	Female	Other	MEF2D	MEF2D-BCL9	MEF2D-BCL9	No RAS mutation	Yes	R3	Unstraned mRNA, PE101bp	EGAS00001001952
SJBALL021005	COG	PARTGX	AALL0232	17.6	Male	Other	MEF2D	MEF2D-BCL9	MEF2D-BCL9	No RAS mutation	Yes	R3	Unstraned mRNA, PE101bp	EGAS00001001952
SJCOGALL010235	COG	PARPNM	AALL0232	13.5	Female	Other	MEF2D	MEF2D-BCL9	MEF2D-BCL9	NRAS(p.G12A,MAF=0.27);KRAS(p.A146V,MAF=0.1);PTPN11(p.E76A,MAF=0.19)	Yes	NA	Unstraned mRNA, PE75bp	TARGET
SJCOGALL010884	COG	PATTEE	AALL0232	13.8	Female	Other	MEF2D	MEF2D-BCL9	MEF2D-BCL9	NRAS(p.Q61K,MAF=0.09)	No (low coverage)	NA	Unstraned mRNA, PE75bp	TARGET
SJCOGALL010915	COG	PASUBW	AALL0232	14	Male	Other	MEF2D	MEF2D-BCL9	MEF2D-BCL9	No RAS mutation	No (low coverage)	NA	Unstraned mRNA, PE75bp	TARGET
SJBALL020141	ECOG		C10403	35	Male	Other	MEF2D	MEF2D-Others	MEF2D-DAZAP1; KMT2A-MATR3	No RAS mutation	Yes	R3	Unstraned mRNA, PE101bp	EGAS00001001952
SJBALL020917	COG	PAPBSB	AALL0232	11.9	Female	Other	MEF2D	MEF2D-Others	MEF2D-HNRNPUL1	No RAS mutation	Yes	R3	Unstranded mRNA, PE101bp	EGAS00001001952
SJBALL020964	COG	PARAMR	AALL0232	17.6	Male	Other	MEF2D	MEF2D-Others	MEF2D-HNRNPUL1	No RAS mutation	Yes	R3	Unstraned mRNA, PE101bp	EGAS00001001952
SJCOGALL010859	COG	PANYGB	AALL0331	7.6	Female	Other	MEF2D	MEF2D-Others	MEF2D-HNRNPUL1	No RAS mutation	Yes	NA	Unstraned mRNA, PE75bp	TARGET
SJBALL016286	COG	PAVWJB	AALL1131	9	Female	Other	MEF2D	MEF2D-Others	MEF2D-SS18	No RAS mutation	Yes	NA	Stranded total RNA, PE101bp	EGAS00001001952
SJBALL015117	ECOG		S0805	48	Female	Ph-like	Ph-like	CSF1R	MEF2D-CSF1R	No RAS mutation	Yes	NA	Stranded total RNA, PE101bp	EGAS00001001952
SJBALL021816	CALGB		19802	22	Male	Other	ZNF384	ZNF384	ARID1B-ZNF384	No RAS mutation	Yes	NA	Unstranded mRNA, PE101bp	EGAS00001001952
SJBALL014594	NILG			63.65	Female	Other	ZNF384	ZNF384	CREBBP-ZNF384	No RAS mutation	Yes	NA	Stranded total RNA, PE101bp	EGAS00001001952
SJBALL014146	MDACC			15.1753	Male	Ph-like	ZNF384	ZNF384	EP300-ZNF384	No RAS mutation	Yes	NA	Stranded total RNA, PE101bp	EGAS00001001952
SJBALL014363	Toronto			19.258	Male	Other	ZNF384	ZNF384	EP300-ZNF384	No RAS mutation	Yes	NA	Stranded total RNA, PE101bp	EGAS00001001952
SJBALL020587	COG	PANWFB	AALL0232	17.1667	Female	Other	ZNF384	ZNF384	EP300-ZNF384	KRAS(p.G13D,MAF=0.58)	Yes	R5	Unstranded mRNA, PE101bp	EGAS00001001952
SJBALL020606	COG	PANYHW	AALL0232	12.5	Female	Other	ZNF384	ZNF384	EP300-ZNF384	NF1(p.E76fs,MAF=0.18)	Yes	R5	Unstranded mRNA, PE101bp	EGAS00001001952
SJBALL020710	COG	PAPIGX	AALL0232	14.25	Female	Other	ZNF384	ZNF384	EP300-ZNF384	No RAS mutation	Yes	R5	Unstranded mRNA, PE101bp	EGAS00001001952
SJBALL020732	COG	PANZXZ	AALL0232	13.25	Male	Other	ZNF384	ZNF384	EP300-ZNF384	KRAS(p.G60D,MAF=0.15);PTPN11(p.A72T,MAF=0.13)	Yes	R5	Unstranded mRNA, PE101bp	EGAS00001001952
SJBALL020140	ECOG		C10403	23	Male	Other	ZNF384	ZNF384	EP300-ZNF384	No RAS mutation	Yes	NA	Unstranded mRNA, PE101bp	EGAS00001001952
SJBALL020460	COG	PANFNZ	AALL0232	4	Female	Other	ZNF384	ZNF384	EP300-ZNF384	KRAS(p.A146V,MAF=0.11)	Yes	R5	Stranded total RNA, PE75bp	TARGET
SJBALL020492	COG	PANKGK	AALL0232	12.6667	Male	Other	ZNF384	ZNF384	EP300-ZNF384	NRAS(p.Q61P,MAF=0.64)	Yes	R5	Stranded total RNA, PE75bp	TARGET
SJBALL021131	COG	PARLKU	AALL0232	18.4167	Female	Other	ZNF384	ZNF384	EP300-ZNF384	No RAS mutation	Yes	NA	Unstranded mRNA, PE101bp	EGAS00001001952
SJCOGALL010225	COG	PAPNNX	AALL0232	15	Male	Other	ZNF384	ZNF384	EP300-ZNF384	NRAS(p.G13D,MAF=0.37)	Yes	NA	Stranded total RNA, PE75bp	TARGET
SJBALL020571	COG	PANUUF	AALL0232	11	Female	Other	ZNF384	ZNF384	SMARCA2-ZNF384	No RAS mutation	Yes	R5	Stranded total RNA, PE75bp	TARGET
SJBALL016221	COG	PATXKD	AALL0932	6	Male	Other	ZNF384	ZNF384	TAF15-ZNF384	No RAS mutation	Yes	NA	Stranded total RNA, PE101bp	EGAS00001001952
SJBALL020490	COG	PANKDT	AALL0232	10	Female	Other	ZNF384	ZNF384	TAF15-ZNF384	No RAS mutation	Yes	R5	Stranded total RNA, PE75bp	TARGET
SJBALL021554	COG	PANPJI	AALL0232	17.1667	Female	Other	ZNF384	ZNF384	TAF15-ZNF384	No RAS mutation	Yes	R5	Stranded total RNA, PE75bp	TARGET
SJBALL020409	COG	PANRWG	AALL0232	2.66667	Male	Other	ZNF384	ZNF384	TCF3-ZNF384	NRAS(p.G13D,MAF=0.43)	Yes	R5	Stranded total RNA, PE75bp	TARGET
SJBALL020476	COG	PANJPG	AALL0232	13.1667	Female	Other	ZNF384	ZNF384	TCF3-ZNF384	No RAS mutation	Yes	R5	Stranded total RNA, PE75bp	TARGET
SJBALL020513	COG	PANRDC	AALL0232	1.41667	Male	Other	ZNF384	ZNF384	TCF3-ZNF384	No RAS mutation	Yes	R5	Stranded total RNA, PE75bp	TARGET
SJBALL013871	CALGB		10102	53	Female	BCR-ABL1	BCR-ABL1	BCR-ABL1	BCR-ABL1	No RAS mutation	Yes	NA	Stranded total RNA, PE101bp	EGAS00001001952
SJBALL013977	SWOG		S9910,S0333	41.1	Male	BCR-ABL1	BCR-ABL1	BCR-ABL1	BCR-ABL1	No RAS mutation	Yes	NA	Stranded total RNA, PE101bp	EGAS00001001952
SJBALL014111	MDACC			66.1694	Male	BCR-ABL1	BCR-ABL1	BCR-ABL1	BCR-ABL1	No RAS mutation	Yes	NA	Stranded total RNA, PE101bp	EGAS00001001952
SJBALL014115	MDACC			49.1611	Female	BCR-ABL1	BCR-ABL1	BCR-ABL1	BCR-ABL1	No RAS mutation	Yes	NA	Stranded total RNA, PE101bp	EGAS00001001952
SJBALL014133	MDACC			66.0639	Female	BCR-ABL1	BCR-ABL1	BCR-ABL1	BCR-ABL1	No RAS mutation	Yes	NA	Stranded total RNA, PE101bp	EGAS00001001952
SJBALL014168	MDACC			51.0472	Male	BCR-ABL1	BCR-ABL1	BCR-ABL1	BCR-ABL1	No RAS mutation	Yes	NA	Stranded total RNA, PE101bp	EGAS00001001952
SJBALL014187	MDACC			58.4722	Female	BCR-ABL1	BCR-ABL1	BCR-ABL1	BCR-ABL1	No RAS mutation	Yes	NA	Stranded total RNA, PE101bp	EGAS00001001952
SJBALL014221	MDACC			27.8639	Male	BCR-ABL1	BCR-ABL1	BCR-ABL1	BCR-ABL1	No RAS mutation	Yes	NA	Stranded total RNA, PE101bp	EGAS00001001952
SJBALL014230	MDACC			69.6389	Female	BCR-ABL1	BCR-ABL1	BCR-ABL1	BCR-ABL1	No RAS mutation	Yes	NA	Stranded total RNA, PE101bp	EGAS00001001952
SJBALL014385	Toronto			44.961	Female	BCR-ABL1	BCR-ABL1	BCR-ABL1	BCR-ABL1	No RAS mutation	Yes	NA	Stranded total RNA, PE101bp	EGAS00001001952
SJBALL016270	COG	PAVJAW	AALL1131	26	Female	Other	BCR-ABL1	BCR-ABL1	BCR-ABL1	No RAS mutation	No	NA	Stranded total RNA, PE101bp	EGAS00001001952
SJBALL016292	COG	PAWGDF	AALL1131	11	Female	Ph-like	BCR-ABL1	BCR-ABL1	BCR-ABL1	No RAS mutation	No	NA	Stranded total RNA, PE101bp	EGAS00001001952
SJBALL020337	COG	PANIEU	AALL0232	7	Male	BCR-ABL1	BCR-ABL1	BCR-ABL1	BCR-ABL1	No RAS mutation	No	R8	Stranded total RNA, PE75bp	TARGET
SJBALL020483	COG	PANJWJ	AALL0232	11	Male	BCR-ABL1	BCR-ABL1	BCR-ABL1	BCR-ABL1	No RAS mutation	No	R8	Stranded total RNA, PE75bp	TARGET
SJBALL020486	COG	PANSPW	AALL0232	13	Male	BCR-ABL1	BCR-ABL1	BCR-ABL1	BCR-ABL1	No RAS mutation	No	R8	Stranded total RNA, PE75bp	TARGET
SJPHALL020040	COG	PANWVW	AALL0232	2.91667	Male	BCR-ABL1	BCR-ABL1	BCR-ABL1	BCR-ABL1	No RAS mutation	No	R7	Unstranded mRNA, PE101bp	TARGET
SJCOGALL010901	COG	PAPHEK	AALL0232	8	Female	BCR-ABL1	BCR-ABL1	BCR-ABL1	BCR-ABL1	No RAS mutation	No	R8	Stranded total RNA, PE75bp	TARGET
SJBALL020583	COG	PANVJB	AALL0232	2.25	Male	Other	ETV6-RUNX1	ETV6-RUNX1	ETV6-RUNX1	No RAS mutation	Yes	R7	Unstranded mRNA, PE101bp	EGAS00001001952
SJBALL020593	COG	PANXAA	AALL0232	6.66667	Male	Other	ETV6-RUNX1	ETV6-RUNX1	ETV6-RUNX1	No RAS mutation	Yes	TEL	Unstranded mRNA, PE101bp	EGAS00001001952
SJBALL020604	COG	PANYHL	AALL0232	6.66667	Female	Other	ETV6-RUNX1	ETV6-RUNX1	ETV6-RUNX1	No RAS mutation	Yes	TEL	Unstranded mRNA, PE101bp	EGAS00001001952
SJBALL020610	COG	PANYXC	AALL0232	3.33333	Male	Other	ETV6-RUNX1	ETV6-RUNX1	ETV6-RUNX1	No RAS mutation	Yes	TEL	Unstranded mRNA, PE101bp	EGAS00001001952
SJBALL020619	COG	PAPAJU	AALL0232	18.3333	Female	Other	ETV6-RUNX1	ETV6-RUNX1	ETV6-RUNX1	NF1(p.D176E,MAF=0.39)	Yes	TEL	Unstranded mRNA, PE101bp	EGAS00001001952
SJBALL020627	COG	PAPAWY	AALL0232	4.41667	Female	Other	ETV6-RUNX1	ETV6-RUNX1	ETV6-RUNX1	NRAS(p.G13D,MAF=0.45)	Yes	TEL	Unstranded mRNA, PE101bp	EGAS00001001952
SJBALL020630	COG	PAPBIK	AALL0232	3.5	Male	Other	ETV6-RUNX1	ETV6-RUNX1	ETV6-RUNX1	No RAS mutation	Yes	TEL	Unstranded mRNA, PE101bp	EGAS00001001952
SJBALL020653	COG	PAPEHY	AALL0232	6.91667	Male	Other	ETV6-RUNX1	ETV6-RUNX1	ETV6-RUNX1	No RAS mutation	Yes	TEL	Unstranded mRNA, PE101bp	EGAS00001001952
SJBALL020660	COG	PAPEWV	AALL0232	4.16667	Male	Other	ETV6-RUNX1	ETV6-RUNX1	ETV6-RUNX1	No RAS mutation	Yes	TEL	Unstranded mRNA, PE101bp	EGAS00001001952
SJBALL020662	COG	PAPEYA	AALL0232	2.41667	Male	Other	ETV6-RUNX1	ETV6-RUNX1	ETV6-RUNX1	NF1(p.E76fs,MAF=0.29)	Yes	TEL	Unstranded mRNA, PE101bp	EGAS00001001952
SJBALL020663	COG	PAPEZX	AALL0232	12.75	Female	Other	ETV6-RUNX1	ETV6-RUNX1	ETV6-RUNX1	No RAS mutation	Yes	TEL	Unstranded mRNA, PE101bp	EGAS00001001952
SJBALL020684	COG	PAPGRM	AALL0232	5.91667	Female	Other	ETV6-RUNX1	ETV6-RUNX1	ETV6-RUNX1	No RAS mutation	Yes	TEL	Unstranded mRNA, PE101bp	EGAS00001001952
SJBALL020687	COG	PAPHCD	AALL0232	10.3333	Male	Other	ETV6-RUNX1	ETV6-RUNX1	ETV6-RUNX1	No RAS mutation	Yes	TEL	Unstranded mRNA, PE101bp	EGAS00001001952
SJBALL020690	COG	PAPHHE	AALL0232	5.16667	Female	Other	ETV6-RUNX1	ETV6-RUNX1	ETV6-RUNX1	No RAS mutation	Yes	TEL	Unstranded mRNA, PE101bp	EGAS00001001952
SJBALL020691	COG	PAPHJS	AALL0232	14.5	Male	Other	ETV6-RUNX1	ETV6-RUNX1	ETV6-RUNX1	NRAS(p.G12A,MAF=0.24)	Yes	TEL	Unstranded mRNA, PE101bp	EGAS00001001952
SJBALL020728	COG	PANXGT	AALL0232	2.83333	Female	Other	ETV6-RUNX1	ETV6-RUNX1	ETV6-RUNX1	NRAS(p.G13R,MAF=0.17)	Yes	TEL	Unstranded mRNA, PE101bp	EGAS00001001952
SJBALL016280	COG	PAVNYD	AALL1131	4	Female	Other	ETV6-RUNX1	ETV6-RUNX1	ETV6-RUNX1	No RAS mutation	No	NA	Stranded total RNA, PE101bp	EGAS00001001952
SJBALL020487	COG	PANSUL	AALL0232	2	Male	Other	ETV6-RUNX1	ETV6-RUNX1	ETV6-RUNX1	No RAS mutation	No	TEL	Stranded total RNA, PE75bp	TARGET
SJBALL021187	COG	PAPEJN	AALL0331	3	Male	ETV6-RUNX1	ETV6-RUNX1	ETV6-RUNX1	ETV6-RUNX1	No RAS mutation	No	NA	Stranded total RNA, PE75bp	TARGET
SJBALL021220	COG	PARLAF	AALL0331	3	Male	ETV6-RUNX1	ETV6-RUNX1	ETV6-RUNX1	ETV6-RUNX1	No RAS mutation	No	NA	Stranded total RNA, PE75bp	TARGET
SJBALL021234	COG	PANUHA	AALL0331	3	Male	ETV6-RUNX1	ETV6-RUNX1	ETV6-RUNX1	ETV6-RUNX1	No RAS mutation	No	NA	Stranded total RNA, PE75bp	TARGET
SJCOGALL010229	COG	PARAKF	AALL0331	8	Female	ETV6-RUNX1	ETV6-RUNX1	ETV6-RUNX1	ETV6-RUNX1	No RAS mutation	No	NA	Stranded total RNA, PE75bp	TARGET
SJCOGALL010862	COG	PAPLTZ	AALL0331	5	Male	ETV6-RUNX1	ETV6-RUNX1	ETV6-RUNX1	ETV6-RUNX1	No RAS mutation	No	NA	Stranded total RNA, PE75bp	TARGET
SJCOGALL010869	COG	PARXMC	AALL0331	6	Female	ETV6-RUNX1	ETV6-RUNX1	ETV6-RUNX1	ETV6-RUNX1	No RAS mutation	No	NA	Stranded total RNA, PE75bp	TARGET
SJCOGALL010885	COG	PAPDKJ	AALL0331	3	Male	ETV6-RUNX1	ETV6-RUNX1	ETV6-RUNX1	ETV6-RUNX1	No RAS mutation	No	NA	Stranded total RNA, PE75bp	TARGET
SJCOGALL010894	COG	PAPECF	AALL0331	2	Female	ETV6-RUNX1	ETV6-RUNX1	ETV6-RUNX1	ETV6-RUNX1	No RAS mutation	No	NA	Stranded total RNA, PE75bp	TARGET
SJCOGALL010896	COG	PAPMVB	AALL0232	1	Male	ETV6-RUNX1	ETV6-RUNX1	ETV6-RUNX1	ETV6-RUNX1	No RAS mutation	No	NA	Stranded total RNA, PE75bp	TARGET
SJCOGALL010899	COG	PARPZJ	AALL0331	1	Male	ETV6-RUNX1	ETV6-RUNX1	ETV6-RUNX1	ETV6-RUNX1	No RAS mutation	No	NA	Stranded total RNA, PE75bp	TARGET
SJCOGALL010904	COG	PAPMFI	AALL0331	4	Male	ETV6-RUNX1	ETV6-RUNX1	ETV6-RUNX1	ETV6-RUNX1	No RAS mutation	No	NA	Stranded total RNA, PE75bp	TARGET
SJCOGALL010917	COG	PARNMF	AALL0331	2	Female	ETV6-RUNX1	ETV6-RUNX1	ETV6-RUNX1	ETV6-RUNX1	No RAS mutation	No	NA	Stranded total RNA, PE75bp	TARGET
SJBALL014241	UKALL			21	Male	ETV6-RUNX1	ETV6-RUNX1	ETV6-RUNX1	ETV6-RUNX1	No RAS mutation	No	NA	Stranded total RNA, PE101bp	EGAS00001001952
SJBALL020603	COG	PANXYD	AALL0232	15.9167	Male	Other	TCF3-PBX1	TCF3-PBX1	TCF3-PBX1	No RAS mutation	Yes	R2	Unstranded mRNA, PE101bp	EGAS00001001952
SJBALL020645	COG	PAPDAU	AALL0232	1.25	Male	Other	TCF3-PBX1	TCF3-PBX1	TCF3-PBX1	No RAS mutation	Yes	R2	Unstranded mRNA, PE101bp	EGAS00001001952
SJBALL020650	COG	PAPDRD	AALL0232	1.16667	Female	Other	TCF3-PBX1	TCF3-PBX1	TCF3-PBX1	No RAS mutation	Yes	R2	Unstranded mRNA, PE101bp	EGAS00001001952
SJBALL020696	COG	PAPIGH	AALL0232	13.0833	Male	Other	TCF3-PBX1	TCF3-PBX1	TCF3-PBX1	No RAS mutation	Yes	R2	Unstranded mRNA, PE101bp	EGAS00001001952
SJBALL020822	COG	PAPGEJ	AALL0232	4.08333	Female	Other	TCF3-PBX1	TCF3-PBX1	TCF3-PBX1	No RAS mutation	Yes	R2	Unstranded mRNA, PE101bp	EGAS00001001952
SJBALL020848	COG	PANZNG	AALL0232	20	Female	E2A-PBX1	TCF3-PBX1	TCF3-PBX1	TCF3-PBX1	No RAS mutation	Yes	R2	Unstranded mRNA, PE101bp	EGAS00001001952
SJALL014888	COG	PASYGM	AALL0331	7	Female	E2A-PBX1	TCF3-PBX1	TCF3-PBX1	TCF3-PBX1	No RAS mutation	No	NA	Stranded total RNA, PE75bp	TARGET
SJBALL016274	COG	PAVJMZ	AALL0932	1	Male	Other	TCF3-PBX1	TCF3-PBX1	TCF3-PBX1	No RAS mutation	No	NA	Stranded total RNA, PE101bp	EGAS00001001952
SJBALL016278	COG	PAVLZP	AALL1131	11	Male	Other	TCF3-PBX1	TCF3-PBX1	TCF3-PBX1	No RAS mutation	No	NA	Stranded total RNA, PE101bp	EGAS00001001952
SJBALL016285	COG	PAVVRW	AALL1131	8	Female	Other	TCF3-PBX1	TCF3-PBX1	TCF3-PBX1	No RAS mutation	No	NA	Stranded total RNA, PE101bp	EGAS00001001952
SJBALL016294	COG	PAVBEF	AALL1131	10	Female	Other	TCF3-PBX1	TCF3-PBX1	TCF3-PBX1	No RAS mutation	No	NA	Stranded total RNA, PE101bp	EGAS00001001952
SJBALL020336	COG	PANGIF	AALL0232	11	Female	E2A-PBX1	TCF3-PBX1	TCF3-PBX1	TCF3-PBX1	No RAS mutation	No	R2	Stranded total RNA, PE75bp	TARGET
SJBALL021189	COG	PAPHJF	AALL0331	6	Female	E2A-PBX1	TCF3-PBX1	TCF3-PBX1	TCF3-PBX1	No RAS mutation	No	NA	Stranded total RNA, PE75bp	TARGET
SJBALL021223	COG	PARMXF	AALL0331	4	Female	Other	TCF3-PBX1	TCF3-PBX1	TCF3-PBX1	No RAS mutation	No	NA	Stranded total RNA, PE75bp	TARGET
SJBALL021242	COG	PAPBSY	AALL0331	2	Male	E2A-PBX1	TCF3-PBX1	TCF3-PBX1	TCF3-PBX1	No RAS mutation	No	NA	Stranded total RNA, PE75bp	TARGET
SJBALL021256	COG	PAPMYD	AALL0232	13	Male	E2A-PBX1	TCF3-PBX1	TCF3-PBX1	TCF3-PBX1	No RAS mutation	No	NA	Stranded total RNA, PE75bp	TARGET
SJBALL021258	COG	PAPRFE	AALL0331	2	Female	E2A-PBX1	TCF3-PBX1	TCF3-PBX1	TCF3-PBX1	No RAS mutation	No	NA	Stranded total RNA, PE75bp	TARGET
SJBALL021260	COG	PAPTLM	AALL0331	1	Female	Other	TCF3-PBX1	TCF3-PBX1	TCF3-PBX1	No RAS mutation	No	NA	Stranded total RNA, PE75bp	TARGET
SJBALL021281	COG	PARUGP	AALL0331	2	Male	E2A-PBX1	TCF3-PBX1	TCF3-PBX1	TCF3-PBX1	NRAS(p.Q61H,MAF=0.25)	No	NA	Stranded total RNA, PE75bp	TARGET
SJCOGALL010231	COG	PARFTR	AALL0331	5	Male	E2A-PBX1	TCF3-PBX1	TCF3-PBX1	TCF3-PBX1	No RAS mutation	No	NA	Stranded total RNA, PE75bp	TARGET
SJCOGALL010233	COG	PARIAD	AALL0232	1	Male	E2A-PBX1	TCF3-PBX1	TCF3-PBX1	TCF3-PBX1	No RAS mutation	No	NA	Stranded total RNA, PE75bp	TARGET
SJCOGALL010237	COG	PASFXA	AALL0232	6	Female	E2A-PBX1	TCF3-PBX1	TCF3-PBX1	TCF3-PBX1	No RAS mutation	No	NA	Stranded total RNA, PE75bp	TARGET
SJCOGALL010238	COG	PASKAY	AALL0331	1	Male	E2A-PBX1	TCF3-PBX1	TCF3-PBX1	TCF3-PBX1	No RAS mutation	No	NA	Stranded total RNA, PE75bp	TARGET
SJCOGALL010239	COG	PASLZM	AALL0331	6	Female	E2A-PBX1	TCF3-PBX1	TCF3-PBX1	TCF3-PBX1	No RAS mutation	No	NA	Stranded total RNA, PE75bp	TARGET
SJCOGALL010879	COG	PAPEAB	AALL0331	3	Female	E2A-PBX1	TCF3-PBX1	TCF3-PBX1	TCF3-PBX1	NRAS(p.Q61K,MAF=0.48)	No	NA	Stranded total RNA, PE75bp	TARGET
SJCOGALL010872	COG	PARGML	AALL0331	2	Female	E2A-PBX1	TCF3-PBX1	TCF3-PBX1	TCF3-PBX1	No RAS mutation	No	NA	Stranded total RNA, PE75bp	TARGET
SJCOGALL010875	COG	PARWVN	AALL0232	2	Female	E2A-PBX1	TCF3-PBX1	TCF3-PBX1	TCF3-PBX1	No RAS mutation	No	NA	Stranded total RNA, PE75bp	TARGET
SJCOGALL010883	COG	PATCTI	AALL0331	6	Male	E2A-PBX1	TCF3-PBX1	TCF3-PBX1	TCF3-PBX1	No RAS mutation	No	NA	Stranded total RNA, PE75bp	TARGET
SJCOGALL010905	COG	PARACA	AALL0331	2	Male	E2A-PBX1	TCF3-PBX1	TCF3-PBX1	TCF3-PBX1	No RAS mutation	No	NA	Stranded total RNA, PE75bp	TARGET
SJBALL014263	UKALL			44	Female	E2A-PBX1	TCF3-PBX1	TCF3-PBX1	TCF3-PBX1	No RAS mutation	No	NA	Stranded total RNA, PE101bp	EGAS00001001952
SJCOGALL010912	COG	PARNSH	AALL0232	17	Female	E2A-PBX1	TCF3-PBX1	TCF3-PBX1	TCF3-PBX1	No RAS mutation	No	NA	Stranded total RNA, PE75bp	TARGET
SJBALL020871	COG	PAPEPP	AALL0232	17.25	Female	Hyperdiploid	Hyperdiploid	CRLF2	IGH-CRLF2	PTPN11(p.E76K,MAF=0.4)	Yes	DDIT	Unstranded mRNA, PE101bp	EGAS00001001952
SJBALL020897	COG	PANYJJ	AALL0232	6.66667	Female	Hyperdiploid	Hyperdiploid	CRLF2	IGH-CRLF2	No RAS mutation	Yes	DDIT	Unstranded mRNA, PE101bp	EGAS00001001952
SJBALL020455	COG	PANEUH	AALL0232	1.75	Male	Hyperdiploid	Hyperdiploid	CRLF2	IGH-CRLF2	No RAS mutation	No	DDIT	Stranded total RNA, PE75bp	TARGET
SJCOGALL010871	COG	PASHUI	AALL0331	5	Male	Hyperdiploid	Hyperdiploid	CRLF2	P2RY8-CRLF2	NRAS(p.G12D,MAF=0.29)	No	NA	Stranded total RNA, PE75bp	TARGET
SJCOGALL010860	COG	PAPVTA	AALL0331	2	Male	Hyperdiploid	Hyperdiploid	Other	RHOA-NA	NRAS(p.G12D,MAF=0.52)	No	NA	Stranded total RNA, PE75bp	TARGET
SJBALL020596	COG	PANXDR	AALL0232	3.25	Male	Hyperdiploid	Hyperdiploid	Other	SLC12A7-PDCD6	No RAS mutation	No	DDIT	Stranded total RNA, PE75bp	TARGET
SJBALL020600	COG	PANXPV	AALL0232	18.25	Female	Hyperdiploid	Hyperdiploid	No fusion	Not Identified	No RAS mutation	Yes	TEL	Unstranded mRNA, PE101bp	EGAS00001001952
SJBALL020611	COG	PANYYE	AALL0232	11.4167	Male	Hyperdiploid	Hyperdiploid	No fusion	Not Identified	No RAS mutation	Yes	DDIT	Unstranded mRNA, PE101bp	EGAS00001001952
SJBALL020622	COG	PAPAME	AALL0232	15.6667	Male	Hyperdiploid	Hyperdiploid	No fusion	Not Identified	No RAS mutation	Yes	R7	Unstranded mRNA, PE101bp	EGAS00001001952
SJBALL020634	COG	PAPCCB	AALL0232	1.25	Female	Hyperdiploid	Hyperdiploid	No fusion	Not Identified	KRAS(p.G13D,MAF=0.2)	Yes	DDIT	Unstranded mRNA, PE101bp	EGAS00001001952
SJBALL020641	COG	PAPCNG	AALL0232	12.0833	Male	Hyperdiploid	Hyperdiploid	No fusion	Not Identified	No RAS mutation	Yes	DDIT	Unstranded mRNA, PE101bp	EGAS00001001952
SJBALL020647	COG	PAPDCR	AALL0232	4.08333	Male	Hyperdiploid	Hyperdiploid	No fusion	Not Identified	KRAS(p.G13D,MAF=0.39)	Yes	DDIT	Unstranded mRNA, PE101bp	EGAS00001001952
SJBALL020652	COG	PAPDTN	AALL0232	3.75	Male	Hyperdiploid	Hyperdiploid	No fusion	Not Identified	NRAS(p.G12D,MAF=0.95)	Yes	DDIT	Unstranded mRNA, PE101bp	EGAS00001001952
SJBALL020674	COG	PAPFKS	AALL0232	11.0833	Male	Hyperdiploid	Hyperdiploid	No fusion	Not Identified	No RAS mutation	Yes	R7	Unstranded mRNA, PE101bp	EGAS00001001952
SJBALL020697	COG	PAPIJM	AALL0232	10.8333	Male	Hyperdiploid	Hyperdiploid	No fusion	Not Identified	NRAS(p.G12A,MAF=0.31)	Yes	DDIT	Unstranded mRNA, PE101bp	EGAS00001001952
SJBALL020722	COG	PANWSB	AALL0232	3	Female	Hyperdiploid	Hyperdiploid	No fusion	Not Identified	No RAS mutation	Yes	R7	Unstranded mRNA, PE101bp	EGAS00001001952
SJBALL020786	COG	PANYHE	AALL0232	2.16667	Male	Hyperdiploid	Hyperdiploid	No fusion	Not Identified	NRAS(p.G12D,MAF=0.48)	Yes	DDIT	Unstranded mRNA, PE101bp	EGAS00001001952
SJBALL020800	COG	PAPBKV	AALL0232	1.66667	Male	Hyperdiploid	Hyperdiploid	No fusion	Not Identified	No RAS mutation	Yes	DDIT	Unstranded mRNA, PE101bp	EGAS00001001952
SJBALL020808	COG	PAPCNR	AALL0232	11.5	Female	Hyperdiploid	Hyperdiploid	No fusion	Not Identified	NF1(p.R461*,MAF=0.27)	Yes	DDIT	Unstranded mRNA, PE101bp	EGAS00001001952
SJBALL020815	COG	PAPDLH	AALL0232	4.08333	Female	Hyperdiploid	Hyperdiploid	No fusion	Not Identified	No RAS mutation	Yes	DDIT	Unstranded mRNA, PE101bp	EGAS00001001952
SJBALL020865	COG	PAPECI	AALL0232	3.33333	Female	Hyperdiploid	Hyperdiploid	No fusion	Not Identified	KRAS(p.Q61H,MAF=0.15)	Yes	DDIT	Unstranded mRNA, PE101bp	EGAS00001001952
SJBALL020873	COG	PAPEXI	AALL0232	4.08333	Female	Hyperdiploid	Hyperdiploid	No fusion	Not Identified	No RAS mutation	Yes	DDIT	Unstranded mRNA, PE101bp	EGAS00001001952
SJBALL020875	COG	PAPFCM	AALL0232	2.75	Male	Hyperdiploid	Hyperdiploid	No fusion	Not Identified	No RAS mutation	Yes	DDIT	Unstranded mRNA, PE101bp	EGAS00001001952
SJBALL020893	COG	PANYAL	AALL0232	4.08333	Male	Hyperdiploid	Hyperdiploid	No fusion	Not Identified	PTPN11(p.N58Y,MAF=0.2)	Yes	DDIT	Unstranded mRNA, PE101bp	EGAS00001001952
SJBALL020894	COG	PANYFY	AALL0232	4.91667	Female	Hyperdiploid	Hyperdiploid	No fusion	Not Identified	PTPN11(p.E76A,MAF=0.23)	Yes	R7	Unstranded mRNA, PE101bp	EGAS00001001952
SJBALL020920	COG	PAPDRL	AALL0232	14.1667	Female	Hyperdiploid	Hyperdiploid	No fusion	Not Identified	KRAS(p.G12D,MAF=0.44)	Yes	DDIT	Unstranded mRNA, PE101bp	EGAS00001001952
SJBALL020339	COG	PAMXHJ	AALL0232	6	Male	Hyperdiploid	Hyperdiploid	No fusion	Not identified	No RAS mutation	No	DDIT	Stranded total RNA, PE75bp	TARGET
SJBALL020424	COG	PANSXG	AALL0232	7.58333	Female	Hyperdiploid	Hyperdiploid	No fusion	Not identified	No RAS mutation	No	DDIT	Stranded total RNA, PE75bp	TARGET
SJBALL020520	COG	PANRYM	AALL0232	2.33333	Female	Hyperdiploid	Hyperdiploid	No fusion	Not identified	No RAS mutation	No	DDIT	Stranded total RNA, PE75bp	TARGET
SJBALL020524	COG	PANSIA	AALL0232	5.58333	Female	Hyperdiploid	Hyperdiploid	No fusion	Not identified	No RAS mutation	No	DDIT	Stranded total RNA, PE75bp	TARGET
SJBALL020946	COG	PAPFXN	AALL0232	1.83333	Female	Hyperdiploid	Hyperdiploid	No fusion	Not identified	NRAS(p.G12C,MAF=0.29)	No	DDIT	Stranded total RNA, PE75bp	TARGET
SJBALL020953	COG	PAPLJX	AALL0232	16.6667	Male	Hyperdiploid	Hyperdiploid	No fusion	Not identified	No RAS mutation	No	NA	Unstranded mRNA, PE101bp	EGAS00001001952
SJBALL020993	COG	PARRPA	AALL0232	21	Male	Hyperdiploid	Hyperdiploid	No fusion	Not identified	No RAS mutation	No	NA	Unstranded mRNA, PE101bp	EGAS00001001952
SJBALL021021	COG	PASCCC	AALL0232	16.5	Female	Hyperdiploid	Hyperdiploid	No fusion	Not identified	NRAS(p.Q61H,MAF=0.43)	No	NA	Unstranded mRNA, PE101bp	EGAS00001001952
SJBALL021023	COG	PASDJK	AALL0232	21.8333	Male	Hyperdiploid	Hyperdiploid	No fusion	Not identified	NRAS(p.Q61K,MAF=0.25)	No	NA	Unstranded mRNA, PE101bp	EGAS00001001952
SJBALL021240	COG	PAPAIZ	AALL0331	6	Female	Hyperdiploid	Hyperdiploid	No fusion	Not identified	No RAS mutation	No	NA	Stranded total RNA, PE75bp	TARGET
SJBALL021248	COG	PAPESW	AALL0331	2	Female	Hyperdiploid	Hyperdiploid	No fusion	Not identified	No RAS mutation	No	NA	Stranded total RNA, PE75bp	TARGET
SJBALL021284	COG	PASDYK	AALL0232	3	Female	Hyperdiploid	Hyperdiploid	No fusion	Not identified	NRAS(p.G12D,MAF=0.5)	No	NA	Stranded total RNA, PE75bp	TARGET
SJBALL021778	CALGB		19802	36	Female	Hyperdiploid	Hyperdiploid	No fusion	Not identified	No RAS mutation	No	NA	Unstranded mRNA, PE101bp	EGAS00001001952
SJBALL021820	CALGB		19802	36	Female	Hyperdiploid	Hyperdiploid	No fusion	Not identified	NRAS(p.G13D,MAF=0.34);KRAS(p.G12D,MAF=0.13)	No	NA	Unstranded mRNA, PE101bp	EGAS00001001952
SJBALL021832	CALGB		10102	37	Female	Hyperdiploid	Hyperdiploid	No fusion	Not identified	No RAS mutation	No	NA	Unstranded mRNA, PE101bp	EGAS00001001952
SJCOGALL010223	COG	PAPJIB	AALL0331	2	Female	Hyperdiploid	Hyperdiploid	No fusion	Not identified	No RAS mutation	No	NA	Stranded total RNA, PE75bp	TARGET
SJCOGALL010230	COG	PARBRK	AALL0331	7	Female	Hyperdiploid	Hyperdiploid	No fusion	Not identified	No RAS mutation	No	NA	Stranded total RNA, PE75bp	TARGET
SJCOGALL010874	COG	PAPIJB	AALL0331	5	Female	Hyperdiploid	Hyperdiploid	No fusion	Not identified	NRAS(p.G13D,MAF=0.3)	No	NA	Stranded total RNA, PE75bp	TARGET
SJCOGALL010881	COG	PARTKL	AALL0331	2	Female	Hyperdiploid	Hyperdiploid	No fusion	Not identified	NRAS(p.G12D,MAF=0.43)	No	NA	Stranded total RNA, PE75bp	TARGET
SJCOGALL010890	COG	PANWHJ	AALL0331	3	Male	Hyperdiploid	Hyperdiploid	No fusion	Not identified	NRAS(p.G12D,MAF=0.74)	No	NA	Stranded total RNA, PE75bp	TARGET
SJCOGALL010892	COG	PANXPE	AALL0331	3	Female	Hyperdiploid	Hyperdiploid	No fusion	Not identified	NRAS(p.G12D,MAF=0.53)	No	NA	Stranded total RNA, PE75bp	TARGET
SJCOGALL010898	COG	PARMSP	AALL0232	17	Male	Hyperdiploid	Hyperdiploid	No fusion	Not identified	No RAS mutation	No	NA	Stranded total RNA, PE75bp	TARGET
SJCOGALL010903	COG	PARJSR	AALL0232	11	Male	Hyperdiploid	Hyperdiploid	No fusion	Not identified	No RAS mutation	No	NA	Stranded total RNA, PE75bp	TARGET
SJCOGALL010911	COG	PAPLDM	AALL0331	3	Female	Hyperdiploid	Hyperdiploid	No fusion	Not identified	No RAS mutation	No	NA	Stranded total RNA, PE75bp	TARGET
SJCOGALL010913	COG	PARGVZ	AALL0331	9	Female	Hyperdiploid	Hyperdiploid	No fusion	Not identified	No RAS mutation	No	NA	Stranded total RNA, PE75bp	TARGET
SJBALL014071	MDACC			42.4583	Male	MLL	MLL	MLL	KMT2A-AFF1	KRAS(p.G13D,MAF=0.19);KRAS(p.G12D,MAF=0.14)	Yes	NA	Stranded total RNA, PE101bp	EGAS00001001952
SJBALL020887	COG	PANXNG	AALL0232	4.66667	Female	Other	MLL	MLL	KMT2A-AFF1	No RAS mutation	Yes	R1	Unstranded mRNA, PE101bp	EGAS00001001952
SJBALL020829	COG	PAPHMH	AALL0232	29	Female	MLL	MLL	MLL	KMT2A-AFF1	No RAS mutation	No	R1	Stranded total RNA, PE75bp	TARGET
SJBALL021270	COG	PARLEK	AALL0232	8	Female	MLL	MLL	MLL	KMT2A-AFF1	No RAS mutation	No	NA	Stranded total RNA, PE75bp	TARGET
SJBALL021280	COG	PARUBK	AALL0232	12	Female	MLL	MLL	MLL	KMT2A-AFF1	No RAS mutation	No	NA	Stranded total RNA, PE75bp	TARGET
SJBALL020605	COG	PANYHV	AALL0232	14.6667	Male	Other	MLL	MLL	KMT2A-MLLT1	No RAS mutation	Yes	R7	Unstranded mRNA, PE101bp	EGAS00001001952
SJBALL021849	CALGB		10102	22	Male	MLL	MLL	MLL	KMT2A-MLLT10	No RAS mutation	No	NA	Unstranded mRNA, PE101bp	EGAS00001001952
SJBALL013835	CALGB		10102	79	Female	MLL	MLL	MLL	KMT2A-MLLT1	No RAS mutation	Yes	NA	Stranded total RNA, PE101bp	EGAS00001001952
SJBALL014394	Toronto			75.0171	Male	MLL	MLL	Other	MSI2-SETBP1	No RAS mutation	Yes	NA	Stranded total RNA, PE101bp	EGAS00001001952
SJBALL014030	SWOG		S9400	31.5	Female	MLL	MLL	No fusion	Not Identified	No RAS mutation	Yes	NA	Stranded total RNA, PE101bp	EGAS00001001952
SJBALL014140	MDACC			37.0333	Female	MLL	MLL	No fusion	Not Identified	No RAS mutation	Yes	NA	Stranded total RNA, PE101bp	EGAS00001001952
SJBALL020682	COG	PAPGPJ	AALL0232	2.58333	Male	Other	PAX5	PAX5	PAX5-AUTS2	KRAS(p.G12V,MAF=0.6)	Yes	R7	Unstranded mRNA, PE101bp	EGAS00001001952
SJBALL020839	COG	PAPELE	AALL0232	10.25	Male	Other	PAX5	PAX5	PAX5-AUTS2	No RAS mutation	Yes	R7	Unstranded mRNA, PE101bp	EGAS00001001952
SJCOGALL010228	COG	PAPZNK	AALL0232	10	Female	Other	PAX5	PAX5	PAX5-BCOR	No RAS mutation	No	NA	Stranded total RNA, PE75bp	TARGET
SJCOGALL010221	COG	PAPAGK	AALL0331	2	Female	Other	PAX5	PAX5	PAX5-CBFA2T3	No RAS mutation	No	NA	Stranded total RNA, PE75bp	TARGET
SJBALL020726	COG	PANXDP	AALL0232	13.1667	Female	Other	PAX5	PAX5	PAX5-DACH2	No RAS mutation	Yes	R2	Unstranded mRNA, PE101bp	EGAS00001001952
SJBALL020901	COG	PANZAR	AALL0232	10.25	Female	Other	PAX5	PAX5	PAX5-DMRTA2	NRAS(p.G13D,MAF=0.17)	Yes	R7	Unstranded mRNA, PE101bp	EGAS00001001952
SJBALL020729	COG	PANXMP	AALL0232	10.9167	Male	Other	PAX5	PAX5	PAX5-ETV6	NRAS(p.G12D,MAF=0.47)	Yes	R7	Unstranded mRNA, PE101bp	EGAS00001001952
SJBALL020764	COG	PANVCN	AALL0232	13.4167	Female	Other	PAX5	PAX5	PAX5-ETV6	No RAS mutation	Yes	R7	Unstranded mRNA, PE101bp	EGAS00001001952
SJBALL020725	COG	PANWZU	AALL0232	1.83333	Male	Other	PAX5	PAX5	PAX5-FKBP15	No RAS mutation	Yes	R7	Unstranded mRNA, PE101bp	EGAS00001001952
SJBALL020599	COG	PANXGG	AALL0232	13.4167	Male	Other	PAX5	PAX5	PAX5-MBNL1	No RAS mutation	Yes	R7	Unstranded mRNA, PE101bp	EGAS00001001952
SJBALL020777	COG	PANWYB	AALL0232	5.66667	Male	Other	PAX5	PAX5	PAX5-NOL4L	KRAS(p.A146T,MAF=0.27);KRAS(p.G12D,MAF=0.1)	Yes	R7	Unstranded mRNA, PE101bp	EGAS00001001952
SJBALL020805	COG	PAPCAF	AALL0232	1.33333	Female	Other	PAX5	PAX5	PAX5-RHOXF2	KRAS(p.G12D,MAF=0.31)	Yes	R7	Unstranded mRNA, PE101bp	EGAS00001001952
SJBALL020590	COG	PANWPI	AALL0232	15.8333	Male	Other	PAX5	PAX5	PAX5-TAF3	PTPN11(p.E69K,MAF=0.2)	Yes	R7	Unstranded mRNA, PE101bp	EGAS00001001952
SJCOGALL010895	COG	PAPRCS	AALL0232	14	Male	Other	PAX5	PAX5	PAX5-ZCCHC7	NRAS(p.G13D,MAF=0.22)	No	NA	Stranded total RNA, PE75bp	TARGET
SJBALL020720	COG	PANWHW	AALL0232	4	Female	Other	PAX5	PAX5	PAX5-ZNF276	No RAS mutation	Yes	R7	Unstranded mRNA, PE101bp	EGAS00001001952
SJBALL016262	COG	PAVHLU	AALL0932	5	Male	Other	PAX5	PAX5	TMPRSS9-PAX5	No RAS mutation	No	NA	Stranded total RNA, PE101bp	EGAS00001001952
SJBALL013368	COG	PAVTCX	AALL1131	2	Female	Ph-like	Ph-like	CSF1R	SSBP2-CSF1R	No RAS mutation	No	NA	Unstranded mRNA, PE101bp	EGAS00001001952
SJBALL013380	COG	PAVXHJ	AALL1131	16	Female	Ph-like	Ph-like	CSF1R	TBL1XR1-CSF1R	No RAS mutation	No	NA	Unstranded mRNA, PE101bp	EGAS00001001952
SJBALL016303	COG	PAWNJC	AALL1131	0	N/A	Ph-like	Ph-like	NUTM1	IKZF1-NUTM1	No RAS mutation	No	NA	Stranded total RNA, PE101bp	EGAS00001001952
SJBALL014388	Toronto			45.7166	Male	Ph-like	Ph-like	JAK2/TYK2	ATF7IP-JAK2	No RAS mutation	Yes	NA	Stranded total RNA, PE101bp	EGAS00001001952
SJBALL014403	Toronto			54.2533	Female	Ph-like	Ph-like	JAK2/TYK2	ATF7IP-JAK2	No RAS mutation	Yes	NA	Stranded total RNA, PE101bp	EGAS00001001952
SJBALL016258	COG	PAVGZY	AALL0932	6	Male	Ph-like	Ph-like	JAK2/TYK2	BCR-JAK2	No RAS mutation	No	NA	Stranded total RNA, PE101bp	EGAS00001001952
SJBALL014204	MDACC			NA(Adult)	Male	Ph-like	Ph-like	JAK2/TYK2	HMBOX1-JAK2	No RAS mutation	Yes	NA	Stranded total RNA, PE101bp	EGAS00001001952
SJBALL014164	MDACC			40.2694	Female	Ph-like	Ph-like	JAK2/TYK2	SMARCA4-TYK2	No RAS mutation	Yes	NA	Stranded total RNA, PE101bp	EGAS00001001952
SJBALL014043	MDACC			61.9889	Female	Ph-like	Ph-like	JAK2/TYK2	SMU1-JAK2	No RAS mutation	Yes	NA	Stranded total RNA, PE101bp	EGAS00001001952
SJBALL014245	UKALL			49	Female	Ph-like	Ph-like	JAK2/TYK2	SNX29-JAK2	No RAS mutation	Yes	NA	Stranded total RNA, PE101bp	EGAS00001001952
SJBALL014265	UKALL			45	Female	Ph-like	Ph-like	JAK2/TYK2	SNX29-JAK2	No RAS mutation	Yes	NA	Stranded total RNA, PE101bp	EGAS00001001952
SJBALL015093	ECOG		2993	42	Female	Ph-like	Ph-like	JAK2/TYK2	SSBP2-JAK2	No RAS mutation	Yes	NA	Stranded total RNA, PE101bp	EGAS00001001952
SJBALL013334	COG	PAVAIL	AALL1131	15	Male	Ph-like	Ph-like	JAK2/TYK2	SSBP2-JAK2	No RAS mutation	No	NA	Unstranded mRNA, PE101bp	EGAS00001001952
SJBALL013359	COG	PAVKVF	AALL1131	3	Female	Ph-like	Ph-like	JAK2/TYK2	SSBP2-JAK2	No RAS mutation	No	NA	Unstranded mRNA, PE101bp	EGAS00001001952
SJBALL013382	COG	PAVXLK	AALL1131	20	Male	Ph-like	Ph-like	JAK2/TYK2	USP25-JAK2	No RAS mutation	No	NA	Unstranded mRNA, PE101bp	EGAS00001001952
SJBALL013386	COG	PAWAVR	AALL1131	15	Female	Ph-like	Ph-like	JAK2/TYK2	ZNF274-JAK2	No RAS mutation	No	NA	Unstranded mRNA, PE101bp	EGAS00001001952
SJBALL015057	ECOG		2993	59	Female	Ph-like	Ph-like	JAK2/TYK2	ZNF430-JAK2	No RAS mutation	Yes	NA	Stranded total RNA, PE101bp	EGAS00001001952
SJBALL013331	COG	PAUYWN	AALL1131	9	Male	Ph-like	Ph-like	JAK2/TYK2	PCM1-JAK2	No RAS mutation	No	NA	Unstranded mRNA, PE101bp	EGAS00001001952
SJBALL013361	COG	PAVMWC	AALL1131	18	Female	Ph-like	Ph-like	JAK2/TYK2	RFX3-JAK2	No RAS mutation	No	NA	Unstranded mRNA, PE101bp	EGAS00001001952
SJBALL015089	ECOG		2993	22	Male	Ph-like	Ph-like	JAK2/TYK2	ZNF430-TYK2	No RAS mutation	Yes	NA	Stranded total RNA, PE101bp	EGAS00001001952
SJBALL014141	MDACC			62.9194	Female	Ph-like	Ph-like	Other	CBL-KANK1	No RAS mutation	Yes	NA	Stranded total RNA, PE101bp	EGAS00001001952
SJBALL013371	COG	PAVUJE	AALL1131	14	Male	Ph-like	Ph-like	ABL1/ABL2	CENPC-ABL1	No RAS mutation	No	NA	Unstranded mRNA, PE101bp	EGAS00001001952
SJBALL014383	Toronto			50.8419	Female	Ph-like	Ph-like	ABL1/ABL2	ETV6-ABL1	No RAS mutation	No	NA	Stranded total RNA, PE101bp	EGAS00001001952
SJBALL042211	COH			61	Male	Ph-like	Ph-like	ABL1/ABL2	ETV6-ABL1	No RAS mutation	No	NA	Stranded total RNA, PE101bp	EGAS00001001952
SJBALL013377	COG	PAVVVH	AALL1131	6	Female	Ph-like	Ph-like	ABL1/ABL2	ETV6-ABL1	No RAS mutation	No	NA	Unstranded mRNA, PE101bp	EGAS00001001952
SJBALL013352	COG	PAVHZD	AALL1131	21	Male	Ph-like	Ph-like	ABL1/ABL2	LSM14A-ABL1	No RAS mutation	No	NA	Unstranded mRNA, PE101bp	EGAS00001001952
SJBALL014640	NILG			41.79	Female	Ph-like	Ph-like	ABL1/ABL2	NUP214-ABL1	NRAS(p.G13D,MAF=0.26);KRAS(p.G12D,MAF=0.29)	Yes	NA	Stranded total RNA, PE101bp	EGAS00001001952
SJBALL016225	COG	PAUAUL	AALL0932	9	Female	Ph-like	Ph-like	ABL1/ABL2	NUP214-ABL1	NRAS(p.Q61H,MAF=0.27)	No	NA	Stranded total RNA, PE101bp	EGAS00001001952
SJBALL013961	SWOG		S9910,S0333	28.8	Male	Ph-like	Ph-like	ABL1/ABL2	ZC3HAV1-ABL2	No RAS mutation	Yes	NA	Stranded total RNA, PE101bp	EGAS00001001952
SJBALL013966	SWOG		S9910,S0333	34.3	Female	Ph-like	Ph-like	ABL1/ABL2	ZC3HAV1-ABL2	KRAS(p.G12S,MAF=0.12)	Yes	NA	Stranded total RNA, PE101bp	EGAS00001001952
SJBALL014228	MDACC			20.6384	N/A	Ph-like	Ph-like	ABL1/ABL2	ZC3HAV1-ABL2	No RAS mutation	Yes	NA	Stranded total RNA, PE101bp	EGAS00001001952
SJBALL015166	ECOG		2993	31	Female	Ph-like	Ph-like	ABL1/ABL2	RCSD1-ABL1	PTPN11(p.D61V,MAF=0.29)	Yes	NA	Stranded total RNA, PE101bp	EGAS00001001952
SJBALL014027	SWOG		S9400	22.3	Male	Ph-like	Ph-like	ABL1/ABL2	RCSD1-ABL2	No RAS mutation	Yes	NA	Stranded total RNA, PE101bp	EGAS00001001952
SJBALL262	COG	PANEPX	AALL0232	18.5	Male	Ph-like	Ph-like	ABL1/ABL2	RSCD1-ABL2	No RAS mutation	No	R8	Unstranded mRNA, PE101bp	EGAS00001000654
SJBALL016302	COG	PAVDTX	AALL1131	14	Female	Ph-like	Ph-like	Other	CUX1-ZNF398	No RAS mutation	No	NA	Stranded total RNA, PE101bp	EGAS00001001952
SJBALL016261	COG	PAVHIC	AALL0932	3	Female	Ph-like	Ph-like	Other	DDX6-FOXR1	No RAS mutation	No	NA	Stranded total RNA, PE101bp	EGAS00001001952
SJBALL016304	COG	PAVXTB	AALL1131	0	N/A	Ph-like	Ph-like	Other	DHX9-NPL	No RAS mutation	No	NA	Stranded total RNA, PE101bp	EGAS00001001952
SJBALL014445	Toronto			42.3162	Female	Ph-like	Ph-like	Other	DNTT-BLNK	No RAS mutation	Yes	NA	Stranded total RNA, PE101bp	EGAS00001001952
SJBALL016231	COG	PAUFWR	AALL0932	4	Female	Ph-like	Ph-like	PDGFRB	ATF7IP-PDGFRB; DCP2-HIF1A	No RAS mutation	No	NA	Stranded total RNA, PE101bp	EGAS00001001952
SJBALL013833	CALGB		10102	51	Male	Ph-like	Ph-like	PDGFRB	EBF1-PDGFRB	No RAS mutation	Yes	NA	Stranded total RNA, PE101bp	EGAS00001001952
SJBALL014593	NILG			40.99	Male	Ph-like	Ph-like	PDGFRB	EBF1-PDGFRB	No RAS mutation	Yes	NA	Stranded total RNA, PE101bp	EGAS00001001952
SJBALL014596	NILG			37.45	Male	Ph-like	Ph-like	PDGFRB	EBF1-PDGFRB	No RAS mutation	Yes	NA	Stranded total RNA, PE101bp	EGAS00001001952
SJBALL013341	COG	PAVCWZ	AALL0932	7	Female	Ph-like	Ph-like	PDGFRB	ETV6-PDGFRB	No RAS mutation	No	NA	Unstranded mRNA, PE101bp	EGAS00001001952
SJBALL016264	COG	PAVIGK	AALL0932	8	Male	Ph-like	Ph-like	Other	ENTPD4-PSD3	KRAS(p.G12D,MAF=0.44)	No	NA	Stranded total RNA, PE101bp	EGAS00001001952
SJBALL013385	COG	PAWAIL	AALL1131	1	Male	Ph-like	Ph-like	Other	EPB41L2-OSTM1	No RAS mutation	No	NA	Stranded total RNA, PE101bp	EGAS00001001952
SJBALL016249	COG	PAVEPS	AALL0932	6	Male	Ph-like	Ph-like	Other	ERG-DYRK1A; ARNA10-PXN	No RAS mutation	No	NA	Stranded total RNA, PE101bp	EGAS00001001952
SJBALL013345	COG	PAVEYJ	AALL1131	1	Male	Ph-like	Ph-like	Other	ERG-DYRK1A;ETV6-EBF1	No RAS mutation	No	NA	Unstranded mRNA, PE101bp	EGAS00001001952
SJBALL013326	COG	PAUVJD	AALL1131	11	Male	Ph-like	Ph-like	ETV6	ETV6-CDK2AP1	No RAS mutation	No	NA	Unstranded mRNA, PE101bp	EGAS00001001952
SJBALL016242	COG	PAUXHK	AALL0932	3	Male	Ph-like	Ph-like	ETV6	ETV6-ELMO1	No RAS mutation	No	NA	Stranded total RNA, PE101bp	EGAS00001001952
SJBALL014144	MDACC			26.0806	Male	Ph-like	Ph-like	ETV6	ETV6-NTRK3	No RAS mutation	Yes	NA	Stranded total RNA, PE101bp	EGAS00001001952
SJBALL016232	COG	PAUIPC	AALL0932	6	Male	Ph-like	Ph-like	Other	FAM111A-MYB	No RAS mutation	No	NA	Stranded total RNA, PE101bp	EGAS00001001952
SJBALL015091	ECOG		2993	50	Male	Ph-like	Ph-like	Other	FIP1L1-PDGFRA	No RAS mutation	Yes	NA	Stranded total RNA, PE101bp	EGAS00001001952
SJBALL016279	COG	PAVNFB	AALL1131	2	Male	Ph-like	Ph-like	FLT3	FLT3 deletion	No RAS mutation	No	NA	Stranded total RNA, PE101bp	EGAS00001001952
SJBALL013356	COG	PAVJJG	AALL0932	4	Female	Ph-like	Ph-like	FLT3	FLT3 INDEL	No RAS mutation	No	NA	Unstranded mRNA, PE101bp	EGAS00001001952
SJBALL013342	COG	PAVDLC	AALL0932	7	Male	Ph-like	Ph-like	FLT3	FLT3 ITD	No RAS mutation	No	NA	Unstranded mRNA, PE101bp	EGAS00001001952
SJBALL013365	COG	PAVPZT	AALL1131	10	Female	Ph-like	Ph-like	FLT3	FLT3 ITD	No RAS mutation	No	NA	Unstranded mRNA, PE101bp	EGAS00001001952
SJBALL013383	COG	PAVXSL	AALL1131	1	Male	Ph-like	Ph-like	FLT3	FLT3 ITD	KRAS(p.G13D,MAF=0.7)	No	NA	Unstranded mRNA, PE101bp	EGAS00001001952
SJBALL013373	COG	PAVUTR	AALL1131	12	Female	Ph-like	Ph-like	FLT3	FLT3 ITD; PAX5-FBRSL1	PTPN11(p.G503A,MAF=0.6)	No	NA	Unstranded mRNA, PE101bp	EGAS00001001952
SJBALL014653	NILG			23.0658	Female	Ph-like	Ph-like	FLT3	ZMYM2-FLT3	No RAS mutation	Yes	NA	Stranded total RNA, PE101bp	EGAS00001001952
SJBALL013339	COG	PAVCKU	AALL1131	2	Male	Ph-like	Ph-like	Other	GATAD2A-LYN	No RAS mutation	No	NA	Unstranded mRNA, PE101bp	EGAS00001001952
SJBALL013336	COG	PAVBEX	AALL1131	5	Male	Ph-like	Ph-like	Other	GGNBP2-MYO19; CCL4L1,CCL4L2-MYO19	No RAS mutation	No	NA	Stranded total RNA, PE101bp	EGAS00001001952
SJBALL014613	NILG			43.94	Male	Ph-like	Ph-like	IGH	IGH-CEBPA	No RAS mutation	Yes	NA	Stranded total RNA, PE101bp	EGAS00001001952
SJBALL016237	COG	PAUTPE	AALL0932	5	Female	Ph-like	Ph-like	IGH	IGH-CEBPD	No RAS mutation	No	NA	Stranded total RNA, PE101bp	EGAS00001001952
SJBALL015154	ECOG			NA(Adult)	N/A	Ph-like	Ph-like	IGH	IGH-ZEB2	KRAS(p.A18D,MAF=0.3)	Yes	NA	Stranded total RNA, PE101bp	EGAS00001001952
SJBALL015109	ECOG		C10403	20	Male	Ph-like	Ph-like	CRLF2	IGH-CRLF2	No RAS mutation	Yes	NA	Stranded total RNA, PE101bp	EGAS00001001952
SJBALL015124	ECOG		C10403	40	Female	Ph-like	Ph-like	CRLF2	IGH-CRLF2	No RAS mutation	Yes	NA	Stranded total RNA, PE101bp	EGAS00001001952
SJBALL020633	COG	PAPBZK	AALL0232	18.3333	Male	Ph-like	Ph-like	CRLF2	IGH-CRLF2	No RAS mutation	No	R8	Stranded total RNA, PE75bp	TARGET
SJBALL020931	COG	PAPFWH	AALL0232	16	Female	Ph-like	Ph-like	CRLF2	IGH-CRLF2	No RAS mutation	No	R8	Stranded total RNA, PE75bp	TARGET
SJBALL020013	COG	PANKMB	AALL0232	8.16667	Female	Ph-like	Ph-like	CRLF2	P2RY8-CRLF2	No RAS mutation	No	R8	Unstranded mRNA, PE101bp	EGAS00001000654
SJBALL020382	COG	PANLIC	AALL0232	14.8333	Female	Ph-like	Ph-like	CRLF2	P2RY8-CRLF2	No RAS mutation	No	R7	Stranded total RNA, PE75bp	TARGET
SJBALL020779	COG	PANXDB	AALL0232	7.91667	Male	Ph-like	Ph-like	CRLF2	P2RY8-CRLF2	No RAS mutation	No	R8	Stranded total RNA, PE75bp	TARGET
SJBALL020659	COG	PAPEWB	AALL0232	7.08333	Female	Ph-like	Ph-like	CRLF2	P2RY8-CRLF2	No RAS mutation	No	R7	Stranded total RNA, PE75bp	TARGET
SJCOGALL010900	COG	PANSDA	AALL0232	12	Female	Ph-like	Ph-like	CRLF2	IGH-CRLF2	No RAS mutation	No	R8	Stranded total RNA, PE75bp	TARGET
SJCOGALL010219	COG	PAKSWW	P9906	15.0833	Male	Ph-like	Ph-like	CRLF2	IGH-CRLF2	No RAS mutation	No	R7	Stranded total RNA, PE75bp	TARGET
SJBALL014162	MDACC			37.4917	Female	Ph-like	Ph-like	IGH-EPOR	IGH-EPOR	No RAS mutation	Yes	NA	Stranded total RNA, PE101bp	EGAS00001001952
SJBALL014163	MDACC			21.5444	Female	Ph-like	Ph-like	IGH-EPOR	IGH-EPOR	No RAS mutation	Yes	NA	Stranded total RNA, PE101bp	EGAS00001001952
SJBALL015103	ECOG		C10403	19	Male	Ph-like	Ph-like	IGH-EPOR	IGH-EPOR	No RAS mutation	Yes	NA	Stranded total RNA, PE101bp	EGAS00001001952
SJBALL015115	ECOG		C10403	21	Female	Ph-like	Ph-like	IGH-EPOR	IGH-EPOR	No RAS mutation	Yes	NA	Stranded total RNA, PE101bp	EGAS00001001952
SJBALL015176	ECOG		1904	21	Female	Ph-like	Ph-like	IGH-EPOR	IGH-EPOR	No RAS mutation	Yes	NA	Stranded total RNA, PE101bp	EGAS00001001952
SJBALL042202	COH			28	Female	Ph-like	Ph-like	IGH-EPOR	IGH-EPOR	No RAS mutation	No	NA	Stranded total RNA, PE101bp	EGAS00001001952
SJBALL042212	COH			25	Female	Ph-like	Ph-like	IGH-EPOR	IGH-EPOR	No RAS mutation	No	NA	Stranded total RNA, PE101bp	EGAS00001001952
SJBALL020579	COG	PANZPJ	AALL0232	13	Male	Ph-like	Ph-like	IGH-EPOR	IGH-EPOR	No RAS mutation	No	R8	Unstranded mRNA, PE101bp	EGAS00001000654
SJBALL020824	COG	PAPGNC	AALL0232	15.4167	Female	Ph-like	Ph-like	IGH-EPOR	IGH-EPOR	No RAS mutation	No	R8	Unstranded mRNA, PE101bp	EGAS00001000654
SJBALL013343	COG	PAVDRS	AALL1131	9	Male	Ph-like	Ph-like	IGH-EPOR	IGH-EPOR	No RAS mutation	No	NA	Unstranded mRNA, PE101bp	EGAS00001001952
SJBALL013354	COG	PAVIZH	AALL1131	14	Female	Ph-like	Ph-like	IGH-EPOR	IGH-EPOR	NRAS(p.G13V,MAF=0.25)	No	NA	Unstranded mRNA, PE101bp	EGAS00001001952
SJBALL013358	COG	PAVKRS	AALL1131	15	Female	Ph-like	Ph-like	IGH-EPOR	IGH-EPOR	No RAS mutation	No	NA	Unstranded mRNA, PE101bp	EGAS00001001952
SJBALL013366	COG	PAVRCK	AALL1131	20	Male	Ph-like	Ph-like	IGH-EPOR	IGH-EPOR	No RAS mutation	No	NA	Unstranded mRNA, PE101bp	EGAS00001001952
SJBALL013375	COG	PAVVDE	AALL1131	5	Male	Ph-like	Ph-like	IGH-EPOR	IGH-EPOR	No RAS mutation	No	NA	Unstranded mRNA, PE101bp	EGAS00001001952
SJBALL013376	COG	PAVVSV	AALL1131	16	Male	Ph-like	Ph-like	IGH-EPOR	IGH-EPOR	No RAS mutation	No	NA	Unstranded mRNA, PE101bp	EGAS00001001952
SJBALL013381	COG	PAVXJV	AALL1131	17	Male	Ph-like	Ph-like	IGH-EPOR	IGH-EPOR	No RAS mutation	No	NA	Unstranded mRNA, PE101bp	EGAS00001001952
SJBALL013384	COG	PAVZYF	AALL1131	16	Female	Ph-like	Ph-like	IGH-EPOR	IGH-EPOR	No RAS mutation	No	NA	Unstranded mRNA, PE101bp	EGAS00001001952
SJBALL013350	COG	PAVHDV	AALL1131	11	Female	Ph-like	Ph-like	IGH-EPOR	IGH-EPOR; PAX5-GRM3	No RAS mutation	No	NA	Unstranded mRNA, PE101bp	EGAS00001001952
SJBALL013330	COG	PAUXXS	AALL1131	2	Female	Ph-like	Ph-like	IL7R	IL7R INDEL	No RAS mutation	No	NA	Unstranded mRNA, PE101bp	EGAS00001001952
SJBALL013332	COG	PAUZIT	AALL1131	17	Male	Ph-like	Ph-like	IL7R	IL7R INDEL	No RAS mutation	No	NA	Unstranded mRNA, PE101bp	EGAS00001001952
SJBALL013337	COG	PAVBPV	AALL0932	8	Male	Ph-like	Ph-like	IL7R	IL7R INDEL	No RAS mutation	No	NA	Unstranded mRNA, PE101bp	EGAS00001001952
SJBALL013346	COG	PAVFBA	AALL1131	7	Male	Ph-like	Ph-like	IL7R	IL7R INDEL	NRAS(p.Q61K,MAF=0.4)	No	NA	Unstranded mRNA, PE101bp	EGAS00001001952
SJBALL013347	COG	PAVGAY	AALL1131	15	Female	Ph-like	Ph-like	IL7R	IL7R INDEL	NRAS(p.G13D,MAF=0.2)	No	NA	Unstranded mRNA, PE101bp	EGAS00001001952
SJBALL013362	COG	PAVNZN	AALL0932	2	Male	Ph-like	Ph-like	IL7R	IL7R INDEL	No RAS mutation	No	NA	Unstranded mRNA, PE101bp	EGAS00001001952
SJBALL013379	COG	PAVWHL	AALL1131	10	Male	Ph-like	Ph-like	IL7R	IL7R INDEL	No RAS mutation	No	NA	Unstranded mRNA, PE101bp	EGAS00001001952
SJBALL013351	COG	PAVHUC	AALL1131	2	Female	Ph-like	Ph-like	IL7R	IL7R INDEL; DBX1-PAX5	No RAS mutation	No	NA	Unstranded mRNA, PE101bp	EGAS00001001952
SJBALL014464	Toronto			46.6475	Male	Ph-like	Ph-like	IL7R	IL7R p.L242ins	No RAS mutation	Yes	NA	Stranded total RNA, PE101bp	EGAS00001001952
SJBALL013344	COG	PAVEHI	AALL1131	1	Male	Ph-like	Ph-like	PAX5	PAX5-C20orf112; PAX5-NOL4L; IL7R .V253G	No RAS mutation	No	NA	Unstranded mRNA, PE101bp	EGAS00001001952
SJBALL016301	COG	PATVHI	AALL0932	1	Male	Ph-like	Ph-like	PAX5	PAX5-DACH1	No RAS mutation	No	NA	Stranded total RNA, PE101bp	EGAS00001001952
SJBALL014370	Toronto			41.9959	Male	Ph-like	Ph-like	PAX5	PAX5-FOXP1; IGH-CCND3	No RAS mutation	No	NA	Stranded total RNA, PE101bp	EGAS00001001952
SJBALL014431	Toronto			19.3073	Male	Ph-like	Ph-like	PAX5	PAX5-JAK2	No RAS mutation	Yes	NA	Stranded total RNA, PE101bp	EGAS00001001952
SJBALL014627	NILG			53.44	Female	Ph-like	Ph-like	PAX5	PAX5-JAK2	PTPN11(p.E69K,MAF=0.41)	Yes	NA	Stranded total RNA, PE101bp	EGAS00001001952
SJBALL014648	NILG			62.5534	Female	Ph-like	Ph-like	PAX5	PAX5-JAK2	KRAS(p.G12S,MAF=0.26)	Yes	NA	Stranded total RNA, PE101bp	EGAS00001001952
SJBALL015190	ECOG		S0805	58	Female	Ph-like	Ph-like	PAX5	PAX5-JAK2	No RAS mutation	Yes	NA	Stranded total RNA, PE101bp	EGAS00001001952
SJBALL016267	COG	PAVIVS	AALL0932	7	Male	Ph-like	Ph-like	PAX5	PAX5-JAK2	No RAS mutation	No	NA	Stranded total RNA, PE101bp	EGAS00001001952
SJBALL013355	COG	PAVJHM	AALL1131	1	Male	Ph-like	Ph-like	PAX5	FBRSL1-PAX5	KRAS(p.A146T,MAF=0.26)	No	NA	Unstranded mRNA, PE101bp	EGAS00001001952
SJBALL014244	UKALL			23	Male	Ph-like	Ph-like	Other	PIM3-SCO2	No RAS mutation	Yes	NA	Stranded total RNA, PE101bp	EGAS00001001952
SJBALL016298	COG	PAUYJY	AALL0932	8	Female	Ph-like	Ph-like	RUNX1	RUNX1 INS	No RAS mutation	No	NA	Stranded total RNA, PE101bp	EGAS00001001952
SJBALL013370	COG	PAVUIF	AALL1131	12	Male	Ph-like	Ph-like	RUNX1	RUNX1-DSCAM	No RAS mutation	No	NA	Unstranded mRNA, PE101bp	EGAS00001001952
SJBALL013333	COG	PAUZPC	AALL1131	14	Male	Ph-like	Ph-like	RUNX1	RUNX1-DYRK1A; SH2B3 Deletion	No RAS mutation	No	NA	Unstranded mRNA, PE101bp	EGAS00001001952
SJBALL013340	COG	PAVCWU	AALL1131	13	Male	Ph-like	Ph-like	Other	SETD2-CCDC12	No RAS mutation	No	NA	Unstranded mRNA, PE101bp	EGAS00001001952
SJBALL015099	ECOG		1904	26	Male	Ph-like	Ph-like	Other	SFPQ-ABL1	No RAS mutation	Yes	NA	Stranded total RNA, PE101bp	EGAS00001001952
SJBALL013349	COG	PAVGVK	AALL1131	15	Female	Ph-like	Ph-like	SH2B3	SH2B3 Deletion	No RAS mutation	No	NA	Unstranded mRNA, PE101bp	EGAS00001001952
SJBALL013372	COG	PAVUJK	AALL1131	12	Male	Ph-like	Ph-like	SH2B3	SH2B3 Deletion	No RAS mutation	No	NA	Unstranded mRNA, PE101bp	EGAS00001001952
SJBALL013387	COG	PAWBPX	AALL1131	12	Male	Ph-like	Ph-like	SH2B3	SH2B3 Deletion	No RAS mutation	No	NA	Unstranded mRNA, PE101bp	EGAS00001001952
SJBALL013348	COG	PAVGCB	AALL0932	4	Female	Ph-like	Ph-like	SH2B3	SH2B3.L403R	NRAS(p.Q61K,MAF=0.35)	No	NA	Unstranded mRNA, PE101bp	EGAS00001001952
SJBALL013328	COG	PAUXDJ	AALL1131	17	Female	Ph-like	Ph-like	SH2B3	SH2B3.R397fs	No RAS mutation	No	NA	Unstranded mRNA, PE101bp	EGAS00001001952
SJBALL013360	COG	PAVMFF	AALL1131	10	Male	Ph-like	Ph-like	SH2B3	SH3B3 del; IL7R INDEL	No RAS mutation	No	NA	Unstranded mRNA, PE101bp	EGAS00001001952
SJBALL014610	NILG			21.08	Female	Ph-like	Ph-like	Other	TMEM2-PTK2B	No RAS mutation	Yes	NA	Stranded total RNA, PE101bp	EGAS00001001952
SJBALL013329	COG	PAUXJI	AALL1131	13	Female	Ph-like	Ph-like	No fusion	Not Identified	No RAS mutation	No	NA	Unstranded mRNA, PE101bp	EGAS00001001952
SJBALL013996	SWOG		S9400	17.6	Male	Ph-like	Ph-like	No fusion	Not Identified	No RAS mutation	Yes	NA	Stranded total RNA, PE101bp	EGAS00001001952
SJBALL014044	MDACC			44.8167	Male	Ph-like	Ph-like	No fusion	Not Identified	No RAS mutation	Yes	NA	Stranded total RNA, PE101bp	EGAS00001001952
SJBALL014056	MDACC			17.7472	Female	Ph-like	Ph-like	No fusion	Not Identified	No RAS mutation	No	NA	Stranded total RNA, PE101bp	EGAS00001001952
SJBALL014062	MDACC			45.2611	Female	Ph-like	Ph-like	No fusion	Not Identified	No RAS mutation	No	NA	Stranded total RNA, PE101bp	EGAS00001001952
SJBALL014181	MDACC			23.8222	Male	Ph-like	Ph-like	No fusion	Not Identified	No RAS mutation	Yes	NA	Stranded total RNA, PE101bp	EGAS00001001952
SJBALL014218	MDACC			38.9778	Female	Ph-like	Ph-like	No fusion	Not Identified	KRAS(p.A146P,MAF=0.27)	Yes	NA	Stranded total RNA, PE101bp	EGAS00001001952
SJBALL014264	UKALL			47	Female	Ph-like	Ph-like	No fusion	Not identified	No RAS mutation	No	NA	Stranded total RNA, PE101bp	EGAS00001001952
SJBALL014273	UKALL			23	Female	Ph-like	Ph-like	No fusion	Not Identified	PTPN11(p.G503R,MAF=0.09)	Yes	NA	Stranded total RNA, PE101bp	EGAS00001001952
SJBALL014288	Toronto			40.0411	Male	Ph-like	Ph-like	No fusion	Not Identified	No RAS mutation	Yes	NA	Stranded total RNA, PE101bp	EGAS00001001952
SJBALL014365	Toronto			22.6448	Male	Ph-like	Ph-like	No fusion	Not Identified	KRAS(p.G12S,MAF=0.29)	Yes	NA	Stranded total RNA, PE101bp	EGAS00001001952
SJBALL014427	Toronto			60.2136	Male	Ph-like	Ph-like	No fusion	Not Identified	No RAS mutation	No	NA	Stranded total RNA, PE101bp	EGAS00001001952
SJBALL014435	Toronto			20.5777	Male	Ph-like	Ph-like	No fusion	Not Identified	No RAS mutation	Yes	NA	Stranded total RNA, PE101bp	EGAS00001001952
SJBALL014450	Toronto			19.0062	Male	Ph-like	Ph-like	No fusion	Not Identified	No RAS mutation	Yes	NA	Stranded total RNA, PE101bp	EGAS00001001952
SJBALL014469	Toronto			23.5702	Female	Ph-like	Ph-like	No fusion	Not Identified	No RAS mutation	Yes	NA	Stranded total RNA, PE101bp	EGAS00001001952
SJBALL014663	NILG			19.8301	Male	Ph-like	Ph-like	No fusion	Not Identified	No RAS mutation	Yes	NA	Stranded total RNA, PE101bp	EGAS00001001952
SJBALL015050	ECOG		9998	21	Male	Ph-like	Ph-like	No fusion	Not Identified	No RAS mutation	Yes	NA	Stranded total RNA, PE101bp	EGAS00001001952
SJBALL015056	ECOG		2993	47	Male	Ph-like	Ph-like	No fusion	Not Identified	PTPN11(p.T73I,MAF=0.53)	Yes	NA	Stranded total RNA, PE101bp	EGAS00001001952
SJBALL015066	ECOG		2993	45	Female	Ph-like	Ph-like	No fusion	Not Identified	KRAS(p.G12D,MAF=0.18)	No	NA	Stranded total RNA, PE101bp	EGAS00001001952
SJBALL015081	ECOG		2993	63	Female	Ph-like	Ph-like	No fusion	Not Identified	No RAS mutation	No	NA	Stranded total RNA, PE101bp	EGAS00001001952
SJBALL015092	ECOG		2993	21	Female	Ph-like	Ph-like	No fusion	Not Identified	KRAS(p.A146T,MAF=0.24)	Yes	NA	Stranded total RNA, PE101bp	EGAS00001001952
SJBALL020015	COG	PANKRG	AALL0232	1.16667	Male	Ph-like	Ph-like	No fusion	Not Identified	NRAS(p.G12A, MAF=0.54)	No	DDIT	Unstranded mRNA, PE101bp	EGAS00001000654
SJBALL020852	COG	PAPBFN	AALL0232	10.8333	Male	Ph-like	Ph-like	No fusion	Not Identified	No RAS mutation	No	DDIT	Unstranded mRNA, PE101bp	EGAS00001000654
SJBALL013327	COG	PAUWHK	AALL1131	12	Female	Ph-like	Ph-like	No fusion	Not Identified	No RAS mutation	No	NA	Stranded total RNA, PE101bp	EGAS00001001952
SJBALL013335	COG	PAVANK	AALL1131	17	Male	Ph-like	Ph-like	No fusion	Not Identified	No RAS mutation	No	NA	Unstranded mRNA, PE101bp	EGAS00001001952
SJBALL013338	COG	PAVBTJ	AALL0932	7	Female	Ph-like	Ph-like	No fusion	Not Identified	No RAS mutation	No	NA	Unstranded mRNA, PE101bp	EGAS00001001952
SJBALL013353	COG	PAVIIK	AALL1131	14	Male	Ph-like	Ph-like	No fusion	Not Identified	No RAS mutation	No	NA	Unstranded mRNA, PE101bp	EGAS00001001952
SJBALL013363	COG	PAVPIS	AALL1131	16	Female	Ph-like	Ph-like	No fusion	Not Identified	No RAS mutation	No	NA	Unstranded mRNA, PE101bp	EGAS00001001952
SJBALL013364	COG	PAVPUA	AALL1131	22	Female	Ph-like	Ph-like	No fusion	Not Identified	NRAS(p.G13D,MAF=0.28)	No	NA	Unstranded mRNA, PE101bp	EGAS00001001952
SJBALL013367	COG	PAVRGL	AALL1131	17	Female	Ph-like	Ph-like	No fusion	Not Identified	No RAS mutation	No	NA	Unstranded mRNA, PE101bp	EGAS00001001952
SJBALL013369	COG	PAVTPK	AALL1131	13	Female	Ph-like	Ph-like	No fusion	Not Identified	No RAS mutation	No	NA	Unstranded mRNA, PE101bp	EGAS00001001952
SJBALL013378	COG	PAVWDE	AALL1131	11	Male	Ph-like	Ph-like	No fusion	Not Identified	No RAS mutation	No	NA	Unstranded mRNA, PE101bp	EGAS00001001952
SJBALL016219	COG	PATVLG	AALL0932	6	Male	Ph-like	Ph-like	No fusion	Not Identified	No RAS mutation	No	NA	Stranded total RNA, PE101bp	EGAS00001001952
SJBALL016223	COG	PATYTJ	AALL0932	5	Male	Ph-like	Ph-like	No fusion	Not Identified	NRAS(p.G12D,MAF=0.17)	No	NA	Stranded total RNA, PE101bp	EGAS00001001952
SJBALL016228	COG	PAUDDY	AALL0932	9	Female	Ph-like	Ph-like	No fusion	Not Identified	No RAS mutation	No	NA	Stranded total RNA, PE101bp	EGAS00001001952
SJBALL016233	COG	PAUMCA	AALL0932	3	Female	Ph-like	Ph-like	No fusion	Not Identified	No RAS mutation	No	NA	Stranded total RNA, PE101bp	EGAS00001001952
SJBALL016236	COG	PAUTGS	AALL0932	5	Male	Ph-like	Ph-like	No fusion	Not Identified	No RAS mutation	No	NA	Stranded total RNA, PE101bp	EGAS00001001952
SJBALL016240	COG	PAUWWU	AALL0932	3	Female	Ph-like	Ph-like	No fusion	Not Identified	No RAS mutation	No	NA	Stranded total RNA, PE101bp	EGAS00001001952
SJBALL016257	COG	PAVGWH	AALL0932	7	Female	Ph-like	Ph-like	No fusion	Not identified	No RAS mutation	No	NA	Stranded total RNA, PE101bp	EGAS00001001952
SJBALL016260	COG	PAVHCT	AALL0932	7	Female	Ph-like	Ph-like	No fusion	Not Identified	No RAS mutation	No	NA	Stranded total RNA, PE101bp	EGAS00001001952
SJBALL016263	COG	PAVICN	AALL1131	2	Male	Ph-like	Ph-like	No fusion	Not Identified	KRAS(p.G12R,MAF=0.91)	No	NA	Stranded total RNA, PE101bp	EGAS00001001952
SJBALL016265	COG	PAVIGZ	AALL0932	2	Female	Ph-like	Ph-like	No fusion	Not identified	NRAS(p.G12D,MAF=0.4)	No	NA	Stranded total RNA, PE101bp	EGAS00001001952
SJBALL016268	COG	PAVIWE	AALL0932	4	Male	Ph-like	Ph-like	No fusion	Not identified	No RAS mutation	No	NA	Stranded total RNA, PE101bp	EGAS00001001952
SJBALL016269	COG	PAVIYC	AALL0932	5	Female	Ph-like	Ph-like	No fusion	Not Identified	No RAS mutation	No	NA	Stranded total RNA, PE101bp	EGAS00001001952
SJBALL016276	COG	PAVKKH	AALL1131	1	Male	Ph-like	Ph-like	No fusion	Not identified	No RAS mutation	No	NA	Stranded total RNA, PE101bp	EGAS00001001952
SJBALL016290	COG	PAVZHG	AALL1131	11	Female	Ph-like	Ph-like	No fusion	Not identified	No RAS mutation	No	NA	Stranded total RNA, PE101bp	EGAS00001001952
SJBALL016296	COG	PATYCR	AALL0932	1	Male	Ph-like	Ph-like	No fusion	Not Identified	No RAS mutation	No	NA	Stranded total RNA, PE101bp	EGAS00001001952
SJBALL016297	COG	PAUSHY	AALL0932	8	Female	Ph-like	Ph-like	No fusion	Not identified	No RAS mutation	No	NA	Stranded total RNA, PE101bp	EGAS00001001952
SJBALL016300	COG	PAUPBV	AALL0932	3	Male	Ph-like	Ph-like	No fusion	Not identified	No RAS mutation	No	NA	Stranded total RNA, PE101bp	EGAS00001001952
SJBALL016305	COG	PAVXLU	AALL1131	1	Male	Ph-like	Ph-like	No fusion	Not Identified	No RAS mutation	No	NA	Stranded total RNA, PE101bp	EGAS00001001952
SJBALL016307	COG	PAVJTX	AALL1131	4	Male	Ph-like	Ph-like	No fusion	Not Identified	No RAS mutation	No	NA	Stranded total RNA, PE101bp	EGAS00001001952
SJBALL021170	COG	PARPRW	AALL0232	15	Female	Other	TCF3-HLF	TCF3	TCF3-HLF	No RAS mutation	No	NA	Stranded total RNA, PE75bp	TARGET
SJBALL021188	COG	PAPGFP	AALL0331	9	Female	Other	TCF3-HLF	TCF3	TCF3-HLF	No RAS mutation	No	NA	Stranded total RNA, PE75bp	TARGET
SJBALL020995	COG	PARSAV	AALL0232	22.75	Male	Other	TCF3-PBX1	TCF3	TCF3-FLI1	No RAS mutation	No	NA	Unstranded mRNA, PE101bp	EGAS00001001952
SJBALL020608	COG	PANYNX	AALL0232	1.08333	Male	Other	Other	NUTM1	ACIN1-NUTM1	No RAS mutation	Yes	R7	Unstranded mRNA, PE101bp	EGAS00001001952
SJBALL016239	COG	PAUVCA	AALL1131	15	Male	Other	Other	NUTM1	CUX1-NUTM1	No RAS mutation	No	NA	Stranded total RNA, PE101bp	EGAS00001001952
SJBALL016244	COG	PAVADK	AALL0932	2	Male	Other	Other	NUTM1	SLC12A6-NUTM1	No RAS mutation	No	NA	Stranded total RNA, PE101bp	EGAS00001001952
SJBALL020694	COG	PAPHWJ	AALL0232	11.8333	Male	Other	Other	NUTM1	ZNF618-NUTM1	No RAS mutation	Yes	R7	Unstranded mRNA, PE101bp	EGAS00001001952
SJBALL013357	COG	PAVKDN	AALL1131	12	Female	Other	Other	JAK2/TYK2	SSBP2-JAK2	No RAS mutation	No	NA	Stranded total RNA, PE101bp	EGAS00001001952
SJBALL016250	COG	PAVEUI	AALL1131	14	Female	Other	Other	Other	ATP5I-SLK	No RAS mutation	No	NA	Stranded total RNA, PE101bp	EGAS00001001952
SJBALL014635	NILG			54.1205	Male	Other	Other	Other	BCL2-IGHG1	No RAS mutation	Yes	NA	Stranded total RNA, PE101bp	EGAS00001001952
SJBALL020640	COG	PAPCKW	AALL0232	5.58333	Female	Other	Other	Other	CREBBP-DEXI	NF1(p.K2257fs,MAF=0.63)	Yes	DDIT	Unstranded mRNA, PE101bp	EGAS00001001952
SJBALL016224	COG	PATZIX	AALL0932	4	Male	Other	Other	Other	CREBBP-MEFV	PTPN11(p.P491S,MAF=0.27)	No	NA	Stranded total RNA, PE101bp	EGAS00001001952
SJBALL020699	COG	PAPDCU	AALL0232	20.5833	Female	Other	Other	Other	DENND1A-ZCCHC7	No RAS mutation	Yes	R7	Unstranded mRNA, PE101bp	EGAS00001001952
SJBALL021197	COG	PAPLUG	AALL0331	1	Male	Other	Other	ETV6	ETV6-NA	No RAS mutation	No	NA	Stranded total RNA, PE75bp	TARGET
SJBALL016230	COG	PAUFUD	AALL0932	4	Female	Other	Other	ETV6	ETV6-QSOX1	No RAS mutation	No	NA	Stranded total RNA, PE101bp	EGAS00001001952
SJBALL016226	COG	PAUBWV	AALL0932	8	Male	Other	Other	ETV6	ETV6-RNU6-19P	No RAS mutation	No	NA	Stranded total RNA, PE101bp	EGAS00001001952
SJBALL016235	COG	PAUMWI	AALL0932	7	Female	Other	Other	Other	FAM111A-MYB	No RAS mutation	No	NA	Stranded total RNA, PE101bp	EGAS00001001952
SJBALL016256	COG	PAVGVC	AALL1131	4	Female	Other	Other	Other	HOOK3-FGFR1	No RAS mutation	No	NA	Stranded total RNA, PE101bp	EGAS00001001952
SJBALL013975	SWOG		S9910,S0333	26.3	Male	Other	Other	IGH	IGH-CEBPB	No RAS mutation	Yes	NA	Stranded total RNA, PE101bp	EGAS00001001952
SJBALL020113	ECOG		2993	37	Female	Other	Other	IGH	IGH-CEBPB	No RAS mutation	No	NA	Unstranded mRNA, PE101bp	EGAS00001001952
SJBALL016251	COG	PAVFJN	AALL1131	15	Female	Other	Other	IGH	IGH-DCP2	No RAS mutation	No	NA	Stranded total RNA, PE101bp	EGAS00001001952
SJBALL021707	MDACC			29	Male	Other	Other	IGH	IGH-MYC	No RAS mutation	No	NA	Unstranded mRNA, PE101bp	EGAS00001001952
SJBALL021161	COG	PAPSPG	AALL0232	13	Male	Other	Other	CRLF2	IGH-CRLF2	NRAS(p.G13R,MAF=0.38)	No	NA	Stranded total RNA, PE75bp	TARGET
SJCOGALL010227	COG	PAPSPN	AALL0232	11	Male	Other	Other	CRLF2	IGH-CRLF2	No RAS mutation	No	NA	Stranded total RNA, PE75bp	TARGET
SJCOGALL010232	COG	PARGHW	AALL0232	18	Male	Other	Other	CRLF2	IGH-CRLF2	No RAS mutation	No	NA	Stranded total RNA, PE75bp	TARGET
SJCOGALL010861	COG	PARBVI	AALL0232	13	Female	Other	Other	CRLF2	IGH-CRLF2	No RAS mutation	No	NA	Stranded total RNA, PE75bp	TARGET
SJCOGALL010863	COG	PARFLV	AALL0232	16	Male	Other	Other	CRLF2	IGH-CRLF2	No RAS mutation	No	NA	Stranded total RNA, PE75bp	TARGET
SJCOGALL010866	COG	PARDWE	AALL0232	18	Male	Other	Other	CRLF2	IGH-CRLF2	No RAS mutation	No	NA	Stranded total RNA, PE75bp	TARGET
SJCOGALL010908	COG	PARGFV	AALL0331	2	Male	Other	Other	CRLF2	IGH-CRLF2	No RAS mutation	No	NA	Stranded total RNA, PE75bp	TARGET
SJCOGALL010910	COG	PANDWE	AALL0232	14	Female	Other	Other	CRLF2	IGH-CRLF2	No RAS mutation	No	NA	Stranded total RNA, PE75bp	TARGET
SJBALL020607	COG	PANYIT	AALL0232	5.25	Female	Other	Other	CRLF2	P2RY8-CRLF2	No RAS mutation	Yes	R7	Unstranded mRNA, PE101bp	EGAS00001001952
SJBALL020880	COG	PAPGGT	AALL0232	14.4167	Male	Other	Other	CRLF2	P2RY8-CRLF2	No RAS mutation	No	R7	Stranded total RNA, PE75bp	TARGET
SJBALL021237	COG	PANWYH	AALL0331	4	Male	Other	Other	CRLF2	P2RY8-CRLF2	No RAS mutation	No	NA	Stranded total RNA, PE75bp	TARGET
SJBALL021263	COG	PARARJ	AALL0232	3	Female	Other	Other	CRLF2	P2RY8-CRLF2	No RAS mutation	No	NA	Stranded total RNA, PE75bp	TARGET
SJCOGALL010222	COG	PAPEFH	AALL0331	6	Female	Other	Other	CRLF2	P2RY8-CRLF2	No RAS mutation	No	NA	Stranded total RNA, PE75bp	TARGET
SJCOGALL010870	COG	PAPGYC	AALL0331	3	Female	Other	Other	CRLF2	P2RY8-CRLF2	No RAS mutation	No	NA	Stranded total RNA, PE75bp	TARGET
SJCOGALL010891	COG	PAPPGN	AALL0232	1	Male	Other	Other	CRLF2	P2RY8-CRLF2	KRAS(p.A146T,MAF=0.44)	No	NA	Stranded total RNA, PE75bp	TARGET
SJCOGALL010893	COG	PAPJHR	AALL0232	10	Male	Other	Other	CRLF2	P2RY8-CRLF2	No RAS mutation	No	NA	Stranded total RNA, PE75bp	TARGET
SJCOGALL010897	COG	PARSZH	AALL0232	12	Female	Other	Other	CRLF2	P2RY8-CRLF2	No RAS mutation	No	NA	Stranded total RNA, PE75bp	TARGET
SJBALL020689	COG	PAPHGD	AALL0232	1.75	Male	Other	Other	CRLF2	P2RY8-CRLF2; PAX5-AUTS2	No RAS mutation	Yes	R7	Unstranded mRNA, PE101bp	EGAS00001001952
SJBALL020706	COG	PAPHZT	AALL0232	1.5	Female	Other	Other	CRLF2	P2RY8-CRLF2; PAX5-NCOA5	KRAS(p.G12D,MAF=0.33)	Yes	R7	Unstranded mRNA, PE101bp	EGAS00001001952
SJBALL020530	COG	PANSBR	AALL0232	20	Male	Other	Other	IGH-EPOR	IGH-EPOR	No RAS mutation	No	R8	Stranded total RNA, PE75bp	TARGET
SJBALL021192	COG	PAPISG	AALL0232	14	Female	Other	Other	IGH-EPOR	IGH-EPOR	No RAS mutation	No	NA	Stranded total RNA, PE75bp	TARGET
SJCOGALL010919	COG	PANSHK	AALL0331	2	Male	Other	Other	IKZF1	IKZF1-ETV6	No RAS mutation	No	NA	Stranded total RNA, PE75bp	TARGET
SJBALL020628	COG	PAPBCI	AALL0232	9.91667	Male	Other	Other	IKZF1	IKZF1-ZEB2	No RAS mutation	No	R7	Stranded total RNA, PE75bp	TARGET
SJCOGALL010918	COG	PAPJXI	AALL0331	8	Female	Other	Other	Other	ITSN1-KCNE2	No RAS mutation	No	NA	Stranded total RNA, PE75bp	TARGET
SJBALL021255	COG	PAPKNC	AALL0232	18	Male	Other	Other	Other	KMT2D-SEC31A	No RAS mutation	No	NA	Stranded total RNA, PE75bp	TARGET
SJBALL016272	COG	PAVJLW	AALL1131	8	Male	Other	Other	Other	MAML3-CCNG2	No RAS mutation	No	NA	Stranded total RNA, PE101bp	EGAS00001001952
SJBALL014081	MDACC			53.9444	Male	Other	Other	Other	MAP2K7-PRDM15	No RAS mutation	Yes	NA	Stranded total RNA, PE101bp	EGAS00001001952
SJBALL020723	COG	PANWVI	AALL0232	5.5	Female	Other	Other	Other	MED12-HOXA9	No RAS mutation	Yes	R7	Unstranded mRNA, PE101bp	EGAS00001001952
SJBALL020122	ECOG		2993	38	Male	Other	Other	Other	MYH6-GOLGA3	No RAS mutation	No	NA	Unstranded mRNA, PE101bp	EGAS00001001952
SJBALL013903	CALGB		10102	78	Female	Other	Other	Other	NCAPD3-JAM3	No RAS mutation	Yes	NA	Stranded total RNA, PE101bp	EGAS00001001952
SJCOGALL010878	COG	PAPZST	AALL0232	15	Female	Other	Other	Other	NCOA6-PRDM14	No RAS mutation	No	NA	Stranded total RNA, PE75bp	TARGET
SJBALL021721	MDACC			27	Male	Other	Other	Other	PICALM-MLLT10	No RAS mutation	No	NA	Unstranded mRNA, PE101bp	EGAS00001001952
SJBALL021283	COG	PARVWD	AALL0232	17	Male	Other	Other	Other	POLB-LRRC6	No RAS mutation	No	NA	Stranded total RNA, PE75bp	TARGET
SJBALL020943	COG	PAPFMB	AALL0232	12.75	Male	Other	Other	Other	RAF1-TMEM40	No RAS mutation	Yes	R7	Unstranded mRNA, PE101bp	EGAS00001001952
SJBALL016243	COG	PAUZUM	AALL1131	2	Female	Other	Other	Other	SENP7-ETV6	NRAS(p.G12A,MAF=0.56)	No	NA	Stranded total RNA, PE101bp	EGAS00001001952
SJBALL016293	COG	PAUHUT	AALL0932	5	Male	Other	Other	Other	SETD2-CCDC12	No RAS mutation	No	NA	Stranded total RNA, PE101bp	EGAS00001001952
SJBALL014035	SWOG		S0333	61.1	Male	Other	Other	Other	STAG2-ATRX	No RAS mutation	Yes	NA	Stranded total RNA, PE101bp	EGAS00001001952
SJBALL020675	COG	PAPFLI	AALL0232	2.25	Female	Other	Other	Other	STIM2-IKZF1	No RAS mutation	Yes	TEL	Unstranded mRNA, PE101bp	EGAS00001001952
SJBALL016222	COG	PATYLB	AALL0932	6	Female	Other	Other	Other	UBASH3B-TRA2A	No RAS mutation	No	NA	Stranded total RNA, PE101bp	EGAS00001001952
SJCOGALL010877	COG	PAPNMY	AALL0232	13	Male	Other	Other	Other	USP25-NA	No RAS mutation	No	NA	Stranded total RNA, PE75bp	TARGET
SJBALL020831	COG	PAPHTZ	AALL0232	1.5	Male	Other	Other	Other	XPO1-TNRC18	No RAS mutation	Yes	R7	Unstranded mRNA, PE101bp	EGAS00001001952
SJBALL014619	NILG			38.2849	Female	Other	Other	Other	ZEB2-CXCR4	No RAS mutation	Yes	NA	Stranded total RNA, PE101bp	EGAS00001001952
SJBALL014249	UKALL			18	Male	Other	Other	Other	ZEB2-CXCR4; PIM3-SCO2; SF1-SF3B1	KRAS(p.A146V,MAF=0.14)	Yes	NA	Stranded total RNA, PE101bp	EGAS00001001952
SJBALL013869	CALGB		10102	50	Female	Other	Other	No fusion	Not Identified	NRAS(p.G13D,MAF=0.4)	Yes	NA	Stranded total RNA, PE101bp	EGAS00001001952
SJBALL013875	CALGB		10102	55	Male	Other	Other	No fusion	Not Identified	No RAS mutation	Yes	NA	Stranded total RNA, PE101bp	EGAS00001001952
SJBALL014011	SWOG		S9400	50.4	Female	Other	Other	No fusion	Not Identified	PTPN11(p.A72V,MAF=0.33)	Yes	NA	Stranded total RNA, PE101bp	EGAS00001001952
SJBALL014149	MDACC			47.8167	Female	Other	Other	No fusion	Not Identified	No RAS mutation	Yes	NA	Stranded total RNA, PE101bp	EGAS00001001952
SJBALL014224	MDACC			66.4417	Male	Other	Other	No fusion	Not Identified	No RAS mutation	Yes	NA	Stranded total RNA, PE101bp	EGAS00001001952
SJBALL014391	Toronto			55.0719	Female	Other	Other	No fusion	Not Identified	PTPN11(p.T507K,MAF=0.11)	Yes	NA	Stranded total RNA, PE101bp	EGAS00001001952
SJBALL014603	NILG			20.47	Female	Other	Other	No fusion	Not Identified	No RAS mutation	Yes	NA	Stranded total RNA, PE101bp	EGAS00001001952
SJBALL020584	COG	PANVSI	AALL0232	23.4167	Male	Other	Other	No fusion	Not Identified	No RAS mutation	Yes	R7	Unstranded mRNA, PE101bp	EGAS00001001952
SJBALL020586	COG	PANWBR	AALL0232	6.25	Male	Other	Other	No fusion	Not Identified	NRAS(p.G12S,MAF=0.93)	Yes	R7	Unstranded mRNA, PE101bp	EGAS00001001952
SJBALL020601	COG	PANXPX	AALL0232	3.66667	Male	Other	Other	No fusion	Not Identified	NRAS(p.G13D,MAF=0.1);PTPN11(p.G503V,MAF=0.15)	Yes	DDIT	Unstranded mRNA, PE101bp	EGAS00001001952
SJBALL020602	COG	PANXVD	AALL0232	14.8333	Male	Other	Other	No fusion	Not Identified	No RAS mutation	Yes	R7	Unstranded mRNA, PE101bp	EGAS00001001952
SJBALL020614	COG	PANZGD	AALL0232	3	Male	Other	Other	No fusion	Not Identified	No RAS mutation	Yes	DDIT	Unstranded mRNA, PE101bp	EGAS00001001952
SJBALL020620	COG	PAPAKA	AALL0232	12.9167	Female	Other	Other	No fusion	Not Identified	No RAS mutation	Yes	R7	Unstranded mRNA, PE101bp	EGAS00001001952
SJBALL020623	COG	PAPAPK	AALL0232	10.5833	Female	Other	Other	No fusion	Not Identified	No RAS mutation	Yes	R7	Unstranded mRNA, PE101bp	EGAS00001001952
SJBALL020626	COG	PAPAWK	AALL0232	11.75	Female	Other	Other	No fusion	Not Identified	No RAS mutation	Yes	R7	Unstranded mRNA, PE101bp	EGAS00001001952
SJBALL020629	COG	PAPBDE	AALL0232	1.58333	Male	Other	Other	No fusion	Not Identified	No RAS mutation	Yes	R7	Unstranded mRNA, PE101bp	EGAS00001001952
SJBALL020632	COG	PAPBYU	AALL0232	2.91667	Male	Other	Other	No fusion	Not Identified	KRAS(p.G12R,MAF=0.38)	Yes	R7	Unstranded mRNA, PE101bp	EGAS00001001952
SJBALL020643	COG	PAPCWJ	AALL0232	17.6667	Male	Other	Other	No fusion	Not Identified	NRAS(p.G12S,MAF=0.27)	Yes	R7	Unstranded mRNA, PE101bp	EGAS00001001952
SJBALL020651	COG	PAPDRX	AALL0232	5.33333	Male	Other	Other	No fusion	Not Identified	KRAS(p.G12V,MAF=0.43)	Yes	R7	Unstranded mRNA, PE101bp	EGAS00001001952
SJBALL020655	COG	PAPETT	AALL0232	11.6667	Female	Other	Other	No fusion	Not Identified	KRAS(p.T58I,MAF=0.13);KRAS(p.L23R,MAF=0.4)	Yes	R7	Unstranded mRNA, PE101bp	EGAS00001001952
SJBALL020656	COG	PAPEUN	AALL0232	11.75	Male	Other	Other	No fusion	Not Identified	NRAS(p.G12D,MAF=0.44)	Yes	DDIT	Unstranded mRNA, PE101bp	EGAS00001001952
SJBALL020657	COG	PAPEVU	AALL0232	3.91667	Female	Other	Other	No fusion	Not Identified	KRAS(p.G13D,MAF=0.25)	Yes	DDIT	Unstranded mRNA, PE101bp	EGAS00001001952
SJBALL020665	COG	PANYEJ	AALL0232	1.83333	Male	Other	Other	No fusion	Not identified	PTPN11(p.E69K,MAF=0.51)	No	DDIT	Unstranded mRNA, PE101bp	EGAS00001001952
SJBALL020666	COG	PANYMY	AALL0232	12.5833	Female	Other	Other	No fusion	Not Identified	NRAS(p.G13D,MAF=0.12);KRAS(p.A146T,MAF=0.25)	Yes	R7	Unstranded mRNA, PE101bp	EGAS00001001952
SJBALL020673	COG	PAPFIW	AALL0232	15.3333	Male	Other	Other	No fusion	Not Identified	KRAS(p.G12D,MAF=0.16)	Yes	R7	Unstranded mRNA, PE101bp	EGAS00001001952
SJBALL020698	COG	PAPIML	AALL0232	1.16667	Female	Other	Other	No fusion	Not Identified	No RAS mutation	Yes	DDIT	Unstranded mRNA, PE101bp	EGAS00001001952
SJBALL020721	COG	PANWRS	AALL0232	13.9167	Female	Other	Other	No fusion	Not Identified	NRAS(p.Q61P,MAF=0.17);KRAS(p.K117R,MAF=0.12)	Yes	R7	Unstranded mRNA, PE101bp	EGAS00001001952
SJBALL020727	COG	PANXGB	AALL0232	12.0833	Male	Other	Other	No fusion	Not Identified	No RAS mutation	Yes	R7	Unstranded mRNA, PE101bp	EGAS00001001952
SJBALL020730	COG	PANXNA	AALL0232	10.1667	Male	Other	Other	No fusion	Not Identified	No RAS mutation	Yes	R7	Unstranded mRNA, PE101bp	EGAS00001001952
SJBALL020739	COG	PAPAJV	AALL0232	12.1667	Male	Other	Other	No fusion	Not Identified	NRAS(p.G13D,MAF=0.18)	Yes	R7	Unstranded mRNA, PE101bp	EGAS00001001952
SJBALL020776	COG	PANWUK	AALL0232	14.8333	Male	Other	Other	No fusion	Not Identified	No RAS mutation	Yes	R7	Unstranded mRNA, PE101bp	EGAS00001001952
SJBALL020783	COG	PANXGE	AALL0232	11.3333	Female	Other	Other	No fusion	Not Identified	NRAS(p.Q61R,MAF=0.47)	Yes	R7	Unstranded mRNA, PE101bp	EGAS00001001952
SJBALL020795	COG	PAPIRZ	AALL0232	13	Female	Other	Other	No fusion	Not Identified	No RAS mutation	Yes	R7	Unstranded mRNA, PE101bp	EGAS00001001952
SJBALL020803	COG	PAPBWZ	AALL0232	1.5	Male	Other	Other	No fusion	Not Identified	No RAS mutation	Yes	DDIT	Unstranded mRNA, PE101bp	EGAS00001001952
SJBALL020810	COG	PAPDBE	AALL0232	17.4167	Male	Other	Other	No fusion	Not Identified	No RAS mutation	Yes	R7	Unstranded mRNA, PE101bp	EGAS00001001952
SJBALL020837	COG	PAPIHV	AALL0232	14.5833	Male	Other	Other	No fusion	Not Identified	NRAS(p.G13V,MAF=0.12);KRAS(p.L23R,MAF=0.16)	Yes	R7	Unstranded mRNA, PE101bp	EGAS00001001952
SJBALL020846	COG	PANXIV	AALL0232	16	Male	Other	Other	No fusion	Not Identified	No RAS mutation	Yes	R7	Unstranded mRNA, PE101bp	EGAS00001001952
SJBALL020870	COG	PAPELY	AALL0232	14.0833	Male	Other	Other	No fusion	Not Identified	NF1(p.L578fs,MAF=0.27)	Yes	R7	Unstranded mRNA, PE101bp	EGAS00001001952
SJBALL020872	COG	PAPEPR	AALL0232	11.4167	Female	Other	Other	No fusion	Not Identified	NRAS(p.Q61P,MAF=0.43);PTPN11(p.A72D,MAF=0.51)	Yes	R7	Unstranded mRNA, PE101bp	EGAS00001001952
SJBALL020885	COG	PAPDEE	AALL0232	10.3333	Male	Other	Other	No fusion	Not Identified	No RAS mutation	Yes	R7	Unstranded mRNA, PE101bp	EGAS00001001952
SJBALL020888	COG	PANXUZ	AALL0232	21.8333	Male	Other	Other	No fusion	Not Identified	No RAS mutation	Yes	R7	Unstranded mRNA, PE101bp	EGAS00001001952
SJBALL020892	COG	PANYAH	AALL0232	6.16667	Male	Other	Other	No fusion	Not Identified	NF1(p.S2332*,MAF=0.4)	Yes	TEL	Unstranded mRNA, PE101bp	EGAS00001001952
SJBALL020898	COG	PANYUR	AALL0232	1.25	Female	Other	Other	No fusion	Not Identified	No RAS mutation	Yes	TEL	Unstranded mRNA, PE101bp	EGAS00001001952
SJBALL020900	COG	PANYXE	AALL0232	7.33333	Female	Other	Other	No fusion	Not Identified	NRAS(p.G12S,MAF=0.12)	Yes	R7	Unstranded mRNA, PE101bp	EGAS00001001952
SJBALL020916	COG	PAPBES	AALL0232	2.16667	Male	Other	Other	No fusion	Not Identified	PTPN11(p.G503V,MAF=0.15)	Yes	DDIT	Unstranded mRNA, PE101bp	EGAS00001001952
SJBALL020942	COG	PAPFIB	AALL0232	5.66667	Male	Other	Other	No fusion	Not Identified	NRAS(p.G12D,MAF=0.16);KRAS(p.G12D,MAF=0.34)	Yes	R7	Unstranded mRNA, PE101bp	EGAS00001001952
SJBALL021573	COG	PANYHM	AALL0232	17.8333	Male	Other	Other	No fusion	Not Identified	No RAS mutation	Yes	R7	Unstranded mRNA, PE101bp	EGAS00001001952
SJALL014886	COG	PARSGC	AALL0331	3	Male	Other	Other	No fusion	Not identified	No RAS mutation	No	NA	Stranded total RNA, PE75bp	TARGET
SJALL014887	COG	PASCIU	AALL0232	2	Male	Other	Other	No fusion	Not identified	No RAS mutation	No	NA	Stranded total RNA, PE75bp	TARGET
SJBALL013374	COG	PAVUVN	AALL1131	16	Female	Other	Other	No fusion	Not Identified	No RAS mutation	No	NA	Unstranded mRNA, PE101bp	EGAS00001001952
SJBALL016217	COG	PATTJL	AALL0932	8	Male	Other	Other	No fusion	Not Identified	No RAS mutation	No	NA	Stranded total RNA, PE101bp	EGAS00001001952
SJBALL016218	COG	PATTYM	AALL0932	2	Male	Other	Other	No fusion	Not Identified	No RAS mutation	No	NA	Stranded total RNA, PE101bp	EGAS00001001952
SJBALL016220	COG	PATXFT	AALL0932	4	Female	Other	Other	No fusion	Not identified	No RAS mutation	No	NA	Stranded total RNA, PE101bp	EGAS00001001952
SJBALL016227	COG	PAUCAT	AALL0932	8	Male	Other	Other	No fusion	Not Identified	KRAS(p.A146T,MAF=0.22)	No	NA	Stranded total RNA, PE101bp	EGAS00001001952
SJBALL016229	COG	PAUDRM	AALL0932	4	Male	Other	Other	No fusion	Not identified	No RAS mutation	No	NA	Stranded total RNA, PE101bp	EGAS00001001952
SJBALL016234	COG	PAUMKY	AALL0932	2	Female	Other	Other	No fusion	Not identified	No RAS mutation	No	NA	Stranded total RNA, PE101bp	EGAS00001001952
SJBALL016238	COG	PAUUWD	AALL0932	2	Female	Other	Other	No fusion	Not identified	NF1(p.L578fs,MAF=0.44)	No	NA	Stranded total RNA, PE101bp	EGAS00001001952
SJBALL016241	COG	PAUXEU	AALL0932	4	Female	Other	Other	No fusion	Not identified	No RAS mutation	No	NA	Stranded total RNA, PE101bp	EGAS00001001952
SJBALL016245	COG	PAVBAU	AALL0932	7	Female	Other	Other	No fusion	Not Identified	NRAS(p.Q61K,MAF=0.27)	No	NA	Stranded total RNA, PE101bp	EGAS00001001952
SJBALL016246	COG	PAVBTE	AALL0932	2	Male	Other	Other	No fusion	Not Identified	KRAS(p.G13D,MAF=0.33)	No	NA	Stranded total RNA, PE101bp	EGAS00001001952
SJBALL016247	COG	PAVDDN	AALL1131	6	Male	Other	Other	No fusion	Not Identified	No RAS mutation	No	NA	Stranded total RNA, PE101bp	EGAS00001001952
SJBALL016248	COG	PAVECS	AALL0932	8	Female	Other	Other	No fusion	Not identified	No RAS mutation	No	NA	Stranded total RNA, PE101bp	EGAS00001001952
SJBALL016253	COG	PAVFRE	AALL0932	1	Male	Other	Other	No fusion	Not Identified	PTPN11(p.S502A,MAF=0.21)	No	NA	Stranded total RNA, PE101bp	EGAS00001001952
SJBALL016254	COG	PAVGER	AALL0932	2	Male	Other	Other	No fusion	Not Identified	NRAS(p.G12D,MAF=0.58)	No	NA	Stranded total RNA, PE101bp	EGAS00001001952
SJBALL016255	COG	PAVGHK	AALL1131	1	Male	Other	Other	No fusion	Not Identified	KRAS(p.K117N,MAF=0.43)	No	NA	Stranded total RNA, PE101bp	EGAS00001001952
SJBALL016259	COG	PAVHAZ	AALL1131	4	Male	Other	Other	No fusion	Not Identified	No RAS mutation	No	NA	Stranded total RNA, PE101bp	EGAS00001001952
SJBALL016266	COG	PAVIKE	AALL0932	4	Female	Other	Other	No fusion	Not identified	No RAS mutation	No	NA	Stranded total RNA, PE101bp	EGAS00001001952
SJBALL016271	COG	PAVJBY	AALL0932	5	Male	Other	Other	No fusion	Not identified	No RAS mutation	No	NA	Stranded total RNA, PE101bp	EGAS00001001952
SJBALL016273	COG	PAVJMK	AALL1131	23	Male	Other	Other	No fusion	Not Identified	NRAS(p.G12D,MAF=0.24)	No	NA	Stranded total RNA, PE101bp	EGAS00001001952
SJBALL016277	COG	PAVKYL	AALL1131	18	Female	Other	Other	No fusion	Not identified	No RAS mutation	No	NA	Stranded total RNA, PE101bp	EGAS00001001952
SJBALL016281	COG	PAVPWW	AALL0932	2	Female	Other	Other	No fusion	Not Identified	No RAS mutation	No	NA	Stranded total RNA, PE101bp	EGAS00001001952
SJBALL016282	COG	PAVRPY	AALL0932	1	Female	Other	Other	No fusion	Not Identified	No RAS mutation	No	NA	Stranded total RNA, PE101bp	EGAS00001001952
SJBALL016283	COG	PAVTRK	AALL1131	15	Male	Other	Other	No fusion	Not Identified	No RAS mutation	No	NA	Stranded total RNA, PE101bp	EGAS00001001952
SJBALL016284	COG	PAVUIJ	AALL1131	11	Male	Other	Other	No fusion	Not Identified	No RAS mutation	No	NA	Stranded total RNA, PE101bp	EGAS00001001952
SJBALL016287	COG	PAVWVC	AALL1131	18	Female	Other	Other	No fusion	Not Identified	No RAS mutation	No	NA	Stranded total RNA, PE101bp	EGAS00001001952
SJBALL016288	COG	PAVYMP	AALL1131	14	Male	Other	Other	No fusion	Not Identified	NRAS(p.G12D,MAF=0.71);NRAS(p.G12S,MAF=0.24)	No	NA	Stranded total RNA, PE101bp	EGAS00001001952
SJBALL016289	COG	PAVZAL	AALL1131	10	Male	Other	Other	No fusion	Not Identified	No RAS mutation	No	NA	Stranded total RNA, PE101bp	EGAS00001001952
SJBALL016299	COG	PAUFXY	AALL0932	1	Male	Other	Other	No fusion	Not Identified	No RAS mutation	No	NA	Stranded total RNA, PE101bp	EGAS00001001952
SJBALL020098	ECOG		2993	25	Female	Other	Other	No fusion	Not identified	No RAS mutation	No	NA	Unstranded mRNA, PE101bp	EGAS00001001952
SJBALL020101	ECOG		2993	36	Male	Other	Other	No fusion	Not identified	NRAS(p.G12C,MAF=0.23);KRAS(p.G13D,MAF=0.36)	No	NA	Unstranded mRNA, PE101bp	EGAS00001001952
SJBALL020106	ECOG		2993	21	Male	Other	Other	No fusion	Not identified	KRAS(p.G12S,MAF=0.23)	No	NA	Unstranded mRNA, PE101bp	EGAS00001001952
SJBALL020111	ECOG		2993	39	Female	Other	Other	No fusion	Not identified	No RAS mutation	No	NA	Unstranded mRNA, PE101bp	EGAS00001001952
SJBALL020151	ECOG		2993	37	Female	Other	Other	No fusion	Not identified	KRAS(p.A146V,MAF=0.51)	No	NA	Unstranded mRNA, PE101bp	EGAS00001001952
SJBALL020958	COG	PAPNWH	AALL0232	24.1667	Male	Other	Other	No fusion	Not identified	No RAS mutation	No	NA	Unstranded mRNA, PE101bp	EGAS00001001952
SJBALL020977	COG	PARHUM	AALL0232	18	Female	Other	Other	No fusion	Not identified	No RAS mutation	No	NA	Unstranded mRNA, PE101bp	EGAS00001001952
SJBALL021012	COG	PARVPN	AALL0232	21.4167	Male	Other	Other	No fusion	Not identified	No RAS mutation	No	NA	Unstranded mRNA, PE101bp	EGAS00001001952
SJBALL021043	COG	PASIWL	AALL0232	30.6667	Male	Other	Other	No fusion	Not identified	NRAS(p.G12D,MAF=0.31);PTPN11(p.G503R,MAF=0.28)	No	NA	Unstranded mRNA, PE101bp	EGAS00001001952
SJBALL021061	COG	PASSGN	AALL0232	16.4167	Male	Other	Other	No fusion	Not identified	No RAS mutation	No	NA	Unstranded mRNA, PE101bp	EGAS00001001952
SJBALL021104	COG	PATDKH	AALL0232	25.9167	Female	Other	Other	No fusion	Not identified	No RAS mutation	No	NA	Unstranded mRNA, PE101bp	EGAS00001001952
SJBALL021124	COG	PATIUF	AALL0232	23.0833	Female	Other	Other	No fusion	Not identified	NRAS(p.G12D,MAF=0.11);KRAS(p.A146V,MAF=0.38)	No	NA	Unstranded mRNA, PE101bp	EGAS00001001952
SJBALL021128	COG	PARGGY	AALL0232	21.0833	Male	Other	Other	No fusion	Not identified	No RAS mutation	No	NA	Unstranded mRNA, PE101bp	EGAS00001001952
SJBALL021147	COG	PATGFS	AALL0232	0	Male	Other	Other	No fusion	Not identified	No RAS mutation	No	NA	Unstranded mRNA, PE101bp	EGAS00001001952
SJBALL021159	COG	PAPLDL	AALL0331	7	Female	Other	Other	No fusion	Not identified	No RAS mutation	No	NA	Stranded total RNA, PE75bp	TARGET
SJBALL021235	COG	PANUSN	AALL0331	2	Male	Other	Other	No fusion	Not identified	No RAS mutation	No	NA	Stranded total RNA, PE75bp	TARGET
SJBALL021239	COG	PANYZE	AALL0331	4	Female	Other	Other	No fusion	Not identified	No RAS mutation	No	NA	Stranded total RNA, PE75bp	TARGET
SJBALL021245	COG	PAPDUF	AALL0331	3	Male	Other	Other	No fusion	Not identified	NRAS(p.Q61L,MAF=0.38)	No	NA	Stranded total RNA, PE75bp	TARGET
SJBALL021264	COG	PARCHB	AALL0331	2	Male	Other	Other	No fusion	Not identified	No RAS mutation	No	NA	Stranded total RNA, PE75bp	TARGET
SJBALL021525	COG	PAMXSP	AALL0232	3.33333	Male	Other	Other	No fusion	Not identified	NRAS(p.G12D,MAF=0.52)	No	DDIT	Stranded total RNA, PE75bp	TARGET
SJBALL021735	MDACC			25	Male	Other	Other	No fusion	Not identified	No RAS mutation	No	NA	Unstranded mRNA, PE101bp	EGAS00001001952
SJBALL021769	CALGB		19802	31	Male	Other	Other	No fusion	Not identified	No RAS mutation	No	NA	Unstranded mRNA, PE101bp	EGAS00001001952
SJBALL021787	CALGB		10102	35	Male	Other	Other	No fusion	Not identified	No RAS mutation	No	NA	Unstranded mRNA, PE101bp	EGAS00001001952
SJBALL021790	CALGB		10102	34	Male	Other	Other	No fusion	Not identified	KRAS(p.G12D, MAF=0.27)	No	NA	Unstranded mRNA, PE101bp	EGAS00001001952
SJBALL021803	CALGB		10102	18	Male	Other	Other	No fusion	Not identified	KRAS(p.G12V,MAF=0.5)	No	NA	Unstranded mRNA, PE101bp	EGAS00001001952
SJBALL021841	CALGB		10102	21	Male	Other	Other	No fusion	Not identified	NRAS(p.G13D,MAF=0.15)	No	NA	Unstranded mRNA, PE101bp	EGAS00001001952
SJCOGALL010220	COG	PANTSM	AALL0331	7	Male	Other	Other	No fusion	Not identified	No RAS mutation	No	NA	Stranded total RNA, PE75bp	TARGET
SJCOGALL010234	COG	PARJZZ	AALL0331	4	Male	Other	Other	No fusion	Not identified	No RAS mutation	No	NA	Stranded total RNA, PE75bp	TARGET
SJCOGALL010865	COG	PAPNFY	AALL0232	11	Male	Other	Other	No fusion	Not identified	NRAS(p.Q61K,MAF=0.42)	No	NA	Stranded total RNA, PE75bp	TARGET
SJCOGALL010867	COG	PASKHT	AALL0232	12	Male	Other	Other	No fusion	Not identified	No RAS mutation	No	NA	Stranded total RNA, PE75bp	TARGET
SJCOGALL010876	COG	PASEVJ	AALL0232	11	Female	Other	Other	No fusion	Not Identified	No RAS mutation	No	NA	Stranded total RNA, PE75bp	EGAS00001001952
SJCOGALL010886	COG	PANYYV	AALL0331	3	Female	Other	Other	No fusion	Not identified	No RAS mutation	No	NA	Stranded total RNA, PE75bp	TARGET
SJCOGALL010888	COG	PAPCVZ	AALL0331	5	Female	Other	Other	No fusion	Not identified	No RAS mutation	No	NA	Stranded total RNA, PE75bp	TARGET
SJCOGALL010889	COG	PAPCUR	AALL0331	3	Female	Other	Other	No fusion	Not Identified	No RAS mutation	No	NA	Stranded total RNA, PE75bp	EGAS00001001952
SJCOGALL010902	COG	PASSXJ	AALL0331	3	Male	Other	Other	No fusion	Not identified	No RAS mutation	No	NA	Stranded total RNA, PE75bp	TARGET
SJCOGALL010907	COG	PAPDUV	AALL0331	5	Female	Other	Other	No fusion	Not identified	No RAS mutation	No	NA	Stranded total RNA, PE75bp	TARGET
SJCOGALL010914	COG	PAPACP	AALL0331	5	Female	Other	Other	No fusion	Not identified	No RAS mutation	No	NA	Stranded total RNA, PE75bp	TARGET
SJCOGALL010916	COG	PARTJL	AALL0331	2	Female	Other	Other	No fusion	Not identified	No RAS mutation	No	NA	Stranded total RNA, PE75bp	TARGET
SJCOGALL010920	COG	PAPDJM	AALL0331	2	Male	Other	Other	No fusion	Not identified	No RAS mutation	No	NA	Stranded total RNA, PE75bp	TARGET
SJCOGALL010921	COG	PAPDWT	AALL0331	5	Female	Other	Other	No fusion	Not identified	NRAS(p.G12A,MAF=0.45)	No	NA	Stranded total RNA, PE75bp	TARGET
SJCOGALL011124	COG	PAPJHB	AALL0331	5	Female	Other	Other	No fusion	Not Identified	NRAS(p.Q61H,MAF=0.24)	No	NA	Stranded total RNA, PE75bp	TARGET
SJBALL023826	CALGB		19802	51	Female	Other	Other	No fusion	Not identified	No RAS mutation	No	NA	Stranded total RNA, PE101bp	EGAS00001001952
SJCOGALL010873	COG	PANCVR	AALL0232	6	Male	Other	Other	No fusion	Not identified	No RAS mutation	No	R7	Stranded total RNA, PE75bp	TARGET
SJCOGALL010887	COG	PANKAK	AALL0232	6	Male	Other	Other	No fusion	Not identified	No RAS mutation	No	R6	Stranded total RNA, PE75bp	TARGET
aInitial group when data was collected
bRevised group according to both initial group and RNAseq result
cDetailed subgroup according to RNAseq result
*Mutations in 4 RAS pathway genes: NRAS, KRAS, NF1 and PTPN11
£Gene expression profile
§Harvey, R.C. et al. Blood 116, 4874-84 (2010)
