# Supplementary material for: Genomic analyses identify recurrent MEF2D fusions in acute lymphoblastic leukaemia
Source: Nat Commun. 2016 Nov 8;7:13331. doi: 10.1038/ncomms13331 (PMC5105166; doi:10.1038/ncomms13331)
Supplement: Supplementary Data 3 — Gene expression signature of MEF2D-rearranged cases-stranded and unstranded. [file ncomms13331-s4.xlsx]

## Sheet: Sheet1
Supplementary Data 3. Gene expression signature of MEF2D-rearranged cases, combined stranded and unstranded data
Ensembl Gene ID	Gene	Base Mean	log2 Fold Change	lfc SE	Stat	Pvalue	Padj	Gene description
ENSG00000106278	PTPRZ1	559.463	10.58	0.581207	18.2034	4.84974e-74	8.25669e-70	protein tyrosine phosphatase, receptor-type, Z polypeptide 1 (PTPRZ1), transcript variant 1, mRNA.
ENSG00000047648	ARHGAP6	248.783	6.28225	0.347598	18.0733	5.16881e-73	4.39995e-69	Rho GTPase activating protein 6 (ARHGAP6), transcript variant 4, mRNA.
ENSG00000091986	CCDC80	157.486	6.80331	0.385648	17.6412	1.18833e-69	6.74375e-66	coiled-coil domain containing 80 (CCDC80), transcript variant 2, mRNA.
ENSG00000157087	ATP2B2	84.2368	4.95076	0.283933	17.4363	4.37157e-68	1.86065e-64	ATPase, Ca++ transporting, plasma membrane 2 (ATP2B2), transcript variant 2, mRNA.
ENSG00000081189	MEF2C	12339	-4.26267	0.248247	-17.1711	4.37259e-66	1.48887e-62	myocyte enhancer factor 2C (MEF2C), transcript variant 5, mRNA.
ENSG00000157680	DGKI	261.438	7.4072	0.434006	17.067	2.61092e-65	7.40849e-62	diacylglycerol kinase, iota (DGKI), mRNA.
ENSG00000112414	GPR126	249.742	6.86005	0.409364	16.7578	4.96463e-63	1.20747e-59	G protein-coupled receptor 126 (GPR126), transcript variant b2, mRNA.
ENSG00000052126	PLEKHA5	879.041	-4.48934	0.274348	-16.3637	3.47533e-60	7.39594e-57	pleckstrin homology domain containing, family A member 5 (PLEKHA5), transcript variant 4, mRNA.
ENSG00000048052	HDAC9	3412.62	3.98983	0.247271	16.1354	1.43834e-58	2.72085e-55	histone deacetylase 9 (HDAC9), transcript variant 6, mRNA.
ENSG00000156298	TSPAN7	644.156	-6.75824	0.423052	-15.975	1.90973e-57	3.25131e-54	tetraspanin 7 (TSPAN7), mRNA.
ENSG00000151967	SCHIP1	526.565	-7.2464	0.464066	-15.615	5.75268e-55	8.90358e-52	schwannomin interacting protein 1 (SCHIP1), transcript variant 1, mRNA.
ENSG00000135333	EPHA7	1260.28	-7.98235	0.544883	-14.6497	1.35381e-48	1.92072e-45	EPH receptor A7 (EPHA7), mRNA.
ENSG00000118971	CCND2	8338.89	-4.56904	0.312548	-14.6187	2.13563e-48	2.79685e-45	cyclin D2 (CCND2), mRNA.
ENSG00000105877	DNAH11	264.222	4.3159	0.307816	14.021	1.15888e-44	1.40928e-41	dynein, axonemal, heavy chain 11 (DNAH11), mRNA.
ENSG00000174130	TLR6	807.547	-4.20569	0.301281	-13.9593	2.75964e-44	3.13219e-41	toll-like receptor 6 (TLR6), mRNA.
ENSG00000204928	GRXCR2	11.9081	8.40741	0.612327	13.7303	6.68766e-43	7.11608e-40	glutaredoxin, cysteine rich 2 (GRXCR2), mRNA.
ENSG00000038945	MSR1	740.057	-6.6683	0.491915	-13.5558	7.32193e-42	7.3327e-39	macrophage scavenger receptor 1 (MSR1), transcript variant SR-AI, mRNA.
ENSG00000111218	PRMT8	13.7327	5.24263	0.395306	13.2622	3.83377e-40	3.43526e-37	protein arginine methyltransferase 8 (PRMT8), transcript variant 2, mRNA.
ENSG00000171643	S100Z	332.509	-6.38586	0.481492	-13.2626	3.81197e-40	3.43526e-37	S100 calcium binding protein Z (S100Z), mRNA.
ENSG00000120833	SOCS2	16777.7	-4.6558	0.353443	-13.1727	1.25989e-39	1.07248e-36	suppressor of cytokine signaling 2 (SOCS2), transcript variant 1, mRNA.
ENSG00000142583	SLC2A5	3924.39	-4.73356	0.359755	-13.1577	1.53661e-39	1.24575e-36	solute carrier family 2 (facilitated glucose/fructose transporter), member 5 (SLC2A5), transcript variant 1, mRNA.
ENSG00000111885	MAN1A1	7057.04	-3.77862	0.289866	-13.0357	7.66309e-39	5.93019e-36	mannosidase, alpha, class 1A, member 1 (MAN1A1), mRNA.
ENSG00000099250	NRP1	532.305	-5.79971	0.44712	-12.9713	1.78078e-38	1.31816e-35	neuropilin 1 (NRP1), transcript variant 1, mRNA.
ENSG00000135272	MDFIC	1254.87	-3.73302	0.289949	-12.8747	6.24459e-38	4.42976e-35	MyoD family inhibitor domain containing (MDFIC), transcript variant 2, mRNA.
ENSG00000172889	EGFL7	2092.62	-4.64652	0.36113	-12.8666	6.93828e-38	4.72497e-35	EGF-like-domain, multiple 7 (EGFL7), transcript variant 5, non-coding RNA.
ENSG00000185100	ADSSL1	83.2136	4.10716	0.320309	12.8225	1.22718e-37	8.03568e-35	adenylosuccinate synthase like 1 (ADSSL1), transcript variant 2, mRNA.
ENSG00000002586	CD99	12968.8	-3.05146	0.239225	-12.7556	2.9009e-37	1.76385e-34	CD99 molecule (CD99), transcript variant 3, mRNA.
ENSG00000164116	GUCY1A3	1716.41	-3.87438	0.303737	-12.7557	2.8971e-37	1.76385e-34	guanylate cyclase 1, soluble, alpha 3 (GUCY1A3), transcript variant 7, mRNA.
ENSG00000061918	GUCY1B3	288.673	-4.01799	0.315826	-12.7222	4.45394e-37	2.61477e-34	guanylate cyclase 1, soluble, beta 3 (GUCY1B3), mRNA.
ENSG00000196141	SPATS2L	1237.57	-5.58063	0.439149	-12.7078	5.34961e-37	3.03591e-34	spermatogenesis associated, serine-rich 2-like (SPATS2L), transcript variant 1, mRNA.
ENSG00000109787	KLF3	5156.22	-3.27954	0.261028	-12.5639	3.33365e-36	1.83082e-33	Kruppel-like factor 3 (basic) (KLF3), mRNA.
ENSG00000036448	MYOM2	629.098	4.28899	0.346754	12.369	3.84694e-35	2.04669e-32	myomesin 2 (MYOM2), mRNA.
ENSG00000174502	SLC26A9	74.3202	5.13569	0.417538	12.2999	9.06453e-35	4.67648e-32	solute carrier family 26, member 9 (SLC26A9), transcript variant 1, mRNA.
ENSG00000196730	DAPK1	2923.25	-5.44441	0.444952	-12.2359	1.99783e-34	1.00039e-31	death-associated protein kinase 1 (DAPK1), mRNA.
ENSG00000114948	ADAM23	673.706	6.2029	0.515271	12.0381	2.23945e-33	1.08933e-30	ADAM metallopeptidase domain 23 (ADAM23), mRNA.
ENSG00000155897	ADCY8	19.9372	7.78532	0.647254	12.0282	2.52528e-33	1.19425e-30	adenylate cyclase 8 (brain) (ADCY8), mRNA.
ENSG00000163564	PYHIN1	871.246	-4.12227	0.344068	-11.981	4.47002e-33	2.05681e-30	pyrin and HIN domain family, member 1 (PYHIN1), transcript variant 3, mRNA.
ENSG00000140795	MYLK3	49.4794	4.99354	0.417305	11.9662	5.34503e-33	2.34279e-30	myosin light chain kinase 3 (MYLK3), mRNA.
ENSG00000251322	SHANK3	4878.54	-5.38894	0.450361	-11.9658	5.36675e-33	2.34279e-30	SH3 and multiple ankyrin repeat domains 3 (SHANK3), mRNA.
ENSG00000125363	AMELX	3.62249	6.80294	0.570574	11.923	8.98429e-33	3.82394e-30	amelogenin, X-linked (AMELX), transcript variant 3, mRNA.
ENSG00000133574	GIMAP4	1129.58	-4.19374	0.352718	-11.8898	1.33765e-32	5.5545e-30	GTPase, IMAP family member 4 (GIMAP4), mRNA.
ENSG00000116128	BCL9	878.133	3.787	0.319009	11.8711	1.67223e-32	6.77852e-30	B-cell CLL/lymphoma 9 (BCL9), mRNA.
ENSG00000064225	ST3GAL6	402.02	-4.70641	0.399257	-11.7879	4.50456e-32	1.78032e-29	ST3 beta-galactoside alpha-2,3-sialyltransferase 6 (ST3GAL6), transcript variant 2, mRNA.
ENSG00000121895	TMEM156	1373.56	-3.88213	0.32938	-11.7861	4.60113e-32	1.78032e-29	transmembrane protein 156 (TMEM156), mRNA.
ENSG00000170542	SERPINB9	3323.68	-2.92217	0.248659	-11.7517	6.92122e-32	2.61853e-29	serpin peptidase inhibitor, clade B (ovalbumin), member 9 (SERPINB9), mRNA.
ENSG00000153253	SCN3A	3022.67	-6.2539	0.534685	-11.6964	1.32918e-31	4.91941e-29	sodium channel, voltage-gated, type III, alpha subunit (SCN3A), transcript variant 2, mRNA.
ENSG00000164929	BAALC	2028.8	-5.08746	0.435934	-11.6703	1.80864e-31	6.5515e-29	brain and acute leukemia, cytoplasmic (BAALC), transcript variant 1, mRNA.
ENSG00000110852	CLEC2B	4949.77	-3.1094	0.26692	-11.6492	2.31684e-31	8.04983e-29	C-type lectin domain family 2, member B (CLEC2B), mRNA.
ENSG00000183748	MRC1L1	91.8478	-5.81252	0.4989	-11.6507	2.27665e-31	8.04983e-29	NA
ENSG00000156463	SH3RF2	12.9744	4.56072	0.393957	11.5767	5.41001e-31	1.84211e-28	SH3 domain containing ring finger 2 (SH3RF2), mRNA.
ENSG00000149084	HSD17B12	1567.26	1.65099	0.142842	11.5581	6.71415e-31	2.24134e-28	hydroxysteroid (17-beta) dehydrogenase 12 (HSD17B12), mRNA.
ENSG00000137831	UACA	409.856	-5.21337	0.454189	-11.4784	1.69321e-30	5.54363e-28	uveal autoantigen with coiled-coil domains and ankyrin repeats (UACA), transcript variant 2, mRNA.
ENSG00000080493	SLC4A4	151.47	4.75902	0.415044	11.4663	1.9481e-30	6.25781e-28	solute carrier family 4, sodium bicarbonate cotransporter, member 4 (SLC4A4), transcript variant 3, mRNA.
ENSG00000196083	IL1RAP	966.957	-3.75774	0.328091	-11.4533	2.26254e-30	7.1333e-28	interleukin 1 receptor accessory protein (IL1RAP), transcript variant 2, mRNA.
ENSG00000027075	PRKCH	3280.51	-2.95443	0.258014	-11.4506	2.3345e-30	7.22633e-28	protein kinase C, eta (PRKCH), mRNA.
ENSG00000204960	BLACE	5590.16	-5.53398	0.489538	-11.3045	1.24655e-29	3.78975e-27	NA
ENSG00000111145	ELK3	4726.39	-2.77089	0.2456	-11.2821	1.60852e-29	4.80441e-27	ELK3, ETS-domain protein (SRF accessory protein 2) (ELK3), mRNA.
ENSG00000145708	CRHBP	139.091	-4.22555	0.376286	-11.2296	2.91698e-29	8.56234e-27	corticotropin releasing hormone binding protein (CRHBP), mRNA.
ENSG00000122547	EEPD1	500.158	-3.05894	0.272487	-11.226	3.0393e-29	8.77018e-27	endonuclease/exonuclease/phosphatase family domain containing 1 (EEPD1), mRNA.
ENSG00000183378	OVCH2	939.411	-6.92964	0.623268	-11.1182	1.02276e-28	2.90208e-26	ovochymase 2 (gene/pseudogene) (OVCH2), mRNA.
ENSG00000131370	SH3BP5	1645.85	-4.42057	0.399323	-11.0701	1.7511e-28	4.88729e-26	SH3-domain binding protein 5 (BTK-associated) (SH3BP5), transcript variant 1, mRNA.
ENSG00000128833	MYO5C	2662.89	-3.06253	0.277548	-11.0342	2.61253e-28	7.17391e-26	myosin VC (MYO5C), mRNA.
ENSG00000078295	ADCY2	29.1024	6.5618	0.595067	11.027	2.83134e-28	7.65136e-26	adenylate cyclase 2 (brain) (ADCY2), mRNA.
ENSG00000123094	RASSF8	208.414	-5.64973	0.515389	-10.9621	5.8162e-28	1.5472e-25	Ras association (RalGDS/AF-6) domain family (N-terminal) member 8 (RASSF8), transcript variant 4, mRNA.
ENSG00000100600	LGMN	1313.52	-3.6653	0.335787	-10.9156	9.71279e-28	2.544e-25	legumain (LGMN), transcript variant 1, mRNA.
ENSG00000196628	TCF4	21398.3	-2.93163	0.270141	-10.8522	1.94622e-27	5.02036e-25	transcription factor 4 (TCF4), transcript variant 12, mRNA.
ENSG00000151834	GABRA2	17.862	6.56702	0.60529	10.8494	2.00781e-27	5.02692e-25	gamma-aminobutyric acid (GABA) A receptor, alpha 2 (GABRA2), transcript variant 2, mRNA.
ENSG00000204161	C10orf128	211.106	-4.24457	0.391185	-10.8505	1.98252e-27	5.02692e-25	chromosome 10 open reading frame 128 (C10orf128), mRNA.
ENSG00000028137	TNFRSF1B	2502.12	-2.99955	0.278199	-10.782	4.185e-27	1.0326e-24	tumor necrosis factor receptor superfamily, member 1B (TNFRSF1B), mRNA.
ENSG00000133059	DSTYK	756.829	-2.11444	0.197749	-10.6926	1.10271e-26	2.68194e-24	dual serine/threonine and tyrosine protein kinase (DSTYK), transcript variant 2, mRNA.
ENSG00000115194	SLC30A3	17.2016	3.94975	0.370828	10.6512	1.72197e-26	4.11332e-24	solute carrier family 30 (zinc transporter), member 3 (SLC30A3), mRNA.
ENSG00000153064	BANK1	7520.75	-3.32444	0.312148	-10.6502	1.73955e-26	4.11332e-24	B-cell scaffold protein with ankyrin repeats 1 (BANK1), transcript variant 2, mRNA.
ENSG00000145390	USP53	832.896	-3.95055	0.372679	-10.6004	2.96736e-26	6.92046e-24	ubiquitin specific peptidase 53 (USP53), mRNA.
ENSG00000184040	TMEM236	238.75	-5.49225	0.518553	-10.5915	3.26379e-26	7.50892e-24	transmembrane protein 236 (TMEM236), mRNA.
ENSG00000070601	FRMPD1	74.0436	5.0368	0.476684	10.5663	4.26909e-26	9.69084e-24	FERM and PDZ domain containing 1 (FRMPD1), mRNA.
ENSG00000141441	GAREM	153.56	2.7979	0.2655	10.5382	5.75632e-26	1.28949e-23	GRB2 associated, regulator of MAPK1 (GAREM), transcript variant 1, mRNA.
ENSG00000109436	TBC1D9	1256.87	-4.12012	0.392781	-10.4896	9.64101e-26	2.13167e-23	TBC1 domain family, member 9 (with GRAM domain) (TBC1D9), mRNA.
ENSG00000092421	SEMA6A	3354.97	-4.22687	0.404898	-10.4394	1.63914e-25	3.57774e-23	sema domain, transmembrane domain (TM), and cytoplasmic domain, (semaphorin) 6A (SEMA6A), mRNA.
ENSG00000135362	PRR5L	1024.34	-3.16424	0.30433	-10.3974	2.54775e-25	5.49056e-23	proline rich 5 like (PRR5L), transcript variant 1, mRNA.
ENSG00000156113	KCNMA1	208.589	4.7306	0.456161	10.3705	3.37928e-25	7.19153e-23	potassium large conductance calcium-activated channel, subfamily M, alpha member 1 (KCNMA1), transcript variant 1, mRNA.
ENSG00000198732	SMOC1	69.7544	6.18281	0.596726	10.3612	3.72221e-25	7.82352e-23	SPARC related modular calcium binding 1 (SMOC1), transcript variant 1, mRNA.
ENSG00000007171	NOS2	369.885	-5.4441	0.526327	-10.3436	4.47545e-25	9.29202e-23	nitric oxide synthase 2, inducible (NOS2), mRNA.
ENSG00000197712	FAM114A1	78.3813	-3.0385	0.293913	-10.3381	4.73837e-25	9.71938e-23	family with sequence similarity 114, member A1 (FAM114A1), transcript variant 1, mRNA.
ENSG00000083720	OXCT1	1572.28	1.93572	0.187463	10.3259	5.3826e-25	1.09094e-22	3-oxoacid CoA transferase 1 (OXCT1), nuclear gene encoding mitochondrial protein, mRNA.
ENSG00000144642	RBMS3	251.319	-5.2632	0.509863	-10.3228	5.55926e-25	1.11349e-22	RNA binding motif, single stranded interacting protein 3 (RBMS3), transcript variant 4, mRNA.
ENSG00000035403	VCL	3931.54	-1.87278	0.181589	-10.3133	6.13719e-25	1.21495e-22	vinculin (VCL), transcript variant 2, mRNA.
ENSG00000127920	GNG11	517.654	-5.52338	0.536609	-10.2931	7.56778e-25	1.48094e-22	guanine nucleotide binding protein (G protein), gamma 11 (GNG11), mRNA.
ENSG00000138639	ARHGAP24	1159.99	-4.963	0.483047	-10.2744	9.19512e-25	1.77692e-22	Rho GTPase activating protein 24 (ARHGAP24), transcript variant 1, mRNA.
ENSG00000171502	COL24A1	508.058	-5.41801	0.527384	-10.2734	9.28902e-25	1.77692e-22	collagen, type XXIV, alpha 1 (COL24A1), mRNA.
ENSG00000153071	DAB2	273.509	-3.61207	0.351687	-10.2707	9.55108e-25	1.80675e-22	Dab, mitogen-responsive phosphoprotein, homolog 2 (Drosophila) (DAB2), transcript variant 1, mRNA.
ENSG00000178075	GRAMD1C	445.707	-3.24981	0.316618	-10.2641	1.02231e-24	1.91262e-22	GRAM domain containing 1C (GRAMD1C), transcript variant 1, mRNA.
ENSG00000268805	PRED57	18.1199	4.92814	0.480881	10.2481	1.20645e-24	2.23259e-22	NA
ENSG00000060140	STYK1	211.049	-3.96477	0.388089	-10.2161	1.67919e-24	3.0413e-22	serine/threonine/tyrosine kinase 1 (STYK1), mRNA.
ENSG00000180530	NRIP1	12668.2	-2.6522	0.259599	-10.2165	1.67223e-24	3.0413e-22	nuclear receptor interacting protein 1 (NRIP1), mRNA.
ENSG00000133818	RRAS2	629.397	-2.86825	0.280842	-10.213	1.73377e-24	3.1071e-22	related RAS viral (r-ras) oncogene homolog 2 (RRAS2), transcript variant 4, mRNA.
ENSG00000090776	EFNB1	2386.84	-3.92688	0.38521	-10.1941	2.10618e-24	3.69667e-22	ephrin-B1 (EFNB1), mRNA.
ENSG00000140932	CMTM2	326.049	-4.50441	0.441832	-10.1948	2.09071e-24	3.69667e-22	CKLF-like MARVEL transmembrane domain containing 2 (CMTM2), transcript variant 1, mRNA.
ENSG00000119866	BCL11A	5093.88	-2.13716	0.210141	-10.1702	2.69461e-24	4.6812e-22	B-cell CLL/lymphoma 11A (zinc finger protein) (BCL11A), transcript variant 1, mRNA.
ENSG00000170011	MYRIP	577.793	-4.61124	0.453608	-10.1657	2.82074e-24	4.85082e-22	myosin VIIA and Rab interacting protein (MYRIP), mRNA.
ENSG00000267857	PRED58	23.5156	4.77703	0.470047	10.1629	2.90356e-24	4.94332e-22	NA
ENSG00000152061	RABGAP1L	3595.52	1.59261	0.157058	10.1403	3.6603e-24	6.16996e-22	RAB GTPase activating protein 1-like (RABGAP1L), transcript variant 1, mRNA.
ENSG00000143816	WNT9A	296.645	-4.98307	0.493422	-10.099	5.58143e-24	9.31606e-22	wingless-type MMTV integration site family, member 9A (WNT9A), mRNA.
ENSG00000163694	RBM47	828.154	-3.66133	0.363083	-10.084	6.50234e-24	1.07478e-21	RNA binding motif protein 47 (RBM47), transcript variant 2, mRNA.
ENSG00000100321	SYNGR1	2188.97	-2.83206	0.282054	-10.0408	1.00813e-23	1.65033e-21	synaptogyrin 1 (SYNGR1), transcript variant 1b, mRNA.
ENSG00000118263	KLF7	4566.57	-2.66728	0.265709	-10.0383	1.03404e-23	1.67662e-21	Kruppel-like factor 7 (ubiquitous) (KLF7), transcript variant 4, mRNA.
ENSG00000121898	CPXM2	175.296	6.67943	0.666076	10.028	1.14788e-23	1.84365e-21	carboxypeptidase X (M14 family), member 2 (CPXM2), mRNA.
ENSG00000106853	PTGR1	83.5855	-4.10515	0.410057	-10.0112	1.36133e-23	2.16604e-21	prostaglandin reductase 1 (PTGR1), transcript variant 3, mRNA.
ENSG00000120889	TNFRSF10B	1970.11	-2.60102	0.260701	-9.97703	1.92127e-23	3.02867e-21	tumor necrosis factor receptor superfamily, member 10b (TNFRSF10B), transcript variant 3, non-coding RNA.
ENSG00000131089	ARHGEF9	1027.02	1.73842	0.174427	9.96647	2.13689e-23	3.33767e-21	Cdc42 guanine nucleotide exchange factor (GEF) 9 (ARHGEF9), transcript variant 1, mRNA.
ENSG00000167851	CD300A	567.477	-2.89132	0.290281	-9.9604	2.27139e-23	3.51549e-21	CD300a molecule (CD300A), transcript variant 1, mRNA.
ENSG00000173559	NABP1	1361.57	-3.11206	0.312675	-9.95301	2.44678e-23	3.75282e-21	nucleic acid binding protein 1 (NABP1), transcript variant 3, non-coding RNA.
ENSG00000130775	THEMIS2	5649.54	-2.81	0.282522	-9.94615	2.62139e-23	3.98474e-21	thymocyte selection associated family member 2 (THEMIS2), transcript variant 3, mRNA.
ENSG00000161940	BCL6B	1333.05	-4.64322	0.467129	-9.9399	2.79121e-23	4.20534e-21	B-cell CLL/lymphoma 6, member B (BCL6B), mRNA.
ENSG00000135842	FAM129A	1630.16	-3.42813	0.346585	-9.89116	4.54738e-23	6.79116e-21	family with sequence similarity 129, member A (FAM129A), mRNA.
ENSG00000166349	RAG1	11876.6	-3.92118	0.396995	-9.87716	5.22934e-23	7.7417e-21	recombination activating gene 1 (RAG1), mRNA.
ENSG00000148483	TMEM236	165.045	-5.32761	0.539707	-9.8713	5.54415e-23	8.13699e-21	transmembrane protein 236 (TMEM236), mRNA.
ENSG00000158481	CD1C	448.402	-4.81955	0.488694	-9.86209	6.07706e-23	8.8429e-21	CD1c molecule (CD1C), mRNA.
ENSG00000171115	GIMAP8	406.713	-3.21257	0.325796	-9.86067	6.16342e-23	8.89257e-21	GTPase, IMAP family member 8 (GIMAP8), mRNA.
ENSG00000124570	SERPINB6	1521.69	-2.77448	0.281881	-9.84272	7.36875e-23	1.04717e-20	serpin peptidase inhibitor, clade B (ovalbumin), member 6 (SERPINB6), transcript variant 3, mRNA.
ENSG00000185862	EVI2B	2733.89	-2.19272	0.222779	-9.84256	7.38096e-23	1.04717e-20	ecotropic viral integration site 2B (EVI2B), mRNA.
ENSG00000106948	AKNA	8288.59	-1.53598	0.156249	-9.83031	8.33583e-23	1.17287e-20	AT-hook transcription factor (AKNA), mRNA.
ENSG00000165168	CYBB	5837.25	-3.48811	0.35495	-9.82705	8.6107e-23	1.20162e-20	cytochrome b-245, beta polypeptide (CYBB), mRNA.
ENSG00000143369	ECM1	2380.75	-3.38655	0.345681	-9.79674	1.16283e-22	1.60953e-20	extracellular matrix protein 1 (ECM1), transcript variant 2, mRNA.
ENSG00000185155	MIXL1	14.4905	3.24112	0.331065	9.78997	1.24338e-22	1.70714e-20	Mix paired-like homeobox (MIXL1), mRNA.
ENSG00000004848	ARX	2.56893	4.65591	0.475989	9.78156	1.35113e-22	1.84024e-20	aristaless related homeobox (ARX), mRNA.
ENSG00000120586	MRC1	51.4613	-5.65104	0.57802	-9.77655	1.41962e-22	1.91818e-20	mannose receptor, C type 1 (MRC1), mRNA.
ENSG00000151490	PTPRO	173.066	-3.72163	0.382274	-9.7355	2.12779e-22	2.85241e-20	protein tyrosine phosphatase, receptor type, O (PTPRO), transcript variant 2, mRNA.
ENSG00000168769	TET2	2656.31	-2.41325	0.248373	-9.71625	2.57074e-22	3.41928e-20	tet methylcytosine dioxygenase 2 (TET2), transcript variant 2, mRNA.
ENSG00000104879	CKM	83.0624	3.50907	0.361473	9.7077	2.7958e-22	3.68981e-20	creatine kinase, muscle (CKM), mRNA.
ENSG00000243452	NBPF15	613.038	-1.69409	0.175429	-9.65685	4.59767e-22	6.02117e-20	neuroblastoma breakpoint family, member 15 (NBPF15), transcript variant 1, mRNA.
ENSG00000059377	TBXAS1	617.214	-2.5636	0.265851	-9.643	5.26257e-22	6.80726e-20	thromboxane A synthase 1 (platelet) (TBXAS1), transcript variant 3, mRNA.
ENSG00000132563	REEP2	29.5216	3.22814	0.334775	9.6427	5.27788e-22	6.80726e-20	receptor accessory protein 2 (REEP2), transcript variant 4, non-coding RNA.
ENSG00000124126	PREX1	13502.7	-2.01605	0.20931	-9.63187	5.86546e-22	7.50823e-20	phosphatidylinositol-3,4,5-trisphosphate-dependent Rac exchange factor 1 (PREX1), mRNA.
ENSG00000123836	PFKFB2	2243.47	-4.35319	0.451998	-9.63099	5.91539e-22	7.51564e-20	6-phosphofructo-2-kinase/fructose-2,6-biphosphatase 2 (PFKFB2), transcript variant 1, mRNA.
ENSG00000153292	GPR110	2340.63	-6.90759	0.717656	-9.62521	6.25774e-22	7.8917e-20	G protein-coupled receptor 110 (GPR110), transcript variant 1, mRNA.
ENSG00000134460	IL2RA	489.439	-4.62725	0.481259	-9.61488	6.91905e-22	8.66153e-20	interleukin 2 receptor, alpha (IL2RA), mRNA.
ENSG00000268531	DKFZP547L112	6.65518	5.616	0.58454	9.60755	7.42939e-22	9.23251e-20	NA
ENSG00000185585	OLFML2A	270.747	-4.27221	0.444792	-9.60497	7.61832e-22	9.39869e-20	olfactomedin-like 2A (OLFML2A), mRNA.
ENSG00000128849	CGNL1	52.0742	-4.09748	0.426995	-9.59609	8.30376e-22	1.01706e-19	cingulin-like 1 (CGNL1), transcript variant 1, mRNA.
ENSG00000100320	RBFOX2	947.735	4.68209	0.488318	9.58819	8.96413e-22	1.0901e-19	RNA binding protein, fox-1 homolog (C. elegans) 2 (RBFOX2), transcript variant 6, mRNA.
ENSG00000114805	PLCH1	854.781	-4.71583	0.492533	-9.57464	1.02212e-21	1.23415e-19	phospholipase C, eta 1 (PLCH1), transcript variant 3, mRNA.
ENSG00000100156	SLC16A8	168.69	3.48372	0.36432	9.56226	1.15209e-21	1.38129e-19	solute carrier family 16, member 8 (monocarboxylic acid transporter 3) (SLC16A8), mRNA.
ENSG00000062650	WAPAL	4695.6	1.85191	0.193698	9.56081	1.16841e-21	1.39106e-19	wings apart-like homolog (Drosophila) (WAPAL), mRNA.
ENSG00000150760	DOCK1	424.175	-5.66459	0.593563	-9.54337	1.38267e-21	1.62344e-19	dedicator of cytokinesis 1 (DOCK1), mRNA.
ENSG00000152953	STK32B	4077.38	-3.17477	0.332665	-9.54343	1.38183e-21	1.62344e-19	serine/threonine kinase 32B (STK32B), mRNA.
ENSG00000134871	COL4A2	164.483	5.17459	0.543196	9.52618	1.63172e-21	1.90274e-19	collagen, type IV, alpha 2 (COL4A2), mRNA.
ENSG00000166342	NETO1	459.813	-5.9146	0.62114	-9.52217	1.69604e-21	1.96429e-19	neuropilin (NRP) and tolloid (TLL)-like 1 (NETO1), transcript variant 4, mRNA.
ENSG00000106034	CPED1	329.577	3.48803	0.366363	9.52068	1.72056e-21	1.97923e-19	cadherin-like and PC-esterase domain containing 1 (CPED1), transcript variant 1, mRNA.
ENSG00000184588	PDE4B	7409.66	-2.9668	0.312139	-9.50473	2.00563e-21	2.29167e-19	phosphodiesterase 4B, cAMP-specific (PDE4B), transcript variant d, mRNA.
ENSG00000243444	PALM2	84.2691	5.17124	0.544224	9.50204	2.05821e-21	2.33606e-19	paralemmin 2 (PALM2), transcript variant 2, mRNA.
ENSG00000174944	P2RY14	643.194	-4.17856	0.439798	-9.50109	2.07702e-21	2.34181e-19	purinergic receptor P2Y, G-protein coupled, 14 (P2RY14), transcript variant 1, mRNA.
ENSG00000107738	C10orf54	3245.43	-2.43827	0.256813	-9.49434	2.21604e-21	2.48211e-19	chromosome 10 open reading frame 54 (C10orf54), mRNA.
ENSG00000204482	LST1	2246.25	-3.32317	0.350448	-9.48262	2.47967e-21	2.75924e-19	leukocyte specific transcript 1 (LST1), transcript variant 4, mRNA.
ENSG00000160712	IL6R	908.973	-3.41384	0.360301	-9.47498	2.66803e-21	2.94956e-19	interleukin 6 receptor (IL6R), transcript variant 3, mRNA.
ENSG00000147408	CSGALNACT1	2471.83	-2.7461	0.291792	-9.41115	4.90748e-21	5.39031e-19	chondroitin sulfate N-acetylgalactosaminyltransferase 1 (CSGALNACT1), transcript variant 1, mRNA.
ENSG00000128298	BAIAP2L2	146.296	2.48098	0.263788	9.4052	5.1929e-21	5.66725e-19	BAI1-associated protein 2-like 2 (BAIAP2L2), mRNA.
ENSG00000106546	AHR	4572.11	-2.97558	0.316577	-9.39922	5.49666e-21	5.96056e-19	aryl hydrocarbon receptor (AHR), mRNA.
ENSG00000127947	PTPN12	3042.27	-2.19543	0.233849	-9.38822	6.1022e-21	6.57531e-19	protein tyrosine phosphatase, non-receptor type 12 (PTPN12), transcript variant 1, mRNA.
ENSG00000137809	ITGA11	69.5571	-3.91244	0.417019	-9.38193	6.47773e-21	6.93606e-19	integrin, alpha 11 (ITGA11), mRNA.
ENSG00000141506	PIK3R5	3329.9	-2.52218	0.269718	-9.35119	8.66708e-21	9.22231e-19	phosphoinositide-3-kinase, regulatory subunit 5 (PIK3R5), transcript variant 2, mRNA.
ENSG00000217555	CKLF	236.475	-2.44762	0.262031	-9.34096	9.54604e-21	1.00945e-18	chemokine-like factor (CKLF), transcript variant 1, mRNA.
ENSG00000103381	CPPED1	447.156	-2.75379	0.295042	-9.33353	1.02401e-20	1.06956e-18	calcineurin-like phosphoesterase domain containing 1 (CPPED1), transcript variant 1, mRNA.
ENSG00000139211	AMIGO2	296.167	-3.30323	0.353898	-9.33386	1.02083e-20	1.06956e-18	adhesion molecule with Ig-like domain 2 (AMIGO2), transcript variant 2, mRNA.
ENSG00000124785	NRN1	977.304	-5.31679	0.571425	-9.30443	1.34709e-20	1.39842e-18	neuritin 1 (NRN1), mRNA.
ENSG00000197381	ADARB1	1336.61	3.57056	0.383978	9.29887	1.41946e-20	1.46463e-18	adenosine deaminase, RNA-specific, B1 (ADARB1), transcript variant 4, non-coding RNA.
ENSG00000163565	IFI16	7980.2	-1.59886	0.172018	-9.29473	1.47582e-20	1.51361e-18	interferon, gamma-inducible protein 16 (IFI16), transcript variant 2, mRNA.
ENSG00000012779	ALOX5	7545.37	-3.38258	0.364613	-9.27718	1.74027e-20	1.77414e-18	arachidonate 5-lipoxygenase (ALOX5), transcript variant 2, mRNA.
ENSG00000196664	TLR7	334.579	-3.86466	0.416641	-9.27575	1.76369e-20	1.78731e-18	toll-like receptor 7 (TLR7), mRNA.
ENSG00000183166	CALN1	891.116	-5.25221	0.569597	-9.22092	2.94549e-20	2.96728e-18	calneuron 1 (CALN1), transcript variant 2, mRNA.
ENSG00000164136	IL15	219.908	-3.42174	0.371126	-9.2199	2.97376e-20	2.97813e-18	interleukin 15 (IL15), transcript variant 2, mRNA.
ENSG00000138131	LOXL4	184.811	2.47834	0.269738	9.18796	4.00355e-20	3.98599e-18	lysyl oxidase-like 4 (LOXL4), mRNA.
ENSG00000138696	BMPR1B	930.024	-6.52295	0.711278	-9.17074	4.6977e-20	4.6499e-18	bone morphogenetic protein receptor, type IB (BMPR1B), transcript variant 2, mRNA.
ENSG00000127946	HIP1	1664.3	2.3891	0.260931	9.15606	5.38287e-20	5.2973e-18	huntingtin interacting protein 1 (HIP1), transcript variant 1, mRNA.
ENSG00000005108	THSD7A	512.833	-5.00231	0.547063	-9.14394	6.02157e-20	5.89179e-18	thrombospondin, type I, domain containing 7A (THSD7A), mRNA.
ENSG00000115165	CYTIP	5350.69	-2.64559	0.289894	-9.12606	7.10392e-20	6.9111e-18	cytohesin 1 interacting protein (CYTIP), mRNA.
ENSG00000152192	POU4F1	1329.92	-5.23377	0.574355	-9.11244	8.05529e-20	7.79212e-18	POU class 4 homeobox 1 (POU4F1), mRNA.
ENSG00000164251	F2RL1	59.1584	-3.84009	0.422588	-9.08709	1.01728e-19	9.78483e-18	coagulation factor II (thrombin) receptor-like 1 (F2RL1), mRNA.
ENSG00000162654	GBP4	7745.61	-2.27275	0.250571	-9.07029	1.187e-19	1.13532e-17	guanylate binding protein 4 (GBP4), mRNA.
ENSG00000026297	RNASET2	3322.17	-1.89773	0.209465	-9.05987	1.30605e-19	1.23623e-17	ribonuclease T2 (RNASET2), mRNA.
ENSG00000242265	PEG10	2343.13	-5.5237	0.609694	-9.05979	1.30703e-19	1.23623e-17	paternally expressed 10 (PEG10), transcript variant 1, mRNA.
ENSG00000164124	TMEM144	57.3528	-3.7449	0.414698	-9.03045	1.70973e-19	1.60818e-17	transmembrane protein 144 (TMEM144), mRNA.
ENSG00000141756	FKBP10	29.9635	3.34908	0.371508	9.01481	1.97218e-19	1.84485e-17	FK506 binding protein 10, 65 kDa (FKBP10), mRNA.
ENSG00000005249	PRKAR2B	1070.04	-2.84428	0.316071	-8.99888	2.28035e-19	2.12148e-17	protein kinase, cAMP-dependent, regulatory, type II, beta (PRKAR2B), mRNA.
ENSG00000170390	DCLK2	176.401	4.23348	0.472339	8.96281	3.16513e-19	2.9286e-17	doublecortin-like kinase 2 (DCLK2), transcript variant 2, mRNA.
ENSG00000170175	CHRNB1	356.117	1.6931	0.189031	8.9567	3.34538e-19	3.0621e-17	cholinergic receptor, nicotinic, beta 1 (muscle) (CHRNB1), mRNA.
ENSG00000256797	KLRF2	113.386	-6.07606	0.678365	-8.95692	3.33881e-19	3.0621e-17	killer cell lectin-like receptor subfamily F, member 2 (KLRF2), mRNA.
ENSG00000169174	PCSK9	14.8059	4.92411	0.550277	8.94842	3.60611e-19	3.2831e-17	proprotein convertase subtilisin/kexin type 9 (PCSK9), mRNA.
ENSG00000141298	SSH2	11643.3	-1.59781	0.17857	-8.94777	3.62733e-19	3.28486e-17	slingshot protein phosphatase 2 (SSH2), mRNA.
ENSG00000136378	ADAMTS7	548.783	3.90094	0.436552	8.93579	4.04293e-19	3.64185e-17	ADAM metallopeptidase with thrombospondin type 1 motif, 7 (ADAMTS7), mRNA.
ENSG00000123496	IL13RA2	3.74069	6.88468	0.771394	8.92498	4.45789e-19	3.99451e-17	interleukin 13 receptor, alpha 2 (IL13RA2), mRNA.
ENSG00000170891	CYTL1	909.082	-4.0751	0.456859	-8.91983	4.66993e-19	4.1626e-17	cytokine-like 1 (CYTL1), mRNA.
ENSG00000136383	ALPK3	129.586	3.30384	0.37047	8.91797	4.74933e-19	4.21132e-17	alpha-kinase 3 (ALPK3), mRNA.
ENSG00000146592	CREB5	589.996	-4.05755	0.455536	-8.9072	5.23398e-19	4.61702e-17	cAMP responsive element binding protein 5 (CREB5), transcript variant 3, mRNA.
ENSG00000175874	CREG2	305.884	-5.25937	0.590596	-8.90518	5.32974e-19	4.67726e-17	cellular repressor of E1A-stimulated genes 2 (CREG2), mRNA.
ENSG00000133106	EPSTI1	1318.18	-3.1809	0.35788	-8.88817	6.21214e-19	5.42368e-17	epithelial stromal interaction 1 (breast) (EPSTI1), transcript variant 1, mRNA.
ENSG00000002587	HS3ST1	89.5843	-4.37172	0.494707	-8.837	9.83274e-19	8.54093e-17	heparan sulfate (glucosamine) 3-O-sulfotransferase 1 (HS3ST1), mRNA.
ENSG00000138722	MMRN1	633.865	-4.16348	0.471602	-8.82837	1.06211e-18	9.17893e-17	multimerin 1 (MMRN1), mRNA.
ENSG00000166188	ZNF319	561.003	1.39969	0.158738	8.81761	1.16933e-18	1.00544e-16	zinc finger protein 319 (ZNF319), mRNA.
ENSG00000185105	MYADML2	2.76563	3.80358	0.431617	8.8124	1.2249e-18	1.04794e-16	myeloid-associated differentiation marker-like 2 (MYADML2), mRNA.
ENSG00000242732	RGAG4	135.631	-3.52265	0.400038	-8.80579	1.29935e-18	1.10607e-16	retrotransposon gag domain containing 4 (RGAG4), mRNA.
ENSG00000181104	F2R	443.035	-2.94444	0.334429	-8.80438	1.31576e-18	1.11447e-16	coagulation factor II (thrombin) receptor (F2R), mRNA.
ENSG00000166317	SYNPO2L	55.0506	3.19323	0.362764	8.80249	1.33816e-18	1.12783e-16	synaptopodin 2-like (SYNPO2L), transcript variant 2, mRNA.
ENSG00000186472	PCLO	1308.84	-5.90174	0.672018	-8.78211	1.60436e-18	1.34553e-16	piccolo presynaptic cytomatrix protein (PCLO), transcript variant 1, mRNA.
ENSG00000196139	AKR1C3	226.246	-3.26032	0.373473	-8.72973	2.55284e-18	2.1305e-16	aldo-keto reductase family 1, member C3 (AKR1C3), transcript variant 2, mRNA.
ENSG00000110324	IL10RA	2274.27	-2.70147	0.309523	-8.72787	2.5952e-18	2.15528e-16	interleukin 10 receptor, alpha (IL10RA), transcript variant 2, non-coding RNA.
ENSG00000180549	FUT7	620.019	-3.55492	0.407531	-8.72307	2.70765e-18	2.23775e-16	fucosyltransferase 7 (alpha (1,3) fucosyltransferase) (FUT7), mRNA.
ENSG00000115525	ST3GAL5	1197.78	-1.72441	0.19803	-8.70781	3.0979e-18	2.53566e-16	ST3 beta-galactoside alpha-2,3-sialyltransferase 5 (ST3GAL5), transcript variant 1, mRNA.
ENSG00000171004	HS6ST2	168.164	-5.84372	0.671066	-8.70811	3.08979e-18	2.53566e-16	heparan sulfate 6-O-sulfotransferase 2 (HS6ST2), transcript variant L, mRNA.
ENSG00000143494	VASH2	589.712	3.29567	0.379609	8.68175	3.89729e-18	3.1747e-16	vasohibin 2 (VASH2), transcript variant 1, mRNA.
ENSG00000111859	NEDD9	1681.8	-2.22505	0.256335	-8.68026	3.94853e-18	3.18429e-16	neural precursor cell expressed, developmentally down-regulated 9 (NEDD9), transcript variant 1, mRNA.
ENSG00000134470	IL15RA	363.032	-2.15011	0.247688	-8.6807	3.93327e-18	3.18429e-16	interleukin 15 receptor, alpha (IL15RA), transcript variant 4, mRNA.
ENSG00000250510	GPR162	107.73	-4.49251	0.517584	-8.67979	3.96516e-18	3.18429e-16	G protein-coupled receptor 162 (GPR162), transcript variant A-2, mRNA.
ENSG00000144677	CTDSPL	433.989	-2.47753	0.285491	-8.67814	4.02287e-18	3.21546e-16	CTD (carboxy-terminal domain, RNA polymerase II, polypeptide A) small phosphatase-like (CTDSPL), transcript variant 1, mRNA.
ENSG00000116667	C1orf21	362.375	-3.0307	0.350083	-8.65709	4.83941e-18	3.85004e-16	chromosome 1 open reading frame 21 (C1orf21), mRNA.
ENSG00000163823	CCR1	205.309	-3.31773	0.383417	-8.65306	5.01379e-18	3.97023e-16	chemokine (C-C motif) receptor 1 (CCR1), mRNA.
ENSG00000070081	NUCB2	4168.23	1.66924	0.193217	8.63919	5.66105e-18	4.46201e-16	cDNA FLJ35890 fis, clone TESTI2009190, highly similar to DNA-BINDING PROTEIN NEFA PRECURSOR.
ENSG00000173198	CYSLTR1	582.376	-2.5575	0.296066	-8.63826	5.70773e-18	4.47807e-16	cysteinyl leukotriene receptor 1 (CYSLTR1), mRNA.
ENSG00000134352	IL6ST	8682.7	-2.25116	0.260668	-8.63612	5.81545e-18	4.54165e-16	interleukin 6 signal transducer (gp130, oncostatin M receptor) (IL6ST), transcript variant 3, mRNA.
ENSG00000120162	MOB3B	672.767	-2.59736	0.301028	-8.62831	6.22659e-18	4.84054e-16	MOB kinase activator 3B (MOB3B), mRNA.
ENSG00000156738	MS4A1	7237.46	-3.53819	0.41023	-8.6249	6.41508e-18	4.9644e-16	membrane-spanning 4-domains, subfamily A, member 1 (MS4A1), transcript variant 3, mRNA.
ENSG00000132613	MTSS1L	717.25	3.39233	0.393861	8.61302	7.11602e-18	5.48191e-16	metastasis suppressor 1-like (MTSS1L), mRNA.
ENSG00000196872	KIAA1211L	44.9024	-4.66082	0.541711	-8.60389	7.70579e-18	5.9095e-16	KIAA1211-like (KIAA1211L), mRNA.
ENSG00000057657	PRDM1	871.065	-3.11089	0.362139	-8.59031	8.67384e-18	6.59769e-16	PR domain containing 1, with ZNF domain (PRDM1), transcript variant 1, mRNA.
ENSG00000109756	RAPGEF2	7241.01	1.55329	0.180824	8.59004	8.69382e-18	6.59769e-16	Rap guanine nucleotide exchange factor (GEF) 2 (RAPGEF2), mRNA.
ENSG00000188643	S100A16	3241.48	-4.85313	0.564994	-8.5897	8.71941e-18	6.59769e-16	S100 calcium binding protein A16 (S100A16), mRNA.
ENSG00000166394	CYB5R2	1184.22	-4.74973	0.553147	-8.58675	8.94671e-18	6.73972e-16	cytochrome b5 reductase 2 (CYB5R2), mRNA.
ENSG00000184384	MAML2	1587.59	-1.89376	0.220639	-8.58308	9.23638e-18	6.92728e-16	mastermind-like 2 (Drosophila) (MAML2), mRNA.
ENSG00000134363	FST	50.9883	-4.59104	0.53508	-8.58009	9.48003e-18	7.07884e-16	follistatin (FST), transcript variant FST344, mRNA.
ENSG00000107731	UNC5B	29.7224	3.49288	0.407939	8.56226	1.10676e-17	8.22819e-16	unc-5 homolog B (C. elegans) (UNC5B), transcript variant 1, mRNA.
ENSG00000082397	EPB41L3	236.588	3.86599	0.45197	8.55364	1.19262e-17	8.82798e-16	erythrocyte membrane protein band 4.1-like 3 (EPB41L3), mRNA.
ENSG00000133878	DUSP26	194.823	-4.06436	0.475252	-8.552	1.2097e-17	8.91563e-16	dual specificity phosphatase 26 (putative) (DUSP26), mRNA.
ENSG00000060138	YBX3	26131.1	-2.1047	0.246302	-8.54518	1.28331e-17	9.41741e-16	Y box binding protein 3 (YBX3), transcript variant 1, mRNA.
ENSG00000184949	FAM227A	59.7197	2.54931	0.298585	8.53799	1.36579e-17	9.97967e-16	family with sequence similarity 227, member A (FAM227A), mRNA.
ENSG00000183317	EPHA10	11.9797	3.11581	0.365143	8.53314	1.42428e-17	1.03625e-15	EPH receptor A10 (EPHA10), transcript variant 3, mRNA.
ENSG00000136960	ENPP2	347.447	-4.29227	0.504219	-8.51271	1.6992e-17	1.23101e-15	ectonucleotide pyrophosphatase/phosphodiesterase 2 (ENPP2), transcript variant 3, mRNA.
ENSG00000119138	KLF9	4468.28	-3.2373	0.380353	-8.51131	1.71976e-17	1.24064e-15	Kruppel-like factor 9 (KLF9), mRNA.
ENSG00000087338	GMCL1	1397.76	1.07268	0.12604	8.51061	1.73014e-17	1.24285e-15	germ cell-less, spermatogenesis associated 1 (GMCL1), mRNA.
ENSG00000133561	GIMAP6	1285.2	-3.08474	0.363962	-8.47546	2.34156e-17	1.675e-15	GTPase, IMAP family member 6 (GIMAP6), transcript variant 1, mRNA.
ENSG00000117501	MROH9	7.83839	4.9747	0.587913	8.46163	2.63672e-17	1.87825e-15	maestro heat-like repeat family member 9 (MROH9), transcript variant 2, mRNA.
ENSG00000205084	TMEM231	55.5256	2.24169	0.265167	8.45388	2.81786e-17	1.99892e-15	transmembrane protein 231 (TMEM231), transcript variant 2, mRNA.
ENSG00000133812	SBF2	1517.14	-1.83838	0.217511	-8.45191	2.86579e-17	2.02448e-15	SET binding factor 2 (SBF2), mRNA.
ENSG00000182253	SYNM	444.344	-4.30496	0.509743	-8.44535	3.03133e-17	2.13258e-15	synemin, intermediate filament protein (SYNM), transcript variant B, mRNA.
ENSG00000114654	EFCC1	157.323	-4.37127	0.517903	-8.44032	3.16466e-17	2.21722e-15	EF-hand and coiled-coil domain containing 1 (EFCC1), mRNA.
ENSG00000100312	ACR	58.7576	-4.80129	0.568982	-8.43838	3.21759e-17	2.24506e-15	acrosin (ACR), mRNA.
ENSG00000019991	HGF	698.91	-3.49315	0.417677	-8.36327	6.10053e-17	4.23925e-15	hepatocyte growth factor (hepapoietin A; scatter factor) (HGF), transcript variant 1, mRNA.
ENSG00000165816	VWA2	540.621	-3.89098	0.465819	-8.35298	6.65594e-17	4.6064e-15	von Willebrand factor A domain containing 2 (VWA2), mRNA.
ENSG00000117322	CR2	339.465	-3.62041	0.433852	-8.34481	7.13281e-17	4.91644e-15	complement component (3d/Epstein Barr virus) receptor 2 (CR2), transcript variant 2, mRNA.
ENSG00000106952	TNFSF8	388.085	-3.1242	0.375116	-8.3286	8.18009e-17	5.61556e-15	tumor necrosis factor (ligand) superfamily, member 8 (TNFSF8), transcript variant 2, mRNA.
ENSG00000197536	C5orf56	1982.4	-1.68905	0.202945	-8.32268	8.59982e-17	5.87999e-15	chromosome 5 open reading frame 56 (C5orf56), non-coding RNA.
ENSG00000035141	FAM136A	1014.68	1.07847	0.129652	8.31814	8.93573e-17	6.08523e-15	family with sequence similarity 136, member A (FAM136A), mRNA.
ENSG00000188677	PARVB	498.005	-2.83026	0.340587	-8.30994	9.57523e-17	6.49475e-15	parvin, beta (PARVB), transcript variant 1, mRNA.
ENSG00000188807	TMEM201	863.546	1.57302	0.189486	8.3015	1.02801e-16	6.94519e-15	transmembrane protein 201 (TMEM201), transcript variant 2, mRNA.
ENSG00000089127	OAS1	542.865	-3.01554	0.363709	-8.29108	1.12229e-16	7.52246e-15	2'-5'-oligoadenylate synthetase 1, 40/46kDa (OAS1), transcript variant 2, mRNA.
ENSG00000257923	CUX1	6684.36	1.20419	0.145238	8.29118	1.12133e-16	7.52246e-15	cut-like homeobox 1 (CUX1), transcript variant 4, mRNA.
ENSG00000013619	MAMLD1	220.691	-3.24384	0.391865	-8.27794	1.2532e-16	8.36695e-15	mastermind-like domain containing 1 (MAMLD1), transcript variant 2, mRNA.
ENSG00000071073	MGAT4A	4236.39	-1.91996	0.232255	-8.26659	1.37846e-16	9.1673e-15	mannosyl (alpha-1,3-)-glycoprotein beta-1,4-N-acetylglucosaminyltransferase, isozyme A (MGAT4A), transcript variant 2, mRNA.
ENSG00000064300	NGFR	324.287	-4.64267	0.561847	-8.26322	1.41798e-16	9.3934e-15	nerve growth factor receptor (NGFR), mRNA.
ENSG00000106852	LHX6	42.9589	-5.48542	0.663962	-8.26164	1.43682e-16	9.48132e-15	LIM homeobox 6 (LHX6), transcript variant 5, mRNA.
ENSG00000197241	SLC2A7	22.6798	-5.24223	0.634588	-8.26083	1.44657e-16	9.50885e-15	solute carrier family 2 (facilitated glucose transporter), member 7 (SLC2A7), mRNA.
ENSG00000188820	FAM26F	687.317	-2.62405	0.318148	-8.24788	1.61227e-16	1.05572e-14	family with sequence similarity 26, member F (FAM26F), transcript variant 1, mRNA.
ENSG00000125046	SSUH2	48.3401	3.42677	0.416354	8.23042	1.86562e-16	1.21694e-14	ssu-2 homolog (C. elegans) (SSUH2), transcript variant 4, non-coding RNA.
ENSG00000131724	IL13RA1	844.553	-3.30432	0.401615	-8.22759	1.91022e-16	1.23908e-14	interleukin 13 receptor, alpha 1 (IL13RA1), mRNA.
ENSG00000174083	PIK3R6	290.335	-2.76317	0.335852	-8.22734	1.91412e-16	1.23908e-14	phosphoinositide-3-kinase, regulatory subunit 6 (PIK3R6), mRNA.
ENSG00000179088	C12orf42	136.359	-3.33522	0.405473	-8.2255	1.94379e-16	1.25352e-14	chromosome 12 open reading frame 42 (C12orf42), transcript variant 5, non-coding RNA.
ENSG00000142089	IFITM3	2101.11	-2.48396	0.302496	-8.21152	2.18399e-16	1.40311e-14	interferon induced transmembrane protein 3 (IFITM3), transcript variant 1, mRNA.
ENSG00000174111	SOCS7	304.385	1.1761	0.143452	8.19855	2.43302e-16	1.55722e-14	suppressor of cytokine signaling 7 (SOCS7), mRNA.
ENSG00000105409	ATP1A3	968.805	3.41531	0.416672	8.19663	2.47222e-16	1.57639e-14	ATPase, Na+/K+ transporting, alpha 3 polypeptide (ATP1A3), transcript variant 2, mRNA.
ENSG00000163545	NUAK2	525.431	-2.72688	0.333148	-8.18519	2.7187e-16	1.72709e-14	NUAK family, SNF1-like kinase, 2 (NUAK2), mRNA.
ENSG00000100427	MLC1	781.776	-2.93342	0.358461	-8.18338	2.75993e-16	1.74676e-14	megalencephalic leukoencephalopathy with subcortical cysts 1 (MLC1), transcript variant 2, mRNA.
ENSG00000145934	TENM2	25.9671	5.18698	0.634045	8.18077	2.82026e-16	1.77833e-14	teneurin transmembrane protein 2 (TENM2), mRNA.
ENSG00000111817	DSE	1355.2	-2.26454	0.27707	-8.17319	3.00335e-16	1.88679e-14	dermatan sulfate epimerase (DSE), transcript variant 2, mRNA.
ENSG00000179144	GIMAP7	448.842	-2.88497	0.353859	-8.15288	3.55353e-16	2.22422e-14	GTPase, IMAP family member 7 (GIMAP7), mRNA.
ENSG00000149970	CNKSR2	215.002	-3.18869	0.392741	-8.11905	4.69841e-16	2.93005e-14	connector enhancer of kinase suppressor of Ras 2 (CNKSR2), transcript variant 3, mRNA.
ENSG00000107742	SPOCK2	5560.14	-2.57224	0.317161	-8.11021	5.0534e-16	3.13993e-14	sparc/osteonectin, cwcv and kazal-like domains proteoglycan (testican) 2 (SPOCK2), transcript variant 3, mRNA.
ENSG00000253276	CCDC71L	490.975	-1.46345	0.180698	-8.09883	5.54883e-16	3.43523e-14	coiled-coil domain containing 71-like (CCDC71L), mRNA.
ENSG00000178695	KCTD12	1581.33	-2.96649	0.36641	-8.09611	5.67465e-16	3.5004e-14	potassium channel tetramerisation domain containing 12 (KCTD12), mRNA.
ENSG00000104093	DMXL2	1687.49	-1.8269	0.225872	-8.08821	6.05481e-16	3.72141e-14	Dmx-like 2 (DMXL2), transcript variant 3, mRNA.
ENSG00000133460	SLC2A11	414.742	1.46773	0.181593	8.08252	6.34442e-16	3.88539e-14	solute carrier family 2 (facilitated glucose transporter), member 11 (SLC2A11), transcript variant 1, mRNA.
ENSG00000078018	MAP2	183.456	4.20046	0.519916	8.07912	6.52375e-16	3.98089e-14	microtubule-associated protein 2 (MAP2), transcript variant 1, mRNA.
ENSG00000155974	GRIP1	216.614	2.92529	0.362898	8.06092	7.57194e-16	4.60401e-14	glutamate receptor interacting protein 1 (GRIP1), transcript variant 2, mRNA.
ENSG00000119943	PYROXD2	270.825	1.77096	0.219922	8.05266	8.10124e-16	4.90831e-14	pyridine nucleotide-disulphide oxidoreductase domain 2 (PYROXD2), mRNA.
ENSG00000162407	PPAP2B	153.405	-4.03277	0.500858	-8.05172	8.16355e-16	4.92853e-14	phosphatidic acid phosphatase type 2B (PPAP2B), mRNA.
ENSG00000185386	MAPK11	380.294	-2.01452	0.250999	-8.026	1.00703e-15	6.05816e-14	mitogen-activated protein kinase 11 (MAPK11), mRNA.
ENSG00000072110	ACTN1	3628.48	-2.16278	0.269804	-8.0161	1.09157e-15	6.54363e-14	actinin, alpha 1 (ACTN1), transcript variant 1, mRNA.
ENSG00000115756	HPCAL1	1685.96	-1.50559	0.188062	-8.00582	1.18672e-15	7.08909e-14	hippocalcin-like 1 (HPCAL1), transcript variant 1, mRNA.
ENSG00000175538	KCNE3	166.237	-4.02028	0.50351	-7.98452	1.41072e-15	8.39775e-14	potassium voltage-gated channel, Isk-related family, member 3 (KCNE3), mRNA.
ENSG00000171611	PTCRA	25.3047	3.62095	0.453802	7.97915	1.47347e-15	8.74069e-14	pre T-cell antigen receptor alpha (PTCRA), transcript variant 2, mRNA.
ENSG00000183873	SCN5A	49.7418	2.42294	0.304058	7.96866	1.60402e-15	9.48211e-14	sodium channel, voltage-gated, type V, alpha subunit (SCN5A), transcript variant 3, mRNA.
ENSG00000132669	RIN2	283.024	-2.83866	0.356288	-7.96732	1.62149e-15	9.55218e-14	Ras and Rab interactor 2 (RIN2), transcript variant 1, mRNA.
ENSG00000107968	MAP3K8	1974.59	-2.04455	0.257147	-7.9509	1.85166e-15	1.08705e-13	mitogen-activated protein kinase kinase kinase 8 (MAP3K8), transcript variant 1, mRNA.
ENSG00000170873	MTSS1	1653.67	-2.49341	0.313622	-7.95037	1.85958e-15	1.08795e-13	metastasis suppressor 1 (MTSS1), mRNA.
ENSG00000163785	RYK	928.189	-2.38814	0.300529	-7.94645	1.91931e-15	1.11905e-13	receptor-like tyrosine kinase (RYK), transcript variant 2, mRNA.
ENSG00000153233	PTPRR	39.6675	5.4	0.680223	7.93857	2.04519e-15	1.18837e-13	protein tyrosine phosphatase, receptor type, R (PTPRR), transcript variant 4, mRNA.
ENSG00000184887	BTBD6	1697.36	2.09604	0.264227	7.93273	2.14385e-15	1.24146e-13	BTB (POZ) domain containing 6 (BTBD6), mRNA.
ENSG00000155970	MICU3	91.3115	-3.55221	0.447822	-7.9322	2.15301e-15	1.24254e-13	mitochondrial calcium uptake family, member 3 (MICU3), nuclear gene encoding mitochondrial protein, mRNA.
ENSG00000168811	IL12A	153.547	-2.2319	0.281513	-7.92824	2.22274e-15	1.27845e-13	interleukin 12A (natural killer cell stimulatory factor 1, cytotoxic lymphocyte maturation factor 1, p35) (IL12A), mRNA.
ENSG00000115604	IL18R1	297.016	-2.9882	0.377028	-7.92568	2.26906e-15	1.3007e-13	interleukin 18 receptor 1 (IL18R1), mRNA.
ENSG00000105894	PTN	4.19018	5.20317	0.657243	7.91666	2.43974e-15	1.39384e-13	pleiotrophin (PTN), mRNA.
ENSG00000107821	KAZALD1	457.824	-2.73747	0.346169	-7.90791	2.61737e-15	1.49032e-13	Kazal-type serine peptidase inhibitor domain 1 (KAZALD1), mRNA.
ENSG00000203737	GPR52	71.2813	2.21109	0.279717	7.90474	2.68495e-15	1.52371e-13	Synthetic construct Homo sapiens gateway clone IMAGE:100022628 3' read GPR52 mRNA.
ENSG00000137959	IFI44L	3549.54	-4.07322	0.515345	-7.90387	2.70369e-15	1.52925e-13	interferon-induced protein 44-like (IFI44L), mRNA.
ENSG00000130052	STARD8	181.437	-3.27543	0.414949	-7.89356	2.93684e-15	1.65562e-13	StAR-related lipid transfer (START) domain containing 8 (STARD8), transcript variant 1, mRNA.
ENSG00000150681	RGS18	512.476	-3.78638	0.479722	-7.89287	2.95319e-15	1.65934e-13	regulator of G-protein signaling 18 (RGS18), mRNA.
ENSG00000121807	CCR2	178.043	-3.7513	0.476338	-7.87528	3.39981e-15	1.90401e-13	chemokine (C-C motif) receptor 2 (CCR2), transcript variant B, mRNA.
ENSG00000133805	AMPD3	1170.88	-2.0029	0.254466	-7.871	3.51823e-15	1.96386e-13	adenosine monophosphate deaminase 3 (AMPD3), transcript variant 2, mRNA.
ENSG00000147251	DOCK11	9442.07	-1.28356	0.163264	-7.86186	3.78481e-15	2.10577e-13	dedicator of cytokinesis 11 (DOCK11), mRNA.
ENSG00000003096	KLHL13	85.7047	4.22434	0.537535	7.85872	3.88067e-15	2.15207e-13	kelch-like family member 13 (KLHL13), transcript variant 4, mRNA.
ENSG00000182771	GRID1	33.5363	6.11914	0.77877	7.85745	3.92029e-15	2.16698e-13	glutamate receptor, ionotropic, delta 1 (GRID1), mRNA.
ENSG00000108798	ABI3	187.62	-2.21617	0.282512	-7.84451	4.3463e-15	2.39469e-13	ABI family, member 3 (ABI3), transcript variant 2, mRNA.
ENSG00000198483	ANKRD35	13.54	2.11923	0.270315	7.83986	4.51037e-15	2.47707e-13	ankyrin repeat domain 35 (ANKRD35), mRNA.
ENSG00000043462	LCP2	2613.77	-1.5834	0.202298	-7.82705	4.99441e-15	2.73408e-13	lymphocyte cytosolic protein 2 (SH2 domain containing leukocyte protein of 76kDa) (LCP2), mRNA.
ENSG00000130066	SAT1	12180	-1.97039	0.251824	-7.82446	5.0983e-15	2.77312e-13	spermidine/spermine N1-acetyltransferase 1 (SAT1), transcript variant 2, non-coding RNA.
ENSG00000152492	CCDC50	4401.65	-1.99298	0.254704	-7.82469	5.0889e-15	2.77312e-13	coiled-coil domain containing 50 (CCDC50), transcript variant 2, mRNA.
ENSG00000132965	ALOX5AP	930.571	-2.85953	0.365893	-7.8152	5.48777e-15	2.97545e-13	arachidonate 5-lipoxygenase-activating protein (ALOX5AP), transcript variant 2, mRNA.
ENSG00000144802	NFKBIZ	9609.64	-1.84653	0.237253	-7.78296	7.08493e-15	3.82924e-13	nuclear factor of kappa light polypeptide gene enhancer in B-cells inhibitor, zeta (NFKBIZ), transcript variant 2, mRNA.
ENSG00000188730	VWC2	144.955	5.77907	0.742619	7.78201	7.1382e-15	3.84582e-13	von Willebrand factor C domain containing 2 (VWC2), mRNA.
ENSG00000136098	NEK3	221.66	-2.30607	0.296544	-7.77647	7.45773e-15	4.0053e-13	NIMA-related kinase 3 (NEK3), transcript variant 3, mRNA.
ENSG00000163297	ANTXR2	2274.93	-2.29393	0.295239	-7.76976	7.8638e-15	4.2101e-13	anthrax toxin receptor 2 (ANTXR2), transcript variant 1, mRNA.
ENSG00000240694	PNMA2	9.20643	3.66551	0.471891	7.76771	7.99198e-15	4.26531e-13	paraneoplastic Ma antigen 2 (PNMA2), mRNA.
ENSG00000268927	FLJ00418	43.1227	3.04025	0.39168	7.76209	8.35429e-15	4.44474e-13	NA
ENSG00000135709	KIAA0513	450.651	-2.37827	0.306674	-7.75503	8.83213e-15	4.68433e-13	KIAA0513 (KIAA0513), mRNA.
ENSG00000187391	MAGI2	62.7463	2.51119	0.323855	7.75406	8.90005e-15	4.70569e-13	membrane associated guanylate kinase, WW and PDZ domain containing 2 (MAGI2), mRNA.
ENSG00000182809	CRIP2	197.692	-2.97689	0.384014	-7.75203	9.04358e-15	4.76678e-13	cysteine-rich protein 2 (CRIP2), transcript variant 2, mRNA.
ENSG00000109790	KLHL5	1650.6	-2.0444	0.263943	-7.74562	9.51196e-15	4.99818e-13	kelch-like family member 5 (KLHL5), transcript variant 1, mRNA.
ENSG00000233280	CRYBG3	161.562	-3.69217	0.476709	-7.74513	9.54869e-15	5.00204e-13	beta-gamma crystallin domain containing 3 (CRYBG3), mRNA.
ENSG00000162591	MEGF6	2387.05	-2.1296	0.275155	-7.73963	9.97032e-15	5.20689e-13	multiple EGF-like-domains 6 (MEGF6), mRNA.
ENSG00000105967	TFEC	493.693	-3.41839	0.441829	-7.73691	1.01864e-14	5.30345e-13	transcription factor EC (TFEC), transcript variant 3, mRNA.
ENSG00000160801	PTH1R	52.4787	3.89841	0.504459	7.72791	1.09331e-14	5.67486e-13	parathyroid hormone 1 receptor (PTH1R), transcript variant 1, mRNA.
ENSG00000148180	GSN	6102.41	-2.27557	0.294518	-7.72642	1.10614e-14	5.72401e-13	gelsolin (GSN), transcript variant 2, mRNA.
ENSG00000150093	ITGB1	4910.39	-1.3181	0.170712	-7.72122	1.15222e-14	5.9444e-13	integrin, beta 1 (fibronectin receptor, beta polypeptide, antigen CD29 includes MDF2, MSK12) (ITGB1), transcript variant 1D, mRNA.
ENSG00000169413	RNASE6	192.288	-2.95056	0.382269	-7.71854	1.17665e-14	6.05212e-13	ribonuclease, RNase A family, k6 (RNASE6), mRNA.
ENSG00000239998	LILRA2	3909.54	-2.15005	0.278761	-7.71288	1.23008e-14	6.30786e-13	leukocyte immunoglobulin-like receptor, subfamily A (with TM domain), member 2 (LILRA2), transcript variant 2, mRNA.
ENSG00000129270	MMP28	265.504	-2.98255	0.38704	-7.70604	1.2978e-14	6.63512e-13	matrix metallopeptidase 28 (MMP28), transcript variant 1, mRNA.
ENSG00000130303	BST2	1531.28	-1.61276	0.209338	-7.70411	1.31754e-14	6.71588e-13	bone marrow stromal cell antigen 2 (BST2), mRNA.
ENSG00000099282	TSPAN15	187.332	-3.42286	0.444606	-7.69864	1.37527e-14	6.98925e-13	tetraspanin 15 (TSPAN15), mRNA.
ENSG00000155903	RASA2	4299.55	-1.42238	0.184807	-7.69659	1.3975e-14	7.08106e-13	RAS p21 protein activator 2 (RASA2), mRNA.
ENSG00000198873	GRK5	875.642	-2.69562	0.350287	-7.69547	1.40975e-14	7.12197e-13	G protein-coupled receptor kinase 5 (GRK5), mRNA.
ENSG00000227507	LTB	3260.91	-2.70907	0.35216	-7.69272	1.44038e-14	7.25518e-13	lymphotoxin beta (TNF superfamily, member 3) (LTB), transcript variant 1, mRNA.
ENSG00000169184	MN1	1058.85	-3.6208	0.471302	-7.68255	1.55949e-14	7.83194e-13	meningioma (disrupted in balanced translocation) 1 (MN1), mRNA.
ENSG00000128641	MYO1B	965.274	-3.6725	0.47816	-7.68047	1.58506e-14	7.93694e-13	myosin IB (MYO1B), transcript variant 2, mRNA.
ENSG00000092345	DAZL	11.0633	4.29036	0.558659	7.67975	1.59399e-14	7.95825e-13	deleted in azoospermia-like (DAZL), transcript variant 1, mRNA.
ENSG00000151914	DST	545.622	-3.62666	0.472413	-7.67689	1.62992e-14	8.11384e-13	dystonin (DST), transcript variant 1eA, mRNA.
ENSG00000115705	TPO	361.828	-4.01852	0.523913	-7.6702	1.71733e-14	8.52407e-13	thyroid peroxidase (TPO), transcript variant 2, mRNA.
ENSG00000155980	KIF5A	20.4898	2.85338	0.372152	7.66725	1.75725e-14	8.69684e-13	kinesin family member 5A (KIF5A), mRNA.
ENSG00000205755	CRLF2	108.347	-3.72338	0.485809	-7.66429	1.79829e-14	8.87415e-13	cytokine receptor-like factor 2 (CRLF2), transcript variant 1, mRNA.
ENSG00000180539	C9orf139	337.122	-2.83749	0.370336	-7.66192	1.83167e-14	9.01276e-13	chromosome 9 open reading frame 139 (C9orf139), mRNA.
ENSG00000117507	FMO6P	3.8005	4.62259	0.603976	7.6536	1.9543e-14	9.58846e-13	flavin containing monooxygenase 6 pseudogene (FMO6P), non-coding RNA.
ENSG00000136830	FAM129B	385.256	-2.23761	0.292396	-7.65267	1.9685e-14	9.60447e-13	family with sequence similarity 129, member B (FAM129B), transcript variant 1, mRNA.
ENSG00000169418	NPR1	1482.12	-3.06343	0.40031	-7.65265	1.96885e-14	9.60447e-13	natriuretic peptide receptor A/guanylate cyclase A (atrionatriuretic peptide receptor A) (NPR1), mRNA.
ENSG00000106484	MEST	409.067	-2.52763	0.330381	-7.65066	1.99952e-14	9.72622e-13	mesoderm specific transcript (MEST), transcript variant 2, mRNA.
ENSG00000164120	HPGD	373.632	3.75902	0.491784	7.64365	2.11149e-14	1.02416e-12	hydroxyprostaglandin dehydrogenase 15-(NAD) (HPGD), transcript variant 3, mRNA.
ENSG00000127824	TUBA4A	2265.17	-2.0052	0.262577	-7.63661	2.23022e-14	1.07868e-12	tubulin, alpha 4a (TUBA4A), mRNA.
ENSG00000144476	ACKR3	212.474	-3.44914	0.452598	-7.62075	2.52197e-14	1.21633e-12	NA
ENSG00000125089	SH3TC1	10065.4	-1.81399	0.238269	-7.61318	2.67433e-14	1.28617e-12	SH3 domain and tetratricopeptide repeats 1 (SH3TC1), mRNA.
ENSG00000124942	AHNAK	27270.8	-2.2357	0.294284	-7.59707	3.02911e-14	1.45269e-12	AHNAK nucleoprotein (AHNAK), transcript variant 2, mRNA.
ENSG00000071242	RPS6KA2	467.433	-2.58763	0.340712	-7.59477	3.08343e-14	1.47459e-12	ribosomal protein S6 kinase, 90kDa, polypeptide 2 (RPS6KA2), transcript variant 2, mRNA.
ENSG00000114013	CD86	429.564	-2.70265	0.356103	-7.58953	3.21079e-14	1.5312e-12	CD86 molecule (CD86), transcript variant 1, mRNA.
ENSG00000173517	PEAK1	2271.78	-1.76842	0.233117	-7.58596	3.30022e-14	1.56945e-12	NKF3 kinase family member (PEAK1), mRNA.
ENSG00000115170	ACVR1	299.283	-1.24697	0.164622	-7.57477	3.59773e-14	1.70616e-12	activin A receptor, type I (ACVR1), transcript variant 2, mRNA.
ENSG00000140368	PSTPIP1	753.028	-1.90907	0.252159	-7.57091	3.7063e-14	1.75277e-12	proline-serine-threonine phosphatase interacting protein 1 (PSTPIP1), mRNA.
ENSG00000134531	EMP1	1544.87	-3.25193	0.429671	-7.56841	3.77822e-14	1.77691e-12	epithelial membrane protein 1 (EMP1), mRNA.
ENSG00000173530	TNFRSF10D	1690.84	-2.56089	0.338362	-7.56849	3.77601e-14	1.77691e-12	tumor necrosis factor receptor superfamily, member 10d, decoy with truncated death domain (TNFRSF10D), mRNA.
ENSG00000213809	KLRK1	74.1296	-3.10418	0.411201	-7.54906	4.38407e-14	2.05617e-12	killer cell lectin-like receptor subfamily K, member 1 (KLRK1), mRNA.
ENSG00000127990	SGCE	215.303	-3.98448	0.527924	-7.54746	4.43843e-14	2.07594e-12	sarcoglycan, epsilon (SGCE), transcript variant 1, mRNA.
ENSG00000173821	RNF213	25147.6	-1.29127	0.171161	-7.54417	4.55188e-14	2.12317e-12	ring finger protein 213 (RNF213), transcript variant 2, mRNA.
ENSG00000141540	TTYH2	526.152	-2.13235	0.28291	-7.5372	4.80172e-14	2.23359e-12	tweety homolog 2 (Drosophila) (TTYH2), transcript variant 1, mRNA.
ENSG00000116701	NCF2	2499.29	-2.3044	0.305959	-7.53175	5.00652e-14	2.32251e-12	neutrophil cytosolic factor 2 (NCF2), transcript variant 1, mRNA.
ENSG00000141150	RASL10B	34.9091	2.57624	0.342078	7.53115	5.0296e-14	2.32687e-12	RAS-like, family 10, member B (RASL10B), mRNA.
ENSG00000110079	MS4A4A	105.004	-2.82547	0.375372	-7.52712	5.18721e-14	2.39329e-12	membrane-spanning 4-domains, subfamily A, member 4A (MS4A4A), transcript variant 2, mRNA.
ENSG00000121858	TNFSF10	553.513	-2.31987	0.308309	-7.52451	5.29179e-14	2.43494e-12	tumor necrosis factor (ligand) superfamily, member 10 (TNFSF10), transcript variant 1, mRNA.
ENSG00000104998	IL27RA	537.114	-1.72025	0.228675	-7.52268	5.36635e-14	2.46259e-12	interleukin 27 receptor, alpha (IL27RA), mRNA.
ENSG00000186088	GSAP	2548.7	-1.89953	0.252552	-7.52137	5.42072e-14	2.48085e-12	gamma-secretase activating protein (GSAP), mRNA.
ENSG00000197763	TXNRD3	82.5554	-3.06093	0.40742	-7.51294	5.78122e-14	2.63875e-12	thioredoxin reductase 3 (TXNRD3), transcript variant 1, mRNA.
ENSG00000119408	NEK6	925.911	-1.70994	0.228185	-7.49368	6.69675e-14	3.04845e-12	NIMA-related kinase 6 (NEK6), transcript variant 3, mRNA.
ENSG00000005844	ITGAL	2878.63	-1.90208	0.254194	-7.48278	7.27656e-14	3.30356e-12	integrin, alpha L (antigen CD11A (p180), lymphocyte function-associated antigen 1; alpha polypeptide) (ITGAL), transcript variant 1, mRNA.
ENSG00000169047	IRS1	926.443	2.94739	0.393967	7.48132	7.35798e-14	3.33164e-12	insulin receptor substrate 1 (IRS1), mRNA.
ENSG00000152760	TCTEX1D1	55.8334	-3.53669	0.473542	-7.46858	8.10623e-14	3.66071e-12	Tctex1 domain containing 1 (TCTEX1D1), mRNA.
ENSG00000165105	RASEF	139.713	-5.20677	0.69739	-7.46608	8.26165e-14	3.72102e-12	RAS and EF-hand domain containing (RASEF), mRNA.
ENSG00000135926	TMBIM1	2419.28	-1.56501	0.209821	-7.45877	8.73317e-14	3.92302e-12	transmembrane BAX inhibitor motif containing 1 (TMBIM1), mRNA.
ENSG00000156265	MAP3K7CL	354.371	2.24343	0.300874	7.45637	8.89364e-14	3.98458e-12	MAP3K7 C-terminal like (MAP3K7CL), mRNA.
ENSG00000179294	C17orf96	83.3487	2.4249	0.325593	7.44765	9.50142e-14	4.24571e-12	chromosome 17 open reading frame 96 (C17orf96), mRNA.
ENSG00000182957	SPATA13	2093.09	-1.83641	0.246824	-7.44015	1.00575e-13	4.48243e-12	spermatogenesis associated 13 (SPATA13), transcript variant 1, mRNA.
ENSG00000182334	OR5P3	44.9589	-5.26274	0.70748	-7.43871	1.01676e-13	4.51968e-12	olfactory receptor, family 5, subfamily P, member 3 (OR5P3), mRNA.
ENSG00000104833	TUBB4A	28.9247	3.07654	0.413659	7.43737	1.02711e-13	4.54198e-12	tubulin, beta 4A class IVa (TUBB4A), mRNA.
ENSG00000171488	LRRC8C	6289.55	-1.34864	0.18133	-7.4375	1.02612e-13	4.54198e-12	leucine rich repeat containing 8 family, member C (LRRC8C), mRNA.
ENSG00000114315	HES1	65.7867	-3.38249	0.455167	-7.43132	1.07516e-13	4.74213e-12	hairy and enhancer of split 1, (Drosophila) (HES1), mRNA.
ENSG00000166428	PLD4	947.033	2.55928	0.344854	7.42134	1.1594e-13	5.10044e-12	phospholipase D family, member 4 (PLD4), mRNA.
ENSG00000183303	OR5P2	42.9803	-5.41851	0.730278	-7.41979	1.17309e-13	5.14739e-12	olfactory receptor, family 5, subfamily P, member 2 (OR5P2), mRNA.
ENSG00000165092	ALDH1A1	493.29	-3.43155	0.462522	-7.41922	1.17809e-13	5.15603e-12	aldehyde dehydrogenase 1 family, member A1 (ALDH1A1), mRNA.
ENSG00000141480	ARRB2	4867.78	-1.35161	0.182293	-7.41451	1.22072e-13	5.32893e-12	arrestin, beta 2 (ARRB2), transcript variant 1, mRNA.
ENSG00000010310	GIPR	56.463	2.91141	0.393081	7.40666	1.29522e-13	5.63967e-12	gastric inhibitory polypeptide receptor (GIPR), mRNA.
ENSG00000145287	PLAC8	2685.71	-1.76024	0.237925	-7.3983	1.37943e-13	5.99101e-12	placenta-specific 8 (PLAC8), transcript variant 1, mRNA.
ENSG00000187987	ZSCAN23	27.5134	-4.24238	0.573638	-7.39558	1.40788e-13	6.09902e-12	zinc finger and SCAN domain containing 23 (ZSCAN23), mRNA.
ENSG00000185885	IFITM1	1441.45	-2.40812	0.325719	-7.39324	1.43291e-13	6.19168e-12	interferon induced transmembrane protein 1 (IFITM1), mRNA.
ENSG00000118985	ELL2	3095.39	-2.33711	0.316337	-7.38804	1.49009e-13	6.40626e-12	elongation factor, RNA polymerase II, 2 (ELL2), mRNA.
ENSG00000138964	PARVG	5443.21	-1.5212	0.205895	-7.38825	1.48771e-13	6.40626e-12	parvin, gamma (PARVG), transcript variant 2, mRNA.
ENSG00000180929	GPR62	4.66488	2.96403	0.401865	7.37569	1.63502e-13	7.01165e-12	G protein-coupled receptor 62 (GPR62), mRNA.
ENSG00000166292	TMEM100	71.4122	-5.29958	0.718776	-7.37306	1.66756e-13	7.13321e-12	transmembrane protein 100 (TMEM100), transcript variant 2, mRNA.
ENSG00000134490	TMEM241	246.172	1.24262	0.168624	7.36917	1.71689e-13	7.32581e-12	transmembrane protein 241 (TMEM241), mRNA.
ENSG00000123146	CD97	14625.6	-1.99518	0.270893	-7.36518	1.76908e-13	7.52964e-12	CD97 molecule (CD97), transcript variant 1, mRNA.
ENSG00000106351	AGFG2	442.827	-1.92595	0.261558	-7.36339	1.79299e-13	7.59346e-12	ArfGAP with FG repeats 2 (AGFG2), mRNA.
ENSG00000167210	LOXHD1	833.821	-4.63259	0.629137	-7.36341	1.79276e-13	7.59346e-12	lipoxygenase homology domains 1 (LOXHD1), transcript variant 4, mRNA.
ENSG00000178445	GLDC	507.649	2.41501	0.328334	7.35534	1.90446e-13	8.04552e-12	glycine dehydrogenase (decarboxylating) (GLDC), nuclear gene encoding mitochondrial protein, mRNA.
ENSG00000006740	ARHGAP44	98.6637	2.34608	0.319092	7.35238	1.94714e-13	8.20545e-12	Rho GTPase activating protein 44 (ARHGAP44), mRNA.
ENSG00000119535	CSF3R	3454.78	-3.23213	0.439688	-7.35097	1.96775e-13	8.25148e-12	colony stimulating factor 3 receptor (granulocyte) (CSF3R), transcript variant 4, mRNA.
ENSG00000154646	TMPRSS15	339.689	-5.04441	0.686196	-7.35126	1.96347e-13	8.25148e-12	transmembrane protease, serine 15 (TMPRSS15), mRNA.
ENSG00000187808	SOWAHD	249.232	-2.5584	0.348404	-7.3432	2.08539e-13	8.72329e-12	sosondowah ankyrin repeat domain family member D (SOWAHD), mRNA.
ENSG00000112182	BACH2	6881.12	1.88126	0.256502	7.3343	2.22885e-13	9.30055e-12	BTB and CNC homology 1, basic leucine zipper transcription factor 2 (BACH2), transcript variant 1, mRNA.
ENSG00000080200	CRYBG3	129.562	-3.11718	0.425209	-7.33095	2.28524e-13	9.51252e-12	beta-gamma crystallin domain containing 3 (CRYBG3), mRNA.
ENSG00000176595	KBTBD11	1481.36	-2.13183	0.291206	-7.3207	2.46688e-13	1.02436e-11	kelch repeat and BTB (POZ) domain containing 11 (KBTBD11), mRNA.
ENSG00000100100	PIK3IP1	5079.97	-2.17012	0.296553	-7.31782	2.52029e-13	1.04399e-11	phosphoinositide-3-kinase interacting protein 1 (PIK3IP1), transcript variant 1, mRNA.
ENSG00000156011	PSD3	6251.13	-2.11604	0.28922	-7.31635	2.54803e-13	1.05292e-11	pleckstrin and Sec7 domain containing 3 (PSD3), transcript variant 2, mRNA.
ENSG00000166523	CLEC4E	518.347	-3.92211	0.536236	-7.31415	2.59013e-13	1.06772e-11	C-type lectin domain family 4, member E (CLEC4E), mRNA.
ENSG00000000971	CFH	175.291	-3.12352	0.427352	-7.30901	2.6912e-13	1.10404e-11	complement factor H (CFH), nuclear gene encoding mitochondrial protein, transcript variant 2, mRNA.
ENSG00000176390	CRLF3	1988.52	-0.92779	0.126934	-7.30924	2.68667e-13	1.10404e-11	cytokine receptor-like factor 3 (CRLF3), transcript variant 1, mRNA.
ENSG00000123843	C4BPB	17.2834	-3.19692	0.437687	-7.30411	2.79099e-13	1.14222e-11	complement component 4 binding protein, beta (C4BPB), transcript variant 4, mRNA.
ENSG00000008283	CYB561	499.027	-2.12061	0.290348	-7.30367	2.80017e-13	1.14231e-11	cytochrome b561 (CYB561), transcript variant 1, mRNA.
ENSG00000107863	ARHGAP21	3221.17	-2.33108	0.319174	-7.30346	2.80462e-13	1.14231e-11	Rho GTPase activating protein 21 (ARHGAP21), mRNA.
ENSG00000166928	MS4A14	60.4794	-2.89838	0.397346	-7.29434	3.0012e-13	1.21946e-11	membrane-spanning 4-domains, subfamily A, member 14 (MS4A14), transcript variant 2, mRNA.
ENSG00000123240	OPTN	2804.17	-1.54283	0.211547	-7.29311	3.02885e-13	1.22776e-11	optineurin (OPTN), transcript variant 4, mRNA.
ENSG00000170549	IRX1	786.094	-5.54471	0.760662	-7.28932	3.11528e-13	1.2598e-11	iroquois homeobox 1 (IRX1), mRNA.
ENSG00000100593	ISM2	33.4577	3.62609	0.49757	7.28761	3.15507e-13	1.27287e-11	isthmin 2 (ISM2), transcript variant 1, mRNA.
ENSG00000169981	ZNF35	200.027	2.16995	0.297827	7.28595	3.1942e-13	1.28561e-11	zinc finger protein 35 (ZNF35), mRNA.
ENSG00000105613	MAST1	31.6725	2.49776	0.34284	7.2855	3.20485e-13	1.28685e-11	microtubule associated serine/threonine kinase 1 (MAST1), mRNA.
ENSG00000106560	GIMAP2	1280.29	-1.77796	0.244202	-7.28067	3.32157e-13	1.33058e-11	GTPase, IMAP family member 2 (GIMAP2), mRNA.
ENSG00000178199	ZC3H12D	3702.73	-1.78909	0.245772	-7.27946	3.35155e-13	1.33944e-11	zinc finger CCCH-type containing 12D (ZC3H12D), mRNA.
ENSG00000132554	RGS22	5.75423	3.21431	0.441713	7.27691	3.41549e-13	1.3618e-11	regulator of G-protein signaling 22 (RGS22), mRNA.
ENSG00000136436	CALCOCO2	6167.29	-1.10868	0.152398	-7.27488	3.46734e-13	1.37924e-11	calcium binding and coiled-coil domain 2 (CALCOCO2), transcript variant 2, mRNA.
ENSG00000156127	BATF	155.702	-2.28535	0.314548	-7.26549	3.71675e-13	1.47501e-11	basic leucine zipper transcription factor, ATF-like (BATF), mRNA.
ENSG00000053747	LAMA3	1565.99	3.41679	0.470348	7.2644	3.74688e-13	1.4835e-11	laminin, alpha 3 (LAMA3), transcript variant 3, mRNA.
ENSG00000124216	SNAI1	1269.91	-2.62348	0.361273	-7.26177	3.82051e-13	1.50915e-11	snail family zinc finger 1 (SNAI1), mRNA.
ENSG00000142149	HUNK	102.015	4.50455	0.621266	7.25059	4.1495e-13	1.63531e-11	hormonally up-regulated Neu-associated kinase (HUNK), mRNA.
ENSG00000167771	RCOR2	55.6626	2.70641	0.373377	7.24845	4.21558e-13	1.65751e-11	REST corepressor 2 (RCOR2), mRNA.
ENSG00000185432	METTL7A	1646.19	-1.62563	0.224449	-7.24276	4.39638e-13	1.72462e-11	methyltransferase like 7A (METTL7A), mRNA.
ENSG00000196468	FGF16	41.72	-4.4192	0.610518	-7.23844	4.53865e-13	1.77633e-11	fibroblast growth factor 16 (FGF16), mRNA.
ENSG00000138814	PPP3CA	3420.33	-1.08858	0.150555	-7.23044	4.81448e-13	1.87996e-11	protein phosphatase 3, catalytic subunit, alpha isozyme (PPP3CA), transcript variant 1, mRNA.
ENSG00000010810	FYN	3602.82	-1.57525	0.217899	-7.22926	4.85622e-13	1.89192e-11	FYN oncogene related to SRC, FGR, YES (FYN), transcript variant 2, mRNA.
ENSG00000079263	SP140	662.986	-2.27842	0.315225	-7.22791	4.90481e-13	1.90649e-11	SP140 nuclear body protein (SP140), transcript variant 2, mRNA.
ENSG00000120498	TEX11	4.5051	3.39445	0.469783	7.22557	4.98999e-13	1.93519e-11	testis expressed 11 (TEX11), transcript variant 2, mRNA.
ENSG00000164691	TAGAP	3891.45	-2.06178	0.285701	-7.21656	5.33179e-13	2.06304e-11	T-cell activation RhoGTPase activating protein (TAGAP), transcript variant 2, mRNA.
ENSG00000072952	MRVI1	609.698	-3.31181	0.459096	-7.21378	5.44195e-13	2.10089e-11	murine retrovirus integration site 1 homolog (MRVI1), transcript variant 5, mRNA.
ENSG00000161640	SIGLEC11	12.5867	2.93327	0.40675	7.21148	5.53459e-13	2.13182e-11	sialic acid binding Ig-like lectin 11 (SIGLEC11), transcript variant 1, mRNA.
ENSG00000114026	OGG1	379.488	-1.5662	0.217324	-7.20678	5.72905e-13	2.20174e-11	8-oxoguanine DNA glycosylase (OGG1), nuclear gene encoding mitochondrial protein, transcript variant 1b, mRNA.
ENSG00000081479	LRP2	10.8837	4.26019	0.591696	7.19996	6.02312e-13	2.30954e-11	low density lipoprotein receptor-related protein 2 (LRP2), mRNA.
ENSG00000003436	TFPI	385.05	-3.86615	0.537227	-7.1965	6.17798e-13	2.3636e-11	tissue factor pathway inhibitor (lipoprotein-associated coagulation inhibitor) (TFPI), transcript variant 1, mRNA.
ENSG00000101400	SNTA1	356.126	2.17196	0.301825	7.1961	6.19589e-13	2.36513e-11	syntrophin, alpha 1 (SNTA1), mRNA.
ENSG00000110237	ARHGEF17	1749.41	-2.7648	0.384562	-7.18948	6.50382e-13	2.47713e-11	cDNA FLJ90019 fis, clone HEMBA1000745.
ENSG00000114450	GNB4	2064.95	-1.35503	0.188511	-7.18804	6.5726e-13	2.49773e-11	guanine nucleotide binding protein (G protein), beta polypeptide 4 (GNB4), mRNA.
ENSG00000170989	S1PR1	1497.75	-2.49051	0.347245	-7.1722	7.37996e-13	2.7983e-11	sphingosine-1-phosphate receptor 1 (S1PR1), mRNA.
ENSG00000157542	KCNJ6	17.9955	2.67336	0.3728	7.17103	7.44351e-13	2.81613e-11	potassium inwardly-rectifying channel, subfamily J, member 6 (KCNJ6), mRNA.
ENSG00000138798	EGF	45.0351	-3.71226	0.518307	-7.16228	7.93482e-13	2.99535e-11	epidermal growth factor (EGF), transcript variant 1, mRNA.
ENSG00000166927	MS4A7	311.978	-2.44659	0.341649	-7.16112	8.00189e-13	3.01399e-11	membrane-spanning 4-domains, subfamily A, member 7 (MS4A7), transcript variant 2, mRNA.
ENSG00000160013	PTGIR	45.6152	-2.59698	0.362742	-7.1593	8.10917e-13	3.04765e-11	prostaglandin I2 (prostacyclin) receptor (IP) (PTGIR), mRNA.
ENSG00000073737	DHRS9	65.312	-3.92778	0.548878	-7.15602	8.30509e-13	3.11441e-11	dehydrogenase/reductase (SDR family) member 9 (DHRS9), transcript variant 2, mRNA.
ENSG00000161682	FAM171A2	32.58	2.74514	0.38367	7.15494	8.37096e-13	3.13221e-11	family with sequence similarity 171, member A2 (FAM171A2), mRNA.
ENSG00000101333	PLCB4	198.097	-4.4572	0.623127	-7.15296	8.49276e-13	3.17021e-11	phospholipase C, beta 4 (PLCB4), transcript variant 3, mRNA.
ENSG00000176435	CLEC14A	1370.78	-4.09061	0.571899	-7.15268	8.50977e-13	3.17021e-11	C-type lectin domain family 14, member A (CLEC14A), mRNA.
ENSG00000081248	CACNA1S	4.60832	3.45989	0.484059	7.14766	8.8271e-13	3.28125e-11	calcium channel, voltage-dependent, L type, alpha 1S subunit (CACNA1S), mRNA.
ENSG00000156110	ADK	968.575	1.26714	0.177382	7.14359	9.09218e-13	3.37243e-11	adenosine kinase (ADK), transcript variant 2, mRNA.
ENSG00000136541	ERMN	1122.05	-3.00352	0.420483	-7.14302	9.12993e-13	3.37906e-11	ermin, ERM-like protein (ERMN), transcript variant 1, mRNA.
ENSG00000256235	SMIM3	194.288	-3.23629	0.453405	-7.13773	9.4883e-13	3.50408e-11	small integral membrane protein 3 (SMIM3), mRNA.
ENSG00000173175	ADCY5	21.5367	2.67221	0.374569	7.1341	9.74227e-13	3.58233e-11	adenylate cyclase 5 (ADCY5), transcript variant 2, mRNA.
ENSG00000180730	SHISA2	371.111	-4.81652	0.67512	-7.13432	9.7266e-13	3.58233e-11	shisa homolog 2 (Xenopus laevis) (SHISA2), mRNA.
ENSG00000154822	PLCL2	3178.13	1.16788	0.163733	7.1328	9.83467e-13	3.60852e-11	phospholipase C-like 2 (PLCL2), transcript variant 2, mRNA.
ENSG00000196329	GIMAP5	674.653	-2.508	0.35202	-7.12459	1.04393e-12	3.82213e-11	GTPase, IMAP family member 5 (GIMAP5), mRNA.
ENSG00000088256	GNA11	538.803	-1.7586	0.247423	-7.10768	1.18006e-12	4.31127e-11	guanine nucleotide binding protein (G protein), alpha 11 (Gq class) (GNA11), mRNA.
ENSG00000087448	KLHL42	1113.83	1.37707	0.193895	7.10216	1.22821e-12	4.47757e-11	kelch-like family member 42 (KLHL42), mRNA.
ENSG00000112305	SMAP1	571.301	0.92467	0.130257	7.09879	1.25857e-12	4.57847e-11	small ArfGAP 1 (SMAP1), transcript variant 2, mRNA.
ENSG00000102385	DRP2	35.8623	1.90096	0.267947	7.09452	1.29801e-12	4.71188e-11	dystrophin related protein 2 (DRP2), transcript variant 1, mRNA.
ENSG00000198879	SFMBT2	5940.39	-1.74547	0.246074	-7.09325	1.31002e-12	4.74533e-11	Scm-like with four mbt domains 2 (SFMBT2), transcript variant 2, mRNA.
ENSG00000112308	C6orf62	7798.91	-0.692627	0.0977238	-7.0876	1.3646e-12	4.9221e-11	chromosome 6 open reading frame 62 (C6orf62), mRNA.
ENSG00000162817	C1orf115	64.4759	-4.18305	0.590169	-7.08788	1.36183e-12	4.9221e-11	chromosome 1 open reading frame 115 (C1orf115), mRNA.
ENSG00000022267	FHL1	4537.68	-1.76653	0.249254	-7.08729	1.36764e-12	4.92262e-11	four and a half LIM domains 1 (FHL1), transcript variant 8, non-coding RNA.
ENSG00000158473	CD1D	96.3816	-2.72763	0.384901	-7.08658	1.37466e-12	4.93747e-11	CD1d molecule (CD1D), mRNA.
ENSG00000065534	MYLK	3454.93	2.29088	0.323688	7.07744	1.46846e-12	5.26326e-11	myosin light chain kinase (MYLK), transcript variant 8, mRNA.
ENSG00000081913	PHLPP1	4381.47	1.2588	0.178013	7.07141	1.53367e-12	5.48544e-11	PH domain and leucine rich repeat protein phosphatase 1 (PHLPP1), mRNA.
ENSG00000203827	NBPF16	116.233	-1.2153	0.171879	-7.07067	1.54189e-12	5.50328e-11	neuroblastoma breakpoint family, member 16 (NBPF16), mRNA.
ENSG00000154478	GPR26	3.28316	4.32346	0.611725	7.06766	1.57568e-12	5.60042e-11	G protein-coupled receptor 26 (GPR26), mRNA.
ENSG00000165566	AMER2	30.1092	4.60656	0.651758	7.06789	1.57302e-12	5.60042e-11	APC membrane recruitment protein 2 (AMER2), transcript variant 2, mRNA.
ENSG00000178498	DTX3	355.587	2.922	0.413886	7.0599	1.66621e-12	5.90985e-11	deltex homolog 3 (Drosophila) (DTX3), mRNA.
ENSG00000144681	STAC	23.2023	3.53071	0.500395	7.05585	1.71549e-12	6.07199e-11	SH3 and cysteine rich domain (STAC), mRNA.
ENSG00000168899	VAMP5	640.605	-1.59995	0.226998	-7.0483	1.81115e-12	6.39727e-11	vesicle-associated membrane protein 5 (VAMP5), mRNA.
ENSG00000065413	ANKRD44	2930.51	-1.50405	0.213499	-7.04475	1.85788e-12	6.54874e-11	ankyrin repeat domain 44 (ANKRD44), transcript variant A, mRNA.
ENSG00000168404	MLKL	696.407	-1.50123	0.213122	-7.04398	1.8683e-12	6.57186e-11	mixed lineage kinase domain-like (MLKL), transcript variant 1, mRNA.
ENSG00000170006	TMEM154	1432.33	-2.21612	0.31502	-7.03483	1.995e-12	7.00306e-11	transmembrane protein 154 (TMEM154), mRNA.
ENSG00000164932	CTHRC1	368.46	-3.25668	0.463326	-7.02892	2.08139e-12	7.29129e-11	collagen triple helix repeat containing 1 (CTHRC1), transcript variant 1, mRNA.
ENSG00000134072	CAMK1	31.345	-2.56562	0.365029	-7.02854	2.08711e-12	7.29632e-11	calcium/calmodulin-dependent protein kinase I (CAMK1), mRNA.
ENSG00000128487	SPECC1	1326.99	-1.64836	0.234707	-7.02308	2.17033e-12	7.57169e-11	sperm antigen with calponin homology and coiled-coil domains 1 (SPECC1), transcript variant 6, mRNA.
ENSG00000197872	FAM49A	4198.52	-2.15897	0.307725	-7.01591	2.28457e-12	7.95393e-11	family with sequence similarity 49, member A (FAM49A), mRNA.
ENSG00000214595	EML6	201.042	1.97375	0.281573	7.00972	2.388e-12	8.29708e-11	echinoderm microtubule associated protein like 6 (EML6), mRNA.
ENSG00000107099	DOCK8	9346.78	-1.35569	0.193435	-7.00847	2.40939e-12	8.35435e-11	dedicator of cytokinesis 8 (DOCK8), transcript variant 1, mRNA.
ENSG00000116991	SIPA1L2	2967.58	-2.72632	0.389166	-7.00555	2.46014e-12	8.51297e-11	signal-induced proliferation-associated 1 like 2 (SIPA1L2), mRNA.
ENSG00000182533	CAV3	6.23281	2.43183	0.34776	6.99284	2.69384e-12	9.30277e-11	caveolin 3 (CAV3), transcript variant 2, mRNA.
ENSG00000124343	XG	68.9946	-2.65523	0.380349	-6.98104	2.93004e-12	1.00775e-10	Xg blood group (XG), transcript variant 1, mRNA.
ENSG00000174059	CD34	3535.27	-3.03601	0.434881	-6.98125	2.92564e-12	1.00775e-10	CD34 molecule (CD34), transcript variant 1, mRNA.
ENSG00000139193	CD27	287.867	-2.4027	0.344279	-6.97894	2.9742e-12	1.02088e-10	CD27 molecule (CD27), mRNA.
ENSG00000172954	LCLAT1	553.27	0.890963	0.127716	6.97615	3.03387e-12	1.03868e-10	lysocardiolipin acyltransferase 1 (LCLAT1), transcript variant 1, mRNA.
ENSG00000182175	RGMA	466.705	-3.94408	0.565383	-6.97594	3.03824e-12	1.03868e-10	RGM domain family, member A (RGMA), transcript variant 2, mRNA.
ENSG00000255833	TIFAB	75.6362	-4.00938	0.57491	-6.97394	3.08193e-12	1.0515e-10	TRAF-interacting protein with forkhead-associated domain, family member B (TIFAB), mRNA.
ENSG00000105854	PON2	583.317	-2.87245	0.412127	-6.96982	3.17343e-12	1.08055e-10	paraoxonase 2 (PON2), transcript variant 2, mRNA.
ENSG00000099204	ABLIM1	2512.96	-2.02	0.290219	-6.96024	3.39697e-12	1.15436e-10	actin binding LIM protein 1 (ABLIM1), transcript variant 4, mRNA.
ENSG00000075618	FSCN1	1173.99	-2.23212	0.320951	-6.95471	3.53282e-12	1.19813e-10	fascin homolog 1, actin-bundling protein (Strongylocentrotus purpuratus) (FSCN1), mRNA.
ENSG00000185567	AHNAK2	311.357	2.25206	0.323868	6.95363	3.55996e-12	1.20494e-10	RecName: Full=Protein AHNAK2;
ENSG00000149418	ST14	217.486	-2.99968	0.432178	-6.94085	3.89755e-12	1.31658e-10	suppression of tumorigenicity 14 (colon carcinoma) (ST14), mRNA.
ENSG00000160588	MPZL3	220.145	-2.21869	0.320246	-6.92807	4.26631e-12	1.4383e-10	myelin protein zero-like 3 (MPZL3), mRNA.
ENSG00000101938	CHRDL1	50.4096	-4.65349	0.672119	-6.9236	4.40294e-12	1.48142e-10	chordin-like 1 (CHRDL1), transcript variant 1, mRNA.
ENSG00000147872	PLIN2	4821.75	-1.89348	0.273542	-6.92208	4.45045e-12	1.49446e-10	perilipin 2 (PLIN2), transcript variant 1, mRNA.
ENSG00000174516	PELI3	229.7	1.42672	0.206144	6.92098	4.48527e-12	1.50318e-10	pellino E3 ubiquitin protein ligase family member 3 (PELI3), transcript variant 1, mRNA.
ENSG00000118523	CTGF	4412.71	-2.8433	0.411029	-6.91753	4.59602e-12	1.53727e-10	connective tissue growth factor (CTGF), mRNA.
ENSG00000151150	ANK3	302.975	2.94123	0.425675	6.90957	4.8614e-12	1.62285e-10	ankyrin 3, node of Ranvier (ankyrin G) (ANK3), transcript variant 2, mRNA.
ENSG00000187773	FAM69C	669.017	-3.8436	0.556517	-6.90654	4.96622e-12	1.6546e-10	family with sequence similarity 69, member C (FAM69C), mRNA.
ENSG00000095303	PTGS1	546.815	-1.89694	0.2747	-6.90548	5.00332e-12	1.6637e-10	prostaglandin-endoperoxide synthase 1 (prostaglandin G/H synthase and cyclooxygenase) (PTGS1), transcript variant 5, mRNA.
ENSG00000121281	ADCY7	1604.74	-1.69477	0.245539	-6.90224	5.11902e-12	1.69555e-10	adenylate cyclase 7 (ADCY7), mRNA.
ENSG00000161267	BDH1	736.693	1.41451	0.204934	6.90226	5.11802e-12	1.69555e-10	3-hydroxybutyrate dehydrogenase, type 1 (BDH1), nuclear gene encoding mitochondrial protein, transcript variant 3, mRNA.
ENSG00000182575	NXPH3	50.1371	-3.03372	0.440205	-6.89161	5.51634e-12	1.82361e-10	neurexophilin 3 (NXPH3), mRNA.
ENSG00000116478	HDAC1	4658.5	0.783116	0.113643	6.89103	5.53917e-12	1.8276e-10	histone deacetylase 1 (HDAC1), mRNA.
ENSG00000126759	CFP	589.633	-2.20906	0.3208	-6.88611	5.73387e-12	1.88818e-10	complement factor properdin (CFP), transcript variant 2, mRNA.
ENSG00000183723	CMTM4	510.352	-2.18345	0.317117	-6.8853	5.7667e-12	1.89533e-10	CKLF-like MARVEL transmembrane domain containing 4 (CMTM4), transcript variant 1, mRNA.
ENSG00000188313	PLSCR1	1470.39	-1.77695	0.258146	-6.8835	5.84e-12	1.91572e-10	phospholipid scramblase 1 (PLSCR1), mRNA.
ENSG00000132357	CARD6	301.688	-1.97963	0.287882	-6.87654	6.13245e-12	2.00779e-10	caspase recruitment domain family, member 6 (CARD6), mRNA.
ENSG00000128564	VGF	35.9029	2.95743	0.430193	6.87464	6.21454e-12	2.02912e-10	VGF nerve growth factor inducible (VGF), mRNA.
ENSG00000167549	CORO6	515.479	-1.90246	0.276742	-6.87448	6.22143e-12	2.02912e-10	coronin 6 (CORO6), mRNA.
ENSG00000140497	SCAMP2	1814.54	-0.880974	0.128174	-6.87327	6.27484e-12	2.04262e-10	secretory carrier membrane protein 2 (SCAMP2), mRNA.
ENSG00000152785	BMP3	517.59	-4.09748	0.596255	-6.87204	6.32919e-12	2.05638e-10	bone morphogenetic protein 3 (BMP3), mRNA.
ENSG00000178175	ZNF366	18.9132	-4.17922	0.609058	-6.86178	6.80082e-12	2.20541e-10	zinc finger protein 366 (ZNF366), mRNA.
ENSG00000139112	GABARAPL1	1400.13	-2.33848	0.340839	-6.86096	6.84009e-12	2.21393e-10	GABA(A) receptor-associated protein like 1 (GABARAPL1), mRNA.
ENSG00000172380	GNG12	85.875	-3.80133	0.554109	-6.86025	6.87405e-12	2.2207e-10	guanine nucleotide binding protein (G protein), gamma 12 (GNG12), mRNA.
ENSG00000154258	ABCA9	1024.41	-4.4071	0.642533	-6.85894	6.93723e-12	2.23564e-10	ATP-binding cassette, sub-family A (ABC1), member 9 (ABCA9), mRNA.
ENSG00000165457	FOLR2	51.3186	-2.95052	0.430184	-6.85875	6.94658e-12	2.23564e-10	folate receptor 2 (fetal) (FOLR2), transcript variant 3, mRNA.
ENSG00000156535	CD109	2360	-2.82368	0.411899	-6.85527	7.11786e-12	2.28644e-10	CD109 molecule (CD109), transcript variant 2, mRNA.
ENSG00000130037	KCNA5	262.823	-3.29756	0.481551	-6.84778	7.50042e-12	2.4048e-10	potassium voltage-gated channel, shaker-related subfamily, member 5 (KCNA5), mRNA.
ENSG00000047634	SCML1	1409.75	-2.59764	0.380035	-6.83527	8.18515e-12	2.61497e-10	sex comb on midleg-like 1 (Drosophila) (SCML1), transcript variant 1, mRNA.
ENSG00000203791	METTL10	282.231	-1.33099	0.194725	-6.83524	8.18665e-12	2.61497e-10	methyltransferase like 10 (METTL10), mRNA.
ENSG00000132549	VPS13B	5748.61	1.06307	0.155558	6.83394	8.26127e-12	2.63386e-10	vacuolar protein sorting 13 homolog B (yeast) (VPS13B), transcript variant 6, non-coding RNA.
ENSG00000254709	IGLL5	492.932	3.52131	0.515561	6.83005	8.48864e-12	2.70129e-10	immunoglobulin lambda-like polypeptide 5 (IGLL5), transcript variant 1, mRNA.
ENSG00000137726	FXYD6	37.1724	-4.04293	0.591958	-6.82976	8.50589e-12	2.70173e-10	FXYD domain containing ion transport regulator 6 (FXYD6), transcript variant 4, mRNA.
ENSG00000203710	CR1	596.55	-2.5982	0.380581	-6.82692	8.6754e-12	2.75044e-10	complement component (3b/4b) receptor 1 (Knops blood group) (CR1), transcript variant F, mRNA.
ENSG00000236939	C8orf56	44.212	-3.29958	0.483545	-6.82372	8.87136e-12	2.80734e-10	chromosome 8 open reading frame 56 (C8orf56), non-coding RNA.
ENSG00000196639	HRH1	72.6751	-4.02478	0.590136	-6.82009	9.09825e-12	2.8738e-10	histamine receptor H1 (HRH1), transcript variant 1, mRNA.
ENSG00000157601	MX1	6442.75	-2.38973	0.350409	-6.81981	9.11587e-12	2.87403e-10	myxovirus (influenza virus) resistance 1, interferon-inducible protein p78 (mouse) (MX1), transcript variant 1, mRNA.
ENSG00000131142	CCL25	51.3875	-3.15366	0.462797	-6.81435	9.46911e-12	2.97988e-10	chemokine (C-C motif) ligand 25 (CCL25), transcript variant 1, mRNA.
ENSG00000112195	TREML2	325.431	-2.18753	0.32104	-6.81387	9.50081e-12	2.98434e-10	triggering receptor expressed on myeloid cells-like 2 (TREML2), mRNA.
ENSG00000105810	CDK6	21725.5	-1.49439	0.219383	-6.81178	9.63986e-12	3.02244e-10	cyclin-dependent kinase 6 (CDK6), transcript variant 1, mRNA.
ENSG00000171819	ANGPTL7	36.614	2.21153	0.324696	6.81108	9.68671e-12	3.03155e-10	angiopoietin-like 7 (ANGPTL7), mRNA.
ENSG00000189067	LITAF	2326.1	-2.09346	0.307403	-6.81016	9.74929e-12	3.04554e-10	lipopolysaccharide-induced TNF factor (LITAF), transcript variant 1, mRNA.
ENSG00000091409	ITGA6	7830.65	-2.72603	0.400748	-6.80234	1.02937e-11	3.20534e-10	integrin, alpha 6 (ITGA6), transcript variant 1, mRNA.
ENSG00000153107	ANAPC1	1815.8	0.683229	0.100441	6.80227	1.02985e-11	3.20534e-10	anaphase promoting complex subunit 1, mRNA (cDNA clone IMAGE:3834642), partial cds.
ENSG00000137501	SYTL2	1517.49	2.59096	0.381063	6.7993	1.05128e-11	3.26608e-10	synaptotagmin-like 2 (SYTL2), transcript variant b, mRNA.
ENSG00000080546	SESN1	2801.51	-1.94972	0.286774	-6.79878	1.05508e-11	3.27191e-10	sestrin 1 (SESN1), transcript variant 3, mRNA.
ENSG00000181634	TNFSF15	26.0301	-4.03025	0.592864	-6.79794	1.06125e-11	3.28507e-10	tumor necrosis factor (ligand) superfamily, member 15 (TNFSF15), transcript variant 2, mRNA.
ENSG00000114554	PLXNA1	599.795	-2.23984	0.329922	-6.78899	1.12924e-11	3.48918e-10	plexin A1 (PLXNA1), mRNA.
ENSG00000142552	RCN3	287.472	-2.27702	0.335487	-6.78721	1.14323e-11	3.526e-10	reticulocalbin 3, EF-hand calcium binding domain (RCN3), mRNA.
ENSG00000137801	THBS1	1433.99	-3.14513	0.464179	-6.77568	1.23821e-11	3.81152e-10	thrombospondin 1 (THBS1), mRNA.
ENSG00000139278	GLIPR1	1772.63	-1.36258	0.201106	-6.77544	1.24028e-11	3.81152e-10	GLI pathogenesis-related 1 (GLIPR1), mRNA.
ENSG00000106078	COBL	747.383	3.1651	0.468259	6.75929	1.38668e-11	4.25373e-10	cordon-bleu WH2 repeat protein (COBL), mRNA.
ENSG00000169744	LDB2	114.356	-3.282	0.485695	-6.75733	1.40561e-11	4.30403e-10	LIM domain binding 2 (LDB2), transcript variant 1, mRNA.
ENSG00000237693	IRGM	382.182	-2.2563	0.334059	-6.75422	1.43608e-11	4.38945e-10	immunity-related GTPase family, M (IRGM), mRNA.
ENSG00000131446	MGAT1	4077.33	-0.942549	0.139747	-6.74468	1.53362e-11	4.67919e-10	mannosyl (alpha-1,3-)-glycoprotein beta-1,2-N-acetylglucosaminyltransferase (MGAT1), transcript variant 2, mRNA.
ENSG00000119917	IFIT3	1261.51	-2.39824	0.355592	-6.74435	1.53714e-11	4.68156e-10	interferon-induced protein with tetratricopeptide repeats 3 (IFIT3), transcript variant 1, mRNA.
ENSG00000089159	PXN	917.067	-1.79237	0.266077	-6.73629	1.62478e-11	4.93964e-10	paxillin (PXN), transcript variant 3, mRNA.
ENSG00000167971	CASKIN1	12.6266	2.27089	0.337353	6.73149	1.67934e-11	5.09638e-10	CASK interacting protein 1 (CASKIN1), mRNA.
ENSG00000188269	OR7A5	55.7988	-4.74057	0.704393	-6.73001	1.6965e-11	5.1393e-10	olfactory receptor, family 7, subfamily A, member 5 (OR7A5), mRNA.
ENSG00000112782	CLIC5	296.328	-4.17301	0.620321	-6.72719	1.72976e-11	5.23077e-10	chloride intracellular channel 5 (CLIC5), transcript variant 5, non-coding RNA.
ENSG00000161681	SHANK1	1000.95	2.71786	0.404051	6.72653	1.73758e-11	5.2451e-10	SH3 and multiple ankyrin repeat domains 1 (SHANK1), mRNA.
ENSG00000074211	PPP2R2C	388.414	-3.64097	0.541581	-6.72286	1.78191e-11	5.35989e-10	protein phosphatase 2, regulatory subunit B, gamma (PPP2R2C), transcript variant 2, mRNA.
ENSG00000170927	PKHD1	28.0895	3.60228	0.535806	6.72311	1.77886e-11	5.35989e-10	polycystic kidney and hepatic disease 1 (autosomal recessive) (PKHD1), transcript variant 1, mRNA.
ENSG00000137642	SORL1	16235.6	-1.5821	0.235518	-6.71754	1.84817e-11	5.54941e-10	sortilin-related receptor, L(DLR class) A repeats containing (SORL1), mRNA.
ENSG00000100359	SGSM3	4216.82	0.896071	0.133411	6.71662	1.85985e-11	5.57465e-10	small G protein signaling modulator 3 (SGSM3), mRNA.
ENSG00000182866	LCK	1594.3	1.96265	0.292687	6.70562	2.00551e-11	6.00068e-10	lymphocyte-specific protein tyrosine kinase (LCK), transcript variant 1, mRNA.
ENSG00000166501	PRKCB	9754.58	-1.30329	0.1944	-6.70417	2.02558e-11	6.05009e-10	protein kinase C, beta (PRKCB), transcript variant 1, mRNA.
ENSG00000155307	SAMSN1	1024.98	-2.55593	0.381352	-6.70228	2.05186e-11	6.11784e-10	SAM domain, SH3 domain and nuclear localization signals 1 (SAMSN1), transcript variant 1, mRNA.
ENSG00000133789	SWAP70	3551.95	-1.44952	0.216285	-6.70189	2.05743e-11	6.12374e-10	SWAP switching B-cell complex 70kDa subunit (SWAP70), mRNA.
ENSG00000128805	ARHGAP22	90.9397	-3.24579	0.48442	-6.70037	2.07896e-11	6.17702e-10	Rho GTPase activating protein 22 (ARHGAP22), transcript variant 4, mRNA.
ENSG00000197077	KIAA1671	346.072	-3.11917	0.465806	-6.69628	2.13789e-11	6.34104e-10	KIAA1671 (KIAA1671), mRNA.
ENSG00000122490	PQLC1	2169.35	-1.00742	0.15049	-6.6943	2.16712e-11	6.40619e-10	PQ loop repeat containing 1 (PQLC1), transcript variant 1, mRNA.
ENSG00000172738	TMEM217	297.556	-1.90725	0.284908	-6.69428	2.16738e-11	6.40619e-10	transmembrane protein 217 (TMEM217), transcript variant 1, mRNA.
ENSG00000168614	NBPF9	809.377	-1.20526	0.180295	-6.68492	2.31051e-11	6.81741e-10	neuroblastoma breakpoint family, member 9 (NBPF9), transcript variant 2, mRNA.
ENSG00000134369	NAV1	7578.5	-1.86617	0.279225	-6.68337	2.33517e-11	6.87824e-10	neuron navigator 1 (NAV1), transcript variant 2, mRNA.
ENSG00000131042	LILRB2	2776.16	-2.06047	0.308424	-6.68062	2.37937e-11	6.99633e-10	leukocyte immunoglobulin-like receptor, subfamily B (with TM and ITIM domains), member 2 (LILRB2), transcript variant 1, mRNA.
ENSG00000124357	NAGK	1739.61	-1.00991	0.151177	-6.6803	2.38449e-11	6.9993e-10	N-acetylglucosamine kinase (NAGK), mRNA.
ENSG00000117519	CNN3	946.749	-3.32575	0.498003	-6.67817	2.41938e-11	7.0895e-10	calponin 3, acidic (CNN3), mRNA.
ENSG00000196345	ZKSCAN7	59.2669	2.11979	0.317476	6.67701	2.43859e-11	7.13349e-10	zinc finger with KRAB and SCAN domains 7 (ZKSCAN7), transcript variant 1, mRNA.
ENSG00000086548	CEACAM6	535.747	-3.59846	0.539379	-6.67148	2.53232e-11	7.39499e-10	carcinoembryonic antigen-related cell adhesion molecule 6 (non-specific cross reacting antigen) (CEACAM6), mRNA.
ENSG00000160796	NBEAL2	12293.8	-1.59206	0.238711	-6.66943	2.56801e-11	7.4837e-10	neurobeachin-like 2 (NBEAL2), mRNA.
ENSG00000168591	TMUB2	1729.76	-0.719127	0.107828	-6.66923	2.57149e-11	7.4837e-10	transmembrane and ubiquitin-like domain containing 2 (TMUB2), transcript variant 3, mRNA.
ENSG00000180914	OXTR	80.3107	2.00193	0.300236	6.66785	2.59569e-11	7.54124e-10	oxytocin receptor (OXTR), mRNA.
ENSG00000169398	PTK2	2719.05	-1.91407	0.287111	-6.66663	2.61736e-11	7.59124e-10	protein tyrosine kinase 2 (PTK2), transcript variant 2, mRNA.
ENSG00000099998	GGT5	237.767	-3.20562	0.480967	-6.66495	2.64764e-11	7.66599e-10	gamma-glutamyltransferase 5 (GGT5), transcript variant 1, mRNA.
ENSG00000068793	CYFIP1	3989.35	1.86762	0.280363	6.66143	2.71173e-11	7.83824e-10	cytoplasmic FMR1 interacting protein 1 (CYFIP1), transcript variant 1, mRNA.
ENSG00000105329	TGFB1	4347.78	-1.48757	0.223844	-6.64558	3.02023e-11	8.71516e-10	transforming growth factor, beta 1 (TGFB1), mRNA.
ENSG00000128284	APOL3	2081.27	-1.39044	0.209241	-6.64516	3.02888e-11	8.72532e-10	apolipoprotein L, 3 (APOL3), transcript variant alpha/b, non-coding RNA.
ENSG00000171757	LRRC34	112.232	1.46271	0.220225	6.6419	3.09661e-11	8.90536e-10	leucine rich repeat containing 34 (LRRC34), transcript variant 2, mRNA.
ENSG00000107104	KANK1	635.847	-3.09583	0.466258	-6.63973	3.14257e-11	9.02231e-10	KN motif and ankyrin repeat domains 1 (KANK1), transcript variant 3, mRNA.
ENSG00000213203	GIMAP1	393.252	-1.89661	0.285674	-6.63905	3.15705e-11	9.04861e-10	GTPase, IMAP family member 1 (GIMAP1), mRNA.
ENSG00000138166	DUSP5	808.896	-2.66178	0.401032	-6.63733	3.1942e-11	9.13972e-10	dual specificity phosphatase 5 (DUSP5), mRNA.
ENSG00000155324	GRAMD3	136.738	-2.3315	0.351676	-6.62969	3.36387e-11	9.60903e-10	GRAM domain containing 3 (GRAMD3), transcript variant 1, mRNA.
ENSG00000131196	NFATC1	963.478	1.60633	0.242622	6.62071	3.57483e-11	1.01946e-09	nuclear factor of activated T-cells, cytoplasmic, calcineurin-dependent 1 (NFATC1), transcript variant 1, mRNA.
ENSG00000047365	ARAP2	13658.5	-1.37182	0.207288	-6.61796	3.64178e-11	1.03681e-09	ArfGAP with RhoGAP domain, ankyrin repeat and PH domain 2 (ARAP2), mRNA.
ENSG00000164741	DLC1	130.037	-3.0449	0.460301	-6.61502	3.71492e-11	1.05587e-09	deleted in liver cancer 1 (DLC1), transcript variant 4, mRNA.
ENSG00000186510	CLCNKA	5.87633	2.74128	0.414546	6.61272	3.77309e-11	1.07062e-09	chloride channel, voltage-sensitive Ka (CLCNKA), transcript variant 3, mRNA.
ENSG00000129204	USP6	285.948	-3.30061	0.499223	-6.6115	3.80432e-11	1.07768e-09	ubiquitin specific peptidase 6 (Tre-2 oncogene) (USP6), mRNA.
ENSG00000197746	PSAP	15791.3	-1.34218	0.203115	-6.60799	3.89582e-11	1.10177e-09	prosaposin (PSAP), transcript variant 1, mRNA.
ENSG00000142405	NLRP12	185.485	-2.93055	0.443621	-6.60598	3.94886e-11	1.11491e-09	NLR family, pyrin domain containing 12 (NLRP12), transcript variant 3, mRNA.
ENSG00000184979	USP18	416.798	-2.27206	0.344003	-6.60476	3.98157e-11	1.12229e-09	ubiquitin specific peptidase 18 (USP18), mRNA.
ENSG00000196352	CD55	4804.8	-1.63132	0.247025	-6.60388	4.00521e-11	1.12709e-09	CD55 molecule, decay accelerating factor for complement (Cromer blood group) (CD55), transcript variant 1, mRNA.
ENSG00000114650	SCAP	2573.27	0.627111	0.0949675	6.60343	4.01751e-11	1.12868e-09	SREBF chaperone (SCAP), mRNA.
ENSG00000169242	EFNA1	304.273	-2.63044	0.398519	-6.60053	4.09687e-11	1.14908e-09	ephrin-A1 (EFNA1), transcript variant 1, mRNA.
ENSG00000204131	NHSL2	102.742	-2.846	0.431415	-6.59688	4.19893e-11	1.17577e-09	NHS-like 2 (NHSL2), mRNA.
ENSG00000115956	PLEK	3862.85	-2.39189	0.362892	-6.5912	4.36296e-11	1.21909e-09	pleckstrin (PLEK), mRNA.
ENSG00000188958	UTS2B	15.2852	-2.54752	0.386514	-6.59103	4.36796e-11	1.21909e-09	urotensin 2B (UTS2B), mRNA.
ENSG00000118162	KPTN	300.327	-1.39797	0.212185	-6.58847	4.44396e-11	1.23827e-09	kaptin (actin binding protein) (KPTN), mRNA.
ENSG00000114054	PCCB	1072.71	0.886604	0.134611	6.58642	4.50564e-11	1.25341e-09	propionyl CoA carboxylase, beta polypeptide (PCCB), nuclear gene encoding mitochondrial protein, transcript variant 2, mRNA.
ENSG00000151650	VENTX	150.405	-3.39406	0.515335	-6.58613	4.51429e-11	1.25377e-09	VENT homeobox (VENTX), mRNA.
ENSG00000205978	NYNRIN	722.4	2.9065	0.442015	6.57557	4.8467e-11	1.34389e-09	NYN domain and retroviral integrase containing (NYNRIN), mRNA.
ENSG00000135525	MAP7	127.944	-3.04315	0.462898	-6.57413	4.8938e-11	1.35475e-09	microtubule-associated protein 7 (MAP7), transcript variant 6, mRNA.
ENSG00000166548	TK2	526.522	-1.57758	0.24003	-6.57243	4.95007e-11	1.3681e-09	thymidine kinase 2, mitochondrial (TK2), transcript variant 2, mRNA.
ENSG00000067182	TNFRSF1A	1377.23	-1.54314	0.234893	-6.56955	5.04664e-11	1.39253e-09	tumor necrosis factor receptor superfamily, member 1A (TNFRSF1A), mRNA.
ENSG00000136999	NOV	161.856	-4.15652	0.632783	-6.56864	5.07774e-11	1.39884e-09	nephroblastoma overexpressed (NOV), mRNA.
ENSG00000203663	OR2L2	8.9612	-3.82491	0.582569	-6.56559	5.18264e-11	1.42543e-09	olfactory receptor, family 2, subfamily L, member 2 (OR2L2), mRNA.
ENSG00000162298	SYVN1	6486.68	1.16158	0.177006	6.5624	5.29476e-11	1.45392e-09	synovial apoptosis inhibitor 1, synoviolin (SYVN1), transcript variant 2, mRNA.
ENSG00000221986	MYBPHL	7.71736	3.19941	0.487601	6.56154	5.32537e-11	1.45997e-09	myosin binding protein H-like (MYBPHL), transcript variant 2, mRNA.
ENSG00000182580	EPHB3	124.464	-3.48405	0.531103	-6.56003	5.3796e-11	1.47247e-09	EPH receptor B3 (EPHB3), mRNA.
ENSG00000133104	SPG20	902.003	-2.43765	0.37162	-6.55952	5.39821e-11	1.47283e-09	spastic paraplegia 20 (Troyer syndrome) (SPG20), transcript variant 4, mRNA.
ENSG00000184575	XPOT	3965.74	0.854105	0.130206	6.55965	5.39338e-11	1.47283e-09	exportin, tRNA (XPOT), mRNA.
ENSG00000122877	EGR2	105.57	2.2043	0.336146	6.55755	5.46986e-11	1.48999e-09	early growth response 2 (EGR2), transcript variant 2, mRNA.
ENSG00000187600	TMEM247	1.40892	3.7206	0.567455	6.55664	5.50325e-11	1.49669e-09	transmembrane protein 247 (TMEM247), mRNA.
ENSG00000174125	TLR1	1407.59	-1.62465	0.247891	-6.55389	5.60585e-11	1.52216e-09	toll-like receptor 1 (TLR1), mRNA.
ENSG00000143126	CELSR2	977.972	1.90024	0.290112	6.55004	5.75214e-11	1.5594e-09	cadherin, EGF LAG seven-pass G-type receptor 2 (CELSR2), mRNA.
ENSG00000133794	ARNTL	857.224	-1.6599	0.253652	-6.54404	5.98808e-11	1.62078e-09	aryl hydrocarbon receptor nuclear translocator-like (ARNTL), transcript variant 3, mRNA.
ENSG00000105374	NKG7	1686.56	-2.12179	0.324412	-6.5404	6.13535e-11	1.65801e-09	natural killer cell group 7 sequence (NKG7), mRNA.
ENSG00000163568	AIM2	114.582	-2.72947	0.417373	-6.53966	6.16606e-11	1.66366e-09	absent in melanoma 2 (AIM2), mRNA.
ENSG00000125538	IL1B	1673.81	-2.59135	0.396304	-6.53878	6.20218e-11	1.67076e-09	interleukin 1, beta (IL1B), mRNA.
ENSG00000185269	NOTUM	5.33373	2.88488	0.441768	6.53029	6.56431e-11	1.76552e-09	notum pectinacetylesterase homolog (Drosophila) (NOTUM), mRNA.
ENSG00000146426	TIAM2	1785.57	-1.91996	0.294168	-6.52676	6.72073e-11	1.80474e-09	T-cell lymphoma invasion and metastasis 2 (TIAM2), transcript variant 1, mRNA.
ENSG00000198821	CD247	1027.08	-2.229	0.341604	-6.5251	6.79578e-11	1.82202e-09	CD247 molecule (CD247), transcript variant 1, mRNA.
ENSG00000184371	CSF1	271.567	2.25234	0.345243	6.52395	6.84803e-11	1.83314e-09	colony stimulating factor 1 (macrophage) (CSF1), transcript variant 2, mRNA.
ENSG00000145365	TIFA	2773.83	1.61103	0.247043	6.52125	6.97229e-11	1.86347e-09	TRAF-interacting protein with forkhead-associated domain (TIFA), mRNA.
ENSG00000013364	MVP	2140.17	-1.23066	0.188823	-6.51751	7.14843e-11	1.90755e-09	major vault protein (MVP), transcript variant 1, mRNA.
ENSG00000140092	FBLN5	47.7703	-2.96816	0.455579	-6.51513	7.26278e-11	1.93504e-09	fibulin 5 (FBLN5), mRNA.
ENSG00000132640	BTBD3	2815.76	1.82359	0.279989	6.51308	7.3625e-11	1.95854e-09	BTB (POZ) domain containing 3 (BTBD3), transcript variant 2, mRNA.
ENSG00000146215	CRIP3	25.8214	-2.8849	0.44304	-6.5116	7.43532e-11	1.97483e-09	cysteine-rich protein 3 (CRIP3), mRNA.
ENSG00000107447	DNTT	25945.9	-2.1383	0.328432	-6.51061	7.48444e-11	1.98477e-09	DNA nucleotidylexotransferase (DNTT), transcript variant 1, mRNA.
ENSG00000150630	VEGFC	8.52967	4.12488	0.634291	6.50314	7.86624e-11	2.08278e-09	vascular endothelial growth factor C (VEGFC), mRNA.
ENSG00000205730	ITPRIPL2	369.062	-2.94558	0.452964	-6.5029	7.87851e-11	2.08279e-09	inositol 1,4,5-trisphosphate receptor interacting protein-like 2 (ITPRIPL2), transcript variant 2, non-coding RNA.
ENSG00000111319	SCNN1A	34.0825	-2.39067	0.367784	-6.50021	8.02091e-11	2.11715e-09	sodium channel, non-voltage-gated 1 alpha subunit (SCNN1A), transcript variant 3, mRNA.
ENSG00000130589	HELZ2	1941.12	-2.0171	0.310605	-6.49411	8.35273e-11	2.20132e-09	helicase with zinc finger 2, transcriptional coactivator (HELZ2), transcript variant 2, mRNA.
ENSG00000119686	FLVCR2	39.4967	-2.02016	0.311305	-6.48931	8.62295e-11	2.26902e-09	feline leukemia virus subgroup C cellular receptor family, member 2 (FLVCR2), transcript variant 1, mRNA.
ENSG00000135540	NHSL1	179.135	1.86688	0.287723	6.48847	8.67101e-11	2.27815e-09	NHS-like 1 (NHSL1), transcript variant 2, mRNA.
ENSG00000198729	PPP1R14C	18.9672	-4.15842	0.641102	-6.48637	8.79303e-11	2.30665e-09	protein phosphatase 1, regulatory (inhibitor) subunit 14C (PPP1R14C), mRNA.
ENSG00000139626	ITGB7	1976.81	-1.88462	0.290728	-6.48241	9.02675e-11	2.36432e-09	integrin, beta 7 (ITGB7), mRNA.
ENSG00000165548	TMEM63C	430.461	-2.77288	0.427963	-6.47924	9.21876e-11	2.4109e-09	transmembrane protein 63C (TMEM63C), mRNA.
ENSG00000166123	GPT2	375.937	2.61448	0.40355	6.47871	9.2511e-11	2.41564e-09	glutamic pyruvate transaminase (alanine aminotransferase) 2 (GPT2), transcript variant 1, mRNA.
ENSG00000125810	CD93	1054.22	-2.4127	0.372623	-6.47491	9.48667e-11	2.47336e-09	CD93 molecule (CD93), mRNA.
ENSG00000152784	PRDM8	902.723	-2.24141	0.346225	-6.47386	9.55284e-11	2.48681e-09	PR domain containing 8 (PRDM8), transcript variant 1, mRNA.
ENSG00000182168	UNC5C	147.036	-4.55786	0.704138	-6.47296	9.60997e-11	2.49786e-09	unc-5 homolog C (C. elegans) (UNC5C), mRNA.
ENSG00000180891	CUEDC1	216.867	-2.14569	0.33154	-6.47191	9.67734e-11	2.51153e-09	CUE domain containing 1 (CUEDC1), transcript variant 2, non-coding RNA.
ENSG00000146674	IGFBP3	34.0588	-3.54968	0.548502	-6.47159	9.69767e-11	2.51298e-09	insulin-like growth factor binding protein 3 (IGFBP3), transcript variant 2, mRNA.
ENSG00000152818	UTRN	18807.8	-1.21758	0.188194	-6.46983	9.81134e-11	2.53857e-09	utrophin (UTRN), mRNA.
ENSG00000171303	KCNK3	103.002	-4.37847	0.677042	-6.46705	9.9935e-11	2.58178e-09	potassium channel, subfamily K, member 3 (KCNK3), mRNA.
ENSG00000104903	LYL1	1313.85	-1.52225	0.235607	-6.46098	1.0403e-10	2.68349e-09	lymphoblastic leukemia derived sequence 1 (LYL1), mRNA.
ENSG00000068383	INPP5A	678.076	-1.62376	0.251421	-6.45832	1.05872e-10	2.72688e-09	inositol polyphosphate-5-phosphatase, 40kDa (INPP5A), mRNA.
ENSG00000166681	NGFRAP1	150.77	-3.13845	0.48648	-6.45135	1.10859e-10	2.85101e-09	nerve growth factor receptor (TNFRSF16) associated protein 1 (NGFRAP1), transcript variant 2, mRNA.
ENSG00000053108	FSTL4	82.6159	-3.08865	0.478825	-6.45048	1.11498e-10	2.86314e-09	follistatin-like 4 (FSTL4), mRNA.
ENSG00000148926	ADM	659.765	-2.81702	0.437043	-6.44564	1.15111e-10	2.95047e-09	adrenomedullin (ADM), mRNA.
ENSG00000175040	CHST2	798.185	-2.37597	0.368626	-6.44547	1.15246e-10	2.95047e-09	carbohydrate (N-acetylglucosamine-6-O) sulfotransferase 2 (CHST2), mRNA.
ENSG00000120896	SORBS3	2797.72	-1.66466	0.258307	-6.44451	1.15971e-10	2.96458e-09	sorbin and SH3 domain containing 3 (SORBS3), transcript variant 1, mRNA.
ENSG00000187239	FNBP1	6071.47	-1.38615	0.215106	-6.44403	1.16341e-10	2.96958e-09	formin binding protein 1 (FNBP1), mRNA.
ENSG00000112183	RBM24	51.9901	-4.04225	0.627475	-6.44209	1.17838e-10	2.99878e-09	RNA binding motif protein 24 (RBM24), transcript variant 1, mRNA.
ENSG00000183734	ASCL2	40.049	-3.01505	0.46801	-6.44228	1.17694e-10	2.99878e-09	achaete-scute complex homolog 2 (Drosophila) (ASCL2), mRNA.
ENSG00000240720	LRRD1	10.9468	1.73155	0.268947	6.43824	1.2087e-10	3.07137e-09	leucine-rich repeats and death domain containing 1 (LRRD1), mRNA.
ENSG00000079691	LRRC16A	157.15	-2.46511	0.383243	-6.43225	1.25727e-10	3.19003e-09	leucine rich repeat containing 16A (LRRC16A), transcript variant 2, mRNA.
ENSG00000125898	FAM110A	259.489	-1.70885	0.265797	-6.42915	1.28322e-10	3.25101e-09	family with sequence similarity 110, member A (FAM110A), transcript variant 3, mRNA.
ENSG00000110315	RNF141	1673.07	-1.51821	0.236244	-6.42646	1.3061e-10	3.30407e-09	ring finger protein 141 (RNF141), mRNA.
ENSG00000117115	PADI2	434.746	-3.17255	0.493729	-6.42569	1.31276e-10	3.31598e-09	peptidyl arginine deiminase, type II (PADI2), mRNA.
ENSG00000167861	HID1	47.4774	2.54224	0.395807	6.42293	1.3368e-10	3.3717e-09	HID1 domain containing (HID1), mRNA.
ENSG00000154556	SORBS2	139.205	4.0218	0.626339	6.42112	1.35278e-10	3.40697e-09	sorbin and SH3 domain containing 2 (SORBS2), transcript variant 8, mRNA.
ENSG00000105339	DENND3	19030.7	-1.68955	0.263268	-6.41761	1.38427e-10	3.48112e-09	DENN/MADD domain containing 3 (DENND3), mRNA.
ENSG00000154451	GBP5	4560.55	-2.19708	0.342473	-6.41534	1.40512e-10	3.52583e-09	guanylate binding protein 5 (GBP5), transcript variant 1, mRNA.
ENSG00000183258	DDX41	3976.55	0.836372	0.130376	6.41506	1.40763e-10	3.52583e-09	DEAD (Asp-Glu-Ala-Asp) box polypeptide 41 (DDX41), mRNA.
ENSG00000198668	CALM1	13975.3	-0.930621	0.14507	-6.415	1.40826e-10	3.52583e-09	calmodulin 1 (phosphorylase kinase, delta) (CALM1), mRNA.
ENSG00000109321	AREG	39.9652	-3.88346	0.60565	-6.41206	1.43565e-10	3.58914e-09	amphiregulin (AREG), mRNA.
ENSG00000020633	RUNX3	2253.76	-2.03601	0.317556	-6.4115	1.44098e-10	3.59716e-09	runt-related transcription factor 3 (RUNX3), transcript variant 2, mRNA.
ENSG00000143479	DYRK3	2192.27	1.72576	0.269302	6.40827	1.47181e-10	3.66874e-09	dual-specificity tyrosine-(Y)-phosphorylation regulated kinase 3 (DYRK3), transcript variant 2, mRNA.
ENSG00000172183	ISG20	3350.95	-1.64263	0.256384	-6.40693	1.48482e-10	3.69576e-09	interferon stimulated exonuclease gene 20kDa (ISG20), mRNA.
ENSG00000124256	ZBP1	234.753	-2.2696	0.35434	-6.40515	1.50219e-10	3.73356e-09	Z-DNA binding protein 1 (ZBP1), transcript variant 1, mRNA.
ENSG00000123636	BAZ2B	4617.97	-1.5276	0.238598	-6.40241	1.52943e-10	3.79571e-09	bromodomain adjacent to zinc finger domain, 2B (BAZ2B), mRNA.
ENSG00000114268	PFKFB4	369.014	-1.86811	0.291824	-6.40151	1.53848e-10	3.81261e-09	6-phosphofructo-2-kinase/fructose-2,6-biphosphatase 4 (PFKFB4), mRNA.
ENSG00000145569	FAM105A	355.364	-2.39856	0.374752	-6.40039	1.5498e-10	3.83509e-09	family with sequence similarity 105, member A (FAM105A), mRNA.
ENSG00000151422	FER	804.072	-1.80243	0.281645	-6.39966	1.55728e-10	3.84799e-09	fer (fps/fes related) tyrosine kinase (FER), mRNA.
ENSG00000131686	CA6	136.095	-2.96882	0.464264	-6.39469	1.6087e-10	3.9693e-09	carbonic anhydrase VI (CA6), transcript variant 2, mRNA.
ENSG00000214900	C14orf182	150.384	-1.41473	0.221324	-6.3921	1.63622e-10	4.03136e-09	chromosome 14 open reading frame 182 (C14orf182), mRNA.
ENSG00000257093	KIAA1147	4372.34	-1.15204	0.180348	-6.38788	1.68197e-10	4.13809e-09	KIAA1147 (KIAA1147), mRNA.
ENSG00000124491	F13A1	2657.3	-2.82471	0.442273	-6.3868	1.69398e-10	4.16162e-09	coagulation factor XIII, A1 polypeptide (F13A1), mRNA.
ENSG00000196208	GREB1	238.139	3.27158	0.512505	6.38352	1.73067e-10	4.24563e-09	growth regulation by estrogen in breast cancer 1 (GREB1), transcript variant b, mRNA.
ENSG00000112299	VNN1	491.691	-3.74462	0.587001	-6.37925	1.77955e-10	4.35926e-09	vanin 1 (VNN1), mRNA.
ENSG00000112297	AIM1	4781.55	-1.20394	0.18893	-6.37244	1.8605e-10	4.551e-09	absent in melanoma 1 (AIM1), mRNA.
ENSG00000136531	SCN2A	55.0298	-3.68179	0.578051	-6.36932	1.89866e-10	4.63769e-09	sodium channel, voltage-gated, type II, alpha subunit (SCN2A), transcript variant 2, mRNA.
ENSG00000180263	FGD6	880.734	-1.9386	0.304668	-6.363	1.97857e-10	4.82596e-09	FYVE, RhoGEF and PH domain containing 6 (FGD6), mRNA.
ENSG00000152217	SETBP1	1441.4	-2.42375	0.381022	-6.36117	2.00217e-10	4.87653e-09	SET binding protein 1 (SETBP1), transcript variant 2, mRNA.
ENSG00000183784	C9orf66	56.9337	-2.21616	0.34848	-6.3595	2.02417e-10	4.92306e-09	chromosome 9 open reading frame 66 (C9orf66), mRNA.
ENSG00000048740	CELF2	12771.8	-1.03959	0.163523	-6.35746	2.05112e-10	4.98151e-09	CUGBP, Elav-like family member 2 (CELF2), transcript variant 3, mRNA.
ENSG00000102524	TNFSF13B	331.36	-2.31163	0.36369	-6.35605	2.07009e-10	5.02042e-09	tumor necrosis factor (ligand) superfamily, member 13b (TNFSF13B), transcript variant 1, mRNA.
ENSG00000198624	CCDC69	6391.5	1.32437	0.208417	6.3544	2.09238e-10	5.06725e-09	coiled-coil domain containing 69 (CCDC69), mRNA.
ENSG00000154589	LY96	110.974	-1.64976	0.259679	-6.35309	2.11038e-10	5.10358e-09	lymphocyte antigen 96 (LY96), transcript variant 1, mRNA.
ENSG00000158528	PPP1R9A	98.0784	-3.18066	0.500681	-6.35267	2.11603e-10	5.11e-09	protein phosphatase 1, regulatory subunit 9A (PPP1R9A), transcript variant 1, mRNA.
ENSG00000110934	BIN2	1517.69	-2.01647	0.317621	-6.34866	2.17196e-10	5.23762e-09	bridging integrator 2 (BIN2), mRNA.
ENSG00000183722	LHFP	199.912	-2.86976	0.452069	-6.34805	2.18059e-10	5.25099e-09	lipoma HMGIC fusion partner (LHFP), mRNA.
ENSG00000113721	PDGFRB	1132.13	-3.29842	0.519643	-6.34748	2.18865e-10	5.26296e-09	platelet-derived growth factor receptor, beta polypeptide (PDGFRB), mRNA.
ENSG00000249459	ZNF286B	117.291	1.55386	0.245118	6.33923	2.30911e-10	5.5448e-09	zinc finger protein 286B (ZNF286B), mRNA.
ENSG00000175066	GK5	511.616	1.26177	0.199101	6.33734	2.33768e-10	5.60548e-09	glycerol kinase 5 (putative) (GK5), transcript variant 1, mRNA.
ENSG00000111445	RFC5	1205.35	1.17245	0.185089	6.33451	2.38096e-10	5.70124e-09	replication factor C (activator 1) 5, 36.5kDa (RFC5), transcript variant 2, mRNA.
ENSG00000155849	ELMO1	3464.94	-1.1614	0.183372	-6.33358	2.39537e-10	5.72769e-09	engulfment and cell motility 1 (ELMO1), transcript variant 3, mRNA.
ENSG00000178921	PFAS	1619.95	0.867965	0.137055	6.33298	2.40475e-10	5.74206e-09	phosphoribosylformylglycinamidine synthase (PFAS), mRNA.
ENSG00000157554	ERG	11103.5	-1.8703	0.295341	-6.33268	2.40931e-10	5.7449e-09	v-ets erythroblastosis virus E26 oncogene homolog (avian) (ERG), transcript variant 7, mRNA.
ENSG00000166035	LIPC	161.433	1.98695	0.313888	6.33012	2.44964e-10	5.83288e-09	lipase, hepatic (LIPC), mRNA.
ENSG00000047644	WWC3	2727.89	2.09265	0.330973	6.32271	2.57013e-10	6.11123e-09	WWC family member 3 (WWC3), mRNA.
ENSG00000135324	MRAP2	8.80157	3.80886	0.602558	6.32116	2.59606e-10	6.16429e-09	melanocortin 2 receptor accessory protein 2 (MRAP2), mRNA.
ENSG00000128567	PODXL	285.508	1.33284	0.2109	6.31974	2.61996e-10	6.20674e-09	podocalyxin-like (PODXL), transcript variant 1, mRNA.
ENSG00000163629	PTPN13	123.682	-2.8864	0.456733	-6.31967	2.62123e-10	6.20674e-09	protein tyrosine phosphatase, non-receptor type 13 (APO-1/CD95 (Fas)-associated phosphatase) (PTPN13), transcript variant 3, mRNA.
ENSG00000129422	MTUS1	387.854	-3.19781	0.50607	-6.31891	2.63412e-10	6.2286e-09	microtubule associated tumor suppressor 1 (MTUS1), nuclear gene encoding mitochondrial protein, transcript variant 5, mRNA.
ENSG00000122012	SV2C	67.3838	-4.15785	0.658045	-6.31849	2.64127e-10	6.23685e-09	synaptic vesicle glycoprotein 2C (SV2C), mRNA.
ENSG00000105514	RAB3D	349.46	-1.97524	0.312623	-6.31828	2.64499e-10	6.23697e-09	RAB3D, member RAS oncogene family (RAB3D), mRNA.
ENSG00000136630	HLX	1495	-1.95613	0.30966	-6.31701	2.66674e-10	6.27957e-09	H2.0-like homeobox (HLX), mRNA.
ENSG00000167996	FTH1	5467.39	-1.76821	0.27996	-6.31596	2.68482e-10	6.3134e-09	ferritin, heavy polypeptide 1 (FTH1), mRNA.
ENSG00000004139	SARM1	114.79	1.51086	0.239251	6.31495	2.7025e-10	6.34621e-09	sterile alpha and TIR motif containing 1 (SARM1), mRNA.
ENSG00000110077	MS4A6A	619.133	-2.84812	0.451123	-6.31341	2.7296e-10	6.40101e-09	membrane-spanning 4-domains, subfamily A, member 6A (MS4A6A), transcript variant 3, mRNA.
ENSG00000169136	ATF5	1782.92	2.20664	0.349744	6.30931	2.80291e-10	6.5639e-09	activating transcription factor 5 (ATF5), transcript variant 1, mRNA.
ENSG00000122707	RECK	884.525	-1.53846	0.243881	-6.30825	2.82206e-10	6.59966e-09	reversion-inducing-cysteine-rich protein with kazal motifs (RECK), mRNA.
ENSG00000135454	B4GALNT1	5.30165	2.901	0.460275	6.30274	2.92429e-10	6.82937e-09	beta-1,4-N-acetyl-galactosaminyl transferase 1 (B4GALNT1), transcript variant 2, mRNA.
ENSG00000162738	VANGL2	227.462	2.64983	0.42055	6.30087	2.95972e-10	6.89732e-09	VANGL planar cell polarity protein 2 (VANGL2), mRNA.
ENSG00000196549	MME	34379.1	-2.2996	0.364971	-6.30078	2.96149e-10	6.89732e-09	membrane metallo-endopeptidase (MME), transcript variant 1bis, mRNA.
ENSG00000184156	KCNQ3	49.7901	3.22353	0.512077	6.29501	3.07373e-10	7.14895e-09	potassium voltage-gated channel, KQT-like subfamily, member 3 (KCNQ3), transcript variant 2, mRNA.
ENSG00000159256	MORC3	3985.76	-0.98463	0.15645	-6.29357	3.10248e-10	7.20597e-09	MORC family CW-type zinc finger 3 (MORC3), mRNA.
ENSG00000173482	PTPRM	258.374	-3.11884	0.495617	-6.29285	3.11691e-10	7.22961e-09	protein tyrosine phosphatase, receptor type, M (PTPRM), transcript variant 1, mRNA.
ENSG00000159314	ARHGAP27	5722.16	-1.29675	0.206168	-6.28977	3.17946e-10	7.36467e-09	Rho GTPase activating protein 27 (ARHGAP27), transcript variant 1, mRNA.
ENSG00000123612	ACVR1C	128.713	-3.23091	0.513749	-6.28889	3.19751e-10	7.39642e-09	activin A receptor, type IC (ACVR1C), transcript variant 2, mRNA.
ENSG00000142208	AKT1	3379.18	0.692609	0.110243	6.28255	3.33074e-10	7.69414e-09	v-akt murine thymoma viral oncogene homolog 1 (AKT1), transcript variant 3, mRNA.
ENSG00000168993	CPLX1	6.91615	2.56101	0.407942	6.27787	3.43244e-10	7.91834e-09	complexin 1 (CPLX1), mRNA.
ENSG00000114353	GNAI2	10159.1	-0.835361	0.133103	-6.27606	3.47267e-10	8.00029e-09	guanine nucleotide binding protein (G protein), alpha inhibiting activity polypeptide 2 (GNAI2), transcript variant 2, mRNA.
ENSG00000186998	EMID1	234.056	-2.88607	0.46	-6.27407	3.5173e-10	8.09216e-09	EMI domain containing 1 (EMID1), transcript variant 1, mRNA.
ENSG00000041982	TNC	16.6749	-3.1588	0.503586	-6.2726	3.55067e-10	8.15791e-09	tenascin C (TNC), mRNA.
ENSG00000139679	LPAR6	6192.94	-2.07459	0.33077	-6.27201	3.56414e-10	8.16683e-09	lysophosphatidic acid receptor 6 (LPAR6), transcript variant 1, mRNA.
ENSG00000162496	DHRS3	2152.9	-2.2447	0.357883	-6.27214	3.56108e-10	8.16683e-09	dehydrogenase/reductase (SDR family) member 3 (DHRS3), mRNA.
ENSG00000110400	PVRL1	1268.94	2.53242	0.403786	6.27169	3.5716e-10	8.17292e-09	poliovirus receptor-related 1 (herpesvirus entry mediator C) (PVRL1), transcript variant 2, mRNA.
ENSG00000005381	MPO	6625.45	-3.04745	0.485923	-6.27147	3.57654e-10	8.17323e-09	myeloperoxidase (MPO), nuclear gene encoding mitochondrial protein, mRNA.
ENSG00000126860	EVI2A	945.866	-1.45594	0.232438	-6.26379	3.75736e-10	8.57494e-09	ecotropic viral integration site 2A (EVI2A), transcript variant 1, mRNA.
ENSG00000107242	PIP5K1B	743.582	1.8428	0.294292	6.2618	3.80555e-10	8.67328e-09	phosphatidylinositol-4-phosphate 5-kinase, type I, beta (PIP5K1B), transcript variant 2, mRNA.
ENSG00000179361	ARID3B	1229.61	-1.60011	0.255599	-6.26022	3.84428e-10	8.74984e-09	AT rich interactive domain 3B (BRIGHT-like) (ARID3B), mRNA.
ENSG00000206043	C18orf63	60.6741	-4.24787	0.678717	-6.25868	3.8824e-10	8.82481e-09	chromosome 18 open reading frame 63 (C18orf63), mRNA.
ENSG00000023445	BIRC3	2389	-2.34464	0.375016	-6.25212	4.04914e-10	9.19155e-09	baculoviral IAP repeat containing 3 (BIRC3), transcript variant 1, mRNA.
ENSG00000131844	MCCC2	1027.41	0.721697	0.115506	6.24813	4.15409e-10	9.41723e-09	methylcrotonoyl-CoA carboxylase 2 (beta) (MCCC2), nuclear gene encoding mitochondrial protein, mRNA.
ENSG00000188747	NOXA1	95.362	2.33472	0.373908	6.2441	4.26259e-10	9.65035e-09	NADPH oxidase activator 1 (NOXA1), transcript variant 2, mRNA.
ENSG00000198223	CSF2RA	171.767	-2.67601	0.428745	-6.2415	4.33408e-10	9.79917e-09	colony stimulating factor 2 receptor, alpha, low-affinity (granulocyte-macrophage) (CSF2RA), transcript variant 9, mRNA.
ENSG00000187080	OR2AK2	8.91853	-3.30327	0.529504	-6.23842	4.42014e-10	9.98048e-09	olfactory receptor, family 2, subfamily AK, member 2 (OR2AK2), mRNA.
ENSG00000133131	MORC4	237.147	-2.6527	0.425297	-6.23729	4.45224e-10	1.00397e-08	MORC family CW-type zinc finger 4 (MORC4), transcript variant 2, mRNA.
ENSG00000173548	SNX33	158.46	1.91393	0.306914	6.23606	4.48735e-10	1.01054e-08	sorting nexin 33 (SNX33), mRNA.
ENSG00000100351	GRAP2	395.098	-2.17788	0.349288	-6.23521	4.51158e-10	1.01466e-08	GRB2-related adaptor protein 2 (GRAP2), mRNA.
ENSG00000183662	FAM19A1	56.8552	-3.59927	0.577744	-6.22986	4.66842e-10	1.04855e-08	family with sequence similarity 19 (chemokine (C-C motif)-like), member A1 (FAM19A1), transcript variant 2, mRNA.
ENSG00000131187	F12	35.5423	2.07826	0.33363	6.22924	4.68692e-10	1.05132e-08	coagulation factor XII (Hageman factor) (F12), mRNA.
ENSG00000154065	ANKRD29	21.7853	2.45866	0.394829	6.22715	4.74999e-10	1.06406e-08	ankyrin repeat domain 29 (ANKRD29), mRNA.
ENSG00000162493	PDPN	17.4353	4.29135	0.689626	6.22272	4.88603e-10	1.0931e-08	podoplanin (PDPN), transcript variant 2, mRNA.
ENSG00000154016	GRAP	219.666	-1.27713	0.205379	-6.21839	5.02296e-10	1.12225e-08	GRB2-related adaptor protein (GRAP), mRNA.
ENSG00000070031	SCT	16.4652	2.34824	0.377716	6.21696	5.06872e-10	1.131e-08	secretin (SCT), mRNA.
ENSG00000080644	CHRNA3	56.6169	3.14639	0.506478	6.21229	5.22177e-10	1.16362e-08	cholinergic receptor, nicotinic, alpha 3 (neuronal) (CHRNA3), transcript variant 3, non-coding RNA.
ENSG00000064199	SPA17	25.7946	2.0385	0.328277	6.2097	5.3086e-10	1.18142e-08	sperm autoantigenic protein 17 (SPA17), mRNA.
ENSG00000165929	TC2N	937.802	-2.24467	0.361536	-6.2087	5.34253e-10	1.18742e-08	tandem C2 domains, nuclear (TC2N), transcript variant 2, mRNA.
ENSG00000106799	TGFBR1	2327.19	-1.43404	0.231149	-6.20398	5.50544e-10	1.22204e-08	transforming growth factor, beta receptor 1 (TGFBR1), transcript variant 1, mRNA.
ENSG00000197106	SLC6A17	13.6548	3.64358	0.587328	6.20366	5.51657e-10	1.22291e-08	solute carrier family 6, member 17 (SLC6A17), mRNA.
ENSG00000186469	GNG2	3746.38	-1.14883	0.185203	-6.20311	5.53599e-10	1.22562e-08	guanine nucleotide binding protein (G protein), gamma 2 (GNG2), transcript variant 1, mRNA.
ENSG00000172554	SNTG2	62.187	-2.71334	0.437722	-6.19876	5.69086e-10	1.25827e-08	syntrophin, gamma 2 (SNTG2), mRNA.
ENSG00000165028	NIPSNAP3B	388.227	-1.82443	0.29452	-6.1946	5.84348e-10	1.29034e-08	nipsnap homolog 3B (C. elegans) (NIPSNAP3B), mRNA.
ENSG00000163519	TRAT1	330.523	-2.47943	0.400382	-6.19266	5.91573e-10	1.30342e-08	T cell receptor associated transmembrane adaptor 1 (TRAT1), mRNA.
ENSG00000226397	C12orf77	49.4644	3.09658	0.500046	6.1926	5.91802e-10	1.30342e-08	chromosome 12 open reading frame 77 (C12orf77), mRNA.
ENSG00000148143	ZNF462	130.568	-3.24353	0.524261	-6.18687	6.13721e-10	1.34995e-08	zinc finger protein 462 (ZNF462), mRNA.
ENSG00000165349	SLC7A3	626.442	3.09737	0.500711	6.18594	6.17317e-10	1.35611e-08	solute carrier family 7 (cationic amino acid transporter, y+ system), member 3 (SLC7A3), transcript variant 1, mRNA.
ENSG00000155330	C16orf87	1119	1.09568	0.177194	6.18355	6.26775e-10	1.37511e-08	chromosome 16 open reading frame 87 (C16orf87), mRNA.
ENSG00000160593	AMICA1	513.482	-2.44261	0.395168	-6.18119	6.36186e-10	1.39396e-08	adhesion molecule, interacts with CXADR antigen 1 (AMICA1), transcript variant 1, mRNA.
ENSG00000183688	FAM101B	4073.97	-2.32976	0.377155	-6.17719	6.52546e-10	1.42797e-08	family with sequence similarity 101, member B (FAM101B), mRNA.
ENSG00000164530	PI16	156.983	-2.69638	0.436541	-6.17668	6.54623e-10	1.42986e-08	peptidase inhibitor 16 (PI16), transcript variant 2, mRNA.
ENSG00000254726	MEX3A	200.607	2.44795	0.396328	6.17657	6.55092e-10	1.42986e-08	mex-3 homolog A (C. elegans) (MEX3A), mRNA.
ENSG00000137965	IFI44	2318.74	-2.33753	0.378689	-6.17268	6.71433e-10	1.46366e-08	interferon-induced protein 44 (IFI44), mRNA.
ENSG00000100034	PPM1F	4748.67	-1.25563	0.203475	-6.1709	6.79003e-10	1.47826e-08	protein phosphatase, Mg2+/Mn2+ dependent, 1F (PPM1F), mRNA.
ENSG00000124657	OR2B6	67.316	-2.47814	0.401697	-6.16917	6.86472e-10	1.49262e-08	olfactory receptor, family 2, subfamily B, member 6 (OR2B6), mRNA.
ENSG00000047617	ANO2	93.2458	-3.68578	0.597616	-6.16747	6.93895e-10	1.50683e-08	anoctamin 2 (ANO2), mRNA.
ENSG00000151491	EPS8	120.389	-2.66017	0.431492	-6.16504	7.04643e-10	1.52822e-08	epidermal growth factor receptor pathway substrate 8 (EPS8), mRNA.
ENSG00000143167	GPA33	164.857	-2.59154	0.420855	-6.1578	7.37627e-10	1.59772e-08	glycoprotein A33 (transmembrane) (GPA33), mRNA.
ENSG00000122642	FKBP9	178.835	-2.48475	0.40361	-6.1563	7.44623e-10	1.61083e-08	FK506 binding protein 9, 63 kDa (FKBP9), mRNA.
ENSG00000189233	NUGGC	51.993	-2.47204	0.402232	-6.14581	7.95578e-10	1.71887e-08	nuclear GTPase, germinal center associated (NUGGC), mRNA.
ENSG00000172575	RASGRP1	2000.01	1.33245	0.216895	6.14327	8.08388e-10	1.74434e-08	RAS guanyl releasing protein 1 (calcium and DAG-regulated) (RASGRP1), transcript variant 2, mRNA.
ENSG00000007062	PROM1	1682.7	-3.26406	0.531758	-6.13825	8.34375e-10	1.79813e-08	prominin 1 (PROM1), transcript variant 1, mRNA.
ENSG00000146834	MEPCE	1524.49	-0.932445	0.15198	-6.13531	8.49943e-10	1.82937e-08	methylphosphate capping enzyme (MEPCE), transcript variant 4, mRNA.
ENSG00000165757	KIAA1462	556.466	-2.81774	0.459606	-6.13078	8.74487e-10	1.87982e-08	KIAA1462 (KIAA1462), mRNA.
ENSG00000160446	ZDHHC12	331.04	-1.23336	0.201185	-6.13051	8.7599e-10	1.88067e-08	zinc finger, DHHC-type containing 12 (ZDHHC12), mRNA.
ENSG00000214788	OOSP1	5.74234	3.09392	0.504996	6.12662	8.97675e-10	1.9248e-08	NA
ENSG00000149527	PLCH2	232.871	1.81998	0.297088	6.12608	9.00733e-10	1.92893e-08	phospholipase C, eta 2 (PLCH2), mRNA.
ENSG00000186153	WWOX	423.8	0.930096	0.151873	6.12419	9.11481e-10	1.94949e-08	WW domain containing oxidoreductase (WWOX), transcript variant 3, mRNA.
ENSG00000172349	IL16	2577.34	-1.41713	0.231408	-6.12395	9.12812e-10	1.94989e-08	interleukin 16 (IL16), transcript variant 2, mRNA.
ENSG00000104870	FCGRT	2168.97	-1.64876	0.269326	-6.1218	9.25256e-10	1.974e-08	Fc fragment of IgG, receptor, transporter, alpha (FCGRT), transcript variant 1, mRNA.
ENSG00000135269	TES	1288.14	-2.47183	0.40396	-6.119	9.41633e-10	2.00642e-08	testis derived transcript (3 LIM domains) (TES), transcript variant 1, mRNA.
ENSG00000126217	MCF2L	147.388	-2.32304	0.379743	-6.11739	9.51197e-10	2.02427e-08	MCF.2 cell line derived transforming sequence-like (MCF2L), transcript variant 1, mRNA.
ENSG00000185477	GPRIN3	2421.59	-2.34167	0.383174	-6.11123	9.8866e-10	2.10136e-08	GPRIN family member 3 (GPRIN3), mRNA.
ENSG00000161544	CYGB	2578.56	-2.63583	0.431329	-6.11095	9.90427e-10	2.1025e-08	cytoglobin (CYGB), mRNA.
ENSG00000178467	P4HTM	704.222	1.13409	0.185605	6.11022	9.94962e-10	2.10949e-08	prolyl 4-hydroxylase, transmembrane (endoplasmic reticulum) (P4HTM), transcript variant 3, mRNA.
ENSG00000143119	CD53	9465.73	-0.993072	0.162547	-6.10944	9.99833e-10	2.11718e-08	CD53 molecule (CD53), transcript variant 1, mRNA.
ENSG00000131725	WDR44	1097.88	-0.962228	0.157504	-6.10922	1.00117e-09	2.11739e-08	WD repeat domain 44 (WDR44), transcript variant 1, mRNA.
ENSG00000196071	OR2L13	9.65061	-3.78982	0.62061	-6.10661	1.01771e-09	2.14968e-08	olfactory receptor, family 2, subfamily L, member 13 (OR2L13), mRNA.
ENSG00000147894	C9orf72	1958.02	-1.45444	0.238201	-6.10593	1.02202e-09	2.15613e-08	chromosome 9 open reading frame 72 (C9orf72), transcript variant 2, mRNA.
ENSG00000234511	C5orf58	87.3754	-1.57631	0.258263	-6.10352	1.03757e-09	2.18622e-08	chromosome 5 open reading frame 58 (C5orf58), mRNA.
ENSG00000140931	CMTM3	2403.26	-1.66983	0.273708	-6.10078	1.05551e-09	2.21853e-08	CKLF-like MARVEL transmembrane domain containing 3 (CMTM3), transcript variant 6, non-coding RNA.
ENSG00000232237	ASCL5	5.01527	2.38459	0.390857	6.10093	1.05454e-09	2.21853e-08	achaete-scute complex homolog 5 (Drosophila) (ASCL5), mRNA.
ENSG00000178409	BEND3	291.043	1.11379	0.182596	6.09974	1.06242e-09	2.23029e-08	BEN domain containing 3 (BEND3), mRNA.
ENSG00000103066	PLA2G15	928.811	1.45705	0.239183	6.09177	1.11667e-09	2.34129e-08	phospholipase A2, group XV (PLA2G15), mRNA.
ENSG00000006118	TMEM132A	148.259	2.52174	0.414442	6.08467	1.16734e-09	2.44453e-08	transmembrane protein 132A (TMEM132A), transcript variant 2, mRNA.
ENSG00000104611	SH2D4A	67.3846	-2.56724	0.422098	-6.08209	1.18627e-09	2.48111e-08	SH2 domain containing 4A (SH2D4A), transcript variant 1, mRNA.
ENSG00000175215	CTDSP2	7530.07	-0.838873	0.13796	-6.08057	1.19754e-09	2.50161e-08	CTD (carboxy-terminal domain, RNA polymerase II, polypeptide A) small phosphatase 2 (CTDSP2), mRNA.
ENSG00000170296	GABARAP	411.663	-0.995293	0.163713	-6.07949	1.20564e-09	2.51544e-08	GABA(A) receptor-associated protein (GABARAP), mRNA.
ENSG00000115738	ID2	6037.49	-1.96528	0.323387	-6.07718	1.22315e-09	2.54885e-08	inhibitor of DNA binding 2, dominant negative helix-loop-helix protein (ID2), mRNA.
ENSG00000032389	TSSC1	1810.87	1.57734	0.259727	6.07307	1.25486e-09	2.61174e-08	tumor suppressing subtransferable candidate 1 (TSSC1), mRNA.
ENSG00000184117	NIPSNAP1	963.972	1.14954	0.189324	6.07183	1.26459e-09	2.62877e-08	nipsnap homolog 1 (C. elegans) (NIPSNAP1), transcript variant 2, mRNA.
ENSG00000159128	IFNGR2	1508.15	-1.33522	0.219921	-6.07136	1.26832e-09	2.63331e-08	interferon gamma receptor 2 (interferon gamma transducer 1) (IFNGR2), mRNA.
ENSG00000082438	COBLL1	322.827	-2.21324	0.364704	-6.06858	1.29044e-09	2.67597e-08	cordon-bleu WH2 repeat protein-like 1 (COBLL1), transcript variant 4, mRNA.
ENSG00000135048	TMEM2	8356.94	-1.88083	0.310032	-6.06656	1.30679e-09	2.70658e-08	transmembrane protein 2 (TMEM2), transcript variant 2, mRNA.
ENSG00000166825	ANPEP	552.22	-2.39668	0.395564	-6.05891	1.37048e-09	2.83504e-08	alanyl (membrane) aminopeptidase (ANPEP), mRNA.
ENSG00000136940	PDCL	1223.67	-0.887694	0.146609	-6.05485	1.40547e-09	2.90389e-08	phosducin-like (PDCL), mRNA.
ENSG00000135931	ARMC9	72.5468	1.95363	0.32323	6.04409	1.5026e-09	3.10082e-08	armadillo repeat containing 9 (ARMC9), transcript variant 2, mRNA.
ENSG00000149256	TENM4	1697.89	3.17501	0.525501	6.04187	1.52342e-09	3.13998e-08	teneurin transmembrane protein 4 (TENM4), mRNA.
ENSG00000145246	ATP10D	1197.21	1.20858	0.200115	6.03947	1.54624e-09	3.18316e-08	ATPase, class V, type 10D (ATP10D), mRNA.
ENSG00000197629	MPEG1	743.716	-2.34978	0.389127	-6.0386	1.55454e-09	3.19637e-08	macrophage expressed 1 (MPEG1), mRNA.
ENSG00000160310	PRMT2	2908.75	-1.03814	0.171973	-6.03663	1.57369e-09	3.23185e-08	protein arginine methyltransferase 2 (PRMT2), transcript variant 4, mRNA.
ENSG00000175471	MCTP1	802.021	-1.82261	0.30244	-6.02636	1.67693e-09	3.43973e-08	multiple C2 domains, transmembrane 1 (MCTP1), transcript variant S, mRNA.
ENSG00000103489	XYLT1	4289.4	1.36638	0.226858	6.02304	1.71175e-09	3.50692e-08	xylosyltransferase I (XYLT1), mRNA.
ENSG00000149809	TM7SF2	452.249	0.846764	0.14067	6.01949	1.74971e-09	3.58038e-08	transmembrane 7 superfamily member 2 (TM7SF2), transcript variant 1, mRNA.
ENSG00000100276	RASL10A	108.414	-2.37619	0.395162	-6.01319	1.81906e-09	3.71784e-08	RAS-like, family 10, member A (RASL10A), mRNA.
ENSG00000135372	NAT10	2405.01	0.771784	0.128381	6.01169	1.83603e-09	3.74801e-08	N-acetyltransferase 10 (GCN5-related) (NAT10), transcript variant 1, mRNA.
ENSG00000006534	ALDH3B1	704.839	-1.95454	0.325134	-6.01149	1.83831e-09	3.74818e-08	aldehyde dehydrogenase 3 family, member B1 (ALDH3B1), transcript variant 2, mRNA.
ENSG00000147799	ARHGAP39	59.4574	-2.69377	0.448256	-6.00945	1.86156e-09	3.79104e-08	Rho GTPase activating protein 39 (ARHGAP39), mRNA.
ENSG00000169946	ZFPM2	34.3894	-4.35324	0.725169	-6.00307	1.93624e-09	3.93841e-08	zinc finger protein, FOG family member 2 (ZFPM2), mRNA.
ENSG00000111729	CLEC4A	135.648	-1.75107	0.291746	-6.00203	1.94862e-09	3.95887e-08	C-type lectin domain family 4, member A (CLEC4A), transcript variant 1, mRNA.
ENSG00000107736	CDH23	396.144	-1.82578	0.304245	-6.00104	1.9606e-09	3.97402e-08	cadherin-related 23 (CDH23), transcript variant 5, mRNA.
ENSG00000140848	CPNE2	3003.74	-1.4508	0.241761	-6.00098	1.96127e-09	3.97402e-08	copine II (CPNE2), mRNA.
ENSG00000150045	KLRF1	262.988	-1.97748	0.329534	-6.00083	1.96308e-09	3.97402e-08	killer cell lectin-like receptor subfamily F, member 1 (KLRF1), mRNA.
ENSG00000134215	VAV3	5615.39	-1.2377	0.206367	-5.99757	2.00295e-09	4.04992e-08	vav 3 guanine nucleotide exchange factor (VAV3), transcript variant 2, mRNA.
ENSG00000087095	NLK	1309.54	0.848914	0.141562	5.99675	2.01311e-09	4.06563e-08	nemo-like kinase (NLK), mRNA.
ENSG00000118200	CAMSAP2	229.059	-2.4651	0.411526	-5.99014	2.09662e-09	4.22925e-08	calmodulin regulated spectrin-associated protein family, member 2 (CAMSAP2), mRNA.
ENSG00000139645	ANKRD52	2785.56	0.783058	0.130738	5.98951	2.10472e-09	4.24058e-08	ankyrin repeat domain 52 (ANKRD52), mRNA.
ENSG00000188404	SELL	4007.15	-1.99334	0.333185	-5.98267	2.19505e-09	4.41735e-08	selectin L (SELL), transcript variant 2, non-coding RNA.
ENSG00000073464	CLCN4	287.485	2.55261	0.426686	5.98241	2.19861e-09	4.41928e-08	chloride channel, voltage-sensitive 4 (CLCN4), transcript variant 1, mRNA.
ENSG00000159335	PTMS	385.428	-2.40825	0.402842	-5.97815	2.25684e-09	4.53099e-08	parathymosin (PTMS), mRNA.
ENSG00000095383	TBC1D2	270.073	-1.4439	0.241572	-5.97709	2.27155e-09	4.55513e-08	TBC1 domain family, member 2 (TBC1D2), transcript variant 3, mRNA.
ENSG00000188306	LRRIQ4	4.43234	1.88145	0.314973	5.97337	2.32397e-09	4.65477e-08	leucine-rich repeats and IQ motif containing 4 (LRRIQ4), mRNA.
ENSG00000166046	TCP11L2	2197.98	-1.38528	0.23193	-5.97286	2.33124e-09	4.66386e-08	t-complex 11, testis-specific-like 2 (TCP11L2), mRNA.
ENSG00000187607	ZNF286A	206.391	1.37056	0.229533	5.97109	2.35677e-09	4.7094e-08	zinc finger protein 286A (ZNF286A), transcript variant 1, mRNA.
ENSG00000112773	FAM46A	630.284	-2.36761	0.396551	-5.9705	2.36534e-09	4.72098e-08	family with sequence similarity 46, member A (FAM46A), mRNA.
ENSG00000203879	GDI1	5021.45	-0.724412	0.121406	-5.96685	2.41874e-09	4.8219e-08	GDP dissociation inhibitor 1 (GDI1), mRNA.
ENSG00000167613	LAIR1	8887.13	-1.30225	0.218264	-5.9664	2.42543e-09	4.8271e-08	leukocyte-associated immunoglobulin-like receptor 1 (LAIR1), transcript variant a, mRNA.
ENSG00000174946	GPR171	182.569	-2.50597	0.420021	-5.96629	2.42702e-09	4.8271e-08	G protein-coupled receptor 171 (GPR171), mRNA.
ENSG00000154930	ACSS1	4957.65	-0.952804	0.159792	-5.96279	2.47965e-09	4.92603e-08	acyl-CoA synthetase short-chain family member 1 (ACSS1), transcript variant 3, mRNA.
ENSG00000135679	MDM2	16246.8	1.38108	0.231796	5.95819	2.55052e-09	5.06091e-08	MDM2 oncogene, E3 ubiquitin protein ligase (MDM2), transcript variant 1, mRNA.
ENSG00000187210	GCNT1	857.114	-1.40325	0.235557	-5.95717	2.56647e-09	5.08664e-08	glucosaminyl (N-acetyl) transferase 1, core 2 (GCNT1), transcript variant 3, mRNA.
ENSG00000120057	SFRP5	106.827	3.11339	0.522814	5.95507	2.59964e-09	5.14638e-08	secreted frizzled-related protein 5 (SFRP5), mRNA.
ENSG00000143669	LYST	4995.88	-1.54637	0.259718	-5.95403	2.61621e-09	5.17317e-08	lysosomal trafficking regulator (LYST), transcript variant 1, mRNA.
ENSG00000124588	NQO2	206.937	-1.54449	0.2595	-5.95178	2.6524e-09	5.23258e-08	NAD(P)H dehydrogenase, quinone 2 (NQO2), mRNA.
ENSG00000132792	CTNNBL1	1930.56	1.01182	0.17	5.95188	2.65077e-09	5.23258e-08	catenin, beta like 1 (CTNNBL1), mRNA.
ENSG00000111331	OAS3	1947.93	-1.79391	0.301446	-5.95101	2.66489e-09	5.25113e-08	2'-5'-oligoadenylate synthetase 3, 100kDa (OAS3), mRNA.
ENSG00000188483	IER5L	79.9638	-2.36486	0.39747	-5.94979	2.68489e-09	5.28442e-08	immediate early response 5-like (IER5L), mRNA.
ENSG00000178038	ALS2CL	477.828	-1.94906	0.327631	-5.94896	2.69849e-09	5.30505e-08	ALS2 C-terminal like (ALS2CL), transcript variant 3, mRNA.
ENSG00000174607	UGT8	101.788	3.12525	0.525535	5.9468	2.73428e-09	5.36922e-08	UDP glycosyltransferase 8 (UGT8), transcript variant 1, mRNA.
ENSG00000106266	SNX8	679.075	-1.10596	0.186027	-5.94512	2.76252e-09	5.41842e-08	sorting nexin 8 (SNX8), mRNA.
ENSG00000164512	ANKRD55	33.1185	-2.67398	0.450215	-5.93936	2.86145e-09	5.60601e-08	ankyrin repeat domain 55 (ANKRD55), mRNA.
ENSG00000157107	FCHO2	639.711	-1.88992	0.318218	-5.93907	2.86643e-09	5.60931e-08	FCH domain only 2 (FCHO2), transcript variant 1, mRNA.
ENSG00000160323	ADAMTS13	123.331	1.39726	0.2353	5.93823	2.88116e-09	5.63167e-08	ADAM metallopeptidase with thrombospondin type 1 motif, 13 (ADAMTS13), transcript variant 4, non-coding RNA.
ENSG00000133026	MYH10	1924.07	1.42137	0.239606	5.93213	2.99038e-09	5.83845e-08	myosin, heavy chain 10, non-muscle (MYH10), transcript variant 1, mRNA.
ENSG00000132010	ZNF20	35.9116	1.15197	0.194232	5.93089	3.01292e-09	5.869e-08	zinc finger protein 20 (ZNF20), transcript variant 2, mRNA.
ENSG00000153823	PID1	257.677	-2.8196	0.475407	-5.93092	3.01238e-09	5.869e-08	phosphotyrosine interaction domain containing 1 (PID1), transcript variant 2, mRNA.
ENSG00000042813	ZPBP	8.76758	2.67012	0.450707	5.92428	3.13671e-09	6.10313e-08	zona pellucida binding protein (ZPBP), transcript variant 1, mRNA.
ENSG00000142621	FHAD1	41.2326	-2.54362	0.429392	-5.92377	3.14642e-09	6.11504e-08	forkhead-associated (FHA) phosphopeptide binding domain 1 (FHAD1), mRNA.
ENSG00000112293	GPLD1	105.189	1.23965	0.209371	5.92083	3.20314e-09	6.21818e-08	glycosylphosphatidylinositol specific phospholipase D1 (GPLD1), mRNA.
ENSG00000154447	SH3RF1	1759.08	-1.48898	0.251501	-5.92038	3.21208e-09	6.22844e-08	SH3 domain containing ring finger 1 (SH3RF1), mRNA.
ENSG00000149428	HYOU1	2689.78	1.07161	0.181033	5.91939	3.23146e-09	6.25889e-08	hypoxia up-regulated 1 (HYOU1), transcript variant 2, mRNA.
ENSG00000198929	NOS1AP	93.4865	-2.96551	0.501037	-5.91874	3.24413e-09	6.27629e-08	nitric oxide synthase 1 (neuronal) adaptor protein (NOS1AP), transcript variant 3, mRNA.
ENSG00000150764	DIXDC1	35.8047	1.72664	0.291759	5.91803	3.25816e-09	6.29627e-08	DIX domain containing 1 (DIXDC1), transcript variant 3, non-coding RNA.
ENSG00000138378	STAT4	590.184	-2.16274	0.365693	-5.91408	3.33735e-09	6.43741e-08	signal transducer and activator of transcription 4 (STAT4), transcript variant 2, mRNA.
ENSG00000267206	LCN6	587.793	-2.68169	0.453446	-5.91401	3.33876e-09	6.43741e-08	lipocalin 6 (LCN6), mRNA.
ENSG00000116668	SWT1	634.14	-0.911523	0.154137	-5.9137	3.345e-09	6.44215e-08	SWT1 RNA endoribonuclease homolog (S. cerevisiae) (SWT1), transcript variant 2, mRNA.
ENSG00000136816	TOR1B	669.031	-1.1832	0.200095	-5.91317	3.35587e-09	6.45579e-08	torsin family 1, member B (torsin B) (TOR1B), mRNA.
ENSG00000003147	ICA1	84.4069	-2.25625	0.381721	-5.91073	3.40605e-09	6.54492e-08	islet cell autoantigen 1, 69kDa (ICA1), transcript variant 1, mRNA.
ENSG00000137193	PIM1	5737.83	-1.57977	0.267339	-5.90922	3.43721e-09	6.59735e-08	pim-1 oncogene (PIM1), transcript variant 1, mRNA.
ENSG00000024422	EHD2	159.049	-3.17223	0.537128	-5.90592	3.50682e-09	6.72338e-08	EH-domain containing 2 (EHD2), mRNA.
ENSG00000146282	RARS2	1135.85	-0.602875	0.102102	-5.90461	3.53474e-09	6.76929e-08	arginyl-tRNA synthetase 2, mitochondrial (RARS2), nuclear gene encoding mitochondrial protein, mRNA.
ENSG00000255398	HCAR3	102.691	-2.91808	0.494373	-5.90259	3.57832e-09	6.84505e-08	hydroxycarboxylic acid receptor 3 (HCAR3), mRNA.
ENSG00000157514	TSC22D3	71361.7	-1.55392	0.263333	-5.90098	3.61353e-09	6.90465e-08	TSC22 domain family, member 3 (TSC22D3), transcript variant 3, mRNA.
ENSG00000105974	CAV1	35.6026	-3.02638	0.512919	-5.90031	3.62818e-09	6.92486e-08	caveolin 1, caveolae protein, 22kDa (CAV1), transcript variant 4, mRNA.
ENSG00000197935	ZNF311	40.8873	-2.87076	0.486822	-5.89694	3.70297e-09	7.05968e-08	zinc finger protein 311 (ZNF311), mRNA.
ENSG00000007933	FMO3	7.09961	3.51614	0.596401	5.8956	3.73311e-09	7.1092e-08	flavin containing monooxygenase 3 (FMO3), transcript variant 2, mRNA.
ENSG00000172159	FRMD3	125.042	-1.62135	0.275103	-5.89361	3.77851e-09	7.18761e-08	FERM domain containing 3 (FRMD3), transcript variant 5, mRNA.
ENSG00000171408	PDE7B	47.4791	-2.60115	0.441444	-5.89238	3.80676e-09	7.23327e-08	phosphodiesterase 7B (PDE7B), mRNA.
ENSG00000161944	ASGR2	23.3785	-2.8981	0.491925	-5.89134	3.83085e-09	7.27094e-08	asialoglycoprotein receptor 2 (ASGR2), transcript variant 3, mRNA.
ENSG00000135046	ANXA1	2606.82	-1.94991	0.331004	-5.89091	3.84068e-09	7.28147e-08	annexin A1 (ANXA1), mRNA.
ENSG00000027847	B4GALT7	737.029	0.739692	0.125577	5.89036	3.85351e-09	7.29766e-08	xylosylprotein beta 1,4-galactosyltransferase, polypeptide 7 (B4GALT7), mRNA.
ENSG00000152804	HHEX	5611.73	-1.53435	0.260601	-5.88774	3.91508e-09	7.40603e-08	hematopoietically expressed homeobox (HHEX), mRNA.
ENSG00000151276	MAGI1	171.551	4.10898	0.698114	5.88583	3.96065e-09	7.48391e-08	membrane associated guanylate kinase, WW and PDZ domain containing 1 (MAGI1), transcript variant 1, mRNA.
ENSG00000117525	F3	115.004	-3.19773	0.543346	-5.88525	3.97461e-09	7.50197e-08	coagulation factor III (thromboplastin, tissue factor) (F3), transcript variant 1, mRNA.
ENSG00000181444	ZNF467	280.18	-1.85965	0.315994	-5.88506	3.97911e-09	7.50215e-08	zinc finger protein 467 (ZNF467), mRNA.
ENSG00000182199	SHMT2	2500.5	1.06935	0.18178	5.88265	4.0375e-09	7.60381e-08	serine hydroxymethyltransferase 2 (mitochondrial) (SHMT2), nuclear gene encoding mitochondrial protein, transcript variant 1, mRNA.
ENSG00000122585	NPY	1575.5	-3.13068	0.532394	-5.88039	4.09304e-09	7.69988e-08	neuropeptide Y (NPY), mRNA.
ENSG00000100106	TRIOBP	426.113	-0.746016	0.126932	-5.87729	4.17045e-09	7.83685e-08	TRIO and F-actin binding protein (TRIOBP), transcript variant 6, mRNA.
ENSG00000145945	FAM50B	40.8354	-2.0346	0.346677	-5.86887	4.38774e-09	8.23608e-08	family with sequence similarity 50, member B (FAM50B), mRNA.
ENSG00000214212	C19orf38	324.355	-1.66993	0.284664	-5.8663	4.45623e-09	8.35542e-08	chromosome 19 open reading frame 38 (C19orf38), mRNA.
ENSG00000079950	STX7	3684.44	-1.18425	0.201937	-5.86448	4.50554e-09	8.4386e-08	syntaxin 7 (STX7), mRNA.
ENSG00000165572	KBTBD6	301.983	1.24703	0.212677	5.86348	4.53256e-09	8.47988e-08	kelch repeat and BTB (POZ) domain containing 6 (KBTBD6), mRNA.
ENSG00000152086	TUBA3E	10.0576	1.6634	0.283718	5.86285	4.54981e-09	8.5028e-08	tubulin, alpha 3e (TUBA3E), mRNA.
ENSG00000145730	PAM	544.45	-2.08371	0.355746	-5.8573	4.70467e-09	8.78256e-08	peptidylglycine alpha-amidating monooxygenase (PAM), transcript variant 5, mRNA.
ENSG00000102471	NDFIP2	90.2914	-2.46705	0.421293	-5.85591	4.74401e-09	8.84631e-08	Nedd4 family interacting protein 2 (NDFIP2), transcript variant 2, mRNA.
ENSG00000185633	NDUFA4L2	26.829	1.44303	0.246436	5.8556	4.75289e-09	8.85316e-08	NADH dehydrogenase (ubiquinone) 1 alpha subcomplex, 4-like 2 (NDUFA4L2), mRNA.
ENSG00000107317	PTGDS	44.1535	-2.72939	0.466189	-5.85469	4.77896e-09	8.892e-08	prostaglandin D2 synthase 21kDa (brain) (PTGDS), mRNA.
ENSG00000137714	FDX1	839.562	0.992742	0.169593	5.85366	4.8087e-09	8.93757e-08	ferredoxin 1 (FDX1), nuclear gene encoding mitochondrial protein, mRNA.
ENSG00000139132	FGD4	540.788	2.34031	0.399913	5.85204	4.8558e-09	9.01527e-08	FYVE, RhoGEF and PH domain containing 4 (FGD4), mRNA.
ENSG00000145850	TIMD4	25.3853	-2.84546	0.486382	-5.85026	4.90807e-09	9.10238e-08	T-cell immunoglobulin and mucin domain containing 4 (TIMD4), transcript variant 2, mRNA.
ENSG00000127914	AKAP9	10933	1.00699	0.172194	5.848	4.97522e-09	9.21687e-08	A kinase (PRKA) anchor protein (yotiao) 9 (AKAP9), transcript variant 3, mRNA.
ENSG00000153391	INO80C	1117.27	-1.56267	0.267266	-5.84688	5.00869e-09	9.26879e-08	INO80 complex subunit C (INO80C), transcript variant 2, mRNA.
ENSG00000163162	RNF149	4635.66	-1.28416	0.21969	-5.84535	5.05505e-09	9.34444e-08	ring finger protein 149 (RNF149), mRNA.
ENSG00000154099	DNAAF1	39.857	1.73987	0.297668	5.84501	5.06537e-09	9.35335e-08	dynein, axonemal, assembly factor 1 (DNAAF1), mRNA.
ENSG00000148737	TCF7L2	1154.56	-1.51624	0.259436	-5.84437	5.08481e-09	9.37908e-08	transcription factor 7-like 2 (T-cell specific, HMG-box) (TCF7L2), transcript variant 7, mRNA.
ENSG00000141738	GRB7	114.436	-2.80151	0.479795	-5.83898	5.25216e-09	9.67727e-08	growth factor receptor-bound protein 7 (GRB7), transcript variant 1, mRNA.
ENSG00000181852	RNF41	1625.7	0.860585	0.147485	5.83508	5.37632e-09	9.89533e-08	ring finger protein 41 (RNF41), transcript variant 4, mRNA.
ENSG00000142166	IFNAR1	2054.12	-0.9658	0.165523	-5.83484	5.38435e-09	9.89941e-08	interferon (alpha, beta and omega) receptor 1 (IFNAR1), mRNA.
ENSG00000115607	IL18RAP	345.391	-2.20936	0.378694	-5.83416	5.4063e-09	9.92905e-08	interleukin 18 receptor accessory protein (IL18RAP), mRNA.
ENSG00000188211	NCR3LG1	96.9013	2.00602	0.344025	5.83102	5.50894e-09	1.01067e-07	natural killer cell cytotoxicity receptor 3 ligand 1 (NCR3LG1), mRNA.
ENSG00000187266	EPOR	529.639	-2.55709	0.438603	-5.83008	5.54018e-09	1.0153e-07	erythropoietin receptor (EPOR), transcript variant 2, non-coding RNA.
ENSG00000221869	CEBPD	211.437	-2.64374	0.453551	-5.82899	5.57652e-09	1.02086e-07	CCAAT/enhancer binding protein (C/EBP), delta (CEBPD), mRNA.
ENSG00000102362	SYTL4	64.685	-2.43963	0.418581	-5.82833	5.59831e-09	1.02375e-07	synaptotagmin-like 4 (SYTL4), transcript variant 3, mRNA.
ENSG00000196209	SIRPB2	87.1204	-2.95175	0.506489	-5.82786	5.61416e-09	1.02555e-07	signal-regulatory protein beta 2 (SIRPB2), transcript variant 2, mRNA.
ENSG00000158234	FAIM	497.307	1.19745	0.205633	5.82324	5.77165e-09	1.05319e-07	Fas apoptotic inhibitory molecule (FAIM), transcript variant 1, mRNA.
ENSG00000150712	MTMR12	1758.97	-0.856363	0.147134	-5.82029	5.87464e-09	1.07083e-07	myotubularin related protein 12 (MTMR12), mRNA.
ENSG00000250091	DNAH10OS	31.6522	1.76793	0.304101	5.81362	6.11348e-09	1.11318e-07	NA
ENSG00000139737	SLAIN1	1683.39	1.31385	0.226041	5.81243	6.15714e-09	1.11993e-07	SLAIN motif family, member 1 (SLAIN1), transcript variant 3, mRNA.
ENSG00000167889	MGAT5B	465.893	2.25988	0.38891	5.81081	6.21698e-09	1.12961e-07	mannosyl (alpha-1,6-)-glycoprotein beta-1,6-N-acetyl-glucosaminyltransferase, isozyme B (MGAT5B), transcript variant 1, mRNA.
ENSG00000074696	PTPLAD1	1921.82	0.770236	0.132647	5.80667	6.37258e-09	1.15541e-07	protein tyrosine phosphatase-like A domain containing 1 (PTPLAD1), mRNA.
ENSG00000173320	STOX2	82.8884	-3.79625	0.653766	-5.80674	6.37003e-09	1.15541e-07	storkhead box 2 (STOX2), mRNA.
ENSG00000167618	LAIR2	114.719	-1.90267	0.32778	-5.80471	6.44792e-09	1.16783e-07	leukocyte-associated immunoglobulin-like receptor 2 (LAIR2), transcript variant 2, mRNA.
ENSG00000130226	DPP6	29.3192	3.30792	0.570215	5.80118	6.58495e-09	1.19138e-07	dipeptidyl-peptidase 6 (DPP6), transcript variant 3, mRNA.
ENSG00000198832	SELM	69.8552	-2.20674	0.380437	-5.80053	6.61055e-09	1.19474e-07	selenoprotein M (SELM), mRNA.
ENSG00000120160	EQTN	6.62934	-2.90726	0.501615	-5.79581	6.7992e-09	1.22753e-07	equatorin, sperm acrosome associated (EQTN), transcript variant 1, mRNA.
ENSG00000176887	SOX11	1217.42	4.08048	0.704213	5.79438	6.85722e-09	1.2367e-07	SRY (sex determining region Y)-box 11 (SOX11), mRNA.
ENSG00000048028	USP28	2023.46	-1.36048	0.234806	-5.79406	6.87055e-09	1.23681e-07	ubiquitin specific peptidase 28 (USP28), mRNA.
ENSG00000173068	BNC2	40.7348	-2.93279	0.506176	-5.79401	6.87237e-09	1.23681e-07	basonuclin 2 (BNC2), mRNA.
ENSG00000057704	TMCC3	206.453	-2.54212	0.438803	-5.79331	6.90134e-09	1.2394e-07	transmembrane and coiled-coil domain family 3 (TMCC3), mRNA.
ENSG00000178150	ZNF114	66.7542	1.81883	0.313951	5.79336	6.899e-09	1.2394e-07	zinc finger protein 114 (ZNF114), mRNA.
ENSG00000198520	C1orf228	6837.81	-1.58336	0.27334	-5.79262	6.92952e-09	1.24315e-07	chromosome 1 open reading frame 228 (C1orf228), mRNA.
ENSG00000067082	KLF6	41276.2	-1.44751	0.249908	-5.79215	6.94908e-09	1.24404e-07	Kruppel-like factor 6 (KLF6), transcript variant C, mRNA.
ENSG00000140044	JDP2	549.527	-1.71955	0.296875	-5.79217	6.94835e-09	1.24404e-07	Jun dimerization protein 2 (JDP2), transcript variant 2, mRNA.
ENSG00000139971	C14orf37	81.9356	2.25283	0.388963	5.79188	6.96037e-09	1.24475e-07	chromosome 14 open reading frame 37 (C14orf37), mRNA.
ENSG00000255963	PPIAL4A	5.1413	-3.15047	0.544667	-5.78421	7.2855e-09	1.30153e-07	NA
ENSG00000141574	SECTM1	133.685	-2.18535	0.377831	-5.78395	7.29667e-09	1.30216e-07	secreted and transmembrane 1 (SECTM1), mRNA.
ENSG00000256574	OR13A1	286.076	-2.90638	0.502551	-5.78325	7.32722e-09	1.30624e-07	olfactory receptor, family 13, subfamily A, member 1 (OR13A1), mRNA.
ENSG00000156261	CCT8	7937.45	0.896791	0.155114	5.7815	7.4038e-09	1.31851e-07	chaperonin containing TCP1, subunit 8 (theta) (CCT8), mRNA.
ENSG00000117862	TXNDC12	1362.4	0.838225	0.145001	5.78081	7.43431e-09	1.32256e-07	thioredoxin domain containing 12 (endoplasmic reticulum) (TXNDC12), transcript variant 1, mRNA.
ENSG00000162377	COA7	246.474	1.03604	0.17936	5.7763	7.63601e-09	1.35561e-07	NA
ENSG00000242220	TCP10L	12.7759	1.69711	0.293803	5.77634	7.63425e-09	1.35561e-07	t-complex 10-like (TCP10L), mRNA.
ENSG00000135631	RAB11FIP5	346.673	-2.48836	0.430927	-5.77444	7.72099e-09	1.36927e-07	RAB11 family interacting protein 5 (class I) (RAB11FIP5), mRNA.
ENSG00000160216	AGPAT3	1675.36	-1.23671	0.214217	-5.77318	7.77891e-09	1.37811e-07	1-acylglycerol-3-phosphate O-acyltransferase 3 (AGPAT3), transcript variant 1, mRNA.
ENSG00000066923	STAG3	3618.13	-2.03811	0.353306	-5.76869	7.98911e-09	1.41387e-07	stromal antigen 3 (STAG3), mRNA.
ENSG00000160318	CLDND2	61.7457	-1.50201	0.260436	-5.76731	8.05491e-09	1.42404e-07	claudin domain containing 2 (CLDND2), mRNA.
ENSG00000077238	IL4R	2482.53	-1.54712	0.268318	-5.766	8.11771e-09	1.43365e-07	interleukin 4 receptor (IL4R), transcript variant 4, mRNA.
ENSG00000174032	SLC25A30	1486.54	-1.39974	0.242772	-5.76563	8.13525e-09	1.43526e-07	solute carrier family 25, member 30 (SLC25A30), nuclear gene encoding mitochondrial protein, mRNA.
ENSG00000079739	PGM1	472.752	1.50557	0.26115	5.76515	8.15838e-09	1.43785e-07	phosphoglucomutase 1 (PGM1), transcript variant 1, mRNA.
ENSG00000154654	NCAM2	53.3623	-3.91031	0.678333	-5.76458	8.18604e-09	1.44123e-07	neural cell adhesion molecule 2 (NCAM2), mRNA.
ENSG00000123999	INHA	1.49038	3.75745	0.651876	5.76406	8.21159e-09	1.44424e-07	inhibin, alpha (INHA), mRNA.
ENSG00000196937	FAM3C	2043.24	1.33473	0.231604	5.76297	8.26481e-09	1.4521e-07	family with sequence similarity 3, member C (FAM3C), transcript variant 1, mRNA.
ENSG00000154188	ANGPT1	88.1211	-2.66319	0.46218	-5.76225	8.29989e-09	1.45676e-07	angiopoietin 1 (ANGPT1), transcript variant 1, mRNA.
ENSG00000164484	TMEM200A	43.4576	-2.98911	0.51901	-5.75926	8.44833e-09	1.47976e-07	transmembrane protein 200A (TMEM200A), transcript variant 2, mRNA.
ENSG00000165097	KDM1B	2471.81	0.953532	0.16556	5.75943	8.44003e-09	1.47976e-07	lysine (K)-specific demethylase 1B (KDM1B), mRNA.
ENSG00000037280	FLT4	3691.97	-2.77788	0.482662	-5.75533	8.6475e-09	1.51309e-07	fms-related tyrosine kinase 4 (FLT4), transcript variant 1, mRNA.
ENSG00000140022	STON2	240.818	-2.32887	0.404683	-5.75479	8.67473e-09	1.5163e-07	stonin 2 (STON2), transcript variant 1, mRNA.
ENSG00000183307	CECR6	154.33	-2.3412	0.407313	-5.74792	9.03478e-09	1.57761e-07	cat eye syndrome chromosome region, candidate 6 (CECR6), transcript variant 1, mRNA.
ENSG00000198648	STK39	2424.47	1.1661	0.2029	5.74714	9.07632e-09	1.58324e-07	serine threonine kinase 39 (STK39), mRNA.
ENSG00000181666	HKR1	2133.67	0.888322	0.154724	5.74135	9.39255e-09	1.63673e-07	HKR1, GLI-Kruppel zinc finger family member (HKR1), mRNA.
ENSG00000011600	TYROBP	514.604	-2.17796	0.37947	-5.73949	9.4964e-09	1.65313e-07	TYRO protein tyrosine kinase binding protein (TYROBP), transcript variant 1, mRNA.
ENSG00000256374	PPIAL4D	4.73784	-3.19136	0.556187	-5.73792	9.58476e-09	1.66681e-07	peptidylprolyl isomerase A (cyclophilin A)-like 4D (PPIAL4D), mRNA.
ENSG00000115295	CLIP4	336.442	-2.2925	0.399568	-5.73746	9.61052e-09	1.66958e-07	CAP-GLY domain containing linker protein family, member 4 (CLIP4), mRNA.
ENSG00000126878	AIF1L	180.345	-2.938	0.512249	-5.7355	9.72245e-09	1.68731e-07	allograft inflammatory factor 1-like (AIF1L), transcript variant 3, mRNA.
ENSG00000130164	LDLR	2199.68	-1.83562	0.320094	-5.73462	9.77331e-09	1.69441e-07	low density lipoprotein receptor (LDLR), transcript variant 2, mRNA.
ENSG00000124171	PARD6B	161.549	1.19935	0.209187	5.73337	9.8452e-09	1.70354e-07	par-6 partitioning defective 6 homolog beta (C. elegans) (PARD6B), mRNA.
ENSG00000126353	CCR7	1047.47	-1.94625	0.339461	-5.73336	9.84604e-09	1.70354e-07	chemokine (C-C motif) receptor 7 (CCR7), mRNA.
ENSG00000183665	TRMT12	700.675	-1.18696	0.207125	-5.73062	1.00063e-08	1.72952e-07	tRNA methyltransferase 12 homolog (S. cerevisiae) (TRMT12), mRNA.
ENSG00000099864	PALM	1095.95	-2.31901	0.404789	-5.72893	1.01067e-08	1.74334e-07	paralemmin (PALM), transcript variant 2, mRNA.
ENSG00000162869	PPP1R21	1093.5	0.751328	0.131146	5.72895	1.01056e-08	1.74334e-07	protein phosphatase 1, regulatory subunit 21 (PPP1R21), transcript variant 5, mRNA.
ENSG00000170545	SMAGP	542.667	-1.52094	0.265503	-5.72854	1.01299e-08	1.74557e-07	small cell adhesion glycoprotein (SMAGP), transcript variant 2, mRNA.
ENSG00000115919	KYNU	114.313	-2.28014	0.398073	-5.72794	1.01656e-08	1.74995e-07	kynureninase (KYNU), transcript variant 2, mRNA.
ENSG00000135763	URB2	1001.3	1.00196	0.175018	5.72491	1.03492e-08	1.77974e-07	URB2 ribosome biogenesis 2 homolog (S. cerevisiae) (URB2), mRNA.
ENSG00000154133	ROBO4	76.8718	-2.79846	0.489175	-5.72078	1.06039e-08	1.8217e-07	roundabout, axon guidance receptor, homolog 4 (Drosophila) (ROBO4), mRNA.
ENSG00000133112	TPT1	87318.1	-1.19659	0.209193	-5.72005	1.0649e-08	1.82762e-07	tumor protein, translationally-controlled 1 (TPT1), mRNA.
ENSG00000198053	SIRPA	496.107	-2.12541	0.371595	-5.7197	1.06715e-08	1.82963e-07	signal-regulatory protein alpha (SIRPA), transcript variant 1, mRNA.
ENSG00000116062	MSH6	9646.19	1.11211	0.194456	5.71909	1.07097e-08	1.83432e-07	mutS homolog 6 (E. coli) (MSH6), mRNA.
ENSG00000130635	COL5A1	6925.7	-2.26473	0.39603	-5.71859	1.07412e-08	1.83789e-07	collagen, type V, alpha 1 (COL5A1), transcript variant 1, mRNA.
ENSG00000169908	TM4SF1	17.5544	-3.79226	0.663182	-5.71828	1.07607e-08	1.83936e-07	transmembrane 4 L six family member 1 (TM4SF1), mRNA.
ENSG00000158156	XKR8	307.932	-1.23555	0.21613	-5.71671	1.08605e-08	1.85456e-07	XK, Kell blood group complex subunit-related family, member 8 (XKR8), mRNA.
ENSG00000174175	SELP	50.1375	-2.27249	0.397541	-5.71637	1.08824e-08	1.85644e-07	selectin P (granule membrane protein 140kDa, antigen CD62) (SELP), mRNA.
ENSG00000172819	RARG	242.234	-1.34066	0.234549	-5.71593	1.09106e-08	1.85939e-07	retinoic acid receptor, gamma (RARG), transcript variant 2, mRNA.
ENSG00000164742	ADCY1	33.4755	1.91666	0.33554	5.71216	1.11548e-08	1.89721e-07	adenylate cyclase 1 (brain) (ADCY1), mRNA.
ENSG00000181045	SLC26A11	244.427	-1.94761	0.34095	-5.7123	1.11457e-08	1.89721e-07	solute carrier family 26, member 11 (SLC26A11), transcript variant 2, mRNA.
ENSG00000163386	NBPF10	1514.7	-1.27725	0.22372	-5.70914	1.13546e-08	1.92926e-07	neuroblastoma breakpoint family, member 10 (NBPF10), mRNA.
ENSG00000109501	WFS1	2356.61	-2.50495	0.438794	-5.70872	1.1383e-08	1.93216e-07	Wolfram syndrome 1 (wolframin) (WFS1), transcript variant 2, mRNA.
ENSG00000115758	ODC1	6988.35	1.43059	0.250673	5.707	1.14984e-08	1.94615e-07	ornithine decarboxylase 1 (ODC1), mRNA.
ENSG00000123405	NFE2	1185.94	-2.06414	0.361684	-5.70702	1.14971e-08	1.94615e-07	nuclear factor (erythroid-derived 2), 45kDa (NFE2), transcript variant 1, mRNA.
ENSG00000160791	CCR5	139.66	-2.54385	0.445744	-5.70698	1.14997e-08	1.94615e-07	chemokine (C-C motif) receptor 5 (gene/pseudogene) (CCR5), transcript variant B, mRNA.
ENSG00000143776	CDC42BPA	338.458	-2.52073	0.441715	-5.70669	1.15196e-08	1.94758e-07	CDC42 binding protein kinase alpha (DMPK-like) (CDC42BPA), transcript variant A, mRNA.
ENSG00000119922	IFIT2	1448.63	-1.73511	0.30409	-5.70593	1.15709e-08	1.95431e-07	interferon-induced protein with tetratricopeptide repeats 2 (IFIT2), mRNA.
ENSG00000173372	C1QA	108.368	-3.07376	0.53878	-5.70504	1.16319e-08	1.96267e-07	complement component 1, q subcomponent, A chain (C1QA), mRNA.
ENSG00000164061	BSN	29.1788	1.27915	0.224362	5.70125	1.18934e-08	2.0048e-07	bassoon presynaptic cytomatrix protein (BSN), mRNA.
ENSG00000185215	TNFAIP2	2579.44	-1.74122	0.305638	-5.69701	1.21924e-08	2.05318e-07	tumor necrosis factor, alpha-induced protein 2 (TNFAIP2), mRNA.
ENSG00000169435	RASSF6	23.5456	-2.82461	0.495888	-5.69607	1.22598e-08	2.06248e-07	Ras association (RalGDS/AF-6) domain family member 6 (RASSF6), transcript variant 1, mRNA.
ENSG00000164663	USP49	1668.2	1.05316	0.185139	5.6885	1.28157e-08	2.15388e-07	ubiquitin specific peptidase 49 (USP49), mRNA.
ENSG00000130830	MPP1	6123.25	-1.29991	0.228523	-5.68833	1.28291e-08	2.15399e-07	membrane protein, palmitoylated 1, 55kDa (MPP1), transcript variant 4, mRNA.
ENSG00000109089	CDR2L	21.5964	2.30405	0.405177	5.68652	1.29656e-08	2.1705e-07	cerebellar degeneration-related protein 2-like (CDR2L), mRNA.
ENSG00000182162	P2RY8	6654.66	-1.29225	0.227246	-5.68659	1.29602e-08	2.1705e-07	purinergic receptor P2Y, G-protein coupled, 8 (P2RY8), mRNA.
ENSG00000185024	BRF1	3359.91	1.08037	0.189986	5.68656	1.29625e-08	2.1705e-07	BRF1, RNA polymerase III transcription initiation factor 90 kDa subunit (BRF1), transcript variant 7, mRNA.
ENSG00000162836	ACP6	250.045	1.34822	0.237386	5.67943	1.35148e-08	2.26021e-07	acid phosphatase 6, lysophosphatidic (ACP6), mRNA.
ENSG00000132846	ZBED3	520.385	1.28309	0.225996	5.67749	1.36683e-08	2.28364e-07	zinc finger, BED-type containing 3 (ZBED3), mRNA.
ENSG00000025708	TYMP	405.625	-2.08867	0.367909	-5.67714	1.36967e-08	2.28614e-07	thymidine phosphorylase (TYMP), nuclear gene encoding mitochondrial protein, transcript variant 5, mRNA.
ENSG00000167995	BEST1	461.924	-1.785	0.31448	-5.67602	1.37861e-08	2.29881e-07	bestrophin 1 (BEST1), transcript variant 1, mRNA.
ENSG00000239697	TNFSF12	57.0208	-1.8932	0.333571	-5.67553	1.38258e-08	2.30317e-07	tumor necrosis factor (ligand) superfamily, member 12 (TNFSF12), transcript variant 1, mRNA.
ENSG00000102970	CCL17	510.234	-3.88689	0.68514	-5.67313	1.4021e-08	2.3334e-07	chemokine (C-C motif) ligand 17 (CCL17), mRNA.
ENSG00000185745	IFIT1	397.351	-2.23653	0.394419	-5.67044	1.42432e-08	2.36808e-07	interferon-induced protein with tetratricopeptide repeats 1 (IFIT1), transcript variant 4, mRNA.
ENSG00000088367	EPB41L1	49.6949	2.44406	0.431216	5.66782	1.44626e-08	2.40221e-07	erythrocyte membrane protein band 4.1-like 1 (EPB41L1), transcript variant 3, mRNA.
ENSG00000165568	AKR1E2	47.3509	-2.73358	0.482392	-5.66673	1.45545e-08	2.41512e-07	aldo-keto reductase family 1, member E2 (AKR1E2), transcript variant 2, mRNA.
ENSG00000163554	SPTA1	4918.07	-1.80566	0.319038	-5.6597	1.51636e-08	2.51374e-07	spectrin, alpha, erythrocytic 1 (elliptocytosis 2) (SPTA1), mRNA.
ENSG00000069667	RORA	1575.22	-1.99814	0.35308	-5.65918	1.52101e-08	2.51898e-07	RAR-related orphan receptor A (RORA), transcript variant 4, mRNA.
ENSG00000165476	REEP3	1241.08	-1.13172	0.2	-5.65861	1.52602e-08	2.52483e-07	receptor accessory protein 3 (REEP3), mRNA.
ENSG00000137462	TLR2	955.123	-1.8316	0.323748	-5.65747	1.53623e-08	2.53925e-07	toll-like receptor 2 (TLR2), mRNA.
ENSG00000160867	FGFR4	183.576	1.58741	0.280603	5.65715	1.53906e-08	2.54146e-07	fibroblast growth factor receptor 4 (FGFR4), transcript variant 1, mRNA.
ENSG00000186350	RXRA	595.031	-1.69706	0.300174	-5.65358	1.57142e-08	2.59239e-07	retinoid X receptor, alpha (RXRA), mRNA.
ENSG00000177791	MYOZ1	4.17537	2.51489	0.444904	5.65265	1.5799e-08	2.60386e-07	myozenin 1 (MYOZ1), mRNA.
ENSG00000183741	CBX6	1867.04	1.02832	0.18198	5.65074	1.59757e-08	2.63042e-07	chromobox homolog 6 (CBX6), mRNA.
ENSG00000152894	PTPRK	1608.79	2.95366	0.52306	5.64689	1.63374e-08	2.68478e-07	protein tyrosine phosphatase, receptor type, K (PTPRK), transcript variant 1, mRNA.
ENSG00000165659	DACH1	100.756	-2.98733	0.529019	-5.64691	1.63356e-08	2.68478e-07	dachshund homolog 1 (Drosophila) (DACH1), transcript variant 1, mRNA.
ENSG00000103653	CSK	4351.45	-0.848703	0.15031	-5.64636	1.63878e-08	2.69048e-07	c-src tyrosine kinase (CSK), transcript variant 1, mRNA.
ENSG00000137275	RIPK1	1733.75	-0.641043	0.113556	-5.64517	1.6502e-08	2.70469e-07	receptor (TNFRSF)-interacting serine-threonine kinase 1 (RIPK1), mRNA.
ENSG00000182985	CADM1	68.2956	-2.83093	0.501482	-5.64512	1.65062e-08	2.70469e-07	cell adhesion molecule 1 (CADM1), transcript variant 1, mRNA.
ENSG00000163517	HDAC11	103.954	-1.39486	0.247122	-5.64444	1.65724e-08	2.71032e-07	histone deacetylase 11 (HDAC11), transcript variant 1, mRNA.
ENSG00000170396	ZNF804A	24.2912	-3.21038	0.568763	-5.6445	1.65664e-08	2.71032e-07	zinc finger protein 804A (ZNF804A), mRNA.
ENSG00000118308	LRMP	15675.9	1.52799	0.270749	5.64357	1.66557e-08	2.72133e-07	lymphoid-restricted membrane protein (LRMP), transcript variant 1, mRNA.
ENSG00000074706	IPCEF1	889.099	-2.22615	0.394663	-5.64062	1.69434e-08	2.76569e-07	interaction protein for cytohesin exchange factors 1 (IPCEF1), transcript variant 3, mRNA.
ENSG00000173930	SLCO4C1	86.0188	-2.29615	0.40713	-5.63985	1.70201e-08	2.77555e-07	solute carrier organic anion transporter family, member 4C1 (SLCO4C1), mRNA.
ENSG00000123700	KCNJ2	378.283	3.08117	0.546467	5.63835	1.71686e-08	2.79708e-07	potassium inwardly-rectifying channel, subfamily J, member 2 (KCNJ2), mRNA.
ENSG00000161911	TREML1	25.3213	-2.41915	0.429122	-5.63744	1.72601e-08	2.80931e-07	triggering receptor expressed on myeloid cells-like 1 (TREML1), transcript variant 1, mRNA.
ENSG00000114656	KIAA1257	71.5081	-2.59201	0.460385	-5.63008	1.80124e-08	2.92895e-07	KIAA1257 (KIAA1257), mRNA.
ENSG00000158715	SLC45A3	333.854	-2.14969	0.381891	-5.62908	1.81173e-08	2.9432e-07	solute carrier family 45, member 3 (SLC45A3), mRNA.
ENSG00000185361	TNFAIP8L1	701.725	-1.12048	0.19906	-5.62887	1.81395e-08	2.944e-07	tumor necrosis factor, alpha-induced protein 8-like 1 (TNFAIP8L1), transcript variant 2, mRNA.
ENSG00000143554	SLC27A3	2041.61	-1.49159	0.26528	-5.62267	1.88025e-08	3.0487e-07	solute carrier family 27 (fatty acid transporter), member 3 (SLC27A3), mRNA.
ENSG00000183682	BMP8A	21.9505	2.05168	0.364971	5.6215	1.89309e-08	3.06659e-07	bone morphogenetic protein 8a (BMP8A), mRNA.
ENSG00000143995	MEIS1	83.051	-2.42112	0.430717	-5.62114	1.89701e-08	3.07002e-07	Meis homeobox 1 (MEIS1), mRNA.
ENSG00000177182	CLVS1	20.963	2.78723	0.496064	5.61869	1.92413e-08	3.11096e-07	clavesin 1 (CLVS1), mRNA.
ENSG00000103522	IL21R	346.365	-1.73321	0.308684	-5.61483	1.9676e-08	3.17822e-07	interleukin 21 receptor (IL21R), transcript variant 3, mRNA.
ENSG00000196118	C16orf93	38.8112	1.34456	0.239548	5.61291	1.98954e-08	3.2106e-07	chromosome 16 open reading frame 93 (C16orf93), transcript variant 1, mRNA.
ENSG00000183918	SH2D1A	384.808	-2.26525	0.403718	-5.61098	2.0118e-08	3.24345e-07	SH2 domain containing 1A (SH2D1A), transcript variant 1, mRNA.
ENSG00000141076	CIRH1A	1180.34	0.642252	0.114478	5.61028	2.01995e-08	3.25351e-07	cirrhosis, autosomal recessive 1A (cirhin) (CIRH1A), mRNA.
ENSG00000007047	MARK4	1381.72	0.759606	0.135469	5.60722	2.05604e-08	3.30851e-07	MAP/microtubule affinity-regulating kinase 4 (MARK4), transcript variant 1, mRNA.
ENSG00000116824	CD2	467.902	-2.05411	0.366396	-5.60626	2.06751e-08	3.32383e-07	CD2 molecule (CD2), mRNA.
ENSG00000132514	CLEC10A	22.5533	-3.41702	0.609733	-5.60412	2.09313e-08	3.36184e-07	C-type lectin domain family 10, member A (CLEC10A), transcript variant 2, mRNA.
ENSG00000117791	MARC2	35.2236	-3.35723	0.599328	-5.60166	2.12308e-08	3.40674e-07	mitochondrial amidoxime reducing component 2 (MARC2), nuclear gene encoding mitochondrial protein, mRNA.
ENSG00000135502	SLC26A10	29.6676	2.9236	0.522054	5.6002	2.14106e-08	3.43235e-07	solute carrier family 26, member 10 (SLC26A10), mRNA.
ENSG00000138443	ABI2	1434.19	1.00211	0.179002	5.59836	2.16395e-08	3.46577e-07	abl-interactor 2 (ABI2), mRNA.
ENSG00000100403	ZC3H7B	4260.73	0.589116	0.105397	5.5895	2.27721e-08	3.64375e-07	zinc finger CCCH-type containing 7B (ZC3H7B), mRNA.
ENSG00000065989	PDE4A	598.515	1.99716	0.357476	5.58684	2.31236e-08	3.69652e-07	phosphodiesterase 4A, cAMP-specific (PDE4A), transcript variant 5, mRNA.
ENSG00000144199	FAHD2B	118.715	1.4503	0.259618	5.58629	2.31972e-08	3.70134e-07	fumarylacetoacetate hydrolase domain containing 2B (FAHD2B), mRNA.
ENSG00000204681	GABBR1	2715.54	-1.54804	0.277108	-5.58639	2.31839e-08	3.70134e-07	gamma-aminobutyric acid (GABA) B receptor, 1 (GABBR1), transcript variant 2, mRNA.
ENSG00000177575	CD163	140.216	-2.6887	0.481474	-5.5843	2.34643e-08	3.74044e-07	CD163 molecule (CD163), transcript variant 1, mRNA.
ENSG00000112096	SOD2	15656.2	-1.34005	0.239977	-5.58408	2.34934e-08	3.74158e-07	superoxide dismutase 2, mitochondrial (SOD2), nuclear gene encoding mitochondrial protein, transcript variant 2, mRNA.
ENSG00000103037	SETD6	300.479	1.22358	0.219159	5.58305	2.36336e-08	3.7604e-07	SET domain containing 6 (SETD6), transcript variant 1, mRNA.
ENSG00000081760	AACS	561.042	1.33164	0.238575	5.58165	2.38247e-08	3.78726e-07	acetoacetyl-CoA synthetase (AACS), mRNA.
ENSG00000141434	MEP1B	12.0815	1.75874	0.315134	5.58093	2.3924e-08	3.7995e-07	meprin A, beta (MEP1B), mRNA.
ENSG00000211454	AKR7L	56.6226	1.32035	0.236665	5.57897	2.41942e-08	3.83883e-07	aldo-keto reductase family 7-like (AKR7L), transcript variant 1, non-coding RNA.
ENSG00000021355	SERPINB1	4937.15	-1.20042	0.215276	-5.57618	2.4586e-08	3.89736e-07	serpin peptidase inhibitor, clade B (ovalbumin), member 1 (SERPINB1), transcript variant 2, non-coding RNA.
ENSG00000073712	FERMT2	461.953	-2.59712	0.465863	-5.57486	2.47729e-08	3.92334e-07	fermitin family member 2 (FERMT2), transcript variant 1, mRNA.
ENSG00000138115	CYP2C8	59.8511	1.83561	0.329295	5.57436	2.4844e-08	3.93093e-07	cytochrome P450, family 2, subfamily C, polypeptide 8 (CYP2C8), transcript variant 4, mRNA.
ENSG00000170899	GSTA4	97.0728	-1.86544	0.334804	-5.57172	2.5223e-08	3.98719e-07	glutathione S-transferase alpha 4 (GSTA4), mRNA.
ENSG00000166405	RIC3	125.268	-2.07449	0.372387	-5.5708	2.53579e-08	4.00481e-07	resistance to inhibitors of cholinesterase 3 homolog (C. elegans) (RIC3), transcript variant 1, mRNA.
ENSG00000101347	SAMHD1	2603.52	-1.59308	0.286019	-5.56985	2.54965e-08	4.02296e-07	SAM domain and HD domain 1 (SAMHD1), mRNA.
ENSG00000122033	MTIF3	780.787	-1.02207	0.183527	-5.56905	2.56129e-08	4.03601e-07	mitochondrial translational initiation factor 3 (MTIF3), nuclear gene encoding mitochondrial protein, transcript variant 1, mRNA.
ENSG00000164283	ESM1	62.8053	2.96799	0.532952	5.56896	2.56266e-08	4.03601e-07	endothelial cell-specific molecule 1 (ESM1), transcript variant 1, mRNA.
ENSG00000104714	ERICH1	1658.77	-0.996484	0.179029	-5.56605	2.60572e-08	4.10004e-07	glutamate-rich 1 (ERICH1), mRNA.
ENSG00000140284	SLC27A2	228.692	2.51576	0.452152	5.56397	2.63712e-08	4.14561e-07	solute carrier family 27 (fatty acid transporter), member 2 (SLC27A2), transcript variant 1, mRNA.
ENSG00000132294	EFR3A	4631.53	-1.20689	0.216929	-5.56353	2.6437e-08	4.15211e-07	EFR3 homolog A (S. cerevisiae) (EFR3A), mRNA.
ENSG00000148798	INA	17.0414	2.87356	0.516516	5.56335	2.64648e-08	4.15266e-07	internexin neuronal intermediate filament protein, alpha (INA), mRNA.
ENSG00000132274	TRIM22	11054.5	-0.937869	0.168603	-5.5626	2.65779e-08	4.16656e-07	tripartite motif containing 22 (TRIM22), transcript variant 1, mRNA.
ENSG00000174136	RGMB	275.302	-2.52522	0.454272	-5.55884	2.71579e-08	4.25357e-07	RGM domain family, member B (RGMB), mRNA.
ENSG00000060982	BCAT1	3406.4	1.7071	0.30717	5.55753	2.73624e-08	4.28166e-07	branched chain amino-acid transaminase 1, cytosolic (BCAT1), transcript variant 5, mRNA.
ENSG00000077984	CST7	778.377	-1.98067	0.356439	-5.55683	2.74713e-08	4.29475e-07	cystatin F (leukocystatin) (CST7), mRNA.
ENSG00000164830	OXR1	1634.05	-1.12017	0.201598	-5.55645	2.75324e-08	4.30036e-07	oxidation resistance 1 (OXR1), transcript variant 4, mRNA.
ENSG00000174327	SLC16A13	84.5359	-1.59915	0.287813	-5.55621	2.75693e-08	4.30218e-07	solute carrier family 16, member 13 (monocarboxylic acid transporter 13) (SLC16A13), mRNA.
ENSG00000198598	MMP17	618.8	-2.24081	0.403425	-5.55447	2.78463e-08	4.34142e-07	matrix metallopeptidase 17 (membrane-inserted) (MMP17), mRNA.
ENSG00000119280	C1orf198	218.609	1.50151	0.27046	5.55171	2.82892e-08	4.40644e-07	chromosome 1 open reading frame 198 (C1orf198), transcript variant 3, mRNA.
ENSG00000147459	DOCK5	659.646	-2.47078	0.44514	-5.55057	2.84737e-08	4.43113e-07	dedicator of cytokinesis 5 (DOCK5), mRNA.
ENSG00000090238	YPEL3	4050.92	-1.08984	0.196407	-5.54889	2.87496e-08	4.46997e-07	yippee-like 3 (Drosophila) (YPEL3), transcript variant 1, mRNA.
ENSG00000166974	MAPRE2	3975.99	-0.718361	0.129532	-5.54583	2.92563e-08	4.5446e-07	microtubule-associated protein, RP/EB family, member 2 (MAPRE2), transcript variant 2, mRNA.
ENSG00000135452	TSPAN31	546.961	0.669721	0.120765	5.54566	2.92843e-08	4.5448e-07	tetraspanin 31 (TSPAN31), mRNA.
ENSG00000183484	GPR132	1508.89	-1.48025	0.266933	-5.54541	2.93267e-08	4.54725e-07	G protein-coupled receptor 132 (GPR132), mRNA.
ENSG00000206579	XKR4	172.319	-3.08665	0.556848	-5.54309	2.97187e-08	4.60383e-07	XK, Kell blood group complex subunit-related family, member 4 (XKR4), mRNA.
ENSG00000154642	C21orf91	1491.48	1.3697	0.247139	5.5422	2.98691e-08	4.62293e-07	chromosome 21 open reading frame 91 (C21orf91), transcript variant 2, mRNA.
ENSG00000166908	PIP4K2C	208.161	1.94253	0.350578	5.54094	3.00851e-08	4.65212e-07	phosphatidylinositol-5-phosphate 4-kinase, type II, gamma (PIP4K2C), transcript variant 2, mRNA.
ENSG00000109062	SLC9A3R1	1521.96	-1.31461	0.237302	-5.53982	3.02777e-08	4.67766e-07	solute carrier family 9, subfamily A (NHE3, cation proton antiporter 3), member 3 regulator 1 (SLC9A3R1), mRNA.
ENSG00000150995	ITPR1	7304.33	-1.25725	0.226984	-5.53893	3.04329e-08	4.69738e-07	inositol 1,4,5-trisphosphate receptor, type 1 (ITPR1), transcript variant 2, mRNA.
ENSG00000152104	PTPN14	961.659	-2.86046	0.516518	-5.53797	3.05992e-08	4.71876e-07	protein tyrosine phosphatase, non-receptor type 14 (PTPN14), mRNA.
ENSG00000183145	RIPPLY3	40.954	-2.50084	0.451786	-5.53545	3.10431e-08	4.78081e-07	ripply3 homolog (zebrafish) (RIPPLY3), mRNA.
ENSG00000184293	CLECL1	808.009	-2.39615	0.43288	-5.53537	3.10577e-08	4.78081e-07	C-type lectin-like 1 (CLECL1), transcript variant 3, mRNA.
ENSG00000233276	GPX1	5906.39	-1.28171	0.231607	-5.53399	3.13027e-08	4.81417e-07	glutathione peroxidase 1 (GPX1), transcript variant 1, mRNA.
ENSG00000162819	BROX	2587.02	-0.838703	0.151585	-5.53288	3.15006e-08	4.84023e-07	BRO1 domain and CAAX motif containing (BROX), mRNA.
ENSG00000115590	IL1R2	113.158	-3.18507	0.575758	-5.53196	3.16665e-08	4.86134e-07	interleukin 1 receptor, type II (IL1R2), transcript variant 3, mRNA.
ENSG00000196159	FAT4	63.8618	-2.68843	0.486016	-5.53157	3.17381e-08	4.86795e-07	FAT atypical cadherin 4 (FAT4), mRNA.
ENSG00000104783	KCNN4	452.39	-1.56563	0.283054	-5.53121	3.18035e-08	4.87358e-07	potassium intermediate/small conductance calcium-activated channel, subfamily N, member 4 (KCNN4), mRNA.
ENSG00000151651	ADAM8	2008.15	-1.84236	0.333152	-5.53008	3.20087e-08	4.90061e-07	ADAM metallopeptidase domain 8 (ADAM8), transcript variant 1, mRNA.
ENSG00000129990	SYT5	19.4528	2.4287	0.439197	5.52988	3.20457e-08	4.90188e-07	synaptotagmin V (SYT5), mRNA.
ENSG00000206344	HCG27	192.042	-1.6691	0.302055	-5.52582	3.27958e-08	5.01211e-07	HLA complex group 27 (non-protein coding) (HCG27), non-coding RNA.
ENSG00000163359	COL6A3	226.979	-2.79348	0.505593	-5.52517	3.29173e-08	5.02616e-07	collagen, type VI, alpha 3 (COL6A3), transcript variant 4, mRNA.
ENSG00000183762	KREMEN1	140.126	-2.46329	0.445947	-5.52372	3.3189e-08	5.0631e-07	kringle containing transmembrane protein 1 (KREMEN1), transcript variant 3, mRNA.
ENSG00000070961	ATP2B1	3589.46	-1.19009	0.215471	-5.52317	3.32929e-08	5.07441e-07	ATPase, Ca++ transporting, plasma membrane 1 (ATP2B1), transcript variant 1, mRNA.
ENSG00000137747	TMPRSS13	29.4098	-2.00556	0.363232	-5.52142	3.36262e-08	5.12062e-07	transmembrane protease, serine 13 (TMPRSS13), transcript variant 4, mRNA.
ENSG00000183696	UPP1	616.425	-1.80897	0.327801	-5.51849	3.41924e-08	5.2022e-07	uridine phosphorylase 1 (UPP1), transcript variant 2, mRNA.
ENSG00000161921	CXCL16	274.417	-2.08243	0.377442	-5.51722	3.44405e-08	5.23526e-07	chemokine (C-X-C motif) ligand 16 (CXCL16), transcript variant 1, mRNA.
ENSG00000163734	CXCL3	19.7485	-3.26653	0.592207	-5.51585	3.47089e-08	5.27136e-07	chemokine (C-X-C motif) ligand 3 (CXCL3), mRNA.
ENSG00000196588	MKL1	2089.31	0.906588	0.164433	5.51341	3.51941e-08	5.34027e-07	megakaryoblastic leukemia (translocation) 1 (MKL1), mRNA.
ENSG00000123560	PLP1	7.54865	1.97126	0.357586	5.51268	3.53412e-08	5.35783e-07	proteolipid protein 1 (PLP1), transcript variant 3, mRNA.
ENSG00000170365	SMAD1	1401.9	-2.43219	0.441216	-5.51246	3.53843e-08	5.35959e-07	SMAD family member 1 (SMAD1), transcript variant 1, mRNA.
ENSG00000131748	STARD3	2459.75	-0.629575	0.114305	-5.50783	3.63278e-08	5.4976e-07	StAR-related lipid transfer (START) domain containing 3 (STARD3), transcript variant 2, mRNA.
ENSG00000182827	ACBD3	2011.58	0.836743	0.152042	5.50335	3.72637e-08	5.62944e-07	acyl-CoA binding domain containing 3 (ACBD3), mRNA.
ENSG00000186810	CXCR3	140.271	-2.28256	0.414759	-5.50335	3.72651e-08	5.62944e-07	chemokine (C-X-C motif) receptor 3 (CXCR3), transcript variant 1, mRNA.
ENSG00000187498	COL4A1	110.055	3.57077	0.649454	5.49811	3.83881e-08	5.79396e-07	collagen, type IV, alpha 1 (COL4A1), mRNA.
ENSG00000137491	SLCO2B1	44.0762	-3.05653	0.555983	-5.49752	3.8516e-08	5.80811e-07	solute carrier organic anion transporter family, member 2B1 (SLCO2B1), transcript variant 2, mRNA.
ENSG00000124019	FAM124B	130.252	-2.23061	0.40576	-5.49736	3.85515e-08	5.80832e-07	family with sequence similarity 124B (FAM124B), transcript variant 2, mRNA.
ENSG00000185133	INPP5J	11.0778	-2.57149	0.468365	-5.49034	4.01152e-08	6.03856e-07	inositol polyphosphate-5-phosphatase J (INPP5J), mRNA.
ENSG00000162065	TBC1D24	510.963	1.2467	0.227149	5.48844	4.05489e-08	6.09845e-07	TBC1 domain family, member 24 (TBC1D24), transcript variant 1, mRNA.
ENSG00000163913	IFT122	983.759	0.875301	0.1596	5.48435	4.14995e-08	6.23592e-07	intraflagellar transport 122 homolog (Chlamydomonas) (IFT122), transcript variant 4, mRNA.
ENSG00000213585	VDAC1	6463.66	1.26255	0.230291	5.48242	4.19555e-08	6.29887e-07	voltage-dependent anion channel 1 (VDAC1), transcript variant 3, non-coding RNA.
ENSG00000185340	GAS2L1	93.569	-2.01484	0.368027	-5.47471	4.3823e-08	6.57346e-07	growth arrest-specific 2 like 1 (GAS2L1), transcript variant 1, mRNA.
ENSG00000162006	MSLNL	4.83245	1.72832	0.315773	5.47329	4.41751e-08	6.62043e-07	NA
ENSG00000135363	LMO2	2084.59	-1.59714	0.291877	-5.47196	4.45095e-08	6.66468e-07	LIM domain only 2 (rhombotin-like 1) (LMO2), transcript variant 2, mRNA.
ENSG00000149639	SOGA1	2007	1.10301	0.201676	5.46925	4.51939e-08	6.76122e-07	RecName: Full=Protein SOGA1; AltName: Full=SOGA family member 1; AltName: Full=Suppressor of glucose by autophagy; AltName: Full=Suppressor of glucose, autophagy-associated protein 1; Contains: RecName: Full=N-terminal form; Contains: RecName: Full=C-terminal 80 kDa form; Short=80-kDa SOGA fragment;
ENSG00000084070	SMAP2	9252.04	-1.23401	0.225859	-5.46362	4.66513e-08	6.97312e-07	small ArfGAP2 (SMAP2), transcript variant 1, mRNA.
ENSG00000187922	LCN10	759.482	-2.59074	0.474221	-5.46315	4.67751e-08	6.9855e-07	lipocalin 10 (LCN10), mRNA.
ENSG00000173535	TNFRSF10C	117.097	-2.41449	0.442135	-5.46098	4.73509e-08	7.06529e-07	tumor necrosis factor receptor superfamily, member 10c, decoy without an intracellular domain (TNFRSF10C), mRNA.
ENSG00000171714	ANO5	36.7809	3.57025	0.653872	5.46017	4.75683e-08	7.09152e-07	anoctamin 5 (ANO5), transcript variant 1, mRNA.
ENSG00000115257	PCSK4	149.462	1.78021	0.326129	5.45862	4.79862e-08	7.14756e-07	proprotein convertase subtilisin/kexin type 4 (PCSK4), mRNA.
ENSG00000172878	METAP1D	225.522	1.18551	0.217196	5.45825	4.8086e-08	7.15615e-07	methionyl aminopeptidase type 1D (mitochondrial) (METAP1D), nuclear gene encoding mitochondrial protein, mRNA.
ENSG00000173193	PARP14	12228.3	-1.12921	0.20694	-5.45671	4.85045e-08	7.21214e-07	poly (ADP-ribose) polymerase family, member 14 (PARP14), mRNA.
ENSG00000135069	PSAT1	212.943	2.0225	0.370807	5.45432	4.91608e-08	7.29879e-07	phosphoserine aminotransferase 1 (PSAT1), transcript variant 1, mRNA.
ENSG00000169896	ITGAM	2154.46	-1.83781	0.336949	-5.45427	4.91731e-08	7.29879e-07	integrin, alpha M (complement component 3 receptor 3 subunit) (ITGAM), transcript variant 2, mRNA.
ENSG00000170832	USP32	2646.46	-0.93338	0.171135	-5.45407	4.92293e-08	7.30078e-07	ubiquitin specific peptidase 32 (USP32), mRNA.
ENSG00000072134	EPN2	152.736	-2.35324	0.431487	-5.4538	4.93059e-08	7.30578e-07	epsin 2 (EPN2), transcript variant 1, mRNA.
ENSG00000172260	NEGR1	1199.76	-2.67256	0.490355	-5.45026	5.02962e-08	7.44603e-07	neuronal growth regulator 1 (NEGR1), mRNA.
ENSG00000228672	PROB1	271.55	1.16374	0.213546	5.44962	5.04786e-08	7.46653e-07	proline-rich basic protein 1 (PROB1), mRNA.
ENSG00000111796	KLRB1	334.805	-1.74369	0.320112	-5.44714	5.1185e-08	7.56079e-07	killer cell lectin-like receptor subfamily B, member 1 (KLRB1), mRNA.
ENSG00000163141	BNIPL	57.7129	1.66144	0.305014	5.44708	5.12046e-08	7.56079e-07	BCL2/adenovirus E1B 19kD interacting protein like (BNIPL), transcript variant 2, mRNA.
ENSG00000003400	CASP10	2700.09	-1.14474	0.210202	-5.44591	5.15424e-08	7.60407e-07	caspase 10, apoptosis-related cysteine peptidase (CASP10), transcript variant 5, mRNA.
ENSG00000174996	KLC2	735.302	0.781968	0.143616	5.44485	5.18483e-08	7.64257e-07	kinesin light chain 2 (KLC2), transcript variant 4, mRNA.
ENSG00000116133	DHCR24	82.3894	-2.40169	0.441384	-5.44127	5.29011e-08	7.79102e-07	24-dehydrocholesterol reductase (DHCR24), mRNA.
ENSG00000065882	TBC1D1	6897.59	0.780993	0.143577	5.43954	5.34198e-08	7.86061e-07	TBC1 (tre-2/USP6, BUB2, cdc16) domain family, member 1 (TBC1D1), transcript variant 2, mRNA.
ENSG00000166897	ELFN2	690.659	-2.14662	0.394673	-5.43897	5.35893e-08	7.86655e-07	extracellular leucine-rich repeat and fibronectin type III domain containing 2 (ELFN2), mRNA.
ENSG00000197635	DPP4	190.285	-1.97757	0.363587	-5.43906	5.35633e-08	7.86655e-07	dipeptidyl-peptidase 4 (DPP4), mRNA.
ENSG00000198574	SH2D1B	96.3936	-2.32732	0.4279	-5.43894	5.35988e-08	7.86655e-07	SH2 domain containing 1B (SH2D1B), mRNA.
ENSG00000000003	TSPAN6	10.8673	-2.69296	0.495162	-5.43854	5.37183e-08	7.8773e-07	tetraspanin 6 (TSPAN6), mRNA.
ENSG00000062716	VMP1	2945.49	-1.03629	0.1906	-5.43697	5.41949e-08	7.93775e-07	vacuole membrane protein 1 (VMP1), mRNA.
ENSG00000187037	GPR141	67.9265	-2.34246	0.430847	-5.43687	5.42238e-08	7.93775e-07	G protein-coupled receptor 141 (GPR141), mRNA.
ENSG00000134717	BTF3L4	2459.24	-0.675363	0.124257	-5.43521	5.47319e-08	8.00524e-07	basic transcription factor 3-like 4 (BTF3L4), transcript variant 1, mRNA.
ENSG00000085563	ABCB1	270.489	-2.23479	0.41121	-5.43468	5.48944e-08	8.02212e-07	ATP-binding cassette, sub-family B (MDR/TAP), member 1 (ABCB1), mRNA.
ENSG00000185272	RBM11	75.4664	-2.5116	0.46238	-5.4319	5.57587e-08	8.14144e-07	RNA binding motif protein 11 (RBM11), mRNA.
ENSG00000171729	TMEM51	19.4165	-2.81488	0.51868	-5.42702	5.7303e-08	8.35976e-07	transmembrane protein 51 (TMEM51), transcript variant 3, mRNA.
ENSG00000160932	LY6E	2603.78	-1.65138	0.304376	-5.42548	5.77996e-08	8.42498e-07	lymphocyte antigen 6 complex, locus E (LY6E), transcript variant 2, mRNA.
ENSG00000156968	MPV17L	81.979	2.74796	0.506553	5.42482	5.80122e-08	8.44874e-07	MPV17 mitochondrial membrane protein-like (MPV17L), nuclear gene encoding mitochondrial protein, transcript variant 1, mRNA.
ENSG00000117122	MFAP2	45.7767	-2.45167	0.452065	-5.42327	5.85177e-08	8.51507e-07	microfibrillar-associated protein 2 (MFAP2), transcript variant 2, mRNA.
ENSG00000131381	ZFYVE20	1384.24	-0.761187	0.140429	-5.42045	5.94503e-08	8.63921e-07	zinc finger, FYVE domain containing 20 (ZFYVE20), mRNA.
ENSG00000173262	SLC2A14	181.874	-1.96594	0.362693	-5.42038	5.94723e-08	8.63921e-07	solute carrier family 2 (facilitated glucose transporter), member 14 (SLC2A14), mRNA.
ENSG00000110002	VWA5A	67.0989	-2.18395	0.402996	-5.41929	5.98351e-08	8.68304e-07	von Willebrand factor A domain containing 5A (VWA5A), transcript variant 2, mRNA.
ENSG00000171033	PKIA	213.362	2.28879	0.42235	5.41917	5.9876e-08	8.68304e-07	protein kinase (cAMP-dependent, catalytic) inhibitor alpha (PKIA), transcript variant 1, mRNA.
ENSG00000177283	FZD8	309.504	-2.73083	0.503959	-5.41875	6.0017e-08	8.69608e-07	frizzled family receptor 8 (FZD8), mRNA.
ENSG00000104447	TRPS1	402.213	-2.1997	0.40604	-5.41746	6.04533e-08	8.75186e-07	trichorhinophalangeal syndrome I (TRPS1), mRNA.
ENSG00000197046	SIGLEC15	229.606	-2.53038	0.467192	-5.41615	6.08977e-08	8.8087e-07	sialic acid binding Ig-like lectin 15 (SIGLEC15), mRNA.
ENSG00000006831	ADIPOR2	3698.99	-1.0242	0.189128	-5.41537	6.11616e-08	8.83936e-07	adiponectin receptor 2 (ADIPOR2), mRNA.
ENSG00000178209	PLEC	9790.68	-1.30613	0.241247	-5.41409	6.16011e-08	8.89532e-07	plectin (PLEC), transcript variant 11, mRNA.
ENSG00000068831	RASGRP2	15965.6	-0.905512	0.167286	-5.41297	6.19895e-08	8.94382e-07	RAS guanyl releasing protein 2 (calcium and DAG-regulated) (RASGRP2), transcript variant 3, mRNA.
ENSG00000026751	SLAMF7	430.327	-2.30087	0.425098	-5.41256	6.21306e-08	8.95659e-07	SLAM family member 7 (SLAMF7), mRNA.
ENSG00000104432	IL7	23.3088	-2.28653	0.422467	-5.41232	6.22129e-08	8.96087e-07	interleukin 7 (IL7), transcript variant 1, mRNA.
ENSG00000135899	SP110	1832.15	-0.88699	0.163926	-5.4109	6.27084e-08	9.02461e-07	SP110 nuclear body protein (SP110), transcript variant b, mRNA.
ENSG00000117289	TXNIP	54267.2	-1.35294	0.250063	-5.41038	6.289e-08	9.04309e-07	thioredoxin interacting protein (TXNIP), mRNA.
ENSG00000177692	DNAJC28	29.4279	-1.48553	0.274591	-5.40997	6.30361e-08	9.05645e-07	DnaJ (Hsp40) homolog, subfamily C, member 28 (DNAJC28), transcript variant 1, mRNA.
ENSG00000110811	LEPREL2	16.6393	-2.3246	0.429738	-5.40933	6.32596e-08	9.08089e-07	leprecan-like 2 (LEPREL2), mRNA.
ENSG00000119599	DCAF4	654.043	0.876448	0.162043	5.40872	6.34763e-08	9.10433e-07	DDB1 and CUL4 associated factor 4 (DCAF4), transcript variant 1, mRNA.
ENSG00000006704	GTF2IRD1	497.385	1.53313	0.283468	5.40849	6.35573e-08	9.10827e-07	GTF2I repeat domain containing 1 (GTF2IRD1), transcript variant 3, mRNA.
ENSG00000114126	TFDP2	3056.23	1.0607	0.196137	5.40796	6.37476e-08	9.12786e-07	transcription factor Dp-2 (E2F dimerization partner 2) (TFDP2), transcript variant 4, mRNA.
ENSG00000197385	ZNF860	33.3581	-2.31076	0.427389	-5.40671	6.41941e-08	9.18407e-07	zinc finger protein 860 (ZNF860), mRNA.
ENSG00000166741	NNMT	10.6431	-2.93709	0.54328	-5.40622	6.43686e-08	9.20131e-07	nicotinamide N-methyltransferase (NNMT), mRNA.
ENSG00000164125	FAM198B	59.353	-2.60386	0.481769	-5.40478	6.48867e-08	9.26759e-07	family with sequence similarity 198, member B (FAM198B), transcript variant 2, mRNA.
ENSG00000003249	DBNDD1	72.8656	-2.31828	0.429181	-5.40165	6.6032e-08	9.42326e-07	dysbindin (dystrobrevin binding protein 1) domain containing 1 (DBNDD1), transcript variant 2, mRNA.
ENSG00000167751	KLK2	11.0633	-3.09616	0.573312	-5.40047	6.64648e-08	9.47707e-07	kallikrein-related peptidase 2 (KLK2), transcript variant 2, mRNA.
ENSG00000010610	CD4	386.841	-2.05138	0.379905	-5.39971	6.6747e-08	9.50935e-07	CD4 molecule (CD4), transcript variant 3, mRNA.
ENSG00000187134	AKR1C1	55.0636	-2.47141	0.457887	-5.39741	6.76099e-08	9.62423e-07	aldo-keto reductase family 1, member C1 (AKR1C1), mRNA.
ENSG00000182871	COL18A1	478.754	-1.70297	0.315583	-5.39627	6.80419e-08	9.67763e-07	collagen, type XVIII, alpha 1 (COL18A1), transcript variant 2, mRNA.
ENSG00000139668	WDFY2	1783.6	-1.03681	0.192208	-5.39419	6.88323e-08	9.78189e-07	WD repeat and FYVE domain containing 2 (WDFY2), mRNA.
ENSG00000109576	AADAT	62.5578	3.52775	0.654119	5.39313	6.92422e-08	9.83194e-07	aminoadipate aminotransferase (AADAT), transcript variant 1, mRNA.
ENSG00000031081	ARHGAP31	191.809	-1.58494	0.293943	-5.39201	6.96733e-08	9.8849e-07	Rho GTPase activating protein 31 (ARHGAP31), mRNA.
ENSG00000151632	AKR1C2	11.7197	-3.12088	0.57955	-5.38501	7.2442e-08	1.02606e-06	aldo-keto reductase family 1, member C2 (AKR1C2), transcript variant 2, mRNA.
ENSG00000196372	ASB13	835.007	-2.02212	0.375505	-5.38506	7.24189e-08	1.02606e-06	ankyrin repeat and SOCS box containing 13 (ASB13), transcript variant 3, non-coding RNA.
ENSG00000184557	SOCS3	1574.28	-2.05931	0.382493	-5.38391	7.28846e-08	1.03147e-06	suppressor of cytokine signaling 3 (SOCS3), mRNA.
ENSG00000239900	ADSL	2008.43	0.649539	0.120684	5.38214	7.36072e-08	1.04083e-06	adenylosuccinate lyase (ADSL), transcript variant 1, mRNA.
ENSG00000185271	KLHL33	121.911	2.33761	0.434374	5.38155	7.38468e-08	1.04335e-06	kelch-like family member 33 (KLHL33), mRNA.
ENSG00000154914	USP43	614.757	1.80206	0.334875	5.38131	7.39473e-08	1.04391e-06	ubiquitin specific peptidase 43 (USP43), transcript variant 1, mRNA.
ENSG00000128335	APOL2	929.688	-0.999694	0.185803	-5.3804	7.43202e-08	1.0483e-06	apolipoprotein L, 2 (APOL2), transcript variant alpha, mRNA.
ENSG00000160685	ZBTB7B	1083.53	-1.57125	0.292075	-5.37959	7.46545e-08	1.05215e-06	zinc finger and BTB domain containing 7B (ZBTB7B), transcript variant 4, non-coding RNA.
ENSG00000124493	GRM4	5.14064	2.06015	0.382973	5.37936	7.47525e-08	1.05266e-06	glutamate receptor, metabotropic 4 (GRM4), transcript variant 3, mRNA.
ENSG00000115935	WIPF1	9690.88	-0.777115	0.144475	-5.37889	7.49477e-08	1.05453e-06	WAS/WASL interacting protein family, member 1 (WIPF1), transcript variant 1, mRNA.
ENSG00000169814	BTD	147.587	-0.819928	0.152514	-5.37608	7.61256e-08	1.07022e-06	biotinidase (BTD), mRNA.
ENSG00000161082	CELF5	24.6075	2.28325	0.424779	5.37515	7.65198e-08	1.07488e-06	CUGBP, Elav-like family member 5 (CELF5), transcript variant 1, mRNA.
ENSG00000081377	CDC14B	59.4936	-2.2721	0.422798	-5.37396	7.70261e-08	1.0811e-06	cell division cycle 14B (CDC14B), transcript variant 3, mRNA.
ENSG00000165185	KIAA1958	828.506	1.38019	0.256897	5.37254	7.76345e-08	1.08874e-06	KIAA1958 (KIAA1958), mRNA.
ENSG00000176428	VPS37D	12.244	2.49902	0.465195	5.37199	7.78721e-08	1.09117e-06	vacuolar protein sorting 37 homolog D (S. cerevisiae) (VPS37D), mRNA.
ENSG00000184258	CDR1	43.6108	-3.84422	0.715841	-5.37022	7.86405e-08	1.10103e-06	cerebellar degeneration-related protein 1, 34kDa (CDR1), mRNA.
ENSG00000172969	FRG2C	223.501	-3.40195	0.633878	-5.36689	8.01079e-08	1.12065e-06	NA
ENSG00000240771	ARHGEF25	38.4953	2.60404	0.485308	5.36573	8.06207e-08	1.1269e-06	Rho guanine nucleotide exchange factor (GEF) 25 (ARHGEF25), transcript variant 3, mRNA.
ENSG00000125845	BMP2	1169.62	-2.44256	0.455556	-5.36171	8.24384e-08	1.15136e-06	bone morphogenetic protein 2 (BMP2), mRNA.
ENSG00000111737	RAB35	1538.39	-0.639058	0.119202	-5.36114	8.27006e-08	1.15408e-06	RAB35, member RAS oncogene family (RAB35), transcript variant 1, mRNA.
ENSG00000186310	NAP1L3	29.2986	-2.42967	0.453238	-5.3607	8.29002e-08	1.15592e-06	nucleosome assembly protein 1-like 3 (NAP1L3), mRNA.
ENSG00000129226	CD68	5.58134	-2.49052	0.464614	-5.3604	8.30385e-08	1.1569e-06	CD68 molecule (CD68), transcript variant 1, mRNA.
ENSG00000160113	NR2F6	155.464	1.4245	0.265804	5.35923	8.35773e-08	1.16345e-06	nuclear receptor subfamily 2, group F, member 6 (NR2F6), mRNA.
ENSG00000113761	ZNF346	602.452	0.524084	0.0978443	5.35631	8.49401e-08	1.18146e-06	zinc finger protein 346 (ZNF346), mRNA.
ENSG00000139780	METTL21C	21.9822	2.15257	0.402027	5.3543	8.58894e-08	1.19369e-06	methyltransferase like 21C (METTL21C), mRNA.
ENSG00000162645	GBP2	2466.9	-1.69129	0.315952	-5.353	8.65102e-08	1.20036e-06	guanylate binding protein 2, interferon-inducible (GBP2), mRNA.
ENSG00000170681	MURC	38.89	1.81198	0.338499	5.353	8.65091e-08	1.20036e-06	muscle-related coiled-coil protein (MURC), mRNA.
ENSG00000175048	ZDHHC14	266.411	1.80485	0.33724	5.35183	8.70696e-08	1.20713e-06	zinc finger, DHHC-type containing 14 (ZDHHC14), transcript variant 1, mRNA.
ENSG00000172733	PURG	7.75422	2.73877	0.511846	5.35077	8.7581e-08	1.21324e-06	purine-rich element binding protein G (PURG), transcript variant B, mRNA.
ENSG00000076258	FMO4	39.3105	2.0003	0.373871	5.35022	8.78455e-08	1.21492e-06	flavin containing monooxygenase 4 (FMO4), mRNA.
ENSG00000160209	PDXK	1913.52	-1.48167	0.276934	-5.35026	8.78292e-08	1.21492e-06	pyridoxal (pyridoxine, vitamin B6) kinase (PDXK), mRNA.
ENSG00000065485	PDIA5	204.289	-1.41385	0.264321	-5.34897	8.84561e-08	1.22209e-06	protein disulfide isomerase family A, member 5 (PDIA5), transcript variant 1, mRNA.
ENSG00000138640	FAM13A	673.881	-1.32786	0.248252	-5.34887	8.8507e-08	1.22209e-06	family with sequence similarity 13, member A (FAM13A), transcript variant 5, mRNA.
ENSG00000021645	NRXN3	1653.7	-2.67921	0.500941	-5.34835	8.87616e-08	1.22461e-06	neurexin 3 (NRXN3), transcript variant 1, mRNA.
ENSG00000110848	CD69	22860.2	-1.5935	0.298037	-5.34665	8.95977e-08	1.23514e-06	CD69 molecule (CD69), mRNA.
ENSG00000164171	ITGA2	82.4646	-2.03419	0.380557	-5.34529	9.02715e-08	1.24342e-06	integrin, alpha 2 (CD49B, alpha 2 subunit of VLA-2 receptor) (ITGA2), transcript variant 4, non-coding RNA.
ENSG00000124507	PACSIN1	198.444	-2.25364	0.421788	-5.34306	9.13881e-08	1.25779e-06	protein kinase C and casein kinase substrate in neurons 1 (PACSIN1), transcript variant 1, mRNA.
ENSG00000171368	TPPP	59.091	-1.73951	0.325579	-5.34283	9.15082e-08	1.25842e-06	tubulin polymerization promoting protein (TPPP), mRNA.
ENSG00000010327	STAB1	3390.46	-2.68105	0.502279	-5.33777	9.40943e-08	1.29294e-06	stabilin 1 (STAB1), mRNA.
ENSG00000198156	NPIPB6	37.962	1.35036	0.252991	5.33757	9.42008e-08	1.29336e-06	NA
ENSG00000157873	TNFRSF14	3637.81	-1.00972	0.189205	-5.33667	9.46715e-08	1.29878e-06	tumor necrosis factor receptor superfamily, member 14 (TNFRSF14), mRNA.
ENSG00000145428	RNF175	78.7241	-1.90078	0.356197	-5.33631	9.48548e-08	1.30024e-06	ring finger protein 175 (RNF175), mRNA.
ENSG00000120868	APAF1	3064.11	-1.0581	0.198295	-5.33601	9.50156e-08	1.3014e-06	apoptotic peptidase activating factor 1 (APAF1), transcript variant 1, mRNA.
ENSG00000100083	GGA1	2805.35	0.65576	0.122911	5.33525	9.54108e-08	1.30471e-06	golgi-associated, gamma adaptin ear containing, ARF binding protein 1 (GGA1), transcript variant 3, mRNA.
ENSG00000164733	CTSB	4513.65	-1.07609	0.201691	-5.33536	9.53568e-08	1.30471e-06	cathepsin B (CTSB), transcript variant 1, mRNA.
ENSG00000150337	FCGR1A	63.1563	-2.14248	0.401665	-5.33399	9.60797e-08	1.31281e-06	Fc fragment of IgG, high affinity Ia, receptor (CD64) (FCGR1A), mRNA.
ENSG00000175866	BAIAP2	114.508	-1.69619	0.318042	-5.33323	9.64812e-08	1.31724e-06	BAI1-associated protein 2 (BAIAP2), transcript variant 1, mRNA.
ENSG00000156414	TDRD9	55.7442	-2.73759	0.513331	-5.33298	9.66122e-08	1.31797e-06	tudor domain containing 9 (TDRD9), mRNA.
ENSG00000006116	CACNG3	3.12994	2.99473	0.561684	5.33169	9.73015e-08	1.32631e-06	calcium channel, voltage-dependent, gamma subunit 3 (CACNG3), mRNA.
ENSG00000121481	RNF2	906.518	-0.696048	0.130559	-5.3313	9.7511e-08	1.3281e-06	ring finger protein 2 (RNF2), mRNA.
ENSG00000221866	PLXNA4	99.9275	-2.30223	0.432049	-5.32864	9.89498e-08	1.34662e-06	plexin A4 (PLXNA4), transcript variant 1, mRNA.
ENSG00000146904	EPHA1	97.6364	-1.47919	0.277647	-5.32758	9.95277e-08	1.3534e-06	EPH receptor A1 (EPHA1), mRNA.
ENSG00000004799	PDK4	408.415	-2.81307	0.528116	-5.32662	1.00058e-07	1.35952e-06	pyruvate dehydrogenase kinase, isozyme 4 (PDK4), nuclear gene encoding mitochondrial protein, mRNA.
ENSG00000143801	PSEN2	106.803	1.96728	0.369387	5.32579	1.00514e-07	1.36463e-06	presenilin 2 (Alzheimer disease 4) (PSEN2), transcript variant 1, mRNA.
ENSG00000069812	HES2	4.75586	2.56432	0.481545	5.32519	1.00849e-07	1.36809e-06	hairy and enhancer of split 2 (Drosophila) (HES2), mRNA.
ENSG00000132153	DHX30	3933.89	0.50674	0.0951982	5.323	1.02069e-07	1.38354e-06	DEAH (Asp-Glu-Ala-His) box polypeptide 30 (DHX30), transcript variant 4, non-coding RNA.
ENSG00000165996	PTPLA	767.371	1.43492	0.269582	5.32277	1.02197e-07	1.38364e-06	protein tyrosine phosphatase-like (proline instead of catalytic arginine), member A (PTPLA), mRNA.
ENSG00000183044	ABAT	405.432	0.799015	0.150115	5.3227	1.02239e-07	1.38364e-06	NPD009 mRNA, complete cds.
ENSG00000172731	LRRC20	155.264	1.92968	0.362718	5.32007	1.03727e-07	1.40266e-06	leucine rich repeat containing 20 (LRRC20), transcript variant 6, mRNA.
ENSG00000139579	NABP2	681.302	0.901178	0.169399	5.31987	1.03843e-07	1.40312e-06	nucleic acid binding protein 2 (NABP2), mRNA.
ENSG00000151379	MSGN1	13.9985	-3.49657	0.65741	-5.31871	1.04507e-07	1.41097e-06	mesogenin 1 (MSGN1), mRNA.
ENSG00000089060	SLC8B1	1086.36	-1.20094	0.225819	-5.31812	1.04843e-07	1.41438e-06	NA
ENSG00000178896	EXOSC4	214.413	-1.63043	0.306617	-5.31746	1.05223e-07	1.41839e-06	exosome component 4 (EXOSC4), mRNA.
ENSG00000173369	C1QB	110.644	-2.98773	0.562202	-5.31434	1.07044e-07	1.44179e-06	complement component 1, q subcomponent, B chain (C1QB), mRNA.
ENSG00000079215	SLC1A3	96.0764	-2.33461	0.439399	-5.31319	1.07722e-07	1.44978e-06	solute carrier family 1 (glial high affinity glutamate transporter), member 3 (SLC1A3), transcript variant 3, mRNA.
ENSG00000042286	AIFM2	175.242	1.0486	0.19741	5.31176	1.08569e-07	1.46002e-06	apoptosis-inducing factor, mitochondrion-associated, 2 (AIFM2), transcript variant 1, mRNA.
ENSG00000141371	C17orf64	5.32744	-2.7263	0.513441	-5.30987	1.09703e-07	1.4741e-06	chromosome 17 open reading frame 64 (C17orf64), mRNA.
ENSG00000109670	FBXW7	7908.08	-1.22533	0.230814	-5.30875	1.1038e-07	1.48158e-06	F-box and WD repeat domain containing 7, E3 ubiquitin protein ligase (FBXW7), transcript variant 3, mRNA.
ENSG00000164930	FZD6	785.17	-2.23606	0.42121	-5.30866	1.10433e-07	1.48158e-06	frizzled family receptor 6 (FZD6), transcript variant 2, mRNA.
ENSG00000121440	PDZRN3	18.7981	-3.1575	0.595187	-5.30506	1.12637e-07	1.50995e-06	PDZ domain containing ring finger 3 (PDZRN3), mRNA.
ENSG00000141576	RNF157	450.234	-2.00845	0.378678	-5.30384	1.13392e-07	1.51826e-06	ring finger protein 157 (RNF157), mRNA.
ENSG00000163389	POGLUT1	702.523	0.721366	0.13601	5.30377	1.13435e-07	1.51826e-06	protein O-glucosyltransferase 1 (POGLUT1), transcript variant 2, non-coding RNA.
ENSG00000102265	TIMP1	796.916	-1.65863	0.312835	-5.30193	1.14585e-07	1.53246e-06	TIMP metallopeptidase inhibitor 1 (TIMP1), mRNA.
ENSG00000140030	GPR65	395.797	-1.62164	0.305904	-5.30116	1.15072e-07	1.53776e-06	G protein-coupled receptor 65 (GPR65), mRNA.
ENSG00000197410	DCHS2	377.467	3.14635	0.593562	5.30079	1.15301e-07	1.53961e-06	dachsous 2 (Drosophila) (DCHS2), transcript variant 1, mRNA.
ENSG00000140157	NIPA2	1813.14	0.748191	0.141155	5.3005	1.15488e-07	1.5407e-06	non imprinted in Prader-Willi/Angelman syndrome 2 (NIPA2), transcript variant 5, mRNA.
ENSG00000213145	CRIP1	103.964	-1.55734	0.293816	-5.30038	1.15564e-07	1.5407e-06	cysteine-rich protein 1 (intestinal) (CRIP1), mRNA.
ENSG00000183019	C19orf59	214.216	-2.37627	0.448759	-5.2952	1.18888e-07	1.58377e-06	chromosome 19 open reading frame 59 (C19orf59), mRNA.
ENSG00000197956	S100A6	2535.64	-1.65892	0.313455	-5.29237	1.20744e-07	1.60725e-06	S100 calcium binding protein A6 (S100A6), mRNA.
ENSG00000134775	FHOD3	151.627	1.93838	0.366425	5.28999	1.22321e-07	1.62697e-06	formin homology 2 domain containing 3 (FHOD3), mRNA.
ENSG00000143515	ATP8B2	4697.62	-1.01259	0.191422	-5.28983	1.22433e-07	1.62719e-06	ATPase, aminophospholipid transporter, class I, type 8B, member 2 (ATP8B2), transcript variant 2, mRNA.
ENSG00000117594	HSD11B1	13.6944	-3.05326	0.577308	-5.28879	1.2313e-07	1.63517e-06	hydroxysteroid (11-beta) dehydrogenase 1 (HSD11B1), transcript variant 2, mRNA.
ENSG00000105379	ETFB	225.712	-1.01536	0.192066	-5.28649	1.24684e-07	1.65323e-06	electron-transfer-flavoprotein, beta polypeptide (ETFB), transcript variant 2, mRNA.
ENSG00000138496	PARP9	2911.74	-1.08711	0.205639	-5.28653	1.24658e-07	1.65323e-06	poly (ADP-ribose) polymerase family, member 9 (PARP9), transcript variant 5, mRNA.
ENSG00000169855	ROBO1	171.381	-2.93904	0.55609	-5.28519	1.25573e-07	1.66372e-06	roundabout, axon guidance receptor, homolog 1 (Drosophila) (ROBO1), transcript variant 1, mRNA.
ENSG00000133961	NUMB	3250.66	-0.798217	0.151036	-5.28495	1.25736e-07	1.66458e-06	numb homolog (Drosophila) (NUMB), transcript variant 4, mRNA.
ENSG00000157259	GATAD1	891.601	0.701072	0.132676	5.28407	1.26344e-07	1.67133e-06	GATA zinc finger domain containing 1 (GATAD1), transcript variant 2, non-coding RNA.
ENSG00000170113	NIPA1	722.145	1.34428	0.254565	5.28071	1.28684e-07	1.70096e-06	non imprinted in Prader-Willi/Angelman syndrome 1 (NIPA1), transcript variant 1, mRNA.
ENSG00000255221	CARD17	12.0133	-3.03716	0.575367	-5.27864	1.30144e-07	1.71893e-06	caspase recruitment domain family, member 17 (CARD17), mRNA.
ENSG00000198720	ANKRD13B	320.448	1.23274	0.233572	5.27775	1.30778e-07	1.72596e-06	ankyrin repeat domain 13B (ANKRD13B), mRNA.
ENSG00000180758	GPR157	91.1068	-1.50348	0.284958	-5.27616	1.31921e-07	1.7397e-06	G protein-coupled receptor 157 (GPR157), mRNA.
ENSG00000136244	IL6	24.2261	-2.4532	0.465139	-5.27412	1.33396e-07	1.75779e-06	interleukin 6 (interferon, beta 2) (IL6), mRNA.
ENSG00000163947	ARHGEF3	1016.85	-1.52579	0.289339	-5.27336	1.33945e-07	1.76367e-06	Rho guanine nucleotide exchange factor (GEF) 3 (ARHGEF3), transcript variant 2, mRNA.
ENSG00000169291	SHE	19.205	-2.91568	0.553284	-5.26977	1.36595e-07	1.79717e-06	Src homology 2 domain containing E (SHE), mRNA.
ENSG00000070718	AP3M2	1149.41	-0.874774	0.166005	-5.26957	1.36742e-07	1.79748e-06	adaptor-related protein complex 3, mu 2 subunit (AP3M2), transcript variant 1, mRNA.
ENSG00000119655	NPC2	1085.77	-0.962362	0.18263	-5.26945	1.3683e-07	1.79748e-06	Niemann-Pick disease, type C2 (NPC2), mRNA.
ENSG00000183337	BCOR	3492.11	1.00295	0.190467	5.26576	1.39608e-07	1.83255e-06	BCL6 corepressor (BCOR), transcript variant 1, mRNA.
ENSG00000197520	FAM177B	99.1326	-1.87666	0.356428	-5.26519	1.40043e-07	1.83685e-06	family with sequence similarity 177, member B (FAM177B), mRNA.
ENSG00000143079	CTTNBP2NL	252.464	-1.63222	0.310022	-5.26484	1.4031e-07	1.83894e-06	CTTNBP2 N-terminal like (CTTNBP2NL), mRNA.
ENSG00000106100	NOD1	1275.85	-1.03678	0.197032	-5.26201	1.42489e-07	1.86605e-06	nucleotide-binding oligomerization domain containing 1 (NOD1), mRNA.
ENSG00000100290	BIK	159.895	2.16505	0.411474	5.26168	1.42748e-07	1.86801e-06	BCL2-interacting killer (apoptosis-inducing) (BIK), mRNA.
ENSG00000151623	NR3C2	814.111	-2.20807	0.419957	-5.25786	1.45744e-07	1.90575e-06	nuclear receptor subfamily 3, group C, member 2 (NR3C2), transcript variant 1, mRNA.
ENSG00000163625	WDFY3	1694.11	-2.17214	0.413468	-5.25347	1.49264e-07	1.95028e-06	WD repeat and FYVE domain containing 3 (WDFY3), mRNA.
ENSG00000138642	HERC6	753.328	-1.25265	0.238477	-5.25273	1.4986e-07	1.95657e-06	HECT and RLD domain containing E3 ubiquitin protein ligase family member 6 (HERC6), transcript variant 2, mRNA.
ENSG00000126070	AGO3	2457.94	0.636991	0.121276	5.25239	1.50135e-07	1.95865e-06	argonaute RISC catalytic component 3 (AGO3), transcript variant 1, mRNA.
ENSG00000118432	CNR1	130.696	2.90411	0.552987	5.25168	1.50715e-07	1.96472e-06	cannabinoid receptor 1 (brain) (CNR1), transcript variant 2, mRNA.
ENSG00000141934	PPAP2C	13.9425	2.11323	0.402614	5.24877	1.53114e-07	1.99447e-06	phosphatidic acid phosphatase type 2C (PPAP2C), transcript variant 3, mRNA.
ENSG00000100504	PYGL	987.76	-1.88923	0.360017	-5.24762	1.54079e-07	2.00455e-06	phosphorylase, glycogen, liver (PYGL), transcript variant 2, mRNA.
ENSG00000115523	GNLY	1519.31	-2.12811	0.405543	-5.24756	1.54124e-07	2.00455e-06	granulysin (GNLY), transcript variant 519, mRNA.
ENSG00000153707	PTPRD	1019.06	-3.32825	0.634526	-5.24525	1.56069e-07	2.0283e-06	protein tyrosine phosphatase, receptor type, D (PTPRD), transcript variant 1, mRNA.
ENSG00000167291	TBC1D16	2303.7	-1.56022	0.297557	-5.24343	1.57623e-07	2.04693e-06	TBC1 domain family, member 16 (TBC1D16), transcript variant 3, mRNA.
ENSG00000189366	ALG1L	2.41844	1.9986	0.381249	5.24226	1.58625e-07	2.05837e-06	ALG1, chitobiosyldiphosphodolichol beta-mannosyltransferase-like (ALG1L), transcript variant 1, mRNA.
ENSG00000160683	CXCR5	22.7334	-2.35958	0.450146	-5.2418	1.59018e-07	2.06191e-06	chemokine (C-X-C motif) receptor 5 (CXCR5), transcript variant 1, mRNA.
ENSG00000134996	OSTF1	1277.92	-1.03098	0.196692	-5.24157	1.59216e-07	2.06291e-06	osteoclast stimulating factor 1 (OSTF1), mRNA.
ENSG00000121989	ACVR2A	284.305	-1.99794	0.381266	-5.24027	1.60343e-07	2.07592e-06	activin A receptor, type IIA (ACVR2A), mRNA.
ENSG00000164465	DCBLD1	117.742	-1.91671	0.365824	-5.23945	1.61058e-07	2.08359e-06	discoidin, CUB and LCCL domain containing 1 (DCBLD1), mRNA.
ENSG00000092067	CEBPE	113.61	-2.32317	0.443493	-5.23835	1.62022e-07	2.09447e-06	CCAAT/enhancer binding protein (C/EBP), epsilon (CEBPE), mRNA.
ENSG00000176956	LY6H	73.4727	-3.83333	0.732045	-5.23647	1.63678e-07	2.11427e-06	lymphocyte antigen 6 complex, locus H (LY6H), transcript variant 1, mRNA.
ENSG00000168785	TSPAN5	419.675	-1.90119	0.3631	-5.23601	1.64088e-07	2.11797e-06	tetraspanin 5 (TSPAN5), mRNA.
ENSG00000130270	ATP8B3	187.578	1.26489	0.241623	5.23497	1.65014e-07	2.12831e-06	ATPase, aminophospholipid transporter, class I, type 8B, member 3 (ATP8B3), transcript variant 2, mRNA.
ENSG00000132361	CLUH	1962.35	0.766301	0.146413	5.23384	1.66024e-07	2.13971e-06	clustered mitochondria (cluA/CLU1) homolog (CLUH), nuclear gene encoding mitochondrial protein, mRNA.
ENSG00000089091	DZANK1	144.249	0.786509	0.150339	5.23158	1.68066e-07	2.16439e-06	double zinc ribbon and ankyrin repeat domains 1 (DZANK1), mRNA.
ENSG00000157445	CACNA2D3	13.9298	-3.1056	0.593692	-5.231	1.68598e-07	2.1696e-06	calcium channel, voltage-dependent, alpha 2/delta subunit 3 (CACNA2D3), mRNA.
ENSG00000057663	ATG5	1435.29	-0.54073	0.103383	-5.23035	1.69188e-07	2.17555e-06	autophagy related 5 (ATG5), mRNA.
ENSG00000169692	AGPAT2	896.876	-1.19285	0.228134	-5.22872	1.70684e-07	2.19313e-06	1-acylglycerol-3-phosphate O-acyltransferase 2 (AGPAT2), transcript variant 1, mRNA.
ENSG00000005020	SKAP2	907.421	-1.89837	0.363167	-5.22727	1.72035e-07	2.20881e-06	src kinase associated phosphoprotein 2 (SKAP2), mRNA.
ENSG00000181804	SLC9A9	498.028	-1.64784	0.315344	-5.22553	1.73658e-07	2.22798e-06	solute carrier family 9, subfamily A (NHE9, cation proton antiporter 9), member 9 (SLC9A9), mRNA.
ENSG00000104728	ARHGEF10	1401.71	-1.87921	0.359663	-5.22494	1.74215e-07	2.23344e-06	Rho guanine nucleotide exchange factor (GEF) 10 (ARHGEF10), mRNA.
ENSG00000159164	SV2A	1579.58	1.4642	0.28025	5.22462	1.74518e-07	2.23564e-06	synaptic vesicle glycoprotein 2A (SV2A), mRNA.
ENSG00000109684	CLNK	11.1274	-2.48153	0.475426	-5.2196	1.79313e-07	2.29534e-06	cytokine-dependent hematopoietic cell linker (CLNK), mRNA.
ENSG00000109072	VTN	30.3905	1.32945	0.254748	5.21868	1.80199e-07	2.30495e-06	vitronectin (VTN), mRNA.
ENSG00000089505	CMTM1	72.2089	-1.64525	0.315277	-5.21843	1.80444e-07	2.30635e-06	CKLF-like MARVEL transmembrane domain containing 1 (CMTM1), transcript variant 18, mRNA.
ENSG00000136542	GALNT5	48.3778	-2.09757	0.402086	-5.21671	1.82126e-07	2.3261e-06	UDP-N-acetyl-alpha-D-galactosamine:polypeptide N-acetylgalactosaminyltransferase 5 (GalNAc-T5) (GALNT5), mRNA.
ENSG00000164123	C4orf45	14.4126	1.62201	0.310966	5.21604	1.82786e-07	2.33278e-06	chromosome 4 open reading frame 45 (C4orf45), mRNA.
ENSG00000177181	RIMKLA	12.3161	2.24721	0.430854	5.2157	1.83121e-07	2.33531e-06	ribosomal modification protein rimK-like family member A (RIMKLA), mRNA.
ENSG00000129450	SIGLEC9	69.7245	-2.34374	0.449548	-5.21354	1.85268e-07	2.36092e-06	sialic acid binding Ig-like lectin 9 (SIGLEC9), transcript variant 2, mRNA.
ENSG00000154310	TNIK	447.091	-1.9356	0.371299	-5.21306	1.85747e-07	2.36397e-06	TRAF2 and NCK interacting kinase (TNIK), transcript variant 8, mRNA.
ENSG00000205765	C5orf51	779.967	1.01409	0.19453	5.21303	1.85785e-07	2.36397e-06	chromosome 5 open reading frame 51 (C5orf51), mRNA.
ENSG00000135077	HAVCR2	198.806	-1.77434	0.340484	-5.21123	1.87594e-07	2.3852e-06	hepatitis A virus cellular receptor 2 (HAVCR2), mRNA.
ENSG00000145384	FABP2	9.99785	-3.49907	0.671518	-5.21069	1.8814e-07	2.39036e-06	fatty acid binding protein 2, intestinal (FABP2), mRNA.
ENSG00000121680	PEX16	1056.27	-0.701795	0.134753	-5.20802	1.90868e-07	2.42321e-06	peroxisomal biogenesis factor 16 (PEX16), transcript variant 1, mRNA.
ENSG00000164746	C7orf57	5.07052	2.6044	0.500277	5.20591	1.93045e-07	2.44903e-06	chromosome 7 open reading frame 57 (C7orf57), transcript variant 1, mRNA.
ENSG00000178789	CD300LB	40.9213	-2.31966	0.445827	-5.20306	1.96038e-07	2.48514e-06	CD300 molecule-like family member b (CD300LB), mRNA.
ENSG00000171435	KSR2	301.267	3.25081	0.625219	5.19947	1.99854e-07	2.53164e-06	kinase suppressor of ras 2 (KSR2), mRNA.
ENSG00000006747	SCIN	10.993	2.91401	0.560585	5.19816	2.01271e-07	2.54769e-06	scinderin (SCIN), transcript variant 1, mRNA.
ENSG00000204377	C1orf134	28.6797	1.02997	0.198163	5.19758	2.01897e-07	2.55371e-06	NA
ENSG00000155926	SLA	1344.1	-1.69785	0.32669	-5.19712	2.02399e-07	2.55436e-06	Src-like-adaptor (SLA), transcript variant 3, mRNA.
ENSG00000170801	HTRA3	567.877	-2.93188	0.564117	-5.19729	2.02212e-07	2.55436e-06	HtrA serine peptidase 3 (HTRA3), mRNA.
ENSG00000183813	CCR4	116.909	-2.17708	0.418897	-5.19717	2.02345e-07	2.55436e-06	chemokine (C-C motif) receptor 4 (CCR4), mRNA.
ENSG00000165474	GJB2	71.2285	-3.16176	0.608529	-5.19574	2.03912e-07	2.57156e-06	gap junction protein, beta 2, 26kDa (GJB2), mRNA.
ENSG00000078589	P2RY10	470.324	-1.66632	0.320899	-5.19267	2.07297e-07	2.61232e-06	purinergic receptor P2Y, G-protein coupled, 10 (P2RY10), transcript variant 1, mRNA.
ENSG00000156222	SLC28A1	3.69407	2.22562	0.428646	5.19222	2.07806e-07	2.61679e-06	solute carrier family 28 (sodium-coupled nucleoside transporter), member 1 (SLC28A1), transcript variant 2, mRNA.
ENSG00000228049	POLR2J2	5.84084	-2.65632	0.511642	-5.19176	2.08317e-07	2.62128e-06	polymerase (RNA) II (DNA directed) polypeptide J2 (POLR2J2), mRNA.
ENSG00000140374	ETFA	1864.14	0.826957	0.159337	5.18998	2.10314e-07	2.64324e-06	electron-transfer-flavoprotein, alpha polypeptide (ETFA), nuclear gene encoding mitochondrial protein, transcript variant 1, mRNA.
ENSG00000204291	COL15A1	9.21673	-2.54706	0.49077	-5.18993	2.10372e-07	2.64324e-06	collagen, type XV, alpha 1 (COL15A1), mRNA.
ENSG00000157350	ST3GAL2	893.791	0.999187	0.192554	5.18913	2.11278e-07	2.65267e-06	ST3 beta-galactoside alpha-2,3-sialyltransferase 2 (ST3GAL2), mRNA.
ENSG00000130751	NPAS1	29.4908	1.30907	0.252315	5.18824	2.12288e-07	2.66338e-06	neuronal PAS domain protein 1 (NPAS1), mRNA.
ENSG00000118307	CASC1	57.9692	1.61566	0.311472	5.18719	2.13491e-07	2.6765e-06	cancer susceptibility candidate 1 (CASC1), transcript variant 4, mRNA.
ENSG00000186976	EFCAB6	6.53157	2.00645	0.386901	5.18594	2.14933e-07	2.69259e-06	EF-hand calcium binding domain 6 (EFCAB6), transcript variant 2, mRNA.
ENSG00000042980	ADAM28	528.981	-2.00938	0.38753	-5.18511	2.15891e-07	2.70175e-06	ADAM metallopeptidase domain 28 (ADAM28), transcript variant 3, mRNA.
ENSG00000115109	EPB41L5	375.147	1.77201	0.341755	5.18503	2.15981e-07	2.70175e-06	erythrocyte membrane protein band 4.1 like 5 (EPB41L5), transcript variant 4, mRNA.
ENSG00000035664	DAPK2	151.882	-2.20143	0.42465	-5.18411	2.17052e-07	2.71117e-06	death-associated protein kinase 2 (DAPK2), mRNA.
ENSG00000178568	ERBB4	33.7391	3.99001	0.769648	5.1842	2.16939e-07	2.71117e-06	v-erb-a erythroblastic leukemia viral oncogene homolog 4 (avian) (ERBB4), transcript variant JM-a/CVT-1, mRNA.
ENSG00000136051	KIAA1033	11097.4	-0.889559	0.171602	-5.18386	2.17341e-07	2.71278e-06	KIAA1033 (KIAA1033), mRNA.
ENSG00000079257	LXN	404.876	-1.24697	0.240748	-5.17957	2.22401e-07	2.77391e-06	latexin (LXN), mRNA.
ENSG00000107984	DKK1	42.1917	-2.58254	0.498709	-5.17845	2.23741e-07	2.78857e-06	dickkopf WNT signaling pathway inhibitor 1 (DKK1), mRNA.
ENSG00000159239	C2orf81	33.5935	1.31267	0.253499	5.1782	2.24042e-07	2.79028e-06	chromosome 2 open reading frame 81 (C2orf81), mRNA.
ENSG00000072135	PTPN18	2560.5	-1.17415	0.2268	-5.17702	2.25452e-07	2.80579e-06	protein tyrosine phosphatase, non-receptor type 18 (brain-derived) (PTPN18), transcript variant 1, mRNA.
ENSG00000132388	UBE2G1	3265.9	0.715394	0.138208	5.1762	2.26446e-07	2.8161e-06	ubiquitin-conjugating enzyme E2G 1 (UBE2G1), mRNA.
ENSG00000173673	HES3	1.06324	3.27984	0.633722	5.17551	2.27287e-07	2.82449e-06	hairy and enhancer of split 3 (Drosophila) (HES3), mRNA.
ENSG00000114019	AMOTL2	11.3429	-2.51717	0.486444	-5.17463	2.28366e-07	2.83512e-06	angiomotin like 2 (AMOTL2), mRNA.
ENSG00000124780	KCNK17	442.511	-2.98706	0.577262	-5.17454	2.28475e-07	2.83512e-06	potassium channel, subfamily K, member 17 (KCNK17), transcript variant 2, mRNA.
ENSG00000130158	DOCK6	155.424	-2.58313	0.499219	-5.17435	2.28707e-07	2.83594e-06	dedicator of cytokinesis 6 (DOCK6), mRNA.
ENSG00000173898	SPTBN2	314.548	1.76847	0.3419	5.17247	2.31015e-07	2.86246e-06	spectrin, beta, non-erythrocytic 2 (SPTBN2), mRNA.
ENSG00000169992	NLGN2	385.406	1.88701	0.364924	5.17096	2.32891e-07	2.88362e-06	neuroligin 2 (NLGN2), mRNA.
ENSG00000129219	PLD2	419.049	-1.15443	0.223347	-5.16879	2.3562e-07	2.91528e-06	phospholipase D2 (PLD2), transcript variant 2, mRNA.
ENSG00000011523	CEP68	3533.96	-0.904191	0.174998	-5.16687	2.38046e-07	2.94316e-06	centrosomal protein 68kDa (CEP68), mRNA.
ENSG00000071205	ARHGAP10	386.661	1.7536	0.339409	5.16663	2.38354e-07	2.94483e-06	Rho GTPase activating protein 10 (ARHGAP10), mRNA.
ENSG00000095370	SH2D3C	3648.72	-1.0279	0.19898	-5.16584	2.39363e-07	2.95368e-06	SH2 domain containing 3C (SH2D3C), transcript variant 6, mRNA.
ENSG00000168461	RAB31	527.076	-2.28451	0.442237	-5.1658	2.39417e-07	2.95368e-06	RAB31, member RAS oncogene family (RAB31), mRNA.
ENSG00000189060	H1F0	7690.19	-1.99731	0.386665	-5.16549	2.39805e-07	2.95418e-06	H1 histone family, member 0 (H1F0), mRNA.
ENSG00000197496	SLC2A10	10.4841	2.67162	0.517203	5.16551	2.39783e-07	2.95418e-06	solute carrier family 2 (facilitated glucose transporter), member 10 (SLC2A10), mRNA.
ENSG00000173641	HSPB7	8.32004	2.71298	0.525671	5.16098	2.45655e-07	3.02406e-06	heat shock 27kDa protein family, member 7 (cardiovascular) (HSPB7), mRNA.
ENSG00000109819	PPARGC1A	58.9314	3.91288	0.758208	5.1607	2.46026e-07	3.02644e-06	peroxisome proliferator-activated receptor gamma, coactivator 1 alpha (PPARGC1A), mRNA.
ENSG00000159231	CBR3	68.9067	-1.81522	0.351778	-5.16014	2.46764e-07	3.03333e-06	carbonyl reductase 3 (CBR3), mRNA.
ENSG00000102390	PBDC1	763.607	-0.697841	0.13531	-5.15734	2.50483e-07	3.07682e-06	polysaccharide biosynthesis domain containing 1 (PBDC1), mRNA.
ENSG00000092964	DPYSL2	3542.26	-1.27601	0.247482	-5.15596	2.5233e-07	3.09728e-06	dihydropyrimidinase-like 2 (DPYSL2), transcript variant 1, mRNA.
ENSG00000127328	RAB3IP	813.268	1.41697	0.274904	5.15441	2.54426e-07	3.12075e-06	RAB3A interacting protein (RAB3IP), transcript variant gamma, non-coding RNA.
ENSG00000128791	TWSG1	932.995	1.02511	0.198899	5.1539	2.55118e-07	3.12698e-06	twisted gastrulation homolog 1 (Drosophila) (TWSG1), mRNA.
ENSG00000104635	SLC39A14	608.797	1.51049	0.293088	5.15373	2.55355e-07	3.12765e-06	solute carrier family 39 (zinc transporter), member 14 (SLC39A14), transcript variant 1, mRNA.
ENSG00000138135	CH25H	59.7512	-3.23749	0.628206	-5.15356	2.5559e-07	3.12827e-06	cholesterol 25-hydroxylase (CH25H), mRNA.
ENSG00000137710	RDX	1871.84	-1.10952	0.215393	-5.15114	2.58915e-07	3.16441e-06	radixin (RDX), transcript variant 4, mRNA.
ENSG00000197614	MFAP5	43.9188	-2.62513	0.50962	-5.15116	2.58886e-07	3.16441e-06	microfibrillar associated protein 5 (MFAP5), mRNA.
ENSG00000139173	TMEM117	57.3833	1.93324	0.375438	5.1493	2.61456e-07	3.19318e-06	transmembrane protein 117 (TMEM117), mRNA.
ENSG00000065833	ME1	15.246	-2.44473	0.475062	-5.14613	2.65909e-07	3.24524e-06	malic enzyme 1, NADP(+)-dependent, cytosolic (ME1), nuclear gene encoding mitochondrial protein, mRNA.
ENSG00000185090	MANEAL	99.8618	1.45643	0.283053	5.14542	2.66917e-07	3.2552e-06	mannosidase, endo-alpha-like (MANEAL), transcript variant 3, mRNA.
ENSG00000227184	EPPK1	120.193	-2.32191	0.451304	-5.14489	2.67671e-07	3.26206e-06	epiplakin 1 (EPPK1), mRNA.
ENSG00000119950	MXI1	1711.96	-1.3859	0.2696	-5.1406	2.73861e-07	3.33511e-06	MAX interactor 1, dimerization protein (MXI1), transcript variant 2, mRNA.
ENSG00000111275	ALDH2	153.648	-1.69866	0.330481	-5.13997	2.74776e-07	3.34386e-06	aldehyde dehydrogenase 2 family (mitochondrial) (ALDH2), nuclear gene encoding mitochondrial protein, transcript variant 1, mRNA.
ENSG00000064787	BCAS1	34.0082	-2.39505	0.466157	-5.13787	2.77876e-07	3.37917e-06	breast carcinoma amplified sequence 1 (BCAS1), mRNA.
ENSG00000008513	ST3GAL1	6753.28	-1.08771	0.211744	-5.13694	2.79244e-07	3.39338e-06	ST3 beta-galactoside alpha-2,3-sialyltransferase 1 (ST3GAL1), transcript variant 2, mRNA.
ENSG00000128602	SMO	372.425	1.59809	0.31115	5.13608	2.80523e-07	3.40649e-06	smoothened, frizzled family receptor (SMO), mRNA.
ENSG00000010030	ETV7	111.444	-2.05692	0.40065	-5.13396	2.83713e-07	3.44277e-06	ets variant 7 (ETV7), transcript variant 2, mRNA.
ENSG00000091436	MLTK	1101.37	-1.39333	0.271556	-5.13093	2.88309e-07	3.49606e-06	NA
ENSG00000026508	CD44	9475.84	-1.43424	0.279565	-5.13024	2.89371e-07	3.50643e-06	CD44 molecule (Indian blood group) (CD44), transcript variant 2, mRNA.
ENSG00000100242	SUN2	9968.39	-0.685565	0.133675	-5.12859	2.91922e-07	3.53483e-06	Sad1 and UNC84 domain containing 2 (SUN2), transcript variant 3, mRNA.
ENSG00000099985	OSM	448.78	-1.87305	0.365282	-5.12767	2.93347e-07	3.54956e-06	oncostatin M (OSM), mRNA.
ENSG00000186567	CEACAM19	18.7875	2.37816	0.463963	5.12577	2.96331e-07	3.58312e-06	carcinoembryonic antigen-related cell adhesion molecule 19 (CEACAM19), transcript variant 2, mRNA.
ENSG00000119004	CYP20A1	563.027	-0.529159	0.103277	-5.12369	2.99618e-07	3.61334e-06	cytochrome P450, family 20, subfamily A, polypeptide 1 (CYP20A1), mRNA.
ENSG00000160789	LMNA	3319.93	-1.99078	0.388534	-5.12383	2.99389e-07	3.61334e-06	lamin A/C (LMNA), transcript variant 5, non-coding RNA.
ENSG00000162616	DNAJB4	672.156	-0.973896	0.190079	-5.12365	2.99679e-07	3.61334e-06	DnaJ (Hsp40) homolog, subfamily B, member 4 (DNAJB4), mRNA.
ENSG00000163737	PF4	82.2265	-2.72397	0.53162	-5.1239	2.99288e-07	3.61334e-06	platelet factor 4 (PF4), mRNA.
ENSG00000127980	PEX1	1682.68	0.606335	0.118385	5.12172	3.02769e-07	3.64802e-06	peroxisomal biogenesis factor 1 (PEX1), mRNA.
ENSG00000008853	RHOBTB2	375.482	-1.33265	0.260316	-5.11934	3.06601e-07	3.69157e-06	Rho-related BTB domain containing 2 (RHOBTB2), transcript variant 1, mRNA.
ENSG00000049656	CLPTM1L	4443.43	0.771473	0.150774	5.11675	3.10843e-07	3.74e-06	CLPTM1-like (CLPTM1L), mRNA.
ENSG00000144161	ZC3H8	700.001	0.658872	0.128778	5.11636	3.11487e-07	3.7451e-06	zinc finger CCCH-type containing 8 (ZC3H8), mRNA.
ENSG00000163536	SERPINI1	195.221	1.93405	0.378159	5.11439	3.14756e-07	3.78174e-06	serpin peptidase inhibitor, clade I (neuroserpin), member 1 (SERPINI1), transcript variant 2, mRNA.
ENSG00000198019	FCGR1B	16.9842	-3.02403	0.59141	-5.11326	3.16654e-07	3.80186e-06	Fc fragment of IgG, high affinity Ib, receptor (CD64) (FCGR1B), transcript variant 4, non-coding RNA.
ENSG00000182324	KCNJ14	199.737	1.37589	0.269137	5.11223	3.18376e-07	3.81984e-06	potassium inwardly-rectifying channel, subfamily J, member 14 (KCNJ14), mRNA.
ENSG00000100084	HIRA	434.941	0.741938	0.145218	5.10914	3.23636e-07	3.87949e-06	histone cell cycle regulator (HIRA), mRNA.
ENSG00000162676	GFI1	1850.89	1.16006	0.227063	5.10897	3.23927e-07	3.87949e-06	growth factor independent 1 transcription repressor (GFI1), transcript variant 2, mRNA.
ENSG00000173473	SMARCC1	8279.22	0.597749	0.117001	5.10891	3.24031e-07	3.87949e-06	SWI/SNF related, matrix associated, actin dependent regulator of chromatin, subfamily c, member 1 (SMARCC1), mRNA.
ENSG00000229833	PET100	194.327	-0.968554	0.189625	-5.10774	3.2604e-07	3.90079e-06	PET100 homolog (S. cerevisiae) (PET100), transcript variant 2, non-coding RNA.
ENSG00000206432	TMEM200C	80.8312	4.23493	0.829165	5.10746	3.26513e-07	3.90371e-06	transmembrane protein 200C (TMEM200C), mRNA.
ENSG00000107679	PLEKHA1	742.772	-1.55879	0.305252	-5.10656	3.2807e-07	3.91958e-06	pleckstrin homology domain containing, family A (phosphoinositide binding specific) member 1 (PLEKHA1), transcript variant 2, mRNA.
ENSG00000137204	SLC22A7	5.6909	-2.81268	0.550979	-5.10489	3.30993e-07	3.95172e-06	solute carrier family 22 (organic anion transporter), member 7 (SLC22A7), transcript variant 1, mRNA.
ENSG00000042832	TG	113.483	-1.75435	0.343714	-5.10411	3.32348e-07	3.96512e-06	thyroglobulin (TG), mRNA.
ENSG00000188916	FAM196A	9.27729	-3.7896	0.743194	-5.09906	3.41337e-07	4.06951e-06	family with sequence similarity 196, member A (FAM196A), mRNA.
ENSG00000140853	NLRC5	14058.3	-1.13302	0.222272	-5.09746	3.44242e-07	4.10127e-06	NLR family, CARD domain containing 5 (NLRC5), mRNA.
ENSG00000164344	KLKB1	19.9119	1.964	0.385381	5.09625	3.46441e-07	4.1217e-06	kallikrein B, plasma (Fletcher factor) 1 (KLKB1), mRNA.
ENSG00000171843	MLLT3	533.398	-1.81368	0.355878	-5.09637	3.46228e-07	4.1217e-06	myeloid/lymphoid or mixed-lineage leukemia (trithorax homolog, Drosophila); translocated to, 3 (MLLT3), mRNA.
ENSG00000126001	CEP250	2043.31	0.638128	0.125226	5.09583	3.4721e-07	4.12797e-06	centrosomal protein 250kDa (CEP250), mRNA.
ENSG00000163736	PPBP	282.503	-2.71336	0.532586	-5.0947	3.49298e-07	4.1499e-06	pro-platelet basic protein (chemokine (C-X-C motif) ligand 7) (PPBP), mRNA.
ENSG00000048991	R3HDM1	2485.07	0.546569	0.107305	5.0936	3.51322e-07	4.17103e-06	R3H domain containing 1 (R3HDM1), mRNA.
ENSG00000148843	PDCD11	2367.62	0.661885	0.130025	5.09042	3.57266e-07	4.23864e-06	programmed cell death 11 (PDCD11), mRNA.
ENSG00000125868	DSTN	1068.59	1.41763	0.278514	5.08997	3.58118e-07	4.24427e-06	destrin (actin depolymerizing factor) (DSTN), transcript variant 2, mRNA.
ENSG00000173918	C1QTNF1	15.943	-2.71911	0.534215	-5.08991	3.58239e-07	4.24427e-06	C1q and tumor necrosis factor related protein 1 (C1QTNF1), transcript variant 3, mRNA.
ENSG00000178965	C1orf173	22.9705	-2.70053	0.530584	-5.08974	3.58546e-07	4.24495e-06	chromosome 1 open reading frame 173 (C1orf173), mRNA.
ENSG00000009780	FAM76A	708.401	-0.669407	0.131545	-5.08878	3.60366e-07	4.26353e-06	family with sequence similarity 76, member A (FAM76A), transcript variant 3, mRNA.
ENSG00000135596	MICAL1	13174.9	-0.929138	0.182674	-5.08633	3.65063e-07	4.31611e-06	microtubule associated monooxygenase, calponin and LIM domain containing 1 (MICAL1), transcript variant 1, mRNA.
ENSG00000186638	KIF24	347.049	1.17188	0.23042	5.08586	3.65964e-07	4.32376e-06	kinesin family member 24 (KIF24), mRNA.
ENSG00000198663	C6orf89	2050.73	-0.736999	0.144926	-5.08535	3.66944e-07	4.33233e-06	chromosome 6 open reading frame 89 (C6orf89), mRNA.
ENSG00000104689	TNFRSF10A	339.761	-1.70089	0.334696	-5.08189	3.73695e-07	4.40592e-06	tumor necrosis factor receptor superfamily, member 10a (TNFRSF10A), mRNA.
ENSG00000110076	NRXN2	627.29	-1.97136	0.38791	-5.08202	3.7345e-07	4.40592e-06	neurexin 2 (NRXN2), transcript variant beta, mRNA.
ENSG00000125246	CLYBL	149.511	1.34091	0.263912	5.08092	3.7562e-07	4.42555e-06	citrate lyase beta like (CLYBL), mRNA.
ENSG00000163001	CCDC104	531.856	0.681856	0.134206	5.08067	3.76106e-07	4.42822e-06	coiled-coil domain containing 104 (CCDC104), mRNA.
ENSG00000079432	CIC	7002.73	-0.775167	0.152625	-5.07889	3.79649e-07	4.46684e-06	capicua transcriptional repressor (CIC), mRNA.
ENSG00000148400	NOTCH1	3503.66	-1.19759	0.23585	-5.07776	3.81921e-07	4.49047e-06	notch 1 (NOTCH1), mRNA.
ENSG00000149573	MPZL2	13.0062	-2.50709	0.49381	-5.07704	3.8335e-07	4.50417e-06	myelin protein zero-like 2 (MPZL2), transcript variant 1, mRNA.
ENSG00000139364	TMEM132B	20.8917	2.54948	0.502228	5.07634	3.84768e-07	4.5177e-06	transmembrane protein 132B (TMEM132B), mRNA.
ENSG00000172216	CEBPB	542.335	-1.91477	0.37727	-5.07533	3.86834e-07	4.53884e-06	CCAAT/enhancer binding protein (C/EBP), beta (CEBPB), mRNA.
ENSG00000076356	PLXNA2	121.583	-2.05793	0.405571	-5.07416	3.89204e-07	4.5635e-06	plexin A2 (PLXNA2), mRNA.
ENSG00000169446	MMGT1	2536.23	-0.78296	0.154373	-5.07188	3.93907e-07	4.61547e-06	membrane magnesium transporter 1 (MMGT1), mRNA.
ENSG00000198829	SUCNR1	101.57	2.6192	0.51656	5.07047	3.96835e-07	4.64658e-06	succinate receptor 1 (SUCNR1), mRNA.
ENSG00000167286	CD3D	401.285	-2.00792	0.396124	-5.06891	4.00093e-07	4.6815e-06	CD3d molecule, delta (CD3-TCR complex) (CD3D), transcript variant 1, mRNA.
ENSG00000169583	CLIC3	35.8604	-2.10795	0.416102	-5.06596	4.06349e-07	4.75144e-06	chloride intracellular channel 3 (CLIC3), mRNA.
ENSG00000131845	ZNF304	697.56	0.843095	0.166484	5.06413	4.1027e-07	4.79399e-06	zinc finger protein 304 (ZNF304), mRNA.
ENSG00000177469	PTRF	33.3134	-2.05662	0.406394	-5.06065	4.17831e-07	4.87899e-06	polymerase I and transcript release factor (PTRF), mRNA.
ENSG00000178149	DALRD3	566.651	0.762129	0.150603	5.0605	4.1815e-07	4.87937e-06	DALR anticodon binding domain containing 3 (DALRD3), transcript variant 1, mRNA.
ENSG00000243646	IL10RB	643.143	-0.849596	0.16792	-5.05951	4.20328e-07	4.90142e-06	interleukin 10 receptor, beta (IL10RB), mRNA.
ENSG00000159840	ZYX	2879.77	-1.30419	0.257819	-5.05854	4.22475e-07	4.92309e-06	zyxin (ZYX), transcript variant 2, mRNA.
ENSG00000183401	CCDC159	258.692	-0.987697	0.195439	-5.05374	4.33243e-07	5.04511e-06	coiled-coil domain containing 159 (CCDC159), mRNA.
ENSG00000181039	ANKRD34A	79.4691	1.07873	0.213567	5.051	4.39497e-07	5.11445e-06	ankyrin repeat domain 34A (ANKRD34A), mRNA.
ENSG00000025772	TOMM34	925.789	0.762131	0.150926	5.04971	4.42476e-07	5.14541e-06	translocase of outer mitochondrial membrane 34 (TOMM34), nuclear gene encoding mitochondrial protein, mRNA.
ENSG00000228278	ORM2	77.9626	-1.52005	0.301024	-5.04959	4.42762e-07	5.14541e-06	orosomucoid 2 (ORM2), mRNA.
ENSG00000011485	PPP5C	1181.36	0.805073	0.159446	5.04918	4.43704e-07	5.15284e-06	protein phosphatase 5, catalytic subunit (PPP5C), transcript variant 1, mRNA.
ENSG00000174374	WBSCR16	314.984	0.739393	0.146488	5.04748	4.47685e-07	5.19552e-06	Williams-Beuren syndrome chromosome region 16 (WBSCR16), mRNA.
ENSG00000106823	ECM2	256.329	-1.90155	0.376745	-5.0473	4.48093e-07	5.19672e-06	extracellular matrix protein 2, female organ and adipocyte specific (ECM2), transcript variant 3, mRNA.
ENSG00000124571	XPO5	1743.11	0.551179	0.109225	5.04626	4.50538e-07	5.21796e-06	exportin 5 (XPO5), mRNA.
ENSG00000173762	CD7	476.981	-1.91943	0.38036	-5.04635	4.50326e-07	5.21796e-06	CD7 molecule (CD7), mRNA.
ENSG00000108861	DUSP3	798.185	-1.22198	0.242213	-5.04504	4.53424e-07	5.24782e-06	dual specificity phosphatase 3 (DUSP3), mRNA.
ENSG00000196169	KIF19	15.883	-2.19345	0.434806	-5.04467	4.54311e-07	5.25451e-06	kinesin family member 19 (KIF19), mRNA.
ENSG00000124225	PMEPA1	186.329	2.17291	0.431013	5.0414	4.62127e-07	5.34129e-06	prostate transmembrane protein, androgen induced 1 (PMEPA1), transcript variant 5, mRNA.
ENSG00000131778	CHD1L	3054.05	0.65053	0.129142	5.03733	4.7207e-07	5.4525e-06	chromodomain helicase DNA binding protein 1-like (CHD1L), transcript variant 6, non-coding RNA.
ENSG00000196460	RFX8	89.526	-2.6916	0.534348	-5.03716	4.72491e-07	5.45367e-06	RFX family member 8, lacking RFX DNA binding domain (RFX8), mRNA.
ENSG00000059378	PARP12	2477.32	-0.898616	0.178403	-5.037	4.72883e-07	5.45449e-06	poly (ADP-ribose) polymerase family, member 12 (PARP12), mRNA.
ENSG00000067208	EVI5	593.313	-1.03146	0.204817	-5.03602	4.75309e-07	5.47876e-06	ecotropic viral integration site 5 (EVI5), mRNA.
ENSG00000162728	KCNJ9	15.4777	1.45206	0.288427	5.0344	4.79342e-07	5.52151e-06	potassium inwardly-rectifying channel, subfamily J, member 9 (KCNJ9), mRNA.
ENSG00000163618	CADPS	165.521	-3.35707	0.666939	-5.03355	4.81472e-07	5.5423e-06	Ca++-dependent secretion activator (CADPS), transcript variant 1, mRNA.
ENSG00000187800	PEAR1	125.676	-2.23608	0.444284	-5.033	4.82855e-07	5.55447e-06	platelet endothelial aggregation receptor 1 (PEAR1), mRNA.
ENSG00000089820	ARHGAP4	12423.5	-0.894129	0.177723	-5.03104	4.87832e-07	5.60793e-06	Rho GTPase activating protein 4 (ARHGAP4), transcript variant 2, mRNA.
ENSG00000137225	CAPN11	189.916	-1.9583	0.389266	-5.03076	4.88552e-07	5.61241e-06	calpain 11 (CAPN11), mRNA.
ENSG00000168502	SOGA2	2659.92	1.97915	0.393531	5.02921	4.92517e-07	5.65415e-06	SOGA family member 2 (SOGA2), mRNA.
ENSG00000185156	MFSD6L	15.2361	-2.34954	0.467376	-5.02708	4.98005e-07	5.7133e-06	major facilitator superfamily domain containing 6-like (MFSD6L), mRNA.
ENSG00000138061	CYP1B1	65.5658	-2.70388	0.537922	-5.02653	4.99429e-07	5.72578e-06	cytochrome P450, family 1, subfamily B, polypeptide 1 (CYP1B1), mRNA.
ENSG00000213160	KLHL23	291.436	1.93705	0.385417	5.02585	5.01206e-07	5.74228e-06	kelch-like family member 23 (KLHL23), mRNA.
ENSG00000138641	HERC3	2129	-0.723997	0.144151	-5.02247	5.101e-07	5.84025e-06	HECT and RLD domain containing E3 ubiquitin protein ligase 3 (HERC3), transcript variant 1, mRNA.
ENSG00000064989	CALCRL	17.2195	-2.40028	0.477953	-5.02199	5.11391e-07	5.84717e-06	calcitonin receptor-like (CALCRL), transcript variant 1, mRNA.
ENSG00000163154	TNFAIP8L2	157.092	-1.68244	0.33501	-5.02207	5.11187e-07	5.84717e-06	tumor necrosis factor, alpha-induced protein 8-like 2 (TNFAIP8L2), mRNA.
ENSG00000155621	C9orf85	408.963	-0.702055	0.13985	-5.02007	5.16531e-07	5.90197e-06	chromosome 9 open reading frame 85 (C9orf85), mRNA.
ENSG00000255633	MTRNR2L9	11.098	1.81212	0.361012	5.01955	5.17915e-07	5.91381e-06	NA
ENSG00000153561	RMND5A	7221.32	0.829017	0.165178	5.01894	5.19583e-07	5.92889e-06	required for meiotic nuclear division 5 homolog A (S. cerevisiae) (RMND5A), mRNA.
ENSG00000006432	MAP3K9	307.713	1.90737	0.380079	5.01834	5.2119e-07	5.94324e-06	mitogen-activated protein kinase kinase kinase 9 (MAP3K9), mRNA.
ENSG00000120318	ARAP3	155.466	-2.16629	0.431735	-5.01764	5.23094e-07	5.96097e-06	ArfGAP with RhoGAP domain, ankyrin repeat and PH domain 3 (ARAP3), mRNA.
ENSG00000225485	ARHGAP23	1124.03	1.05409	0.210096	5.01717	5.24371e-07	5.97151e-06	Rho GTPase activating protein 23 (ARHGAP23), mRNA.
ENSG00000103494	RPGRIP1L	264.205	0.927567	0.184958	5.01501	5.30311e-07	6.03512e-06	RPGRIP1-like (RPGRIP1L), transcript variant 1, mRNA.
ENSG00000120279	MYCT1	18.7444	-2.31197	0.461109	-5.01393	5.33297e-07	6.06505e-06	myc target 1 (MYCT1), mRNA.
ENSG00000126264	HCST	896.745	-1.43012	0.285346	-5.01189	5.38983e-07	6.12562e-06	hematopoietic cell signal transducer (HCST), transcript variant 1, mRNA.
ENSG00000114737	CISH	639.493	-1.74392	0.347979	-5.01157	5.3988e-07	6.13172e-06	cytokine inducible SH2-containing protein (CISH), transcript variant 1, mRNA.
ENSG00000170382	LRRN2	606.956	-1.2755	0.254582	-5.01017	5.43826e-07	6.17243e-06	leucine rich repeat neuronal 2 (LRRN2), transcript variant 2, mRNA.
ENSG00000147065	MSN	27093.6	-0.891467	0.17794	-5.00992	5.44515e-07	6.17613e-06	moesin (MSN), mRNA.
ENSG00000198842	DUSP27	36.2433	-3.05308	0.609434	-5.00969	5.45164e-07	6.17938e-06	dual specificity phosphatase 27 (putative) (DUSP27), mRNA.
ENSG00000118322	ATP10B	51.2377	-2.0686	0.412949	-5.00933	5.46192e-07	6.1869e-06	ATPase, class V, type 10B (ATP10B), mRNA.
ENSG00000103512	NOMO1	1037.4	0.503746	0.100606	5.0071	5.52548e-07	6.25474e-06	NODAL modulator 1 (NOMO1), mRNA.
ENSG00000059573	ALDH18A1	1528.52	1.17502	0.234689	5.0067	5.53709e-07	6.26371e-06	aldehyde dehydrogenase 18 family, member A1 (ALDH18A1), nuclear gene encoding mitochondrial protein, transcript variant 2, mRNA.
ENSG00000168610	STAT3	4302.73	-0.913495	0.18248	-5.00601	5.55697e-07	6.28203e-06	signal transducer and activator of transcription 3 (acute-phase response factor) (STAT3), transcript variant 1, mRNA.
ENSG00000152952	PLOD2	39.0078	-2.32119	0.463718	-5.00562	5.56835e-07	6.28655e-06	procollagen-lysine, 2-oxoglutarate 5-dioxygenase 2 (PLOD2), transcript variant 1, mRNA.
ENSG00000179195	ZNF664	1905.45	0.895654	0.178927	5.00569	5.56628e-07	6.28655e-06	zinc finger protein 664 (ZNF664), transcript variant 1, mRNA.
ENSG00000169905	TOR1AIP2	5834.41	-0.939262	0.18773	-5.00326	5.63691e-07	6.35973e-06	torsin A interacting protein 2 (TOR1AIP2), transcript variant 1, mRNA.
ENSG00000169439	SDC2	568.375	-2.54881	0.509493	-5.00264	5.6551e-07	6.37603e-06	syndecan 2 (SDC2), mRNA.
ENSG00000186314	PRELID2	205.481	1.43592	0.287367	4.99681	5.82877e-07	6.56749e-06	PRELI domain containing 2 (PRELID2), transcript variant 1, mRNA.
ENSG00000087245	MMP2	13.8358	-2.80877	0.562317	-4.995	5.88372e-07	6.62065e-06	matrix metallopeptidase 2 (gelatinase A, 72kDa gelatinase, 72kDa type IV collagenase) (MMP2), transcript variant 1, mRNA.
ENSG00000143226	FCGR2A	533.954	-1.70579	0.341494	-4.9951	5.88061e-07	6.62065e-06	Fc fragment of IgG, low affinity IIa, receptor (CD32) (FCGR2A), transcript variant 1, mRNA.
ENSG00000184428	TOP1MT	1203.72	0.93253	0.186701	4.99479	5.89003e-07	6.62337e-06	topoisomerase (DNA) I, mitochondrial (TOP1MT), nuclear gene encoding mitochondrial protein, transcript variant 1, mRNA.
ENSG00000053524	MCF2L2	169.844	2.00548	0.401798	4.99127	5.99846e-07	6.74085e-06	MCF.2 cell line derived transforming sequence-like 2 (MCF2L2), mRNA.
ENSG00000107187	LHX3	46.7631	2.19528	0.440026	4.98898	6.06996e-07	6.81669e-06	LIM homeobox 3 (LHX3), transcript variant 2, mRNA.
ENSG00000133067	LGR6	1036.61	2.47711	0.496852	4.98562	6.17638e-07	6.93163e-06	leucine-rich repeat containing G protein-coupled receptor 6 (LGR6), transcript variant 2, mRNA.
ENSG00000149328	GLB1L2	26.6342	-2.28079	0.457582	-4.98444	6.21422e-07	6.96951e-06	galactosidase, beta 1-like 2 (GLB1L2), mRNA.
ENSG00000182107	TMEM30B	26.7925	-2.31855	0.465235	-4.98362	6.24048e-07	6.99435e-06	transmembrane protein 30B (TMEM30B), mRNA.
ENSG00000163508	EOMES	120.337	-2.05313	0.412037	-4.98286	6.26509e-07	7.01731e-06	eomesodermin (EOMES), transcript variant 2, mRNA.
ENSG00000188729	OSTN	6.90021	-3.23674	0.649817	-4.981	6.32561e-07	7.08045e-06	osteocrin (OSTN), mRNA.
ENSG00000236104	ZBTB22	681.425	-0.759672	0.152539	-4.9802	6.35199e-07	7.1053e-06	zinc finger and BTB domain containing 22 (ZBTB22), transcript variant 1, mRNA.
ENSG00000132702	HAPLN2	9.77925	1.74296	0.350058	4.97907	6.38898e-07	7.14198e-06	hyaluronan and proteoglycan link protein 2 (HAPLN2), mRNA.
ENSG00000124813	RUNX2	762.551	-2.17254	0.436551	-4.97659	6.47134e-07	7.2293e-06	runt-related transcription factor 2 (RUNX2), transcript variant 1, mRNA.
ENSG00000152556	PFKM	949.709	0.885936	0.178125	4.97368	6.56922e-07	7.33384e-06	phosphofructokinase, muscle (PFKM), transcript variant 1, mRNA.
ENSG00000160321	ZNF208	49.7887	-2.7561	0.554481	-4.9706	6.67476e-07	7.44677e-06	zinc finger protein 208 (ZNF208), mRNA.
ENSG00000095713	CRTAC1	9.40368	3.09659	0.623022	4.97027	6.68613e-07	7.45458e-06	cartilage acidic protein 1 (CRTAC1), transcript variant 1, mRNA.
ENSG00000177685	EFCAB4A	124.978	1.79687	0.361758	4.96704	6.79817e-07	7.57454e-06	EF-hand calcium binding domain 4A (EFCAB4A), mRNA.
ENSG00000122188	LAX1	504.717	-1.31408	0.264648	-4.96539	6.85639e-07	7.63178e-06	lymphocyte transmembrane adaptor 1 (LAX1), transcript variant 1, mRNA.
ENSG00000138363	ATIC	1051.62	0.981789	0.197729	4.96533	6.85852e-07	7.63178e-06	5-aminoimidazole-4-carboxamide ribonucleotide formyltransferase/IMP cyclohydrolase (ATIC), mRNA.
ENSG00000196116	TDRD7	1017.02	-0.843139	0.16992	-4.96197	6.97815e-07	7.75984e-06	tudor domain containing 7 (TDRD7), mRNA.
ENSG00000027001	MIPEP	230.675	0.922617	0.185999	4.96033	7.03735e-07	7.82056e-06	mitochondrial intermediate peptidase (MIPEP), nuclear gene encoding mitochondrial protein, mRNA.
ENSG00000108551	RASD1	3249.92	-1.62212	0.32706	-4.95972	7.05956e-07	7.84012e-06	RAS, dexamethasone-induced 1 (RASD1), transcript variant 2, mRNA.
ENSG00000100266	PACSIN2	3837.16	-0.756846	0.152634	-4.95858	7.10095e-07	7.87581e-06	protein kinase C and casein kinase substrate in neurons 2 (PACSIN2), transcript variant 2, mRNA.
ENSG00000122862	SRGN	9373	-1.79075	0.361134	-4.95868	7.09752e-07	7.87581e-06	serglycin (SRGN), transcript variant 1, mRNA.
ENSG00000009694	TENM1	388.689	-2.02708	0.409067	-4.95537	7.21934e-07	8.00191e-06	teneurin transmembrane protein 1 (TENM1), transcript variant 2, mRNA.
ENSG00000175920	DOK7	34.0122	1.74533	0.35242	4.95243	7.32938e-07	8.11859e-06	docking protein 7 (DOK7), transcript variant 2, mRNA.
ENSG00000120708	TGFBI	157.83	-2.11247	0.426573	-4.95219	7.33839e-07	8.12329e-06	transforming growth factor, beta-induced, 68kDa (TGFBI), mRNA.
ENSG00000106128	GHRHR	13.0298	-3.49947	0.70669	-4.95191	7.34872e-07	8.12944e-06	growth hormone releasing hormone receptor (GHRHR), mRNA.
ENSG00000064012	CASP8	5109.98	-1.16329	0.234965	-4.95093	7.38582e-07	8.16517e-06	caspase 8, apoptosis-related cysteine peptidase (CASP8), transcript variant E, mRNA.
ENSG00000151726	ACSL1	4180.27	-1.78309	0.360382	-4.94777	7.50693e-07	8.29367e-06	acyl-CoA synthetase long-chain family member 1 (ACSL1), mRNA.
ENSG00000213654	GPSM3	3295.55	-0.882145	0.178308	-4.94731	7.52458e-07	8.30778e-06	G-protein signaling modulator 3 (GPSM3), transcript variant 1, mRNA.
ENSG00000187260	WDR86	349.252	1.94374	0.392988	4.94606	7.57295e-07	8.35577e-06	WD repeat domain 86 (WDR86), mRNA.
ENSG00000149294	NCAM1	84.1282	-2.07866	0.420281	-4.94588	7.57992e-07	8.35804e-06	neural cell adhesion molecule 1 (NCAM1), transcript variant 2, mRNA.
ENSG00000080166	DCT	22.5331	1.74498	0.352876	4.94503	7.61307e-07	8.38915e-06	dopachrome tautomerase (DCT), transcript variant 2, mRNA.
ENSG00000170745	KCNS3	134.61	2.38808	0.483046	4.94378	7.66215e-07	8.43778e-06	potassium voltage-gated channel, delayed-rectifier, subfamily S, member 3 (KCNS3), mRNA.
ENSG00000183837	PNMA3	111.884	1.55168	0.313887	4.94344	7.67568e-07	8.44722e-06	paraneoplastic Ma antigen 3 (PNMA3), mRNA.
ENSG00000131236	CAP1	9512.18	-0.74647	0.151061	-4.94151	7.75181e-07	8.52549e-06	CAP, adenylate cyclase-associated protein 1 (yeast) (CAP1), transcript variant 2, mRNA.
ENSG00000213512	GBP7	35.9528	-1.95716	0.396169	-4.9402	7.80409e-07	8.57744e-06	guanylate binding protein 7 (GBP7), mRNA.
ENSG00000110107	PRPF19	2824.77	0.665539	0.134723	4.94007	7.80951e-07	8.57786e-06	PRP19/PSO4 pre-mRNA processing factor 19 homolog (S. cerevisiae) (PRPF19), mRNA.
ENSG00000148175	STOM	2869.43	-1.51608	0.307016	-4.9381	7.88877e-07	8.65933e-06	stomatin (STOM), transcript variant 5, non-coding RNA.
ENSG00000086288	NME8	29.9489	-2.1141	0.428251	-4.9366	7.94973e-07	8.72062e-06	NME/NM23 family member 8 (NME8), mRNA.
ENSG00000108691	CCL2	15.2145	-3.13715	0.635547	-4.93614	7.96829e-07	8.72977e-06	chemokine (C-C motif) ligand 2 (CCL2), mRNA.
ENSG00000130956	HABP4	153.012	-1.37862	0.279291	-4.93614	7.96832e-07	8.72977e-06	hyaluronan binding protein 4 (HABP4), mRNA.
ENSG00000146373	RNF217	264.779	-2.35272	0.476678	-4.93566	7.98817e-07	8.74027e-06	ring finger protein 217 (RNF217), mRNA.
ENSG00000232434	C9orf172	72.8813	1.33211	0.269889	4.93576	7.98383e-07	8.74027e-06	chromosome 9 open reading frame 172 (C9orf172), mRNA.
ENSG00000091622	PITPNM3	40.8747	1.22613	0.248459	4.93497	8.01651e-07	8.76564e-06	PITPNM family member 3 (PITPNM3), transcript variant 2, mRNA.
ENSG00000171467	ZNF318	3163.08	-1.26528	0.256401	-4.93477	8.0244e-07	8.76864e-06	zinc finger protein 318 (ZNF318), mRNA.
ENSG00000065883	CDK13	5201.4	0.581159	0.117808	4.93311	8.09296e-07	8.83788e-06	cyclin-dependent kinase 13 (CDK13), transcript variant 1, mRNA.
ENSG00000163599	CTLA4	129.044	-2.24901	0.455972	-4.93235	8.12463e-07	8.86111e-06	cytotoxic T-lymphocyte-associated protein 4 (CTLA4), transcript variant 1, mRNA.
ENSG00000204304	PBX2	3518.69	-0.687031	0.139287	-4.93247	8.1197e-07	8.86111e-06	pre-B-cell leukemia homeobox 2 (PBX2), mRNA.
ENSG00000267041	ZNF850	615.679	0.997285	0.20224	4.93119	8.17315e-07	8.90831e-06	zinc finger protein 850 (ZNF850), transcript variant 1, mRNA.
ENSG00000066322	ELOVL1	1163.9	-0.693477	0.140642	-4.9308	8.18935e-07	8.909e-06	ELOVL fatty acid elongase 1 (ELOVL1), transcript variant 2, mRNA.
ENSG00000100079	LGALS2	21.8115	-2.83673	0.575286	-4.93099	8.18145e-07	8.909e-06	lectin, galactoside-binding, soluble, 2 (LGALS2), mRNA.
ENSG00000130592	LSP1	4423.49	-1.7185	0.348524	-4.9308	8.18948e-07	8.909e-06	lymphocyte-specific protein 1 (LSP1), transcript variant 1, mRNA.
ENSG00000013503	POLR3B	250.141	0.697083	0.14138	4.93055	8.19982e-07	8.91456e-06	polymerase (RNA) III (DNA directed) polypeptide B (POLR3B), transcript variant 1, mRNA.
ENSG00000162482	AKR7A3	44.2024	1.13253	0.229819	4.92793	8.31061e-07	9.02924e-06	aldo-keto reductase family 7, member A3 (aflatoxin aldehyde reductase) (AKR7A3), mRNA.
ENSG00000063127	SLC6A16	173.146	-1.65682	0.336333	-4.92613	8.38729e-07	9.10673e-06	solute carrier family 6, member 16 (SLC6A16), mRNA.
ENSG00000132463	GRSF1	2934.15	0.538642	0.109377	4.92463	8.45189e-07	9.17103e-06	G-rich RNA sequence binding factor 1 (GRSF1), transcript variant 2, mRNA.
ENSG00000168924	LETM1	2458.12	0.634402	0.128839	4.92401	8.47896e-07	9.19454e-06	leucine zipper-EF-hand containing transmembrane protein 1 (LETM1), nuclear gene encoding mitochondrial protein, mRNA.
ENSG00000239887	C1orf226	113.746	-2.52401	0.512915	-4.92091	8.61436e-07	9.33542e-06	chromosome 1 open reading frame 226 (C1orf226), transcript variant 2, mRNA.
ENSG00000160469	BRSK1	93.5114	1.80279	0.366375	4.92061	8.62738e-07	9.34359e-06	BR serine/threonine kinase 1 (BRSK1), mRNA.
ENSG00000107758	PPP3CB	1895.52	-0.587755	0.119515	-4.91783	8.75104e-07	9.47148e-06	protein phosphatase 3, catalytic subunit, beta isozyme (PPP3CB), transcript variant 2, mRNA.
ENSG00000185518	SV2B	14.1046	-2.53314	0.515108	-4.91769	8.75728e-07	9.47221e-06	synaptic vesicle glycoprotein 2B (SV2B), transcript variant 1, mRNA.
ENSG00000136404	TM6SF1	139.826	1.90594	0.387597	4.91734	8.77296e-07	9.48315e-06	transmembrane 6 superfamily member 1 (TM6SF1), transcript variant 1, mRNA.
ENSG00000115241	PPM1G	4302.8	0.566995	0.115322	4.91662	8.80509e-07	9.51184e-06	protein phosphatase, Mg2+/Mn2+ dependent, 1G (PPM1G), mRNA.
ENSG00000088305	DNMT3B	569.665	1.34753	0.274146	4.91537	8.86167e-07	9.5669e-06	DNA (cytosine-5-)-methyltransferase 3 beta (DNMT3B), transcript variant 7, mRNA.
ENSG00000160679	CHTOP	3886.16	-0.578161	0.117633	-4.91496	8.88027e-07	9.5809e-06	chromatin target of PRMT1 (CHTOP), transcript variant 3, mRNA.
ENSG00000179163	FUCA1	803.527	-1.1592	0.235885	-4.91427	8.91158e-07	9.60859e-06	fucosidase, alpha-L- 1, tissue (FUCA1), mRNA.
ENSG00000090097	PCBP4	464.403	1.34344	0.273391	4.91397	8.92497e-07	9.61493e-06	poly(rC) binding protein 4 (PCBP4), transcript variant 4, mRNA.
ENSG00000092931	MFSD11	1071.42	-0.544714	0.110852	-4.91389	8.92875e-07	9.61493e-06	major facilitator superfamily domain containing 11 (MFSD11), transcript variant 3, mRNA.
ENSG00000130707	ASS1	83.9656	2.71621	0.552833	4.91325	8.95804e-07	9.64036e-06	argininosuccinate synthase 1 (ASS1), transcript variant 1, mRNA.
ENSG00000089876	DHX32	209.726	1.36809	0.278495	4.91244	8.99507e-07	9.668e-06	DEAH (Asp-Glu-Ala-His) box polypeptide 32 (DHX32), mRNA.
ENSG00000141837	CACNA1A	130	-1.5772	0.321061	-4.91248	8.99321e-07	9.668e-06	calcium channel, voltage-dependent, P/Q type, alpha 1A subunit (CACNA1A), transcript variant 3, mRNA.
ENSG00000139567	ACVRL1	11.6469	-2.68059	0.54576	-4.91166	9.03071e-07	9.70018e-06	activin A receptor type II-like 1 (ACVRL1), transcript variant 1, mRNA.
ENSG00000186834	HEXIM1	2897.88	-1.0678	0.217427	-4.91109	9.05731e-07	9.72262e-06	hexamethylene bis-acetamide inducible 1 (HEXIM1), mRNA.
ENSG00000050438	SLC4A8	342.173	1.67493	0.341116	4.91015	9.10089e-07	9.76324e-06	solute carrier family 4, sodium bicarbonate cotransporter, member 8 (SLC4A8), transcript variant 7, mRNA.
ENSG00000137265	IRF4	5143.58	1.81815	0.370568	4.90638	9.27705e-07	9.94595e-06	interferon regulatory factor 4 (IRF4), transcript variant 1, mRNA.
ENSG00000170379	FAM115C	242.416	-1.56185	0.318357	-4.90596	9.29705e-07	9.96112e-06	family with sequence similarity 115, member C (FAM115C), transcript variant 1, mRNA.
ENSG00000064726	BTBD1	3647.9	0.595985	0.121496	4.90538	9.3248e-07	9.98457e-06	BTB (POZ) domain containing 1 (BTBD1), transcript variant 1, mRNA.
ENSG00000163171	CDC42EP3	1950.13	-1.8842	0.384175	-4.90454	9.36489e-07	1.00212e-05	CDC42 effector protein (Rho GTPase binding) 3 (CDC42EP3), transcript variant 1, mRNA.
ENSG00000100711	ZFYVE21	336.76	0.990067	0.201927	4.90309	9.43416e-07	1.0089e-05	zinc finger, FYVE domain containing 21 (ZFYVE21), transcript variant 1, mRNA.
ENSG00000137628	DDX60	1379.24	-1.4213	0.289897	-4.90278	9.44896e-07	1.00985e-05	DEAD (Asp-Glu-Ala-Asp) box polypeptide 60 (DDX60), mRNA.
ENSG00000099622	CIRBP	10675.9	-0.672081	0.137096	-4.90229	9.47281e-07	1.00986e-05	cold inducible RNA binding protein (CIRBP), transcript variant 2, non-coding RNA.
ENSG00000167985	SDHAF2	186.739	-0.851851	0.173759	-4.90249	9.46317e-07	1.00986e-05	succinate dehydrogenase complex assembly factor 2 (SDHAF2), nuclear gene encoding mitochondrial protein, mRNA.
ENSG00000186104	CYP2R1	836.074	-0.916178	0.186883	-4.90243	9.466e-07	1.00986e-05	cytochrome P450, family 2, subfamily R, polypeptide 1 (CYP2R1), mRNA.
ENSG00000188026	RILPL1	93.2667	-1.54429	0.315012	-4.90231	9.47142e-07	1.00986e-05	Rab interacting lysosomal protein-like 1 (RILPL1), mRNA.
ENSG00000198858	R3HDM4	3558.25	-1.09291	0.223	-4.90094	9.53779e-07	1.01615e-05	R3H domain containing 4 (R3HDM4), mRNA.
ENSG00000121067	SPOP	1825.61	-0.683155	0.139432	-4.89956	9.6052e-07	1.02269e-05	speckle-type POZ protein (SPOP), transcript variant 6, mRNA.
ENSG00000076351	SLC46A1	45.5058	1.34942	0.275618	4.89598	9.78148e-07	1.04081e-05	solute carrier family 46 (folate transporter), member 1 (SLC46A1), transcript variant 1, mRNA.
ENSG00000166402	TUB	61.4505	-2.3769	0.485593	-4.89485	9.83799e-07	1.04617e-05	tubby homolog (mouse) (TUB), transcript variant 2, mRNA.
ENSG00000100271	TTLL1	123.774	0.946774	0.193429	4.89467	9.84684e-07	1.04646e-05	tubulin tyrosine ligase-like family, member 1 (TTLL1), transcript variant 1, mRNA.
ENSG00000159733	ZFYVE28	94.3428	-1.79955	0.367673	-4.89442	9.85968e-07	1.04717e-05	zinc finger, FYVE domain containing 28 (ZFYVE28), transcript variant 2, mRNA.
ENSG00000106105	GARS	4376.49	0.913465	0.186675	4.89336	9.91294e-07	1.05217e-05	glycyl-tRNA synthetase (GARS), mRNA.
ENSG00000049192	ADAMTS6	392.556	1.64226	0.335825	4.89022	1.00723e-06	1.06842e-05	ADAM metallopeptidase with thrombospondin type 1 motif, 6 (ADAMTS6), mRNA.
ENSG00000184515	BEX5	18.1959	-2.70318	0.552814	-4.88985	1.00913e-06	1.06977e-05	brain expressed, X-linked 5 (BEX5), transcript variant 2, mRNA.
ENSG00000099953	MMP11	258.102	1.46466	0.299601	4.8887	1.01507e-06	1.07539e-05	matrix metallopeptidase 11 (stromelysin 3) (MMP11), mRNA.
ENSG00000124313	IQSEC2	268.897	-1.47021	0.300744	-4.88857	1.01571e-06	1.0754e-05	IQ motif and Sec7 domain 2 (IQSEC2), transcript variant 2, mRNA.
ENSG00000173275	ZNF449	206.464	-1.00835	0.206313	-4.88748	1.02133e-06	1.08068e-05	zinc finger protein 449 (ZNF449), mRNA.
ENSG00000102743	SLC25A15	208.106	0.890382	0.182208	4.88663	1.02577e-06	1.0847e-05	solute carrier family 25 (mitochondrial carrier; ornithine transporter) member 15 (SLC25A15), nuclear gene encoding mitochondrial protein, mRNA.
ENSG00000127530	OR7C1	15.9299	-3.73381	0.764278	-4.8854	1.03218e-06	1.09081e-05	olfactory receptor, family 7, subfamily C, member 1 (OR7C1), mRNA.
ENSG00000171155	C1GALT1C1	192.329	-0.991877	0.203039	-4.88516	1.03345e-06	1.09147e-05	C1GALT1-specific chaperone 1 (C1GALT1C1), transcript variant 1, mRNA.
ENSG00000104894	CD37	4608.53	-1.25736	0.257399	-4.88489	1.03487e-06	1.09207e-05	CD37 molecule (CD37), transcript variant 1, mRNA.
ENSG00000154611	PSMA8	20.0841	2.70255	0.553256	4.88481	1.0353e-06	1.09207e-05	proteasome (prosome, macropain) subunit, alpha type, 8 (PSMA8), transcript variant 3, mRNA.
ENSG00000090376	IRAK3	3787.64	-1.74082	0.356406	-4.88438	1.03752e-06	1.09373e-05	interleukin-1 receptor-associated kinase 3 (IRAK3), transcript variant 2, mRNA.
ENSG00000168872	DDX19A	1293.26	0.396808	0.0812435	4.88418	1.03859e-06	1.09419e-05	DEAD (Asp-Glu-Ala-Asp) box polypeptide 19A (DDX19A), mRNA.
ENSG00000100453	GZMB	444.712	-2.12768	0.435687	-4.88351	1.04215e-06	1.09725e-05	granzyme B (granzyme 2, cytotoxic T-lymphocyte-associated serine esterase 1) (GZMB), mRNA.
ENSG00000019102	VSIG2	29.2336	2.04767	0.419392	4.88248	1.04762e-06	1.10233e-05	V-set and immunoglobulin domain containing 2 (VSIG2), mRNA.
ENSG00000103710	RASL12	54.7524	3.295	0.675019	4.88134	1.05366e-06	1.108e-05	RAS-like, family 12 (RASL12), mRNA.
ENSG00000258227	CLEC5A	108.938	-2.37509	0.486672	-4.88026	1.05944e-06	1.1134e-05	C-type lectin domain family 5, member A (CLEC5A), mRNA.
ENSG00000188039	NWD1	7.86659	2.1223	0.435013	4.8787	1.0679e-06	1.12159e-05	NACHT and WD repeat domain containing 1 (NWD1), mRNA.
ENSG00000159423	ALDH4A1	203.44	1.03915	0.213067	4.87707	1.07672e-06	1.13015e-05	aldehyde dehydrogenase 4 family, member A1 (ALDH4A1), transcript variant 3, mRNA.
ENSG00000136099	PCDH8	9.76096	-3.38398	0.693929	-4.87655	1.07959e-06	1.13247e-05	protocadherin 8 (PCDH8), transcript variant 1, mRNA.
ENSG00000138028	CGREF1	14.5809	1.94206	0.398273	4.87621	1.08146e-06	1.13304e-05	cell growth regulator with EF-hand domain 1 (CGREF1), transcript variant 2, mRNA.
ENSG00000140463	BBS4	274.287	0.701507	0.143862	4.87625	1.08121e-06	1.13304e-05	Bardet-Biedl syndrome 4 (BBS4), transcript variant 3, non-coding RNA.
ENSG00000050030	KIAA2022	32.8892	-2.9565	0.606554	-4.87426	1.09217e-06	1.14355e-05	KIAA2022 (KIAA2022), mRNA.
ENSG00000079277	MKNK1	1252.76	-0.700212	0.143692	-4.87302	1.09904e-06	1.15004e-05	MAP kinase interacting serine/threonine kinase 1 (MKNK1), transcript variant 1, mRNA.
ENSG00000196834	POTEI	11.1878	-2.75748	0.566113	-4.8709	1.1109e-06	1.16174e-05	POTE ankyrin domain family, member I (POTEI), mRNA.
ENSG00000127329	PTPRB	73.5782	2.51083	0.515529	4.87039	1.11377e-06	1.16403e-05	protein tyrosine phosphatase, receptor type, B (PTPRB), transcript variant 2, mRNA.
ENSG00000132382	MYBBP1A	1948.77	0.651546	0.133791	4.86987	1.11673e-06	1.1664e-05	MYB binding protein (P160) 1a (MYBBP1A), transcript variant 2, mRNA.
ENSG00000075651	PLD1	396.113	-2.30847	0.474251	-4.86762	1.12952e-06	1.17904e-05	phospholipase D1, phosphatidylcholine-specific (PLD1), transcript variant 1, mRNA.
ENSG00000198128	OR2L3	4.34249	-3.33739	0.685696	-4.86716	1.13211e-06	1.18102e-05	olfactory receptor, family 2, subfamily L, member 3 (OR2L3), mRNA.
ENSG00000139083	ETV6	6332.31	-1.23631	0.254029	-4.86681	1.13411e-06	1.18238e-05	ets variant 6 (ETV6), mRNA.
ENSG00000166689	PLEKHA7	89.1592	1.80767	0.37169	4.86337	1.15403e-06	1.2024e-05	pleckstrin homology domain containing, family A member 7 (PLEKHA7), mRNA.
ENSG00000136932	C9orf156	708.961	-0.813158	0.167277	-4.86113	1.16716e-06	1.21535e-05	chromosome 9 open reading frame 156 (C9orf156), mRNA.
ENSG00000091651	ORC6	658.077	1.11102	0.228576	4.86064	1.1701e-06	1.21766e-05	origin recognition complex, subunit 6 (ORC6), transcript variant 1, mRNA.
ENSG00000142185	TRPM2	3150.36	-1.49149	0.306944	-4.85915	1.17892e-06	1.22609e-05	transient receptor potential cation channel, subfamily M, member 2 (TRPM2), transcript variant 1, mRNA.
ENSG00000151338	MIPOL1	34.4195	-2.79592	0.575453	-4.85865	1.18191e-06	1.22845e-05	mirror-image polydactyly 1 (MIPOL1), transcript variant 3, mRNA.
ENSG00000142675	CNKSR1	77.9927	1.08954	0.224269	4.85817	1.18475e-06	1.23066e-05	connector enhancer of kinase suppressor of Ras 1 (CNKSR1), transcript variant 1, mRNA.
ENSG00000165209	STRBP	5518.28	0.711266	0.146457	4.85648	1.19493e-06	1.24047e-05	spermatid perinuclear RNA binding protein (STRBP), transcript variant 3, non-coding RNA.
ENSG00000132205	EMILIN2	1101.61	-1.56731	0.322739	-4.85627	1.19619e-06	1.24102e-05	elastin microfibril interfacer 2 (EMILIN2), mRNA.
ENSG00000141696	LEPREL4	55.4049	1.63736	0.33718	4.85604	1.19758e-06	1.24171e-05	leprecan-like 4 (LEPREL4), mRNA.
ENSG00000162692	VCAM1	92.8926	-2.48814	0.512586	-4.8541	1.20935e-06	1.25314e-05	vascular cell adhesion molecule 1 (VCAM1), transcript variant 3, mRNA.
ENSG00000104970	KIR3DX1	250.009	-2.24234	0.461988	-4.85368	1.21194e-06	1.25506e-05	killer cell immunoglobulin-like receptor, three domains, X1 (KIR3DX1), non-coding RNA.
ENSG00000196284	SUPT3H	880.06	-1.22403	0.252235	-4.85276	1.21754e-06	1.2601e-05	suppressor of Ty 3 homolog (S. cerevisiae) (SUPT3H), transcript variant 1, mRNA.
ENSG00000189013	KIR2DL4	12.6486	-2.16732	0.44673	-4.85153	1.22513e-06	1.26719e-05	killer cell immunoglobulin-like receptor, two domains, long cytoplasmic tail, 4 (KIR2DL4), transcript variant 1, mRNA.
ENSG00000250305	KIAA1456	78.8565	-3.30015	0.680341	-4.85072	1.23013e-06	1.27158e-05	KIAA1456 (KIAA1456), transcript variant 1, mRNA.
ENSG00000171860	C3AR1	157.377	-1.88361	0.388354	-4.85024	1.23311e-06	1.27389e-05	complement component 3a receptor 1 (C3AR1), mRNA.
ENSG00000150540	HNMT	19.9224	-2.52897	0.521489	-4.84952	1.23761e-06	1.27776e-05	histamine N-methyltransferase (HNMT), transcript variant 2, mRNA.
ENSG00000125967	NECAB3	271.398	0.930848	0.19198	4.84867	1.24292e-06	1.28247e-05	N-terminal EF-hand calcium binding protein 3 (NECAB3), transcript variant 1, mRNA.
ENSG00000125375	ATP5S	463.623	-0.635743	0.13114	-4.84781	1.2483e-06	1.28724e-05	ATP synthase, H+ transporting, mitochondrial Fo complex, subunit s (factor B) (ATP5S), nuclear gene encoding mitochondrial protein, transcript variant 3, mRNA.
ENSG00000133063	CHIT1	149.645	-1.96717	0.405858	-4.84695	1.25377e-06	1.29209e-05	chitinase 1 (chitotriosidase) (CHIT1), transcript variant 3, non-coding RNA.
ENSG00000163577	EIF5A2	72.5567	-1.85412	0.382697	-4.84488	1.26687e-06	1.30402e-05	eukaryotic translation initiation factor 5A2 (EIF5A2), mRNA.
ENSG00000172201	ID4	84.3682	3.97523	0.820487	4.84497	1.26632e-06	1.30402e-05	inhibitor of DNA binding 4, dominant negative helix-loop-helix protein (ID4), mRNA.
ENSG00000096968	JAK2	2298.17	-0.850305	0.175606	-4.84211	1.28468e-06	1.32155e-05	Janus kinase 2 (JAK2), mRNA.
ENSG00000033627	ATP6V0A1	405.708	-1.81542	0.374957	-4.84168	1.28743e-06	1.32358e-05	ATPase, H+ transporting, lysosomal V0 subunit a1 (ATP6V0A1), transcript variant 3, mRNA.
ENSG00000172967	XKR3	4.74529	-3.09453	0.639569	-4.83847	1.30842e-06	1.34435e-05	XK, Kell blood group complex subunit-related family, member 3 (XKR3), mRNA.
ENSG00000157827	FMNL2	1112.22	1.46065	0.301927	4.83774	1.31323e-06	1.34847e-05	formin-like 2 (FMNL2), mRNA.
ENSG00000102098	SCML2	1801.33	-1.42811	0.295354	-4.83525	1.32979e-06	1.36466e-05	sex comb on midleg-like 2 (Drosophila) (SCML2), transcript variant 2, non-coding RNA.
ENSG00000182132	KCNIP1	5.95836	-3.27842	0.678065	-4.83496	1.33172e-06	1.36581e-05	Kv channel interacting protein 1 (KCNIP1), transcript variant 3, mRNA.
ENSG00000138449	SLC40A1	648.231	-2.03633	0.421343	-4.83294	1.34529e-06	1.3789e-05	solute carrier family 40 (iron-regulated transporter), member 1 (SLC40A1), mRNA.
ENSG00000170222	ADPRM	701.573	-0.887301	0.183621	-4.83224	1.35006e-06	1.38213e-05	ADP-ribose/CDP-alcohol diphosphatase, manganese-dependent (ADPRM), mRNA.
ENSG00000237412	PRSS56	2.74708	1.94662	0.402832	4.83234	1.34937e-06	1.38213e-05	protease, serine, 56 (PRSS56), mRNA.
ENSG00000089692	LAG3	99.6659	-2.08863	0.432313	-4.83128	1.35659e-06	1.38797e-05	lymphocyte-activation gene 3 (LAG3), mRNA.
ENSG00000132975	GPR12	15.2626	-3.0705	0.635705	-4.83008	1.36479e-06	1.39553e-05	G protein-coupled receptor 12 (GPR12), mRNA.
ENSG00000140332	TLE3	2018.44	-1.77647	0.368375	-4.82246	1.41801e-06	1.44907e-05	transducin-like enhancer of split 3 (E(sp1) homolog, Drosophila) (TLE3), transcript variant 3, mRNA.
ENSG00000145782	ATG12	2204.86	-0.521231	0.108199	-4.81732	1.45499e-06	1.48598e-05	autophagy related 12 (ATG12), transcript variant 4, non-coding RNA.
ENSG00000129521	EGLN3	17.1676	-2.31833	0.481394	-4.81586	1.46567e-06	1.49592e-05	egl nine homolog 3 (C. elegans) (EGLN3), mRNA.
ENSG00000167962	ZNF598	1651.59	0.704225	0.146234	4.81575	1.46648e-06	1.49592e-05	zinc finger protein 598 (ZNF598), mRNA.
ENSG00000147896	IFNK	55.7324	-1.98843	0.41295	-4.81517	1.47074e-06	1.49936e-05	interferon, kappa (IFNK), mRNA.
ENSG00000011105	TSPAN9	340.247	-2.15876	0.448418	-4.81416	1.47824e-06	1.50611e-05	tetraspanin 9 (TSPAN9), transcript variant 1, mRNA.
ENSG00000205693	MANSC4	7.92776	1.41035	0.292969	4.81398	1.47957e-06	1.50656e-05	MANSC domain containing 4 (MANSC4), mRNA.
ENSG00000196437	ZNF569	510.723	0.728927	0.151462	4.81261	1.48969e-06	1.51596e-05	zinc finger protein 569 (ZNF569), mRNA.
ENSG00000099256	PRTFDC1	19.9305	-2.50417	0.520454	-4.81151	1.49793e-06	1.52344e-05	phosphoribosyl transferase domain containing 1 (PRTFDC1), mRNA.
ENSG00000133315	MACROD1	274.08	1.06918	0.222224	4.81126	1.49982e-06	1.52445e-05	MACRO domain containing 1 (MACROD1), mRNA.
ENSG00000080031	PTPRH	13.6941	1.95519	0.406597	4.80865	1.51952e-06	1.54355e-05	protein tyrosine phosphatase, receptor type, H (PTPRH), transcript variant 1, mRNA.
ENSG00000186205	MARC1	122.582	-2.4785	0.515481	-4.80813	1.52352e-06	1.54668e-05	mitochondrial amidoxime reducing component 1 (MARC1), nuclear gene encoding mitochondrial protein, mRNA.
ENSG00000139613	SMARCC2	4339.34	0.576702	0.119972	4.80697	1.53233e-06	1.5547e-05	SWI/SNF related, matrix associated, actin dependent regulator of chromatin, subfamily c, member 2 (SMARCC2), transcript variant 3, mRNA.
ENSG00000101916	TLR8	160.04	-2.2122	0.460226	-4.80677	1.53389e-06	1.55535e-05	toll-like receptor 8 (TLR8), mRNA.
ENSG00000162004	CCDC78	229.576	1.37195	0.285449	4.80629	1.53758e-06	1.55817e-05	coiled-coil domain containing 78 (CCDC78), mRNA.
ENSG00000136867	SLC31A2	51.2897	-1.55816	0.32422	-4.80587	1.54077e-06	1.56048e-05	solute carrier family 31 (copper transporters), member 2 (SLC31A2), mRNA.
ENSG00000162139	NEU3	1058.15	1.03206	0.214777	4.80527	1.54543e-06	1.56426e-05	sialidase 3 (membrane sialidase) (NEU3), mRNA.
ENSG00000162104	ADCY9	1417.22	1.27862	0.266101	4.80502	1.54737e-06	1.5653e-05	adenylate cyclase 9 (ADCY9), mRNA.
ENSG00000197859	ADAMTSL2	41.0239	2.26571	0.471678	4.80352	1.55902e-06	1.57614e-05	ADAMTS-like 2 (ADAMTSL2), transcript variant 2, mRNA.
ENSG00000183960	KCNH8	141.132	1.60896	0.334984	4.80311	1.56217e-06	1.57839e-05	potassium voltage-gated channel, subfamily H (eag-related), member 8 (KCNH8), mRNA.
ENSG00000038427	VCAN	1427.02	-2.30763	0.480526	-4.80229	1.56858e-06	1.58393e-05	versican (VCAN), transcript variant 2, mRNA.
ENSG00000160654	CD3G	347.58	-1.91906	0.399741	-4.80077	1.58059e-06	1.59445e-05	CD3g molecule, gamma (CD3-TCR complex) (CD3G), mRNA.
ENSG00000196187	TMEM63A	3165.94	-0.849279	0.176906	-4.80073	1.58087e-06	1.59445e-05	transmembrane protein 63A (TMEM63A), mRNA.
ENSG00000166596	WDR16	10.1177	1.74879	0.364316	4.80019	1.58512e-06	1.59779e-05	WD repeat domain 16 (WDR16), transcript variant 2, mRNA.
ENSG00000151502	VPS26B	3752.98	-1.3269	0.276507	-4.79877	1.59642e-06	1.60823e-05	vacuolar protein sorting 26 homolog B (S. pombe) (VPS26B), mRNA.
ENSG00000072422	RHOBTB1	304.291	2.19853	0.458346	4.79666	1.61333e-06	1.6243e-05	Rho-related BTB domain containing 1 (RHOBTB1), transcript variant 3, non-coding RNA.
ENSG00000005884	ITGA3	36.7453	-1.75051	0.365085	-4.79479	1.62842e-06	1.63853e-05	integrin, alpha 3 (antigen CD49C, alpha 3 subunit of VLA-3 receptor) (ITGA3), transcript variant a, mRNA.
ENSG00000145147	SLIT2	847.935	3.03211	0.63249	4.79392	1.63553e-06	1.6447e-05	slit homolog 2 (Drosophila) (SLIT2), mRNA.
ENSG00000066117	SMARCD1	5135.44	0.585475	0.122149	4.79311	1.64217e-06	1.65041e-05	SWI/SNF related, matrix associated, actin dependent regulator of chromatin, subfamily d, member 1 (SMARCD1), transcript variant 2, mRNA.
ENSG00000134121	CHL1	35.341	-2.56369	0.534955	-4.79235	1.64835e-06	1.65564e-05	cell adhesion molecule with homology to L1CAM (close homolog of L1) (CHL1), transcript variant 1, mRNA.
ENSG00000133800	LYVE1	18.8839	-2.13361	0.445401	-4.79032	1.66516e-06	1.67154e-05	lymphatic vessel endothelial hyaluronan receptor 1 (LYVE1), mRNA.
ENSG00000130299	GTPBP3	583.721	0.654342	0.136645	4.78862	1.67928e-06	1.68473e-05	GTP binding protein 3 (mitochondrial) (GTPBP3), transcript variant VII, mRNA.
ENSG00000149534	MS4A2	12.3242	2.65965	0.555805	4.78522	1.70798e-06	1.7125e-05	membrane-spanning 4-domains, subfamily A, member 2 (MS4A2), transcript variant 1, mRNA.
ENSG00000188848	BEND4	353.927	2.22973	0.465975	4.78509	1.70909e-06	1.71261e-05	BEN domain containing 4 (BEND4), transcript variant 1, mRNA.
ENSG00000100949	RABGGTA	730.546	-0.537597	0.112356	-4.78474	1.71206e-06	1.71458e-05	Rab geranylgeranyltransferase, alpha subunit (RABGGTA), transcript variant 1, mRNA.
ENSG00000213928	IRF9	528.895	-1.14585	0.239561	-4.78314	1.72577e-06	1.72729e-05	interferon regulatory factor 9 (IRF9), mRNA.
ENSG00000070367	EXOC5	2328.36	-0.612492	0.12807	-4.78246	1.73164e-06	1.73215e-05	exocyst complex component 5 (EXOC5), mRNA.
ENSG00000166902	MRPL16	1138.83	0.824169	0.172379	4.78115	1.74296e-06	1.74244e-05	mitochondrial ribosomal protein L16 (MRPL16), nuclear gene encoding mitochondrial protein, mRNA.
ENSG00000112031	MTRF1L	766.863	0.672796	0.140731	4.78073	1.74658e-06	1.74504e-05	mitochondrial translational release factor 1-like (MTRF1L), nuclear gene encoding mitochondrial protein, transcript variant 1, mRNA.
ENSG00000178562	CD28	549.297	-1.93411	0.404582	-4.78051	1.74848e-06	1.74592e-05	CD28 molecule (CD28), transcript variant 1, mRNA.
ENSG00000141179	PCTP	628.771	-1.0502	0.219724	-4.77966	1.7559e-06	1.7523e-05	phosphatidylcholine transfer protein (PCTP), transcript variant 1, mRNA.
ENSG00000177105	RHOG	2634.95	-0.963079	0.201562	-4.77807	1.76983e-06	1.76516e-05	ras homolog family member G (RHOG), mRNA.
ENSG00000065491	TBC1D22B	1982.29	-0.70992	0.148694	-4.77437	1.80273e-06	1.79692e-05	TBC1 domain family, member 22B (TBC1D22B), mRNA.
ENSG00000112531	QKI	5101.93	-0.9628	0.201746	-4.77234	1.82099e-06	1.81407e-05	QKI, KH domain containing, RNA binding (QKI), transcript variant 1, mRNA.
ENSG00000058668	ATP2B4	7193.41	-0.896494	0.187891	-4.77135	1.82992e-06	1.82116e-05	ATPase, Ca++ transporting, plasma membrane 4 (ATP2B4), transcript variant 1, mRNA.
ENSG00000106328	FSCN3	42.4505	1.28475	0.269266	4.77132	1.83025e-06	1.82116e-05	fascin homolog 3, actin-bundling protein, testicular (Strongylocentrotus purpuratus) (FSCN3), mRNA.
ENSG00000175899	A2M	361.421	-1.55229	0.325414	-4.7702	1.84043e-06	1.83022e-05	alpha-2-macroglobulin (A2M), mRNA.
ENSG00000188056	TREML4	13.407	-2.88977	0.605892	-4.76945	1.84731e-06	1.83599e-05	triggering receptor expressed on myeloid cells-like 4 (TREML4), mRNA.
ENSG00000163814	CDCP1	40.6821	-2.14707	0.450253	-4.76859	1.85521e-06	1.84276e-05	CUB domain containing protein 1 (CDCP1), transcript variant 1, mRNA.
ENSG00000170890	PLA2G1B	3.99144	2.0397	0.427988	4.76578	1.88121e-06	1.8675e-05	phospholipase A2, group IB (pancreas) (PLA2G1B), mRNA.
ENSG00000176771	NCKAP5	586.952	3.25421	0.68287	4.76549	1.88393e-06	1.86911e-05	NCK-associated protein 5 (NCKAP5), transcript variant 2, mRNA.
ENSG00000129187	DCTD	1729.76	0.512601	0.107568	4.76536	1.88512e-06	1.8692e-05	dCMP deaminase (DCTD), transcript variant 2, mRNA.
ENSG00000009790	TRAF3IP3	2129.06	-1.13329	0.237836	-4.76499	1.88867e-06	1.87163e-05	TRAF3 interacting protein 3 (TRAF3IP3), mRNA.
ENSG00000102780	DGKH	1760.52	1.28093	0.26887	4.76412	1.89682e-06	1.87861e-05	diacylglycerol kinase, eta (DGKH), transcript variant 3, mRNA.
ENSG00000187608	ISG15	757.006	-1.67265	0.351283	-4.76155	1.92111e-06	1.90156e-05	ISG15 ubiquitin-like modifier (ISG15), mRNA.
ENSG00000180644	PRF1	1314.1	-1.92577	0.404525	-4.76058	1.93037e-06	1.90962e-05	perforin 1 (pore forming protein) (PRF1), transcript variant 2, mRNA.
ENSG00000181847	TIGIT	207.746	-1.82562	0.383511	-4.76029	1.93317e-06	1.91128e-05	T cell immunoreceptor with Ig and ITIM domains (TIGIT), mRNA.
ENSG00000151611	MMAA	184.319	-0.646776	0.135894	-4.75941	1.94161e-06	1.91851e-05	methylmalonic aciduria (cobalamin deficiency) cblA type (MMAA), nuclear gene encoding mitochondrial protein, mRNA.
ENSG00000035115	SH3YL1	1108.17	0.720699	0.151438	4.75904	1.94512e-06	1.92086e-05	SH3 domain containing, Ysc84-like 1 (S. cerevisiae), mRNA (cDNA clone IMAGE:4825726), complete cds.
ENSG00000171161	ZNF672	1016.81	-0.8187	0.172172	-4.75511	1.98335e-06	1.95748e-05	zinc finger protein 672 (ZNF672), mRNA.
ENSG00000166455	C16orf46	14.8159	1.03063	0.216757	4.75476	1.98679e-06	1.95974e-05	chromosome 16 open reading frame 46 (C16orf46), transcript variant 1, mRNA.
ENSG00000184517	ZFP1	562.317	0.761918	0.160257	4.75433	1.99101e-06	1.96276e-05	ZFP1 zinc finger protein (ZFP1), mRNA.
ENSG00000161202	DVL3	3582.35	0.570753	0.120131	4.7511	2.02317e-06	1.99332e-05	dishevelled segment polarity protein 3 (DVL3), mRNA.
ENSG00000160888	IER2	3879.03	-1.31825	0.277471	-4.75097	2.02443e-06	1.9934e-05	immediate early response 2 (IER2), mRNA.
ENSG00000196936	OR2L8	7.03957	-2.70722	0.569839	-4.75085	2.02563e-06	1.99343e-05	olfactory receptor, family 2, subfamily L, member 8 (OR2L8), mRNA.
ENSG00000152767	FARP1	908.51	-1.85244	0.390006	-4.74977	2.03652e-06	2.00299e-05	FERM, RhoGEF (ARHGEF) and pleckstrin domain protein 1 (chondrocyte-derived) (FARP1), transcript variant 1, mRNA.
ENSG00000173868	PHOSPHO1	273.11	-2.04192	0.430266	-4.74571	2.07779e-06	2.0424e-05	phosphatase, orphan 1 (PHOSPHO1), transcript variant 2, mRNA.
ENSG00000102763	VWA8	1071.45	1.29169	0.272199	4.74541	2.08089e-06	2.04418e-05	von Willebrand factor A domain containing 8 (VWA8), transcript variant 1, mRNA.
ENSG00000148204	CRB2	113.831	1.26942	0.26751	4.7453	2.082e-06	2.04418e-05	crumbs homolog 2 (Drosophila) (CRB2), mRNA.
ENSG00000135116	HRK	1019.89	-2.04503	0.431041	-4.7444	2.0912e-06	2.05181e-05	harakiri, BCL2 interacting protein (contains only BH3 domain) (HRK), transcript variant 2, non-coding RNA.
ENSG00000139514	SLC7A1	1782.95	1.01282	0.213481	4.74431	2.09219e-06	2.05181e-05	solute carrier family 7 (cationic amino acid transporter, y+ system), member 1 (SLC7A1), mRNA.
ENSG00000116106	EPHA4	342.809	-1.86766	0.393864	-4.74187	2.11749e-06	2.07424e-05	EPH receptor A4 (EPHA4), mRNA.
ENSG00000164483	SAMD3	266.473	-1.70449	0.35945	-4.74194	2.11682e-06	2.07424e-05	sterile alpha motif domain containing 3 (SAMD3), transcript variant 4, mRNA.
ENSG00000120885	CLU	142.139	-1.95156	0.411571	-4.74174	2.11894e-06	2.07447e-05	clusterin (CLU), transcript variant 3, non-coding RNA.
ENSG00000160808	MYL3	4.68885	3.14487	0.663315	4.74113	2.12525e-06	2.07945e-05	myosin, light chain 3, alkali; ventricular, skeletal, slow (MYL3), mRNA.
ENSG00000169570	DTWD2	103.86	1.05616	0.222885	4.73856	2.15243e-06	2.10483e-05	DTW domain containing 2 (DTWD2), mRNA.
ENSG00000172987	HPSE2	14.0478	3.5044	0.739583	4.73834	2.15475e-06	2.10589e-05	heparanase 2 (HPSE2), transcript variant 4, mRNA.
ENSG00000214140	PRCD	374.464	-1.64931	0.348259	-4.73589	2.18099e-06	2.13032e-05	progressive rod-cone degeneration (PRCD), transcript variant 2, non-coding RNA.
ENSG00000183010	PYCR1	205.827	1.75303	0.370207	4.73528	2.18753e-06	2.13547e-05	pyrroline-5-carboxylate reductase 1 (PYCR1), transcript variant 2, mRNA.
ENSG00000175229	GAL3ST3	2.21653	2.38632	0.504062	4.73417	2.19951e-06	2.14594e-05	galactose-3-O-sulfotransferase 3 (GAL3ST3), mRNA.
ENSG00000049540	ELN	17.9245	-2.33288	0.492853	-4.73342	2.20764e-06	2.15264e-05	elastin (ELN), transcript variant 3, mRNA.
ENSG00000130943	PKDREJ	73.0846	1.3022	0.275127	4.73307	2.21152e-06	2.15518e-05	polycystic kidney disease (polycystin) and REJ homolog (sperm receptor for egg jelly homolog, sea urchin) (PKDREJ), mRNA.
ENSG00000160255	ITGB2	5482.67	-1.48452	0.313703	-4.73226	2.22033e-06	2.16253e-05	integrin, beta 2 (complement component 3 receptor 3 and 4 subunit) (ITGB2), transcript variant 2, mRNA.
ENSG00000089327	FXYD5	5937.71	-0.83546	0.17664	-4.72974	2.24806e-06	2.18829e-05	FXYD domain containing ion transport regulator 5 (FXYD5), transcript variant 2, mRNA.
ENSG00000138594	TMOD3	2087.77	-0.521083	0.110225	-4.72745	2.27362e-06	2.2119e-05	tropomodulin 3 (ubiquitous) (TMOD3), mRNA.
ENSG00000120440	TTLL2	8.44268	-2.47032	0.522849	-4.72472	2.3043e-06	2.24048e-05	tubulin tyrosine ligase-like family, member 2 (TTLL2), mRNA.
ENSG00000177706	FAM20C	162.445	-1.98953	0.421144	-4.72411	2.31123e-06	2.24593e-05	family with sequence similarity 20, member C (FAM20C), mRNA.
ENSG00000101222	SPEF1	6.54866	1.60784	0.340377	4.72371	2.3158e-06	2.24909e-05	sperm flagellar 1 (SPEF1), mRNA.
ENSG00000136231	IGF2BP3	938.525	-2.14416	0.454334	-4.71936	2.36593e-06	2.29646e-05	insulin-like growth factor 2 mRNA binding protein 3 (IGF2BP3), mRNA.
ENSG00000111846	GCNT2	163.298	-1.74539	0.369855	-4.71912	2.36868e-06	2.29782e-05	glucosaminyl (N-acetyl) transferase 2, I-branching enzyme (I blood group) (GCNT2), transcript variant 3, mRNA.
ENSG00000163689	C3orf67	145.175	2.34516	0.497078	4.7179	2.38297e-06	2.31037e-05	chromosome 3 open reading frame 67 (C3orf67), mRNA.
ENSG00000146243	IRAK1BP1	226.323	1.06198	0.225239	4.71489	2.41845e-06	2.34343e-05	interleukin-1 receptor-associated kinase 1 binding protein 1 (IRAK1BP1), mRNA.
ENSG00000085760	MTIF2	917.345	0.513616	0.108957	4.71393	2.42987e-06	2.35316e-05	mitochondrial translational initiation factor 2 (MTIF2), nuclear gene encoding mitochondrial protein, transcript variant 2, mRNA.
ENSG00000118515	SGK1	2702.26	-1.73321	0.367725	-4.71334	2.43689e-06	2.35861e-05	serum/glucocorticoid regulated kinase 1 (SGK1), transcript variant 1, mRNA.
ENSG00000090975	PITPNM2	4350.93	1.59825	0.339115	4.71299	2.44105e-06	2.3613e-05	phosphatidylinositol transfer protein, membrane-associated 2 (PITPNM2), mRNA.
ENSG00000181631	P2RY13	237.601	-2.27998	0.483855	-4.71212	2.45153e-06	2.37009e-05	purinergic receptor P2Y, G-protein coupled, 13 (P2RY13), mRNA.
ENSG00000145358	DDIT4L	1284.48	-2.51477	0.533728	-4.7117	2.4566e-06	2.37364e-05	DNA-damage-inducible transcript 4-like (DDIT4L), mRNA.
ENSG00000100596	SPTLC2	5270.63	-0.891225	0.189229	-4.70978	2.47988e-06	2.39473e-05	serine palmitoyltransferase, long chain base subunit 2 (SPTLC2), mRNA.
ENSG00000181218	HIST3H2A	53.3588	-2.00775	0.426303	-4.70967	2.48123e-06	2.39473e-05	histone cluster 3, H2a (HIST3H2A), mRNA.
ENSG00000225921	NOL7	125.807	-0.599528	0.127331	-4.70843	2.49628e-06	2.40788e-05	nucleolar protein 7, 27kDa (NOL7), mRNA.
ENSG00000117707	PROX1	42.3813	3.00444	0.638168	4.70792	2.50259e-06	2.41261e-05	prospero homeobox 1 (PROX1), transcript variant 1, mRNA.
ENSG00000110881	ASIC1	26.8547	1.51408	0.321662	4.70705	2.51329e-06	2.42154e-05	acid-sensing (proton-gated) ion channel 1 (ASIC1), transcript variant 4, non-coding RNA.
ENSG00000114021	NIT2	825.45	0.632487	0.134416	4.70546	2.53297e-06	2.43913e-05	nitrilase family, member 2 (NIT2), mRNA.
ENSG00000140905	GCSH	34.6318	1.25317	0.266337	4.7052	2.53622e-06	2.44088e-05	glycine cleavage system protein H (aminomethyl carrier) (GCSH), nuclear gene encoding mitochondrial protein, transcript variant 1, mRNA.
ENSG00000079112	CDH17	1.77802	2.43373	0.517374	4.704	2.55117e-06	2.45388e-05	cadherin 17, LI cadherin (liver-intestine) (CDH17), transcript variant 1, mRNA.
ENSG00000067113	PPAP2A	93.0733	0.997539	0.212105	4.70304	2.56321e-06	2.46407e-05	phosphatidic acid phosphatase type 2A (PPAP2A), transcript variant 3, non-coding RNA.
ENSG00000111110	PPM1H	396.372	2.18327	0.46434	4.70188	2.57774e-06	2.47663e-05	protein phosphatase, Mg2+/Mn2+ dependent, 1H (PPM1H), mRNA.
ENSG00000135862	LAMC1	1645.6	-1.26863	0.269917	-4.70007	2.60076e-06	2.49735e-05	laminin, gamma 1 (formerly LAMB2) (LAMC1), mRNA.
ENSG00000182010	RTKN2	163.341	1.60468	0.341434	4.69983	2.60376e-06	2.49881e-05	rhotekin 2 (RTKN2), mRNA.
ENSG00000114107	CEP70	1056.12	0.794555	0.169088	4.69907	2.61351e-06	2.50676e-05	centrosomal protein 70kDa (CEP70), mRNA.
ENSG00000166503	HDGFRP3	646.289	1.98828	0.423308	4.69701	2.63996e-06	2.53071e-05	hepatoma-derived growth factor, related protein 3 (HDGFRP3), mRNA.
ENSG00000161570	CCL5	1191.24	-1.64825	0.350934	-4.69674	2.64347e-06	2.53264e-05	chemokine (C-C motif) ligand 5 (CCL5), mRNA.
ENSG00000165300	SLITRK5	13.8297	-3.10187	0.660509	-4.69619	2.65064e-06	2.53808e-05	SLIT and NTRK-like family, member 5 (SLITRK5), mRNA.
ENSG00000156966	B3GNT7	382.844	2.16618	0.461691	4.69185	2.7075e-06	2.59107e-05	UDP-GlcNAc:betaGal beta-1,3-N-acetylglucosaminyltransferase 7 (B3GNT7), mRNA.
ENSG00000138709	LARP1B	1051.17	0.670604	0.142972	4.69046	2.72597e-06	2.60728e-05	La ribonucleoprotein domain family, member 1B (LARP1B), transcript variant 2, mRNA.
ENSG00000271605	MILR1	714.401	-1.38354	0.295034	-4.68943	2.73961e-06	2.61886e-05	mast cell immunoglobulin-like receptor 1 (MILR1), mRNA.
ENSG00000101158	NELFCD	3443.04	0.504148	0.107527	4.68855	2.75143e-06	2.62868e-05	negative elongation factor complex member C/D (NELFCD), mRNA.
ENSG00000123570	RAB9B	54.7133	1.53454	0.327389	4.68722	2.7694e-06	2.64437e-05	RAB9B, member RAS oncogene family (RAB9B), mRNA.
ENSG00000174586	ZNF497	132.968	0.933836	0.199287	4.68589	2.78747e-06	2.66013e-05	zinc finger protein 497 (ZNF497), transcript variant 1, mRNA.
ENSG00000174099	MSRB3	186.404	-2.11578	0.451751	-4.6835	2.8202e-06	2.68985e-05	methionine sulfoxide reductase B3 (MSRB3), nuclear gene encoding mitochondrial protein, transcript variant 3, mRNA.
ENSG00000105617	LENG1	219.51	-0.805108	0.171913	-4.68322	2.82401e-06	2.69198e-05	leukocyte receptor cluster (LRC) member 1 (LENG1), mRNA.
ENSG00000128965	CHAC1	127.023	1.71061	0.365368	4.68186	2.84278e-06	2.70835e-05	ChaC, cation transport regulator homolog 1 (E. coli) (CHAC1), transcript variant 2, mRNA.
ENSG00000067606	PRKCZ	431.201	2.19665	0.469277	4.68092	2.85591e-06	2.71935e-05	protein kinase C, zeta (PRKCZ), transcript variant 3, mRNA.
ENSG00000151948	GLT1D1	407.757	2.41266	0.51546	4.68059	2.8605e-06	2.72219e-05	glycosyltransferase 1 domain containing 1 (GLT1D1), mRNA.
ENSG00000122643	NT5C3A	1367.9	-0.716035	0.152987	-4.68035	2.8638e-06	2.72381e-05	5'-nucleotidase, cytosolic IIIA (NT5C3A), transcript variant 4, mRNA.
ENSG00000134830	C5AR2	51.5555	-2.30645	0.492829	-4.68001	2.86864e-06	2.72689e-05	complement component 5a receptor 2 (C5AR2), transcript variant 1, mRNA.
ENSG00000198796	ALPK2	22.7581	-2.097	0.448103	-4.67973	2.87255e-06	2.72909e-05	alpha-kinase 2 (ALPK2), mRNA.
ENSG00000102678	FGF9	87.1343	2.37233	0.506952	4.6796	2.87439e-06	2.72931e-05	fibroblast growth factor 9 (glia-activating factor) (FGF9), mRNA.
ENSG00000186174	BCL9L	1099.15	-1.08682	0.232359	-4.67731	2.90659e-06	2.75835e-05	B-cell CLL/lymphoma 9-like (BCL9L), mRNA.
ENSG00000183117	CSMD1	1040.44	2.95174	0.631165	4.67665	2.91606e-06	2.76579e-05	CUB and Sushi multiple domains 1 (CSMD1), mRNA.
ENSG00000139192	TAPBPL	814.634	-0.761948	0.162999	-4.67455	2.94594e-06	2.79258e-05	TAP binding protein-like (TAPBPL), mRNA.
ENSG00000090554	FLT3LG	37.6079	-1.26056	0.269776	-4.67262	2.9738e-06	2.81741e-05	fms-related tyrosine kinase 3 ligand (FLT3LG), transcript variant 3, mRNA.
ENSG00000181690	PLAG1	296.789	-1.82645	0.390921	-4.67218	2.9802e-06	2.82191e-05	pleiomorphic adenoma gene 1 (PLAG1), transcript variant 2, mRNA.
ENSG00000111879	FAM184A	59.0148	-2.08076	0.445495	-4.67067	3.00217e-06	2.83956e-05	family with sequence similarity 184, member A (FAM184A), transcript variant 1, mRNA.
ENSG00000187091	PLCD1	363.673	-0.862553	0.184673	-4.67072	3.0015e-06	2.83956e-05	phospholipase C, delta 1 (PLCD1), transcript variant 1, mRNA.
ENSG00000148700	ADD3	8229.05	-0.817406	0.175123	-4.6676	3.04737e-06	2.88071e-05	adducin 3 (gamma) (ADD3), transcript variant 2, mRNA.
ENSG00000113732	ATP6V0E1	1320.73	-0.936542	0.200696	-4.66648	3.06404e-06	2.89485e-05	ATPase, H+ transporting, lysosomal 9kDa, V0 subunit e1 (ATP6V0E1), mRNA.
ENSG00000125166	GOT2	1410.92	0.733824	0.157263	4.66622	3.06787e-06	2.89687e-05	glutamic-oxaloacetic transaminase 2, mitochondrial (GOT2), nuclear gene encoding mitochondrial protein, mRNA.
ENSG00000185760	KCNQ5	697.724	2.12433	0.455323	4.66554	3.07804e-06	2.90486e-05	potassium voltage-gated channel, KQT-like subfamily, member 5 (KCNQ5), transcript variant 5, mRNA.
ENSG00000171777	RASGRP4	209.775	-1.69871	0.364163	-4.66471	3.09058e-06	2.91508e-05	RAS guanyl releasing protein 4 (RASGRP4), transcript variant a, mRNA.
ENSG00000073578	SDHA	5395.69	0.714088	0.153201	4.6611	3.14517e-06	2.96492e-05	succinate dehydrogenase complex, subunit A, flavoprotein (Fp) (SDHA), nuclear gene encoding mitochondrial protein, mRNA.
ENSG00000099381	SETD1A	4008.41	0.891598	0.191293	4.6609	3.14831e-06	2.96624e-05	SET domain containing 1A (SETD1A), mRNA.
ENSG00000163219	ARHGAP25	3347.8	-0.697647	0.149691	-4.66059	3.15303e-06	2.96905e-05	Rho GTPase activating protein 25 (ARHGAP25), transcript variant 3, mRNA.
ENSG00000184682	C11orf89	79.6144	-1.57834	0.33885	-4.65792	3.19425e-06	3.00619e-05	NA
ENSG00000185989	RASA3	2028.52	-1.22538	0.263208	-4.65557	3.23086e-06	3.03897e-05	RAS p21 protein activator 3 (RASA3), mRNA.
ENSG00000180611	MB21D2	19.3064	-2.34789	0.504333	-4.65544	3.23289e-06	3.0392e-05	Mab-21 domain containing 2 (MB21D2), mRNA.
ENSG00000125347	IRF1	13923.3	-1.06973	0.229837	-4.65428	3.25117e-06	3.05443e-05	interferon regulatory factor 1 (IRF1), mRNA.
ENSG00000176624	MEX3C	9272.6	0.92506	0.198759	4.65418	3.25268e-06	3.05443e-05	mex-3 homolog C (C. elegans) (MEX3C), mRNA.
ENSG00000105549	THEG	2.0267	3.43391	0.738001	4.65299	3.27164e-06	3.07013e-05	theg spermatid protein (THEG), transcript variant 1, mRNA.
ENSG00000175482	POLD4	360.576	-0.98823	0.21239	-4.6529	3.27301e-06	3.07013e-05	polymerase (DNA-directed), delta 4, accessory subunit (POLD4), transcript variant 4, non-coding RNA.
ENSG00000185507	IRF7	2218.42	-1.22214	0.262719	-4.6519	3.28896e-06	3.0834e-05	interferon regulatory factor 7 (IRF7), transcript variant a, mRNA.
ENSG00000172059	KLF11	1681.48	-1.83771	0.395095	-4.65131	3.2983e-06	3.08945e-05	Kruppel-like factor 11 (KLF11), transcript variant 1, mRNA.
ENSG00000243244	STON1	98.2695	1.19233	0.256346	4.65127	3.29905e-06	3.08945e-05	stonin 1 (STON1), transcript variant 1, mRNA.
ENSG00000106628	POLD2	1890.31	0.896635	0.192805	4.65047	3.31187e-06	3.09975e-05	polymerase (DNA directed), delta 2, accessory subunit (POLD2), transcript variant 3, mRNA.
ENSG00000142279	WTIP	27.0359	1.14256	0.245713	4.64997	3.31986e-06	3.10553e-05	Wilms tumor 1 interacting protein (WTIP), mRNA.
ENSG00000188828	GLRA4	1.9309	2.0015	0.430504	4.64921	3.3321e-06	3.11526e-05	glycine receptor, alpha 4 (GLRA4), transcript variant 1, mRNA.
ENSG00000164176	EDIL3	81.6242	3.58377	0.770866	4.64901	3.3353e-06	3.11654e-05	EGF-like repeats and discoidin I-like domains 3 (EDIL3), mRNA.
ENSG00000133627	ACTR3B	124.597	0.804947	0.173203	4.64742	3.36111e-06	3.13894e-05	ARP3 actin-related protein 3 homolog B (yeast) (ACTR3B), transcript variant 1, mRNA.
ENSG00000125733	TRIP10	138.118	-1.33584	0.287542	-4.64573	3.38883e-06	3.15963e-05	thyroid hormone receptor interactor 10 (TRIP10), mRNA.
ENSG00000153234	NR4A2	3982.92	-1.76729	0.380406	-4.64581	3.38753e-06	3.15963e-05	nuclear receptor subfamily 4, group A, member 2 (NR4A2), mRNA.
ENSG00000169252	ADRB2	227.94	-1.62944	0.350726	-4.64591	3.38577e-06	3.15963e-05	adrenoceptor beta 2, surface (ADRB2), mRNA.
ENSG00000096654	ZNF184	1014.52	0.909497	0.195941	4.64169	3.45579e-06	3.2203e-05	zinc finger protein 184 (ZNF184), mRNA.
ENSG00000188001	TPRG1	20.5374	-1.66618	0.359259	-4.63783	3.52088e-06	3.27916e-05	tumor protein p63 regulated 1 (TPRG1), mRNA.
ENSG00000100280	AP1B1	7701.96	-1.0238	0.220815	-4.63647	3.54409e-06	3.29897e-05	adaptor-related protein complex 1, beta 1 subunit (AP1B1), transcript variant 1, mRNA.
ENSG00000141524	TMC6	4759.78	-0.886471	0.191213	-4.63603	3.55164e-06	3.30239e-05	transmembrane channel-like 6 (TMC6), transcript variant 2, mRNA.
ENSG00000181523	SGSH	630.784	-1.42591	0.307569	-4.63608	3.55082e-06	3.30239e-05	N-sulfoglucosamine sulfohydrolase (SGSH), mRNA.
ENSG00000111335	OAS2	1846.28	-1.27539	0.275169	-4.63492	3.57071e-06	3.31649e-05	2'-5'-oligoadenylate synthetase 2, 69/71kDa (OAS2), transcript variant 3, mRNA.
ENSG00000197057	DTHD1	115.575	-1.8672	0.402853	-4.63495	3.57025e-06	3.31649e-05	death domain containing 1 (DTHD1), transcript variant 2, non-coding RNA.
ENSG00000084710	EFR3B	91.5255	1.98078	0.427425	4.63421	3.58309e-06	3.32484e-05	EFR3 homolog B (S. cerevisiae) (EFR3B), mRNA.
ENSG00000163624	CDS1	8.70669	-2.21888	0.478817	-4.63409	3.58508e-06	3.32484e-05	CDP-diacylglycerol synthase (phosphatidate cytidylyltransferase) 1 (CDS1), mRNA.
ENSG00000165025	SYK	6655.14	-0.757047	0.163366	-4.63406	3.58556e-06	3.32484e-05	spleen tyrosine kinase (SYK), transcript variant 1, mRNA.
ENSG00000112186	CAP2	45.8078	-2.5167	0.543103	-4.63393	3.58794e-06	3.32524e-05	CAP, adenylate cyclase-associated protein, 2 (yeast) (CAP2), mRNA.
ENSG00000124772	CPNE5	192.748	-1.60217	0.345811	-4.63307	3.60284e-06	3.33724e-05	copine V (CPNE5), mRNA.
ENSG00000175262	C1orf127	23.2231	-3.09803	0.668991	-4.6309	3.64071e-06	3.37048e-05	chromosome 1 open reading frame 127 (C1orf127), mRNA.
ENSG00000103005	USB1	611.596	0.705359	0.152329	4.63049	3.64799e-06	3.37538e-05	U6 snRNA biogenesis 1 (USB1), transcript variant 2, mRNA.
ENSG00000105246	EBI3	10.8851	-2.02627	0.437673	-4.62964	3.66304e-06	3.38671e-05	Epstein-Barr virus induced 3 (EBI3), mRNA.
ENSG00000171174	RBKS	272.623	-1.68024	0.362937	-4.62957	3.66422e-06	3.38671e-05	ribokinase (RBKS), mRNA.
ENSG00000187950	OVCH1	19.8797	-3.31035	0.715078	-4.62936	3.66804e-06	3.38802e-05	ovochymase 1 (OVCH1), mRNA.
ENSG00000188322	SBK1	221.007	1.70299	0.367874	4.62927	3.66961e-06	3.38802e-05	SH3-binding domain kinase 1 (SBK1), mRNA.
ENSG00000131653	TRAF7	1912.63	0.579092	0.125144	4.62742	3.70256e-06	3.41659e-05	TNF receptor-associated factor 7, E3 ubiquitin protein ligase (TRAF7), mRNA.
ENSG00000149292	TTC12	88.6384	-1.83826	0.397396	-4.62577	3.73212e-06	3.442e-05	tetratricopeptide repeat domain 12 (TTC12), mRNA.
ENSG00000103260	METRN	139.352	1.18412	0.256014	4.62523	3.74177e-06	3.44903e-05	meteorin, glial cell differentiation regulator (METRN), mRNA.
ENSG00000164920	OSR2	109.095	2.66391	0.576516	4.62071	3.8243e-06	3.5232e-05	odd-skipped related 2 (Drosophila) (OSR2), transcript variant 2, mRNA.
ENSG00000172915	NBEA	332.089	1.81359	0.392569	4.61979	3.84138e-06	3.53702e-05	neurobeachin (NBEA), transcript variant 1, mRNA.
ENSG00000161958	FGF11	15.6897	1.25587	0.271926	4.61842	3.8668e-06	3.5585e-05	fibroblast growth factor 11 (FGF11), mRNA.
ENSG00000168334	XIRP1	809.275	2.44283	0.528947	4.6183	3.86902e-06	3.55862e-05	xin actin-binding repeat containing 1 (XIRP1), transcript variant 2, mRNA.
ENSG00000087589	CASS4	81.4035	-1.67288	0.362266	-4.61783	3.87775e-06	3.56462e-05	Cas scaffolding protein family member 4 (CASS4), transcript variant 2, mRNA.
ENSG00000198444	F8A2	4.05666	-2.16708	0.469297	-4.61772	3.87973e-06	3.56462e-05	NA
ENSG00000116198	CEP104	1296.39	0.643825	0.139499	4.61525	3.92618e-06	3.60535e-05	centrosomal protein 104kDa (CEP104), mRNA.
ENSG00000184903	IMMP2L	157.582	1.0441	0.226254	4.61472	3.93621e-06	3.61261e-05	IMP2 inner mitochondrial membrane peptidase-like (S. cerevisiae) (IMMP2L), nuclear gene encoding mitochondrial protein, transcript variant 1, mRNA.
ENSG00000198492	YTHDF2	5079.4	0.626711	0.135816	4.61441	3.94205e-06	3.61602e-05	YTH domain family, member 2 (YTHDF2), transcript variant 2, mRNA.
ENSG00000165071	TMEM71	634.183	-1.39132	0.301606	-4.61304	3.96818e-06	3.63803e-05	transmembrane protein 71 (TMEM71), transcript variant 1, mRNA.
ENSG00000173258	ZNF483	66.373	-1.92276	0.417033	-4.61058	4.01541e-06	3.67935e-05	zinc finger protein 483 (ZNF483), transcript variant 2, mRNA.
ENSG00000166986	MARS	5743.68	0.686717	0.148973	4.60968	4.03298e-06	3.69347e-05	methionyl-tRNA synthetase (MARS), mRNA.
ENSG00000143545	RAB13	795.617	-1.00015	0.216985	-4.6093	4.04033e-06	3.69821e-05	RAB13, member RAS oncogene family (RAB13), transcript variant 2, mRNA.
ENSG00000164039	BDH2	611.366	0.716998	0.155587	4.60835	4.05871e-06	3.71303e-05	3-hydroxybutyrate dehydrogenase, type 2 (BDH2), mRNA.
ENSG00000178531	CTXN1	13.6396	1.77081	0.384288	4.60804	4.06481e-06	3.71662e-05	cortexin 1 (CTXN1), mRNA.
ENSG00000121104	FAM117A	1317.25	-0.974845	0.21157	-4.60767	4.07202e-06	3.72121e-05	family with sequence similarity 117, member A (FAM117A), mRNA.
ENSG00000169508	GPR183	924.863	-1.48654	0.322693	-4.60667	4.0917e-06	3.73718e-05	G protein-coupled receptor 183 (GPR183), mRNA.
ENSG00000188343	FAM92A1	257.949	1.03127	0.223928	4.60534	4.11785e-06	3.75905e-05	family with sequence similarity 92, member A1 (FAM92A1), mRNA.
ENSG00000134899	ERCC5	988.879	-0.527606	0.114589	-4.60434	4.13785e-06	3.77528e-05	excision repair cross-complementing rodent repair deficiency, complementation group 5 (ERCC5), mRNA.
ENSG00000174326	SLC16A11	41.2102	-1.60871	0.34943	-4.60382	4.14813e-06	3.78264e-05	solute carrier family 16, member 11 (monocarboxylic acid transporter 11) (SLC16A11), mRNA.
ENSG00000117228	GBP1	1290.7	-1.44328	0.313511	-4.60362	4.15214e-06	3.78427e-05	guanylate binding protein 1, interferon-inducible (GBP1), mRNA.
ENSG00000184060	ADAP2	108.247	-1.3	0.282459	-4.60245	4.17559e-06	3.80361e-05	ArfGAP with dual PH domains 2 (ADAP2), mRNA.
ENSG00000185527	PDE6G	158.88	1.24081	0.269802	4.59897	4.24595e-06	3.86563e-05	phosphodiesterase 6G, cGMP-specific, rod, gamma (PDE6G), transcript variant 1, mRNA.
ENSG00000158008	EXTL1	3.66865	2.15944	0.469754	4.59695	4.28718e-06	3.90108e-05	exostosin-like glycosyltransferase 1 (EXTL1), mRNA.
ENSG00000171476	HOPX	367.65	1.86923	0.406666	4.59647	4.29707e-06	3.90799e-05	HOP homeobox (HOPX), transcript variant 4, mRNA.
ENSG00000189269	C22orf43	57.3407	1.12186	0.244098	4.59595	4.3078e-06	3.91566e-05	chromosome 22 open reading frame 43 (C22orf43), mRNA.
ENSG00000110876	SELPLG	547.084	-1.67342	0.364296	-4.59356	4.35748e-06	3.9587e-05	selectin P ligand (SELPLG), transcript variant 1, mRNA.
ENSG00000144061	NPHP1	23.0552	1.65905	0.361224	4.59285	4.37226e-06	3.97001e-05	nephronophthisis 1 (juvenile) (NPHP1), transcript variant 3, mRNA.
ENSG00000140678	ITGAX	869.471	-1.74284	0.379629	-4.59091	4.41307e-06	4.00493e-05	integrin, alpha X (complement component 3 receptor 4 subunit) (ITGAX), mRNA.
ENSG00000185614	FAM212A	371.929	-1.08732	0.23693	-4.58921	4.44933e-06	4.03568e-05	family with sequence similarity 212, member A (FAM212A), mRNA.
ENSG00000154764	WNT7A	13.6155	-2.18303	0.475755	-4.58856	4.46324e-06	4.04614e-05	wingless-type MMTV integration site family, member 7A (WNT7A), mRNA.
ENSG00000180875	GREM2	5.22942	-2.66394	0.580612	-4.58817	4.47156e-06	4.05153e-05	gremlin 2, DAN family BMP antagonist (GREM2), mRNA.
ENSG00000168779	SHOX2	28.2144	2.71282	0.591302	4.58788	4.47778e-06	4.05501e-05	short stature homeobox 2 (SHOX2), transcript variant 1, mRNA.
ENSG00000089693	MLF2	2932.11	-0.534681	0.116558	-4.58724	4.4914e-06	4.06518e-05	myeloid leukemia factor 2 (MLF2), transcript variant 1, mRNA.
ENSG00000214290	COLCA2	33.8689	1.72824	0.376951	4.58478	4.54457e-06	4.11112e-05	NA
ENSG00000134539	KLRD1	301.931	-1.83958	0.40142	-4.58268	4.59062e-06	4.15058e-05	killer cell lectin-like receptor subfamily D, member 1 (KLRD1), transcript variant 3, mRNA.
ENSG00000157884	CIB4	3.59812	-3.23302	0.705579	-4.58208	4.60369e-06	4.16019e-05	calcium and integrin binding family member 4 (CIB4), mRNA.
ENSG00000221890	NPTXR	22.4605	1.73666	0.379124	4.58071	4.63397e-06	4.18532e-05	neuronal pentraxin receptor (NPTXR), mRNA.
ENSG00000010704	HFE	62.3282	-1.16876	0.255214	-4.57951	4.66061e-06	4.20715e-05	hemochromatosis (HFE), transcript variant 9, mRNA.
ENSG00000156026	MCU	767.998	-0.733284	0.160138	-4.57906	4.67061e-06	4.21394e-05	mitochondrial calcium uniporter (MCU), transcript variant 4, non-coding RNA.
ENSG00000138162	TACC2	216.506	2.73962	0.598396	4.57827	4.68843e-06	4.22778e-05	transforming, acidic coiled-coil containing protein 2 (TACC2), transcript variant 1, mRNA.
ENSG00000166387	PPFIBP2	432.341	-1.63869	0.358008	-4.57726	4.71112e-06	4.24599e-05	PTPRF interacting protein, binding protein 2 (liprin beta 2) (PPFIBP2), transcript variant 1, mRNA.
ENSG00000101342	TLDC2	93.8481	-1.41107	0.308479	-4.57429	4.77848e-06	4.30442e-05	TBC/LysM-associated domain containing 2 (TLDC2), mRNA.
ENSG00000058056	USP13	751.269	0.886119	0.193779	4.57285	4.81146e-06	4.33184e-05	ubiquitin specific peptidase 13 (isopeptidase T-3) (USP13), mRNA.
ENSG00000088812	ATRN	1214.04	0.61938	0.135467	4.57219	4.82646e-06	4.34305e-05	attractin (ATRN), transcript variant 2, mRNA.
ENSG00000169032	MAP2K1	1937.74	-0.883308	0.193244	-4.57095	4.85508e-06	4.3665e-05	mitogen-activated protein kinase kinase 1 (MAP2K1), mRNA.
ENSG00000163600	ICOS	316.457	-1.92754	0.421762	-4.5702	4.87252e-06	4.37987e-05	inducible T-cell co-stimulator (ICOS), mRNA.
ENSG00000177189	RPS6KA3	5168.61	-0.931156	0.20382	-4.56851	4.91199e-06	4.41301e-05	ribosomal protein S6 kinase, 90kDa, polypeptide 3 (RPS6KA3), mRNA.
ENSG00000145794	MEGF10	44.4132	-2.18958	0.479362	-4.56769	4.93119e-06	4.42793e-05	multiple EGF-like-domains 10 (MEGF10), transcript variant 1, mRNA.
ENSG00000126709	IFI6	1001.17	-1.69335	0.370848	-4.56616	4.96741e-06	4.4581e-05	interferon, alpha-inducible protein 6 (IFI6), transcript variant 3, mRNA.
ENSG00000178726	THBD	98.3243	-1.98432	0.43464	-4.56544	4.98457e-06	4.47115e-05	RecName: Full=Thrombomodulin; Short=TM; AltName: Full=Fetomodulin; AltName: CD_antigen=CD141; Flags: Precursor;
ENSG00000171903	CYP4F11	2.39795	2.67668	0.586412	4.5645	5.0068e-06	4.48872e-05	cytochrome P450, family 4, subfamily F, polypeptide 11 (CYP4F11), transcript variant 2, mRNA.
ENSG00000125388	GRK4	113.14	0.729014	0.159753	4.5634	5.03327e-06	4.51007e-05	G protein-coupled receptor kinase 4 (GRK4), transcript variant 3, mRNA.
ENSG00000070669	ASNS	940.063	0.945658	0.207295	4.56189	5.06949e-06	4.54014e-05	asparagine synthetase (glutamine-hydrolyzing) (ASNS), transcript variant 1, mRNA.
ENSG00000165312	OTUD1	3337.16	-1.21042	0.265439	-4.56007	5.11361e-06	4.57725e-05	OTU domain containing 1 (OTUD1), mRNA.
ENSG00000145431	PDGFC	40.318	-2.19008	0.480497	-4.55794	5.16571e-06	4.62145e-05	platelet derived growth factor C (PDGFC), transcript variant 1, mRNA.
ENSG00000196648	GOLGA6L20	23.8906	1.48626	0.326092	4.55778	5.16972e-06	4.62261e-05	NA
ENSG00000136367	ZFHX2	34.2488	1.22491	0.268865	4.55584	5.21779e-06	4.66314e-05	zinc finger homeobox 2 (ZFHX2), mRNA.
ENSG00000157703	SVOPL	18.0128	-2.10084	0.461264	-4.55454	5.24999e-06	4.68946e-05	SVOP-like (SVOPL), transcript variant 2, mRNA.
ENSG00000179331	RAB39A	8.45227	-2.50923	0.550987	-4.55406	5.26213e-06	4.69784e-05	RAB39A, member RAS oncogene family (RAB39A), mRNA.
ENSG00000138792	ENPEP	26.0275	-2.99876	0.658572	-4.55342	5.27801e-06	4.70954e-05	glutamyl aminopeptidase (aminopeptidase A) (ENPEP), mRNA.
ENSG00000159189	C1QC	68.579	-2.61107	0.573494	-4.55292	5.29062e-06	4.71832e-05	complement component 1, q subcomponent, C chain (C1QC), transcript variant 2, mRNA.
ENSG00000105928	DFNA5	373.205	-2.2862	0.502172	-4.55262	5.29824e-06	4.72018e-05	deafness, autosomal dominant 5 (DFNA5), transcript variant 2, mRNA.
ENSG00000126500	FLRT1	29.0034	1.69411	0.372111	4.5527	5.29626e-06	4.72018e-05	fibronectin leucine rich transmembrane protein 1 (FLRT1), mRNA.
ENSG00000102245	CD40LG	48.4837	-1.56247	0.343233	-4.55221	5.30858e-06	4.72691e-05	CD40 ligand (CD40LG), mRNA.
ENSG00000089022	MAPKAPK5	1699.15	0.388966	0.0854701	4.55091	5.34149e-06	4.75373e-05	mitogen-activated protein kinase-activated protein kinase 5 (MAPKAPK5), transcript variant 1, mRNA.
ENSG00000087995	METTL2A	260.502	0.548671	0.120584	4.55013	5.3614e-06	4.76896e-05	methyltransferase like 2A (METTL2A), mRNA.
ENSG00000111961	SASH1	19.0076	-2.24652	0.493946	-4.54811	5.41308e-06	4.81241e-05	SAM and SH3 domain containing 1 (SASH1), mRNA.
ENSG00000135521	LTV1	1688.54	0.614011	0.135021	4.54753	5.42789e-06	4.82306e-05	LTV1 homolog (S. cerevisiae) (LTV1), mRNA.
ENSG00000111344	RASAL1	1178.75	2.32838	0.512157	4.54621	5.46194e-06	4.85078e-05	RAS protein activator like 1 (GAP1 like) (RASAL1), transcript variant 1, mRNA.
ENSG00000099956	SMARCB1	3742.53	0.553936	0.121867	4.54541	5.48275e-06	4.85965e-05	SWI/SNF related, matrix associated, actin dependent regulator of chromatin, subfamily b, member 1 (SMARCB1), transcript variant 1, mRNA.
ENSG00000158966	CACHD1	116.573	1.95229	0.429507	4.54541	5.48274e-06	4.85965e-05	cache domain containing 1 (CACHD1), mRNA.
ENSG00000175455	CCDC14	4739.3	0.907438	0.199639	4.54539	5.48334e-06	4.85965e-05	coiled-coil domain containing 14 (CCDC14), mRNA.
ENSG00000189143	CLDN4	4.88395	1.82272	0.400998	4.54547	5.48128e-06	4.85965e-05	claudin 4 (CLDN4), mRNA.
ENSG00000114270	COL7A1	224.944	1.19465	0.262942	4.54338	5.53593e-06	4.9037e-05	collagen, type VII, alpha 1 (COL7A1), mRNA.
ENSG00000167895	TMC8	5334.01	-1.02594	0.225868	-4.54219	5.56729e-06	4.92892e-05	transmembrane channel-like 8 (TMC8), mRNA.
ENSG00000075275	CELSR1	816.163	-1.7318	0.381329	-4.54147	5.58622e-06	4.94311e-05	cadherin, EGF LAG seven-pass G-type receptor 1 (CELSR1), mRNA.
ENSG00000138119	MYOF	408.575	-1.7583	0.387229	-4.54072	5.60614e-06	4.95815e-05	myoferlin (MYOF), transcript variant 2, mRNA.
ENSG00000176170	SPHK1	356.083	-1.58064	0.348142	-4.54023	5.61935e-06	4.96726e-05	sphingosine kinase 1 (SPHK1), transcript variant 3, mRNA.
ENSG00000114573	ATP6V1A	1943.99	-0.811313	0.178747	-4.53888	5.65533e-06	4.99647e-05	ATPase, H+ transporting, lysosomal 70kDa, V1 subunit A (ATP6V1A), mRNA.
ENSG00000085511	MAP3K4	2206.77	0.525259	0.115807	4.53566	5.74228e-06	5.07066e-05	mitogen-activated protein kinase kinase kinase 4 (MAP3K4), transcript variant 1, mRNA.
ENSG00000146070	PLA2G7	8.87372	-2.69066	0.593253	-4.53543	5.74856e-06	5.07358e-05	phospholipase A2, group VII (platelet-activating factor acetylhydrolase, plasma) (PLA2G7), transcript variant 1, mRNA.
ENSG00000159403	C1R	116.976	-1.27972	0.282167	-4.53532	5.75159e-06	5.07362e-05	complement component 1, r subcomponent (C1R), mRNA.
ENSG00000174576	NPAS4	2.62555	2.1583	0.475991	4.53432	5.77897e-06	5.09513e-05	neuronal PAS domain protein 4 (NPAS4), mRNA.
ENSG00000178814	OPLAH	108.799	-2.0988	0.462934	-4.53368	5.79644e-06	5.10788e-05	5-oxoprolinase (ATP-hydrolysing) (OPLAH), mRNA.
ENSG00000213949	ITGA1	44.9049	-1.84583	0.407175	-4.53325	5.80824e-06	5.11564e-05	integrin, alpha 1 (ITGA1), mRNA.
ENSG00000134755	DSC2	89.1238	-3.04434	0.671637	-4.53271	5.82322e-06	5.12618e-05	desmocollin 2 (DSC2), transcript variant Dsc2b, mRNA.
ENSG00000188452	CERKL	4029.94	-0.863468	0.190542	-4.53163	5.85299e-06	5.14972e-05	ceramide kinase-like (CERKL), transcript variant 3, mRNA.
ENSG00000164066	INTU	33.0745	-2.31478	0.510827	-4.53143	5.85861e-06	5.15201e-05	inturned planar cell polarity protein (INTU), mRNA.
ENSG00000166311	SMPD1	291.542	-1.12069	0.247552	-4.52709	5.98001e-06	5.25605e-05	sphingomyelin phosphodiesterase 1, acid lysosomal (SMPD1), transcript variant 1, mRNA.
ENSG00000247626	MARS2	242.483	0.897365	0.198227	4.52697	5.98366e-06	5.25654e-05	methionyl-tRNA synthetase 2, mitochondrial (MARS2), nuclear gene encoding mitochondrial protein, mRNA.
ENSG00000004487	KDM1A	6443.76	0.580924	0.128358	4.52581	6.01648e-06	5.28008e-05	lysine (K)-specific demethylase 1A (KDM1A), transcript variant 1, mRNA.
ENSG00000117461	PIK3R3	524.653	1.46273	0.323199	4.5258	6.01666e-06	5.28008e-05	phosphoinositide-3-kinase, regulatory subunit 3 (gamma) (PIK3R3), transcript variant 2, mRNA.
ENSG00000176485	PLA2G16	27.6747	-1.70309	0.376418	-4.52447	6.05457e-06	5.31062e-05	phospholipase A2, group XVI (PLA2G16), transcript variant 1, mRNA.
ENSG00000143365	RORC	35.3748	-1.85492	0.409995	-4.52424	6.06121e-06	5.31371e-05	RAR-related orphan receptor C (RORC), transcript variant 2, mRNA.
ENSG00000116711	PLA2G4A	51.5737	-2.14376	0.473892	-4.52373	6.07601e-06	5.3212e-05	phospholipase A2, group IVA (cytosolic, calcium-dependent) (PLA2G4A), mRNA.
ENSG00000139178	C1RL	522.82	-1.09898	0.242936	-4.52375	6.07534e-06	5.3212e-05	complement component 1, r subcomponent-like (C1RL), mRNA.
ENSG00000146535	GNA12	5602.04	-1.01774	0.225047	-4.52235	6.11572e-06	5.35322e-05	guanine nucleotide binding protein (G protein) alpha 12 (GNA12), mRNA.
ENSG00000141497	ZMYND15	23.5921	-1.73562	0.383829	-4.52184	6.13035e-06	5.36327e-05	zinc finger, MYND-type containing 15 (ZMYND15), transcript variant 3, mRNA.
ENSG00000075213	SEMA3A	47.1422	2.75981	0.610482	4.5207	6.16349e-06	5.38692e-05	sema domain, immunoglobulin domain (Ig), short basic domain, secreted, (semaphorin) 3A (SEMA3A), mRNA.
ENSG00000102053	ZC3H12B	224.015	1.09181	0.241514	4.52069	6.16371e-06	5.38692e-05	zinc finger CCCH-type containing 12B (ZC3H12B), mRNA.
ENSG00000182541	LIMK2	2680.27	-1.00159	0.221641	-4.51899	6.21354e-06	5.42768e-05	LIM domain kinase 2 (LIMK2), transcript variant 2a, mRNA.
ENSG00000204305	AGER	378.657	-0.84994	0.188091	-4.51878	6.21978e-06	5.43035e-05	advanced glycosylation end product-specific receptor (AGER), transcript variant 10, non-coding RNA.
ENSG00000166002	SMCO4	133.848	-1.43102	0.316718	-4.51828	6.23427e-06	5.44021e-05	single-pass membrane protein with coiled-coil domains 4 (SMCO4), mRNA.
ENSG00000189042	ZNF567	493.261	0.672787	0.14891	4.51806	6.24083e-06	5.44314e-05	zinc finger protein 567 (ZNF567), mRNA.
ENSG00000086061	DNAJA1	9268.35	-0.799428	0.177064	-4.51491	6.33445e-06	5.51711e-05	DnaJ (Hsp40) homolog, subfamily A, member 1 (DNAJA1), mRNA.
ENSG00000140937	CDH11	99.9891	-2.94273	0.651801	-4.51477	6.3386e-06	5.51711e-05	cadherin 11, type 2, OB-cadherin (osteoblast) (CDH11), mRNA.
ENSG00000164975	SNAPC3	914.092	-0.845035	0.187159	-4.51506	6.32985e-06	5.51711e-05	small nuclear RNA activating complex, polypeptide 3, 50kDa (SNAPC3), mRNA.
ENSG00000198369	SPRED2	546.561	1.52906	0.338675	4.51483	6.33685e-06	5.51711e-05	sprouty-related, EVH1 domain containing 2 (SPRED2), transcript variant 2, mRNA.
ENSG00000180448	HMHA1	12763.4	-0.711623	0.157629	-4.51453	6.34563e-06	5.5204e-05	histocompatibility (minor) HA-1 (HMHA1), transcript variant 2, mRNA.
ENSG00000142684	ZNF593	10.2206	1.16046	0.257091	4.51381	6.36746e-06	5.53657e-05	zinc finger protein 593 (ZNF593), mRNA.
ENSG00000159445	THEM4	117.709	-1.68862	0.374269	-4.51178	6.42854e-06	5.58682e-05	thioesterase superfamily member 4 (THEM4), mRNA.
ENSG00000180447	GAS1	91.6615	-2.12183	0.470305	-4.5116	6.43398e-06	5.5887e-05	growth arrest-specific 1 (GAS1), mRNA.
ENSG00000141068	KSR1	1458.12	-0.970274	0.215131	-4.51016	6.47778e-06	5.62101e-05	kinase suppressor of ras 1 (KSR1), mRNA.
ENSG00000177989	ODF3B	194.563	-1.76936	0.392302	-4.51018	6.47719e-06	5.62101e-05	outer dense fiber of sperm tails 3B (ODF3B), mRNA.
ENSG00000107281	NPDC1	1014.66	-1.96069	0.434964	-4.5077	6.55343e-06	5.6835e-05	neural proliferation, differentiation and control, 1 (NPDC1), mRNA.
ENSG00000162885	B3GALNT2	623.053	0.808719	0.179412	4.5076	6.55647e-06	5.6835e-05	beta-1,3-N-acetylgalactosaminyltransferase 2 (B3GALNT2), transcript variant 1, mRNA.
ENSG00000121570	DPPA4	40.9822	-1.86263	0.413339	-4.50631	6.59661e-06	5.71538e-05	developmental pluripotency associated 4 (DPPA4), mRNA.
ENSG00000154734	ADAMTS1	322.872	2.68921	0.59685	4.50567	6.61627e-06	5.72689e-05	ADAM metallopeptidase with thrombospondin type 1 motif, 1 (ADAMTS1), mRNA.
ENSG00000198478	SH3BGRL2	65.084	-2.00295	0.444541	-4.50566	6.61662e-06	5.72689e-05	SH3 domain binding glutamic acid-rich protein like 2 (SH3BGRL2), mRNA.
ENSG00000123297	TSFM	279.558	0.677441	0.15037	4.50517	6.63188e-06	5.73719e-05	Ts translation elongation factor, mitochondrial (TSFM), nuclear gene encoding mitochondrial protein, transcript variant 1, mRNA.
ENSG00000115594	IL1R1	160.901	-1.9315	0.428752	-4.50493	6.63944e-06	5.7408e-05	interleukin 1 receptor, type I (IL1R1), mRNA.
ENSG00000163840	DTX3L	3703.28	-0.775934	0.172246	-4.50481	6.64326e-06	5.74119e-05	deltex 3-like (Drosophila) (DTX3L), mRNA.
ENSG00000177868	CCDC23	473.248	-0.619525	0.137552	-4.50394	6.67046e-06	5.76177e-05	coiled-coil domain containing 23 (CCDC23), mRNA.
ENSG00000008083	JARID2	5852.21	1.00654	0.223506	4.50343	6.68663e-06	5.77281e-05	jumonji, AT rich interactive domain 2 (JARID2), transcript variant 2, mRNA.
ENSG00000153575	TUBGCP5	1048.27	0.657025	0.145925	4.50249	6.71617e-06	5.79538e-05	tubulin, gamma complex associated protein 5 (TUBGCP5), transcript variant 2, mRNA.
ENSG00000164828	SUN1	4262.42	-0.746603	0.16583	-4.50222	6.72468e-06	5.79978e-05	Sad1 and UNC84 domain containing 1 (SUN1), transcript variant 5, mRNA.
ENSG00000163131	CTSS	5056.71	-0.925688	0.205618	-4.50198	6.73228e-06	5.80339e-05	cathepsin S (CTSS), transcript variant 1, mRNA.
ENSG00000163958	ZDHHC19	41.6996	-2.18482	0.485457	-4.50054	6.7782e-06	5.84002e-05	zinc finger, DHHC-type containing 19 (ZDHHC19), mRNA.
ENSG00000149658	YTHDF1	3415.99	0.679728	0.151055	4.49988	6.79906e-06	5.85503e-05	YTH domain family, member 1 (YTHDF1), mRNA.
ENSG00000155368	DBI	2614.97	1.04472	0.232186	4.49952	6.81064e-06	5.86204e-05	diazepam binding inhibitor (GABA receptor modulator, acyl-CoA binding protein) (DBI), transcript variant 5, mRNA.
ENSG00000204176	SYT15	63.9139	-1.54915	0.34431	-4.49929	6.81812e-06	5.86551e-05	synaptotagmin XV (SYT15), transcript variant b, mRNA.
ENSG00000100147	CCDC134	260.201	0.758805	0.168677	4.49857	6.84112e-06	5.87936e-05	coiled-coil domain containing 134 (CCDC134), mRNA.
ENSG00000167011	NAT16	15.0226	2.62953	0.584514	4.49866	6.83816e-06	5.87936e-05	N-acetyltransferase 16 (GCN5-related, putative) (NAT16), mRNA.
ENSG00000197454	OR2L5	4.68557	-2.86981	0.638514	-4.49452	6.97266e-06	5.98938e-05	olfactory receptor, family 2, subfamily L, member 5 (OR2L5), mRNA.
ENSG00000117616	C1orf63	8694.21	-0.736175	0.163848	-4.49303	7.02156e-06	6.02834e-05	chromosome 1 open reading frame 63 (C1orf63), mRNA.
ENSG00000138411	HECW2	30.9723	-1.4315	0.318633	-4.49264	7.03463e-06	6.03488e-05	HECT, C2 and WW domain containing E3 ubiquitin protein ligase 2 (HECW2), mRNA.
ENSG00000177425	PAWR	495.684	-2.17429	0.483972	-4.49259	7.03626e-06	6.03488e-05	PRKC, apoptosis, WT1, regulator (PAWR), mRNA.
ENSG00000008277	ADAM22	164.817	1.18002	0.262692	4.49202	7.05497e-06	6.04788e-05	ADAM metallopeptidase domain 22 (ADAM22), transcript variant 5, mRNA.
ENSG00000004776	HSPB6	2.95795	1.75432	0.390567	4.49171	7.06521e-06	6.05361e-05	heat shock protein, alpha-crystallin-related, B6 (HSPB6), mRNA.
ENSG00000166710	B2M	88550	-0.786444	0.175099	-4.49143	7.07451e-06	6.05715e-05	beta-2-microglobulin (B2M), mRNA.
ENSG00000167778	SPRYD3	259.829	-0.763643	0.170024	-4.49138	7.07646e-06	6.05715e-05	SPRY domain containing 3 (SPRYD3), mRNA.
ENSG00000183780	SLC35F3	28.5729	-2.48231	0.552724	-4.49105	7.08733e-06	6.0634e-05	solute carrier family 35, member F3 (SLC35F3), mRNA.
ENSG00000140280	LYSMD2	544.716	-0.852914	0.189922	-4.49086	7.0935e-06	6.06564e-05	LysM, putative peptidoglycan-binding, domain containing 2 (LYSMD2), transcript variant 1, mRNA.
ENSG00000079385	CEACAM1	213.321	-1.60484	0.357369	-4.4907	7.09882e-06	6.06714e-05	carcinoembryonic antigen-related cell adhesion molecule 1 (biliary glycoprotein) (CEACAM1), transcript variant 5, mRNA.
ENSG00000116885	OSCP1	70.4534	1.11065	0.247435	4.48868	7.16661e-06	6.122e-05	organic solute carrier partner 1 (OSCP1), transcript variant 1, mRNA.
ENSG00000140263	SORD	334.578	1.10506	0.2462	4.48846	7.17411e-06	6.12533e-05	sorbitol dehydrogenase (SORD), transcript variant 1, mRNA.
ENSG00000117586	TNFSF4	1309.63	-1.74198	0.388159	-4.48779	7.19659e-06	6.14145e-05	tumor necrosis factor (ligand) superfamily, member 4 (TNFSF4), mRNA.
ENSG00000121753	BAI2	61.6288	1.98285	0.441869	4.48741	7.20948e-06	6.14937e-05	brain-specific angiogenesis inhibitor 2 (BAI2), mRNA.
ENSG00000156574	NODAL	27.6945	1.41682	0.315814	4.48624	7.24905e-06	6.18002e-05	nodal growth differentiation factor (NODAL), mRNA.
ENSG00000112232	KHDRBS2	59.1509	-2.23267	0.497706	-4.48592	7.26006e-06	6.18631e-05	KH domain containing, RNA binding, signal transduction associated 2 (KHDRBS2), mRNA.
[truncated: 2,548 more rows]
