# Supplementary material for: Genomic analyses identify recurrent MEF2D fusions in acute lymphoblastic leukaemia
Source: Nat Commun. 2016 Nov 8;7:13331. doi: 10.1038/ncomms13331 (PMC5105166; doi:10.1038/ncomms13331)
Supplement: Supplementary Data 4 — Gene expression signature of MEF2D-rearranged cases-stranded only. [file ncomms13331-s5.xlsx]

## Sheet: Sheet1
Supplementary Data 4. Gene expression signature of MEF2D-rearranged cases, stranded data only
Ensembl Gene ID	Gene	Base Mean	log2 Fold Change	lfc SE	Stat	Pvalue	Padj	Gene description
ENSG00000157680	DGKI	316.663	7.46774	0.562306	13.2806	3.0013e-40	4.80569e-36	diacylglycerol kinase, iota (DGKI), mRNA.
ENSG00000120833	SOCS2	23396.4	-6.49061	0.513824	-12.632	1.40689e-36	1.12635e-32	suppressor of cytokine signaling 2 (SOCS2), transcript variant 1, mRNA.
ENSG00000106278	PTPRZ1	806.274	9.50045	0.791721	11.9997	3.56395e-33	1.9022e-29	protein tyrosine phosphatase, receptor-type, Z polypeptide 1 (PTPRZ1), transcript variant 1, mRNA.
ENSG00000114948	ADAM23	721.818	6.89886	0.586206	11.7687	5.66166e-32	2.26636e-28	ADAM metallopeptidase domain 23 (ADAM23), mRNA.
ENSG00000112414	GPR126	467.269	6.94029	0.596469	11.6356	2.7157e-31	8.69676e-28	G protein-coupled receptor 126 (GPR126), transcript variant b2, mRNA.
ENSG00000048052	HDAC9	5417.56	4.20987	0.380455	11.0654	1.84709e-28	4.92925e-25	histone deacetylase 9 (HDAC9), transcript variant 6, mRNA.
ENSG00000157087	ATP2B2	104.398	5.09492	0.464816	10.9612	5.87428e-28	1.3437e-24	ATPase, Ca++ transporting, plasma membrane 2 (ATP2B2), transcript variant 2, mRNA.
ENSG00000198732	SMOC1	158.674	7.56961	0.694974	10.8919	1.25932e-27	2.52052e-24	SPARC related modular calcium binding 1 (SMOC1), transcript variant 1, mRNA.
ENSG00000174502	SLC26A9	68.0697	5.70884	0.528194	10.8082	3.14664e-27	5.59822e-24	solute carrier family 26, member 9 (SLC26A9), transcript variant 1, mRNA.
ENSG00000185100	ADSSL1	69.5248	4.79235	0.447392	10.7118	8.96508e-27	1.43549e-23	adenylosuccinate synthase like 1 (ADSSL1), transcript variant 2, mRNA.
ENSG00000156298	TSPAN7	779.828	-5.96194	0.576039	-10.3499	4.18953e-25	6.09843e-22	tetraspanin 7 (TSPAN7), mRNA.
ENSG00000196141	SPATS2L	2608.87	-5.63786	0.545873	-10.3281	5.25666e-25	7.01414e-22	spermatogenesis associated, serine-rich 2-like (SPATS2L), transcript variant 1, mRNA.
ENSG00000091986	CCDC80	246.96	6.2268	0.611598	10.1812	2.40606e-24	2.96353e-21	coiled-coil domain containing 80 (CCDC80), transcript variant 2, mRNA.
ENSG00000188730	VWC2	97.1514	7.257	0.721471	10.0586	8.41752e-24	9.62723e-21	von Willebrand factor C domain containing 2 (VWC2), mRNA.
ENSG00000142583	SLC2A5	4462.91	-5.13947	0.513065	-10.0172	1.2808e-23	1.36721e-20	solute carrier family 2 (facilitated glucose/fructose transporter), member 5 (SLC2A5), transcript variant 1, mRNA.
ENSG00000111885	MAN1A1	9428.97	-3.71548	0.372747	-9.96784	2.10767e-23	2.10925e-20	mannosidase, alpha, class 1A, member 1 (MAN1A1), mRNA.
ENSG00000135272	MDFIC	2496.99	-3.73472	0.381387	-9.79246	1.21313e-22	1.14263e-19	MyoD family inhibitor domain containing (MDFIC), transcript variant 2, mRNA.
ENSG00000116128	BCL9	653.769	4.29782	0.448533	9.58196	9.52245e-22	8.47075e-19	B-cell CLL/lymphoma 9 (BCL9), mRNA.
ENSG00000204928	GRXCR2	11.1461	7.35654	0.774457	9.49897	2.11979e-21	1.78642e-18	glutaredoxin, cysteine rich 2 (GRXCR2), mRNA.
ENSG00000111218	PRMT8	15.8293	5.36166	0.566783	9.45981	3.0849e-21	2.46977e-18	protein arginine methyltransferase 8 (PRMT8), transcript variant 2, mRNA.
ENSG00000118971	CCND2	15645.2	-3.94693	0.421701	-9.35954	8.00853e-21	6.10631e-18	cyclin D2 (CCND2), mRNA.
ENSG00000052126	PLEKHA5	993.35	-3.80211	0.406923	-9.34357	9.31385e-21	6.77879e-18	pleckstrin homology domain containing, family A member 5 (PLEKHA5), transcript variant 4, mRNA.
ENSG00000121895	TMEM156	1212.35	-3.48622	0.373862	-9.32488	1.11112e-20	7.73534e-18	transmembrane protein 156 (TMEM156), mRNA.
ENSG00000151967	SCHIP1	803.574	-5.99888	0.645478	-9.29369	1.49023e-20	9.54465e-18	schwannomin interacting protein 1 (SCHIP1), transcript variant 1, mRNA.
ENSG00000174130	TLR6	1410.51	-3.69127	0.397157	-9.29423	1.48278e-20	9.54465e-18	toll-like receptor 6 (TLR6), mRNA.
ENSG00000164929	BAALC	3099.64	-5.95572	0.644017	-9.24776	2.29251e-20	1.41183e-17	brain and acute leukemia, cytoplasmic (BAALC), transcript variant 1, mRNA.
ENSG00000163694	RBM47	1581.7	-4.26745	0.468816	-9.10261	8.81871e-20	5.22982e-17	RNA binding motif protein 47 (RBM47), transcript variant 2, mRNA.
ENSG00000105877	DNAH11	375.621	3.99797	0.440334	9.07939	1.09186e-19	6.24388e-17	dynein, axonemal, heavy chain 11 (DNAH11), mRNA.
ENSG00000171643	S100Z	591.873	-5.94157	0.661862	-8.97705	2.7812e-19	1.53561e-16	S100 calcium binding protein Z (S100Z), mRNA.
ENSG00000081189	MEF2C	14384.6	-3.37709	0.376412	-8.97179	2.91744e-19	1.55713e-16	myocyte enhancer factor 2C (MEF2C), transcript variant 5, mRNA.
ENSG00000159899	NPR2	347.372	-2.16858	0.246684	-8.79089	1.48385e-18	7.66431e-16	natriuretic peptide receptor B/guanylate cyclase B (atrionatriuretic peptide receptor B) (NPR2), mRNA.
ENSG00000149084	HSD17B12	1939.29	1.96181	0.227956	8.60611	7.55831e-18	3.78199e-15	hydroxysteroid (17-beta) dehydrogenase 12 (HSD17B12), mRNA.
ENSG00000155897	ADCY8	39.4533	6.86357	0.798645	8.59402	8.39772e-18	4.07467e-15	adenylate cyclase 8 (brain) (ADCY8), mRNA.
ENSG00000170390	DCLK2	142.685	4.83489	0.565866	8.54424	1.29384e-17	6.09325e-15	doublecortin-like kinase 2 (DCLK2), transcript variant 2, mRNA.
ENSG00000036448	MYOM2	751.451	4.31835	0.506261	8.52989	1.46487e-17	6.70159e-15	myomesin 2 (MYOM2), mRNA.
ENSG00000155903	RASA2	4964.56	-1.88128	0.224658	-8.37396	5.57125e-17	2.47797e-14	RAS p21 protein activator 2 (RASA2), mRNA.
ENSG00000164116	GUCY1A3	3329.27	-4.0219	0.48575	-8.27978	1.234e-16	5.34022e-14	guanylate cyclase 1, soluble, alpha 3 (GUCY1A3), transcript variant 7, mRNA.
ENSG00000002586	CD99	15368.2	-2.99736	0.364898	-8.21424	2.13517e-16	8.99695e-14	CD99 molecule (CD99), transcript variant 3, mRNA.
ENSG00000047648	ARHGAP6	221.514	4.79241	0.58498	8.19243	2.55998e-16	1.05104e-13	Rho GTPase activating protein 6 (ARHGAP6), transcript variant 4, mRNA.
ENSG00000109756	RAPGEF2	6371.46	1.86412	0.228396	8.16175	3.30204e-16	1.32181e-13	Rap guanine nucleotide exchange factor (GEF) 2 (RAPGEF2), mRNA.
ENSG00000156113	KCNMA1	188.296	4.89618	0.601391	8.14142	3.9067e-16	1.52571e-13	potassium large conductance calcium-activated channel, subfamily M, alpha member 1 (KCNMA1), transcript variant 1, mRNA.
ENSG00000170542	SERPINB9	3599.27	-2.70501	0.333395	-8.11353	4.91698e-16	1.87454e-13	serpin peptidase inhibitor, clade B (ovalbumin), member 9 (SERPINB9), mRNA.
ENSG00000243444	PALM2	66.9862	5.66368	0.700436	8.08593	6.16924e-16	2.29725e-13	paralemmin 2 (PALM2), transcript variant 2, mRNA.
ENSG00000131370	SH3BP5	2361.5	-4.28634	0.530462	-8.08039	6.45609e-16	2.34943e-13	SH3-domain binding protein 5 (BTK-associated) (SH3BP5), transcript variant 1, mRNA.
ENSG00000035403	VCL	6458.76	-2.2779	0.284693	-8.00124	1.23177e-15	4.38291e-13	vinculin (VCL), transcript variant 2, mRNA.
ENSG00000120162	MOB3B	698.7	-3.56698	0.44622	-7.99376	1.30881e-15	4.55578e-13	MOB kinase activator 3B (MOB3B), mRNA.
ENSG00000145908	ZNF300	621.493	-3.73229	0.467303	-7.98688	1.38398e-15	4.71494e-13	zinc finger protein 300 (ZNF300), transcript variant 1, mRNA.
ENSG00000061918	GUCY1B3	471.813	-3.72338	0.467895	-7.95773	1.75222e-15	5.84511e-13	guanylate cyclase 1, soluble, beta 3 (GUCY1B3), mRNA.
ENSG00000196730	DAPK1	3119.44	-4.42801	0.558967	-7.92177	2.34153e-15	7.65153e-13	death-associated protein kinase 1 (DAPK1), mRNA.
ENSG00000183748	MRC1L1	164.43	-5.12638	0.648432	-7.90581	2.66207e-15	8.525e-13	NA
ENSG00000132563	REEP2	24.9139	3.88023	0.49324	7.86682	3.63773e-15	1.1421e-12	receptor accessory protein 2 (REEP2), transcript variant 4, non-coding RNA.
ENSG00000137831	UACA	641.017	-4.96815	0.633547	-7.84181	4.44111e-15	1.36752e-12	uveal autoantigen with coiled-coil domains and ankyrin repeats (UACA), transcript variant 2, mRNA.
ENSG00000142089	IFITM3	2181.54	-3.35005	0.431837	-7.75768	8.64947e-15	2.61312e-12	interferon induced transmembrane protein 3 (IFITM3), transcript variant 1, mRNA.
ENSG00000140795	MYLK3	39.2956	4.43192	0.573585	7.7267	1.10372e-14	3.27275e-12	myosin light chain kinase 3 (MYLK3), mRNA.
ENSG00000104879	CKM	38.1634	4.0733	0.528286	7.71042	1.25408e-14	3.65098e-12	creatine kinase, muscle (CKM), mRNA.
ENSG00000135362	PRR5L	2044.72	-3.68948	0.47879	-7.70584	1.2999e-14	3.71678e-12	proline rich 5 like (PRR5L), transcript variant 1, mRNA.
ENSG00000172889	EGFL7	1663.18	-4.00374	0.520029	-7.69907	1.37064e-14	3.85031e-12	EGF-like-domain, multiple 7 (EGFL7), transcript variant 5, non-coding RNA.
ENSG00000196083	IL1RAP	1623.37	-3.64995	0.474443	-7.69312	1.43589e-14	3.96404e-12	interleukin 1 receptor accessory protein (IL1RAP), transcript variant 2, mRNA.
ENSG00000070601	FRMPD1	57.9332	4.98817	0.650212	7.6716	1.69858e-14	4.60978e-12	FERM and PDZ domain containing 1 (FRMPD1), mRNA.
ENSG00000038945	MSR1	902.376	-5.24732	0.68505	-7.65977	1.86267e-14	4.97083e-12	macrophage scavenger receptor 1 (MSR1), transcript variant SR-AI, mRNA.
ENSG00000136098	NEK3	394.756	-3.21297	0.42141	-7.62433	2.45297e-14	6.43884e-12	NIMA-related kinase 3 (NEK3), transcript variant 3, mRNA.
ENSG00000106948	AKNA	10168.9	-1.77897	0.233456	-7.62018	2.53314e-14	6.54203e-12	AT-hook transcription factor (AKNA), mRNA.
ENSG00000124570	SERPINB6	1678.58	-2.66439	0.351489	-7.5803	3.44747e-14	8.76205e-12	serpin peptidase inhibitor, clade B (ovalbumin), member 6 (SERPINB6), transcript variant 3, mRNA.
ENSG00000068793	CYFIP1	4052.65	2.55715	0.340108	7.51864	5.53485e-14	1.38475e-11	cytoplasmic FMR1 interacting protein 1 (CYFIP1), transcript variant 1, mRNA.
ENSG00000174111	SOCS7	371.116	1.26253	0.168225	7.50499	6.14318e-14	1.49037e-11	suppressor of cytokine signaling 7 (SOCS7), mRNA.
ENSG00000196208	GREB1	112.872	4.46456	0.594848	7.50537	6.12557e-14	1.49037e-11	growth regulation by estrogen in breast cancer 1 (GREB1), transcript variant b, mRNA.
ENSG00000123094	RASSF8	418.278	-4.90182	0.653501	-7.50087	6.3398e-14	1.51512e-11	Ras association (RalGDS/AF-6) domain family (N-terminal) member 8 (RASSF8), transcript variant 4, mRNA.
ENSG00000167578	RAB4B	275.355	-1.92847	0.258206	-7.46872	8.09772e-14	1.90678e-11	RAB4B, member RAS oncogene family (RAB4B), mRNA.
ENSG00000153071	DAB2	331.856	-3.769	0.506388	-7.44291	9.84913e-14	2.28557e-11	Dab, mitogen-responsive phosphoprotein, homolog 2 (Drosophila) (DAB2), transcript variant 1, mRNA.
ENSG00000251322	SHANK3	3504.28	-4.75335	0.640673	-7.41932	1.17725e-13	2.69287e-11	SH3 and multiple ankyrin repeat domains 3 (SHANK3), mRNA.
ENSG00000109787	KLF3	4232.03	-2.49131	0.336983	-7.39297	1.43587e-13	3.23819e-11	Kruppel-like factor 3 (basic) (KLF3), mRNA.
ENSG00000100593	ISM2	22.5623	4.5816	0.622995	7.35415	1.92144e-13	4.21749e-11	isthmin 2 (ISM2), transcript variant 1, mRNA.
ENSG00000197381	ADARB1	1287.83	4.04148	0.549558	7.35406	1.92279e-13	4.21749e-11	adenosine deaminase, RNA-specific, B1 (ADARB1), transcript variant 4, non-coding RNA.
ENSG00000133574	GIMAP4	2455.39	-4.08028	0.556994	-7.32553	2.37964e-13	5.14903e-11	GTPase, IMAP family member 4 (GIMAP4), mRNA.
ENSG00000155974	GRIP1	260.962	3.73705	0.510568	7.3194	2.49089e-13	5.31788e-11	glutamate receptor interacting protein 1 (GRIP1), transcript variant 2, mRNA.
ENSG00000174083	PIK3R6	300.729	-3.58499	0.494123	-7.25525	4.00921e-13	8.44677e-11	phosphoinositide-3-kinase, regulatory subunit 6 (PIK3R6), mRNA.
ENSG00000257923	CUX1	6048.28	1.61293	0.222429	7.25143	4.124e-13	8.57578e-11	cut-like homeobox 1 (CUX1), transcript variant 4, mRNA.
ENSG00000120057	SFRP5	52.819	3.51398	0.485192	7.24246	4.40632e-13	9.04538e-11	secreted frizzled-related protein 5 (SFRP5), mRNA.
ENSG00000064225	ST3GAL6	443.117	-4.09287	0.566497	-7.22487	5.01571e-13	1.0166e-10	ST3 beta-galactoside alpha-2,3-sialyltransferase 6 (ST3GAL6), transcript variant 2, mRNA.
ENSG00000106785	TRIM14	1584.32	-1.60155	0.222753	-7.18979	6.48891e-13	1.29875e-10	tripartite motif containing 14 (TRIM14), transcript variant 3, mRNA.
ENSG00000185585	OLFML2A	541.22	-4.79695	0.669115	-7.16911	7.54894e-13	1.47407e-10	olfactomedin-like 2A (OLFML2A), mRNA.
ENSG00000236939	C8orf56	103.477	-5.07617	0.707933	-7.17041	7.47747e-13	1.47407e-10	chromosome 8 open reading frame 56 (C8orf56), non-coding RNA.
ENSG00000105379	ETFB	285.719	-1.40207	0.196024	-7.15254	8.5185e-13	1.64335e-10	electron-transfer-flavoprotein, beta polypeptide (ETFB), transcript variant 2, mRNA.
ENSG00000163564	PYHIN1	1114.35	-3.36992	0.473114	-7.12286	1.05707e-12	2.01498e-10	pyrin and HIN domain family, member 1 (PYHIN1), transcript variant 3, mRNA.
ENSG00000206432	TMEM200C	85.2184	6.02038	0.845834	7.11769	1.09755e-12	2.06752e-10	transmembrane protein 200C (TMEM200C), mRNA.
ENSG00000125363	AMELX	6.48906	5.74952	0.808179	7.11417	1.12592e-12	2.0963e-10	amelogenin, X-linked (AMELX), transcript variant 3, mRNA.
ENSG00000166317	SYNPO2L	36.5645	3.03446	0.42731	7.10132	1.2357e-12	2.27425e-10	synaptopodin 2-like (SYNPO2L), transcript variant 2, mRNA.
ENSG00000111817	DSE	1530.63	-2.51631	0.354527	-7.09766	1.26889e-12	2.30879e-10	dermatan sulfate epimerase (DSE), transcript variant 2, mRNA.
ENSG00000140157	NIPA2	1692.87	1.04608	0.147601	7.0872	1.36849e-12	2.46205e-10	non imprinted in Prader-Willi/Angelman syndrome 2 (NIPA2), transcript variant 5, mRNA.
ENSG00000184040	TMEM236	376.984	-5.0588	0.714403	-7.08115	1.42966e-12	2.54353e-10	transmembrane protein 236 (TMEM236), mRNA.
ENSG00000240694	PNMA2	16.469	4.64417	0.659379	7.04325	1.87803e-12	3.30451e-10	paraneoplastic Ma antigen 2 (PNMA2), mRNA.
ENSG00000156265	MAP3K7CL	450.345	3.06503	0.438726	6.98622	2.82395e-12	4.9149e-10	MAP3K7 C-terminal like (MAP3K7CL), mRNA.
ENSG00000028137	TNFRSF1B	3335.05	-2.73454	0.391967	-6.97645	3.02725e-12	5.15662e-10	tumor necrosis factor receptor superfamily, member 1B (TNFRSF1B), mRNA.
ENSG00000078295	ADCY2	40.8645	5.14928	0.737998	6.97736	3.00788e-12	5.15662e-10	adenylate cyclase 2 (brain) (ADCY2), mRNA.
ENSG00000080546	SESN1	4171.39	-2.79479	0.403626	-6.92422	4.38388e-12	7.38891e-10	sestrin 1 (SESN1), transcript variant 3, mRNA.
ENSG00000198642	KLHL9	2552.08	-2.06179	0.297901	-6.92106	4.48275e-12	7.47685e-10	kelch-like family member 9 (KLHL9), mRNA.
ENSG00000141441	GAREM	199.127	2.80591	0.405531	6.91908	4.54574e-12	7.50375e-10	GRB2 associated, regulator of MAPK1 (GAREM), transcript variant 1, mRNA.
ENSG00000153064	BANK1	9502.18	-3.15992	0.457671	-6.90434	5.04379e-12	8.24094e-10	B-cell scaffold protein with ankyrin repeats 1 (BANK1), transcript variant 2, mRNA.
ENSG00000125775	SDCBP2	59.1233	2.11761	0.306932	6.89928	5.22683e-12	8.45374e-10	syndecan binding protein (syntenin) 2 (SDCBP2), transcript variant 2, mRNA.
ENSG00000237693	IRGM	677.547	-3.61321	0.524688	-6.88641	5.7217e-12	9.16158e-10	immunity-related GTPase family, M (IRGM), mRNA.
ENSG00000106034	CPED1	567.652	3.50311	0.509991	6.86897	6.46659e-12	1.02518e-09	cadherin-like and PC-esterase domain containing 1 (CPED1), transcript variant 1, mRNA.
ENSG00000128833	MYO5C	3333.43	-3.11573	0.454807	-6.85067	7.35058e-12	1.14269e-09	myosin VC (MYO5C), mRNA.
ENSG00000217555	CKLF	429.327	-2.33089	0.340182	-6.8519	7.28779e-12	1.14269e-09	chemokine-like factor (CKLF), transcript variant 1, mRNA.
ENSG00000114026	OGG1	554.554	-1.87405	0.273667	-6.84792	7.49291e-12	1.15362e-09	8-oxoguanine DNA glycosylase (OGG1), nuclear gene encoding mitochondrial protein, transcript variant 1b, mRNA.
ENSG00000204161	C10orf128	319.859	-3.60211	0.52647	-6.842	7.80941e-12	1.1909e-09	chromosome 10 open reading frame 128 (C10orf128), mRNA.
ENSG00000185432	METTL7A	3015.96	-2.26301	0.330904	-6.83887	7.9819e-12	1.20572e-09	methyltransferase like 7A (METTL7A), mRNA.
ENSG00000167851	CD300A	891.847	-2.84612	0.416652	-6.83094	8.43628e-12	1.26245e-09	CD300a molecule (CD300A), transcript variant 1, mRNA.
ENSG00000187391	MAGI2	95.498	3.07402	0.451112	6.8143	9.47225e-12	1.40435e-09	membrane associated guanylate kinase, WW and PDZ domain containing 2 (MAGI2), mRNA.
ENSG00000174059	CD34	3957.34	-4.05288	0.596312	-6.79658	1.07133e-11	1.57378e-09	CD34 molecule (CD34), transcript variant 1, mRNA.
ENSG00000062650	WAPAL	6902.63	1.56504	0.230336	6.7946	1.08616e-11	1.58105e-09	wings apart-like homolog (Drosophila) (WAPAL), mRNA.
ENSG00000183873	SCN5A	98.5563	2.8781	0.42427	6.78365	1.17178e-11	1.69031e-09	sodium channel, voltage-gated, type V, alpha subunit (SCN5A), transcript variant 3, mRNA.
ENSG00000181104	F2R	834.34	-3.19407	0.471	-6.78145	1.18972e-11	1.70087e-09	coagulation factor II (thrombin) receptor (F2R), mRNA.
ENSG00000148483	TMEM236	258.129	-4.74224	0.700824	-6.76666	1.31791e-11	1.86746e-09	transmembrane protein 236 (TMEM236), mRNA.
ENSG00000143494	VASH2	432.302	3.70731	0.548466	6.75941	1.38553e-11	1.94606e-09	vasohibin 2 (VASH2), transcript variant 1, mRNA.
ENSG00000183682	BMP8A	15.3041	3.18814	0.472794	6.74319	1.54946e-11	2.15739e-09	bone morphogenetic protein 8a (BMP8A), mRNA.
ENSG00000185885	IFITM1	2568.52	-3.10131	0.460377	-6.73644	1.62311e-11	2.24045e-09	interferon induced transmembrane protein 1 (IFITM1), mRNA.
ENSG00000120586	MRC1	100.554	-4.8861	0.725566	-6.7342	1.64834e-11	2.25584e-09	mannose receptor, C type 1 (MRC1), mRNA.
ENSG00000188313	PLSCR1	2217.44	-2.44378	0.363237	-6.72778	1.72267e-11	2.33757e-09	phospholipid scramblase 1 (PLSCR1), mRNA.
ENSG00000124357	NAGK	1882.53	-1.54136	0.229249	-6.72351	1.77395e-11	2.38693e-09	N-acetylglucosamine kinase (NAGK), mRNA.
ENSG00000099977	DDT	64.2806	-1.95301	0.291446	-6.70112	2.06835e-11	2.75987e-09	D-dopachrome tautomerase (DDT), transcript variant 2, mRNA.
ENSG00000143816	WNT9A	607.603	-4.95228	0.739604	-6.69586	2.14409e-11	2.83729e-09	wingless-type MMTV integration site family, member 9A (WNT9A), mRNA.
ENSG00000153233	PTPRR	36.8938	5.18037	0.77576	6.6778	2.4255e-11	3.18337e-09	protein tyrosine phosphatase, receptor type, R (PTPRR), transcript variant 4, mRNA.
ENSG00000059377	TBXAS1	1199.14	-2.52504	0.378907	-6.66401	2.66457e-11	3.4687e-09	thromboxane A synthase 1 (platelet) (TBXAS1), transcript variant 3, mRNA.
ENSG00000160446	ZDHHC12	357.716	-1.67463	0.252539	-6.63119	3.32984e-11	4.2998e-09	zinc finger, DHHC-type containing 12 (ZDHHC12), mRNA.
ENSG00000164120	HPGD	486.744	4.35936	0.658823	6.61689	3.66834e-11	4.69899e-09	hydroxyprostaglandin dehydrogenase 15-(NAD) (HPGD), transcript variant 3, mRNA.
ENSG00000106546	AHR	8306.7	-3.10096	0.469613	-6.60323	4.02304e-11	5.11245e-09	aryl hydrocarbon receptor (AHR), mRNA.
ENSG00000104833	TUBB4A	13.1053	3.31413	0.502802	6.59133	4.35907e-11	5.46644e-09	tubulin, beta 4A class IVa (TUBB4A), mRNA.
ENSG00000133059	DSTYK	1137.41	-2.05462	0.311732	-6.59096	4.36987e-11	5.46644e-09	dual serine/threonine and tyrosine protein kinase (DSTYK), transcript variant 2, mRNA.
ENSG00000184887	BTBD6	1510.66	2.24452	0.340657	6.58882	4.43341e-11	5.50293e-09	BTB (POZ) domain containing 6 (BTBD6), mRNA.
ENSG00000145934	TENM2	32.6846	4.88876	0.744376	6.56759	5.11349e-11	6.29824e-09	teneurin transmembrane protein 2 (TENM2), mRNA.
ENSG00000131089	ARHGEF9	1011.75	1.88083	0.288761	6.51343	7.34531e-11	8.9781e-09	Cdc42 guanine nucleotide exchange factor (GEF) 9 (ARHGEF9), transcript variant 1, mRNA.
ENSG00000170175	CHRNB1	286.794	1.77414	0.272473	6.51126	7.45251e-11	9.04012e-09	cholinergic receptor, nicotinic, beta 1 (muscle) (CHRNB1), mRNA.
ENSG00000135333	EPHA7	1408.29	-5.16839	0.794334	-6.50657	7.68873e-11	9.25653e-09	EPH receptor A7 (EPHA7), mRNA.
ENSG00000127946	HIP1	1532.12	2.40062	0.369047	6.50492	7.7733e-11	9.28851e-09	huntingtin interacting protein 1 (HIP1), transcript variant 1, mRNA.
ENSG00000134460	IL2RA	945.118	-4.35295	0.669502	-6.50177	7.93794e-11	9.39431e-09	interleukin 2 receptor, alpha (IL2RA), mRNA.
ENSG00000171115	GIMAP8	751.422	-3.36353	0.517388	-6.50099	7.97918e-11	9.39431e-09	GTPase, IMAP family member 8 (GIMAP8), mRNA.
ENSG00000172954	LCLAT1	894.52	1.16968	0.18008	6.49532	8.2855e-11	9.61629e-09	lysocardiolipin acyltransferase 1 (LCLAT1), transcript variant 1, mRNA.
ENSG00000180530	NRIP1	16386	-2.25291	0.346853	-6.49528	8.28783e-11	9.61629e-09	nuclear receptor interacting protein 1 (NRIP1), mRNA.
ENSG00000151834	GABRA2	34.5665	5.17997	0.797939	6.49169	8.4879e-11	9.77757e-09	gamma-aminobutyric acid (GABA) A receptor, alpha 2 (GABRA2), transcript variant 2, mRNA.
ENSG00000154451	GBP5	10029.9	-3.31691	0.511157	-6.48902	8.63938e-11	9.84657e-09	guanylate binding protein 5 (GBP5), transcript variant 1, mRNA.
ENSG00000171502	COL24A1	976.089	-4.6462	0.71607	-6.48848	8.67079e-11	9.84657e-09	collagen, type XXIV, alpha 1 (COL24A1), mRNA.
ENSG00000107021	TBC1D13	877.162	-0.891599	0.137591	-6.48005	9.16918e-11	1.03392e-08	TBC1 domain family, member 13 (TBC1D13), mRNA.
ENSG00000060140	STYK1	276.064	-3.42138	0.529136	-6.46598	1.00647e-10	1.12697e-08	serine/threonine/tyrosine kinase 1 (STYK1), mRNA.
ENSG00000109819	PPARGC1A	32.8123	4.91235	0.760119	6.46261	1.02912e-10	1.14029e-08	peroxisome proliferator-activated receptor gamma, coactivator 1 alpha (PPARGC1A), mRNA.
ENSG00000188641	DPYD	4073.44	-2.14923	0.33259	-6.4621	1.03262e-10	1.14029e-08	dihydropyrimidine dehydrogenase (DPYD), transcript variant 1, mRNA.
ENSG00000162819	BROX	3194.86	-1.08073	0.167475	-6.45307	1.09609e-10	1.2021e-08	BRO1 domain and CAAX motif containing (BROX), mRNA.
ENSG00000128564	VGF	11.8504	3.60954	0.559955	6.44611	1.14755e-10	1.24997e-08	VGF nerve growth factor inducible (VGF), mRNA.
ENSG00000267857	PRED58	46.4766	4.46623	0.693265	6.44232	1.17659e-10	1.27294e-08	NA
ENSG00000010327	STAB1	6042.25	-4.66345	0.725546	-6.4275	1.29718e-10	1.39399e-08	stabilin 1 (STAB1), mRNA.
ENSG00000167549	CORO6	346.886	-2.93874	0.457472	-6.42386	1.32857e-10	1.41821e-08	coronin 6 (CORO6), mRNA.
ENSG00000162654	GBP4	11343.2	-2.60678	0.405936	-6.42166	1.34799e-10	1.42941e-08	guanylate binding protein 4 (GBP4), mRNA.
ENSG00000134871	COL4A2	199.627	4.90061	0.763593	6.41783	1.38234e-10	1.45618e-08	collagen, type IV, alpha 2 (COL4A2), mRNA.
ENSG00000078018	MAP2	196.996	4.61255	0.719742	6.40862	1.46842e-10	1.53675e-08	microtubule-associated protein 2 (MAP2), transcript variant 1, mRNA.
ENSG00000162493	PDPN	40.0318	5.34576	0.835162	6.40087	1.54495e-10	1.60634e-08	podoplanin (PDPN), transcript variant 2, mRNA.
ENSG00000099250	NRP1	862.797	-4.36922	0.682974	-6.39735	1.58098e-10	1.6332e-08	neuropilin 1 (NRP1), transcript variant 1, mRNA.
ENSG00000173198	CYSLTR1	1051.01	-2.38394	0.373016	-6.391	1.64802e-10	1.69155e-08	cysteinyl leukotriene receptor 1 (CYSLTR1), mRNA.
ENSG00000103066	PLA2G15	541.94	1.94744	0.304844	6.38833	1.67711e-10	1.71044e-08	phospholipase A2, group XV (PLA2G15), mRNA.
ENSG00000133878	DUSP26	183.883	-4.6074	0.722352	-6.37834	1.79021e-10	1.81423e-08	dual specificity phosphatase 26 (putative) (DUSP26), mRNA.
ENSG00000136783	NIPSNAP3A	1448.41	-1.50277	0.235815	-6.37266	1.85772e-10	1.8708e-08	nipsnap homolog 3A (C. elegans) (NIPSNAP3A), mRNA.
ENSG00000268531	DKFZP547L112	3.30128	5.53742	0.869187	6.3708	1.88044e-10	1.88185e-08	NA
ENSG00000109062	SLC9A3R1	1769.02	-1.8984	0.298325	-6.36352	1.97188e-10	1.9611e-08	solute carrier family 9, subfamily A (NHE3, cation proton antiporter 3), member 3 regulator 1 (SLC9A3R1), mRNA.
ENSG00000196937	FAM3C	1680.7	2.01813	0.317787	6.35057	2.14516e-10	2.12026e-08	family with sequence similarity 3, member C (FAM3C), transcript variant 1, mRNA.
ENSG00000106853	PTGR1	105.878	-3.60936	0.568646	-6.34729	2.19148e-10	2.15276e-08	prostaglandin reductase 1 (PTGR1), transcript variant 3, mRNA.
ENSG00000005844	ITGAL	3982.36	-2.27149	0.358808	-6.33065	2.44127e-10	2.38352e-08	integrin, alpha L (antigen CD11A (p180), lymphocyte function-associated antigen 1; alpha polypeptide) (ITGAL), transcript variant 1, mRNA.
ENSG00000197712	FAM114A1	97.9506	-2.53079	0.400819	-6.31405	2.71832e-10	2.63793e-08	family with sequence similarity 114, member A1 (FAM114A1), transcript variant 1, mRNA.
ENSG00000019991	HGF	1278	-3.72819	0.590849	-6.30989	2.79235e-10	2.69344e-08	hepatocyte growth factor (hepapoietin A; scatter factor) (HGF), transcript variant 1, mRNA.
ENSG00000196152	ZNF79	429.824	-1.10719	0.175565	-6.30641	2.85582e-10	2.73817e-08	zinc finger protein 79 (ZNF79), mRNA.
ENSG00000115525	ST3GAL5	1060.12	-1.63142	0.259214	-6.29369	3.10001e-10	2.9546e-08	ST3 beta-galactoside alpha-2,3-sialyltransferase 5 (ST3GAL5), transcript variant 1, mRNA.
ENSG00000184588	PDE4B	11061.4	-3.16885	0.504308	-6.28357	3.30885e-10	3.13499e-08	phosphodiesterase 4B, cAMP-specific (PDE4B), transcript variant d, mRNA.
ENSG00000121858	TNFSF10	1048.27	-2.89126	0.461713	-6.26203	3.79991e-10	3.57907e-08	tumor necrosis factor (ligand) superfamily, member 10 (TNFSF10), transcript variant 1, mRNA.
ENSG00000153253	SCN3A	5308.34	-4.73165	0.756649	-6.25343	4.01545e-10	3.75996e-08	sodium channel, voltage-gated, type III, alpha subunit (SCN3A), transcript variant 2, mRNA.
ENSG00000145708	CRHBP	223.395	-3.67231	0.587871	-6.24681	4.18931e-10	3.89996e-08	corticotropin releasing hormone binding protein (CRHBP), mRNA.
ENSG00000158481	CD1C	598.704	-4.20712	0.674323	-6.23903	4.40283e-10	4.07503e-08	CD1c molecule (CD1C), mRNA.
ENSG00000185862	EVI2B	2709.8	-1.99405	0.319709	-6.23707	4.45849e-10	4.10284e-08	ecotropic viral integration site 2B (EVI2B), mRNA.
ENSG00000133818	RRAS2	1045.55	-2.43567	0.391451	-6.22215	4.90385e-10	4.48688e-08	related RAS viral (r-ras) oncogene homolog 2 (RRAS2), transcript variant 4, mRNA.
ENSG00000138722	MMRN1	1497.12	-4.20533	0.677276	-6.20919	5.32599e-10	4.84544e-08	multimerin 1 (MMRN1), mRNA.
ENSG00000136383	ALPK3	178.394	3.77169	0.607952	6.20392	5.5073e-10	4.98208e-08	alpha-kinase 3 (ALPK3), mRNA.
ENSG00000121898	CPXM2	183.129	5.58077	0.901474	6.19072	5.98903e-10	5.38744e-08	carboxypeptidase X (M14 family), member 2 (CPXM2), mRNA.
ENSG00000196139	AKR1C3	370.377	-3.2895	0.533486	-6.16604	7.00202e-10	6.26348e-08	aldo-keto reductase family 1, member C3 (AKR1C3), transcript variant 2, mRNA.
ENSG00000124491	F13A1	3139.51	-3.82767	0.620929	-6.16442	7.07408e-10	6.29278e-08	coagulation factor XIII, A1 polypeptide (F13A1), mRNA.
ENSG00000175470	PPP2R2D	1344.5	1.08243	0.176	6.15014	7.74159e-10	6.84853e-08	protein phosphatase 2, regulatory subunit B, delta (PPP2R2D), transcript variant 2, non-coding RNA.
ENSG00000172349	IL16	3422.06	-1.76713	0.287991	-6.13604	8.46043e-10	7.44332e-08	interleukin 16 (IL16), transcript variant 2, mRNA.
ENSG00000163823	CCR1	477.584	-3.43992	0.561137	-6.13026	8.77333e-10	7.67642e-08	chemokine (C-C motif) receptor 1 (CCR1), mRNA.
ENSG00000130775	THEMIS2	5596.93	-2.39735	0.391258	-6.12727	8.93983e-10	7.77959e-08	thymocyte selection associated family member 2 (THEMIS2), transcript variant 3, mRNA.
ENSG00000233280	CRYBG3	384.798	-3.80592	0.621665	-6.12215	9.23228e-10	7.99067e-08	beta-gamma crystallin domain containing 3 (CRYBG3), mRNA.
ENSG00000105409	ATP1A3	392.42	3.62864	0.594481	6.10387	1.03531e-09	8.91255e-08	ATPase, Na+/K+ transporting, alpha 3 polypeptide (ATP1A3), transcript variant 2, mRNA.
ENSG00000154258	ABCA9	2158.8	-4.92522	0.80748	-6.09949	1.06404e-09	9.11094e-08	ATP-binding cassette, sub-family A (ABC1), member 9 (ABCA9), mRNA.
ENSG00000164251	F2RL1	119.131	-3.68872	0.605389	-6.09315	1.10713e-09	9.42946e-08	coagulation factor II (thrombin) receptor-like 1 (F2RL1), mRNA.
ENSG00000155330	C16orf87	1167.63	1.59744	0.262629	6.08248	1.18338e-09	1.00255e-07	chromosome 16 open reading frame 87 (C16orf87), mRNA.
ENSG00000021645	NRXN3	3617.37	-4.34701	0.715541	-6.07515	1.23874e-09	1.04393e-07	neurexin 3 (NRXN3), transcript variant 1, mRNA.
ENSG00000156261	CCT8	8032.63	1.56818	0.258643	6.06311	1.33517e-09	1.11931e-07	chaperonin containing TCP1, subunit 8 (theta) (CCT8), mRNA.
ENSG00000100427	MLC1	1183.45	-3.10879	0.513057	-6.05935	1.36673e-09	1.13389e-07	megalencephalic leukoencephalopathy with subcortical cysts 1 (MLC1), transcript variant 2, mRNA.
ENSG00000268805	PRED57	36.2803	4.21674	0.695847	6.05987	1.3623e-09	1.13389e-07	NA
ENSG00000173559	NABP1	3166.66	-2.94768	0.487426	-6.04745	1.47154e-09	1.21455e-07	nucleic acid binding protein 1 (NABP1), transcript variant 3, non-coding RNA.
ENSG00000111652	COPS7A	556.868	-1.16209	0.192206	-6.04607	1.48422e-09	1.21873e-07	COP9 signalosome subunit 7A (COPS7A), transcript variant 2, mRNA.
ENSG00000127824	TUBA4A	2333.31	-2.43226	0.40263	-6.04091	1.53244e-09	1.25191e-07	tubulin, alpha 4a (TUBA4A), mRNA.
ENSG00000083720	OXCT1	1809.83	1.56572	0.259314	6.03794	1.56097e-09	1.26874e-07	3-oxoacid CoA transferase 1 (OXCT1), nuclear gene encoding mitochondrial protein, mRNA.
ENSG00000160796	NBEAL2	11242.5	-2.08195	0.345573	-6.02462	1.69502e-09	1.37074e-07	neurobeachin-like 2 (NBEAL2), mRNA.
ENSG00000196628	TCF4	19617.5	-2.16564	0.35992	-6.01701	1.77671e-09	1.42959e-07	transcription factor 4 (TCF4), transcript variant 12, mRNA.
ENSG00000132640	BTBD3	2160.58	2.20643	0.366822	6.01498	1.79904e-09	1.44031e-07	BTB (POZ) domain containing 3 (BTBD3), transcript variant 2, mRNA.
ENSG00000119392	GLE1	2088.6	-1.19012	0.197931	-6.01282	1.82326e-09	1.45244e-07	GLE1 RNA export mediator homolog (yeast) (GLE1), transcript variant 2, mRNA.
ENSG00000188807	TMEM201	516.106	1.84856	0.307513	6.01131	1.84029e-09	1.45875e-07	transmembrane protein 201 (TMEM201), transcript variant 2, mRNA.
ENSG00000110852	CLEC2B	6198.16	-2.31519	0.385827	-6.0006	1.9659e-09	1.55064e-07	C-type lectin domain family 2, member B (CLEC2B), mRNA.
ENSG00000145390	USP53	1056.6	-2.9776	0.496444	-5.99786	1.99933e-09	1.56928e-07	ubiquitin specific peptidase 53 (USP53), mRNA.
ENSG00000160469	BRSK1	59.9819	2.34827	0.391825	5.99317	2.05788e-09	1.60736e-07	BR serine/threonine kinase 1 (BRSK1), mRNA.
ENSG00000182957	SPATA13	2376.26	-1.92917	0.322076	-5.98981	2.10084e-09	1.63295e-07	spermatogenesis associated 13 (SPATA13), transcript variant 1, mRNA.
ENSG00000167771	RCOR2	39.3393	3.08934	0.516402	5.98243	2.19827e-09	1.70042e-07	REST corepressor 2 (RCOR2), mRNA.
ENSG00000000971	CFH	420.5	-3.98189	0.666808	-5.97156	2.3499e-09	1.80897e-07	complement factor H (CFH), nuclear gene encoding mitochondrial protein, transcript variant 2, mRNA.
ENSG00000169413	RNASE6	322.621	-3.37287	0.564985	-5.96984	2.37482e-09	1.81941e-07	ribonuclease, RNase A family, k6 (RNASE6), mRNA.
ENSG00000141298	SSH2	12203.6	-1.59027	0.266563	-5.96583	2.43397e-09	1.85585e-07	slingshot protein phosphatase 2 (SSH2), mRNA.
ENSG00000180539	C9orf139	504.787	-3.18003	0.533285	-5.9631	2.47501e-09	1.87819e-07	chromosome 9 open reading frame 139 (C9orf139), mRNA.
ENSG00000080503	SMARCA2	8600.27	-1.36894	0.229747	-5.95844	2.54663e-09	1.92342e-07	SWI/SNF related, matrix associated, actin dependent regulator of chromatin, subfamily a, member 2 (SMARCA2), transcript variant 1, mRNA.
ENSG00000089127	OAS1	894.6	-3.2482	0.545527	-5.95424	2.61284e-09	1.96417e-07	2'-5'-oligoadenylate synthetase 1, 40/46kDa (OAS1), transcript variant 2, mRNA.
ENSG00000176887	SOX11	396.934	5.15977	0.867699	5.9465	2.73928e-09	2.0496e-07	SRY (sex determining region Y)-box 11 (SOX11), mRNA.
ENSG00000183258	DDX41	2321.29	0.920113	0.154776	5.9448	2.76789e-09	2.06137e-07	DEAD (Asp-Glu-Ala-Asp) box polypeptide 41 (DDX41), mRNA.
ENSG00000115165	CYTIP	8698.42	-2.44525	0.411524	-5.94193	2.81686e-09	2.08813e-07	cytohesin 1 interacting protein (CYTIP), mRNA.
ENSG00000154065	ANKRD29	21.0919	2.98379	0.502355	5.93961	2.85709e-09	2.10819e-07	ankyrin repeat domain 29 (ANKRD29), mRNA.
ENSG00000156463	SH3RF2	17.2557	3.07693	0.518176	5.93801	2.88509e-09	2.11909e-07	SH3 domain containing ring finger 2 (SH3RF2), mRNA.
ENSG00000126456	IRF3	1709.13	-0.95114	0.160281	-5.93422	2.95251e-09	2.1587e-07	interferon regulatory factor 3 (IRF3), transcript variant 9, non-coding RNA.
ENSG00000136378	ADAMTS7	233.021	3.90999	0.659435	5.92931	3.04209e-09	2.21409e-07	ADAM metallopeptidase with thrombospondin type 1 motif, 7 (ADAMTS7), mRNA.
ENSG00000138131	LOXL4	240.838	2.41955	0.408261	5.92647	3.09509e-09	2.24247e-07	lysyl oxidase-like 4 (LOXL4), mRNA.
ENSG00000123836	PFKFB2	2950.88	-3.56313	0.601705	-5.92172	3.18594e-09	2.28759e-07	6-phosphofructo-2-kinase/fructose-2,6-biphosphatase 2 (PFKFB2), transcript variant 1, mRNA.
ENSG00000147896	IFNK	136.025	-3.10629	0.524552	-5.9218	3.18429e-09	2.28759e-07	interferon, kappa (IFNK), mRNA.
ENSG00000130303	BST2	1435.32	-1.89673	0.321785	-5.8944	3.76037e-09	2.68799e-07	bone marrow stromal cell antigen 2 (BST2), mRNA.
ENSG00000135842	FAM129A	3497.1	-2.90677	0.493252	-5.89307	3.79078e-09	2.69769e-07	family with sequence similarity 129, member A (FAM129A), mRNA.
ENSG00000112182	BACH2	4815.36	2.48582	0.422091	5.8893	3.8783e-09	2.74776e-07	BTB and CNC homology 1, basic leucine zipper transcription factor 2 (BACH2), transcript variant 1, mRNA.
ENSG00000121807	CCR2	443.88	-3.91409	0.666137	-5.87581	4.20781e-09	2.96808e-07	chemokine (C-C motif) receptor 2 (CCR2), transcript variant B, mRNA.
ENSG00000132613	MTSS1L	301.763	3.28187	0.559042	5.87053	4.34397e-09	3.05068e-07	metastasis suppressor 1-like (MTSS1L), mRNA.
ENSG00000117501	MROH9	18.0946	4.54738	0.775674	5.86249	4.55964e-09	3.1745e-07	maestro heat-like repeat family member 9 (MROH9), transcript variant 2, mRNA.
ENSG00000130226	DPP6	22.4956	3.28422	0.560209	5.86248	4.55992e-09	3.1745e-07	dipeptidyl-peptidase 6 (DPP6), transcript variant 3, mRNA.
ENSG00000141756	FKBP10	26.0076	3.12648	0.534029	5.85451	4.78421e-09	3.31622e-07	FK506 binding protein 10, 65 kDa (FKBP10), mRNA.
ENSG00000165071	TMEM71	1236.6	-2.24084	0.383357	-5.84531	5.05629e-09	3.48971e-07	transmembrane protein 71 (TMEM71), transcript variant 1, mRNA.
ENSG00000131871	VIMP	789.714	1.00357	0.171912	5.83769	5.29287e-09	3.63731e-07	VCP-interacting membrane protein (VIMP), transcript variant 1, mRNA.
ENSG00000169136	ATF5	670.412	2.7272	0.467351	5.83544	5.36502e-09	3.67114e-07	activating transcription factor 5 (ATF5), transcript variant 1, mRNA.
ENSG00000185155	MIXL1	16.3176	2.46705	0.422963	5.83279	5.45076e-09	3.71394e-07	Mix paired-like homeobox (MIXL1), mRNA.
ENSG00000134072	CAMK1	45.6638	-2.73214	0.468678	-5.82946	5.56078e-09	3.77285e-07	calcium/calmodulin-dependent protein kinase I (CAMK1), mRNA.
ENSG00000090776	EFNB1	1242.47	-2.93257	0.5034	-5.82552	5.6934e-09	3.83893e-07	ephrin-B1 (EFNB1), mRNA.
ENSG00000134775	FHOD3	118.336	2.44706	0.420085	5.82515	5.70613e-09	3.83893e-07	formin homology 2 domain containing 3 (FHOD3), mRNA.
ENSG00000151490	PTPRO	356.982	-3.13831	0.539993	-5.81176	6.18207e-09	4.12554e-07	protein tyrosine phosphatase, receptor type, O (PTPRO), transcript variant 2, mRNA.
ENSG00000168924	LETM1	2432.07	1.00249	0.172494	5.81171	6.18367e-09	4.12554e-07	leucine zipper-EF-hand containing transmembrane protein 1 (LETM1), nuclear gene encoding mitochondrial protein, mRNA.
ENSG00000141540	TTYH2	690.205	-2.86437	0.493893	-5.79957	6.64836e-09	4.41716e-07	tweety homolog 2 (Drosophila) (TTYH2), transcript variant 1, mRNA.
ENSG00000007062	PROM1	1873.02	-4.25954	0.735403	-5.79212	6.95026e-09	4.59866e-07	prominin 1 (PROM1), transcript variant 1, mRNA.
ENSG00000087095	NLK	1711.35	1.18786	0.205115	5.79118	6.98953e-09	4.60561e-07	nemo-like kinase (NLK), mRNA.
ENSG00000161082	CELF5	15.7147	3.15802	0.54581	5.78594	7.21079e-09	4.73193e-07	CUGBP, Elav-like family member 5 (CELF5), transcript variant 1, mRNA.
ENSG00000060138	YBX3	22515.2	-2.19435	0.380206	-5.77149	7.85738e-09	5.11432e-07	Y box binding protein 3 (YBX3), transcript variant 1, mRNA.
ENSG00000117507	FMO6P	8.91022	4.46363	0.773371	5.77166	7.84967e-09	5.11432e-07	flavin containing monooxygenase 6 pseudogene (FMO6P), non-coding RNA.
ENSG00000122547	EEPD1	592.359	-2.25066	0.390008	-5.7708	7.88941e-09	5.11438e-07	endonuclease/exonuclease/phosphatase family domain containing 1 (EEPD1), mRNA.
ENSG00000111145	ELK3	3302.46	-1.80878	0.313885	-5.76255	8.28519e-09	5.34929e-07	ELK3, ETS-domain protein (SRF accessory protein 2) (ELK3), mRNA.
ENSG00000114737	CISH	1365.66	-3.48535	0.605134	-5.75963	8.42969e-09	5.42073e-07	cytokine inducible SH2-containing protein (CISH), transcript variant 1, mRNA.
ENSG00000166428	PLD4	629.789	2.91675	0.506677	5.75662	8.58146e-09	5.49626e-07	phospholipase D family, member 4 (PLD4), mRNA.
ENSG00000105613	MAST1	33.7489	2.98945	0.520033	5.74858	8.99951e-09	5.74104e-07	microtubule associated serine/threonine kinase 1 (MAST1), mRNA.
ENSG00000116667	C1orf21	583.02	-2.61503	0.45619	-5.73232	9.9068e-09	6.29475e-07	chromosome 1 open reading frame 21 (C1orf21), mRNA.
ENSG00000137959	IFI44L	5428.52	-4.18638	0.732713	-5.71353	1.10658e-08	7.0034e-07	interferon-induced protein 44-like (IFI44L), mRNA.
ENSG00000092421	SEMA6A	4511.76	-3.56499	0.624409	-5.70939	1.13383e-08	7.1476e-07	sema domain, transmembrane domain (TM), and cytoplasmic domain, (semaphorin) 6A (SEMA6A), mRNA.
ENSG00000169992	NLGN2	54.9784	2.8427	0.498172	5.70626	1.15487e-08	7.25167e-07	neuroligin 2 (NLGN2), mRNA.
ENSG00000134899	ERCC5	1318.83	-0.815174	0.142898	-5.7046	1.16614e-08	7.29385e-07	excision repair cross-complementing rodent repair deficiency, complementation group 5 (ERCC5), mRNA.
ENSG00000188820	FAM26F	705.393	-2.84653	0.499066	-5.70371	1.17225e-08	7.30352e-07	family with sequence similarity 26, member F (FAM26F), transcript variant 1, mRNA.
ENSG00000115421	PAPOLG	1725.35	-1.15885	0.203205	-5.70284	1.17826e-08	7.31251e-07	poly(A) polymerase gamma (PAPOLG), mRNA.
ENSG00000043462	LCP2	3936.58	-1.86787	0.327955	-5.6955	1.23008e-08	7.60464e-07	lymphocyte cytosolic protein 2 (SH2 domain containing leukocyte protein of 76kDa) (LCP2), mRNA.
ENSG00000142449	FBN3	13.2276	2.7145	0.476781	5.6934	1.24538e-08	7.66961e-07	fibrillin 3 (FBN3), mRNA.
ENSG00000133104	SPG20	1472.9	-2.61515	0.459537	-5.69084	1.26419e-08	7.75563e-07	spastic paraplegia 20 (Troyer syndrome) (SPG20), transcript variant 4, mRNA.
ENSG00000136960	ENPP2	620.581	-4.01023	0.704876	-5.68928	1.27579e-08	7.79692e-07	ectonucleotide pyrophosphatase/phosphodiesterase 2 (ENPP2), transcript variant 3, mRNA.
ENSG00000100321	SYNGR1	1861.74	-2.53413	0.44559	-5.68713	1.29191e-08	7.86543e-07	synaptogyrin 1 (SYNGR1), transcript variant 1b, mRNA.
ENSG00000169242	EFNA1	326.95	-3.2722	0.575982	-5.68107	1.33851e-08	8.11829e-07	ephrin-A1 (EFNA1), transcript variant 1, mRNA.
ENSG00000205084	TMEM231	43.3529	2.54242	0.447657	5.6794	1.35165e-08	8.16703e-07	transmembrane protein 231 (TMEM231), transcript variant 2, mRNA.
ENSG00000109501	WFS1	1366.09	-3.65433	0.643827	-5.67596	1.37916e-08	8.30192e-07	Wolfram syndrome 1 (wolframin) (WFS1), transcript variant 2, mRNA.
ENSG00000114013	CD86	563.893	-2.96911	0.523454	-5.67214	1.41023e-08	8.45714e-07	CD86 molecule (CD86), transcript variant 1, mRNA.
ENSG00000143398	PIP5K1A	2731.16	1.16164	0.204908	5.66908	1.43569e-08	8.57768e-07	phosphatidylinositol-4-phosphate 5-kinase, type I, alpha (PIP5K1A), transcript variant 1, mRNA.
ENSG00000057657	PRDM1	1432.34	-3.03514	0.535824	-5.66442	1.47522e-08	8.78112e-07	PR domain containing 1, with ZNF domain (PRDM1), transcript variant 1, mRNA.
ENSG00000164136	IL15	296.114	-3.16935	0.560541	-5.6541	1.5667e-08	9.29108e-07	interleukin 15 (IL15), transcript variant 2, mRNA.
ENSG00000179294	C17orf96	55.2239	2.79259	0.494138	5.65143	1.59114e-08	9.40125e-07	chromosome 17 open reading frame 96 (C17orf96), mRNA.
ENSG00000137809	ITGA11	71.3589	-3.45154	0.613723	-5.62393	1.8666e-08	1.09882e-06	integrin, alpha 11 (ITGA11), mRNA.
ENSG00000182575	NXPH3	107.53	-3.75584	0.669207	-5.61238	1.99567e-08	1.1705e-06	neurexophilin 3 (NXPH3), mRNA.
ENSG00000118162	KPTN	218.349	-1.67165	0.29806	-5.60845	2.04149e-08	1.19301e-06	kaptin (actin binding protein) (KPTN), mRNA.
ENSG00000099998	GGT5	256.798	-3.83702	0.685731	-5.59552	2.19968e-08	1.28077e-06	gamma-glutamyltransferase 5 (GGT5), transcript variant 1, mRNA.
ENSG00000166927	MS4A7	558.053	-2.80328	0.501344	-5.59153	2.25076e-08	1.30577e-06	membrane-spanning 4-domains, subfamily A, member 7 (MS4A7), transcript variant 2, mRNA.
ENSG00000156110	ADK	1241.01	1.29273	0.231253	5.59012	2.26913e-08	1.30695e-06	adenosine kinase (ADK), transcript variant 2, mRNA.
ENSG00000182827	ACBD3	2229.84	1.04692	0.18726	5.59072	2.26129e-08	1.30695e-06	acyl-CoA binding domain containing 3 (ACBD3), mRNA.
ENSG00000132792	CTNNBL1	1760.46	1.20682	0.216123	5.58394	2.35125e-08	1.3494e-06	catenin, beta like 1 (CTNNBL1), mRNA.
ENSG00000139211	AMIGO2	516.476	-3.23547	0.579701	-5.58128	2.38758e-08	1.36512e-06	adhesion molecule with Ig-like domain 2 (AMIGO2), transcript variant 2, mRNA.
ENSG00000198824	CHAMP1	684.198	-1.37157	0.245771	-5.58069	2.3957e-08	1.36512e-06	chromosome alignment maintaining phosphoprotein 1 (CHAMP1), transcript variant 1, mRNA.
ENSG00000127920	GNG11	424.09	-3.94658	0.707402	-5.57898	2.41936e-08	1.37372e-06	guanine nucleotide binding protein (G protein), gamma 11 (GNG11), mRNA.
ENSG00000110237	ARHGEF17	1899.13	-3.04003	0.545175	-5.57626	2.45751e-08	1.39044e-06	cDNA FLJ90019 fis, clone HEMBA1000745.
ENSG00000120889	TNFRSF10B	1633.55	-2.0141	0.36147	-5.57197	2.51871e-08	1.42006e-06	tumor necrosis factor receptor superfamily, member 10b (TNFRSF10B), transcript variant 3, non-coding RNA.
ENSG00000147894	C9orf72	2085.77	-1.8827	0.338298	-5.56523	2.61809e-08	1.47091e-06	chromosome 9 open reading frame 72 (C9orf72), transcript variant 2, mRNA.
ENSG00000185340	GAS2L1	83.7294	-2.88234	0.518025	-5.5641	2.63516e-08	1.47532e-06	growth arrest-specific 2 like 1 (GAS2L1), transcript variant 1, mRNA.
ENSG00000256374	PPIAL4D	12.1173	-4.20221	0.755436	-5.56264	2.65731e-08	1.48254e-06	peptidylprolyl isomerase A (cyclophilin A)-like 4D (PPIAL4D), mRNA.
ENSG00000188643	S100A16	1610.46	-4.34111	0.781067	-5.55792	2.73005e-08	1.51783e-06	S100 calcium binding protein A16 (S100A16), mRNA.
ENSG00000187239	FNBP1	7429.42	-1.44139	0.259532	-5.5538	2.7952e-08	1.54868e-06	formin binding protein 1 (FNBP1), mRNA.
ENSG00000175920	DOK7	38.7024	2.47715	0.446801	5.5442	2.95304e-08	1.63049e-06	docking protein 7 (DOK7), transcript variant 2, mRNA.
ENSG00000096968	JAK2	3929.06	-1.64676	0.297846	-5.52889	3.22268e-08	1.77238e-06	Janus kinase 2 (JAK2), mRNA.
ENSG00000134470	IL15RA	493.938	-2.12122	0.383698	-5.52837	3.23217e-08	1.77238e-06	interleukin 15 receptor, alpha (IL15RA), transcript variant 4, mRNA.
ENSG00000140497	SCAMP2	1840.41	-0.929282	0.168118	-5.52757	3.24697e-08	1.77442e-06	secretory carrier membrane protein 2 (SCAMP2), mRNA.
ENSG00000164124	TMEM144	120.01	-3.18449	0.576236	-5.52637	3.26932e-08	1.78056e-06	transmembrane protein 144 (TMEM144), mRNA.
ENSG00000144642	RBMS3	415.741	-3.85545	0.698288	-5.52128	3.36537e-08	1.82665e-06	RNA binding motif, single stranded interacting protein 3 (RBMS3), transcript variant 4, mRNA.
ENSG00000167985	SDHAF2	271.9	-1.03768	0.188078	-5.51729	3.44259e-08	1.86225e-06	succinate dehydrogenase complex assembly factor 2 (SDHAF2), nuclear gene encoding mitochondrial protein, mRNA.
ENSG00000249459	ZNF286B	106.801	1.83067	0.331885	5.51596	3.46889e-08	1.87016e-06	zinc finger protein 286B (ZNF286B), mRNA.
ENSG00000119321	FKBP15	2873.8	-1.19878	0.217525	-5.51098	3.56833e-08	1.90454e-06	FK506 binding protein 15, 133kDa (FKBP15), mRNA.
ENSG00000119917	IFIT3	2263.54	-3.13091	0.568052	-5.51166	3.55457e-08	1.90454e-06	interferon-induced protein with tetratricopeptide repeats 3 (IFIT3), transcript variant 1, mRNA.
ENSG00000120498	TEX11	6.64929	3.42849	0.622069	5.51143	3.55939e-08	1.90454e-06	testis expressed 11 (TEX11), transcript variant 2, mRNA.
ENSG00000060762	MPC1	707.947	1.13257	0.205657	5.50708	3.64831e-08	1.93433e-06	mitochondrial pyruvate carrier 1 (MPC1), nuclear gene encoding mitochondrial protein, transcript variant 2, mRNA.
ENSG00000138639	ARHGAP24	2298.2	-3.81354	0.692445	-5.50735	3.6427e-08	1.93433e-06	Rho GTPase activating protein 24 (ARHGAP24), transcript variant 1, mRNA.
ENSG00000101335	MYL9	46.5971	-3.68626	0.66999	-5.50197	3.75571e-08	1.9847e-06	myosin, light chain 9, regulatory (MYL9), transcript variant 1, mRNA.
ENSG00000027075	PRKCH	4503.58	-1.99819	0.363795	-5.49263	3.9599e-08	2.08572e-06	protein kinase C, eta (PRKCH), mRNA.
ENSG00000121281	ADCY7	2345.24	-1.54349	0.281457	-5.48391	4.1603e-08	2.18409e-06	adenylate cyclase 7 (ADCY7), mRNA.
ENSG00000165816	VWA2	1090.66	-3.87113	0.706267	-5.48112	4.22641e-08	2.21155e-06	von Willebrand factor A domain containing 2 (VWA2), mRNA.
ENSG00000170011	MYRIP	678.092	-3.54625	0.647107	-5.48016	4.24934e-08	2.2163e-06	myosin VIIA and Rab interacting protein (MYRIP), mRNA.
ENSG00000132274	TRIM22	14135.3	-1.52989	0.279235	-5.47887	4.28042e-08	2.22526e-06	tripartite motif containing 22 (TRIM22), transcript variant 1, mRNA.
ENSG00000100600	LGMN	1222.84	-2.62381	0.479232	-5.47504	4.37416e-08	2.26664e-06	legumain (LGMN), transcript variant 1, mRNA.
ENSG00000105549	THEG	3.1696	4.39819	0.803786	5.47184	4.4539e-08	2.30051e-06	theg spermatid protein (THEG), transcript variant 1, mRNA.
ENSG00000069764	PLA2G10	27.6784	1.7766	0.325069	5.46528	4.62173e-08	2.37952e-06	phospholipase A2, group X (PLA2G10), mRNA.
ENSG00000165092	ALDH1A1	723.819	-3.66244	0.67053	-5.46201	4.70762e-08	2.41598e-06	aldehyde dehydrogenase 1 family, member A1 (ALDH1A1), mRNA.
ENSG00000129270	MMP28	353.518	-3.33472	0.610975	-5.45803	4.81453e-08	2.46295e-06	matrix metallopeptidase 28 (MMP28), transcript variant 1, mRNA.
ENSG00000153561	RMND5A	7635.67	1.05173	0.19275	5.45645	4.85742e-08	2.47697e-06	required for meiotic nuclear division 5 homolog A (S. cerevisiae) (RMND5A), mRNA.
ENSG00000140932	CMTM2	346.066	-3.25301	0.596314	-5.45521	4.89162e-08	2.48649e-06	CKLF-like MARVEL transmembrane domain containing 2 (CMTM2), transcript variant 1, mRNA.
ENSG00000198954	KIAA1279	369.203	-1.63566	0.299937	-5.45335	4.94287e-08	2.50459e-06	KIAA1279 (KIAA1279), nuclear gene encoding mitochondrial protein, mRNA.
ENSG00000114654	EFCC1	168.304	-3.81754	0.700628	-5.44875	5.07256e-08	2.5622e-06	EF-hand and coiled-coil domain containing 1 (EFCC1), mRNA.
ENSG00000114805	PLCH1	875.663	-3.77752	0.69386	-5.44421	5.20361e-08	2.62013e-06	phospholipase C, eta 1 (PLCH1), transcript variant 3, mRNA.
ENSG00000064726	BTBD1	3458.94	0.870461	0.159939	5.44246	5.25486e-08	2.63765e-06	BTB (POZ) domain containing 1 (BTBD1), transcript variant 1, mRNA.
ENSG00000172201	ID4	47.5833	5.11983	0.941106	5.44023	5.3212e-08	2.66259e-06	inhibitor of DNA binding 4, dominant negative helix-loop-helix protein (ID4), mRNA.
ENSG00000070081	NUCB2	5773.41	1.68163	0.30927	5.43741	5.40598e-08	2.69659e-06	cDNA FLJ35890 fis, clone TESTI2009190, highly similar to DNA-BINDING PROTEIN NEFA PRECURSOR.
ENSG00000105967	TFEC	1063.34	-3.54741	0.653103	-5.43162	5.58444e-08	2.77696e-06	transcription factor EC (TFEC), transcript variant 3, mRNA.
ENSG00000148180	GSN	7378.04	-2.40421	0.442917	-5.42812	5.69502e-08	2.82318e-06	gelsolin (GSN), transcript variant 2, mRNA.
ENSG00000136830	FAM129B	538.267	-2.55349	0.470567	-5.42642	5.7495e-08	2.84139e-06	family with sequence similarity 129, member B (FAM129B), transcript variant 1, mRNA.
ENSG00000254726	MEX3A	119.223	3.19435	0.589224	5.42128	5.91729e-08	2.91531e-06	mex-3 homolog A (C. elegans) (MEX3A), mRNA.
ENSG00000204960	BLACE	3855.84	-4.04302	0.745934	-5.42007	5.95748e-08	2.92611e-06	NA
ENSG00000026297	RNASET2	2961.65	-1.69404	0.313005	-5.41219	6.22579e-08	3.04467e-06	ribonuclease T2 (RNASET2), mRNA.
ENSG00000147251	DOCK11	13747.1	-1.08485	0.200457	-5.41187	6.23689e-08	3.04467e-06	dedicator of cytokinesis 11 (DOCK11), mRNA.
ENSG00000071073	MGAT4A	6602.86	-1.83398	0.339679	-5.39915	6.69566e-08	3.25869e-06	mannosyl (alpha-1,3-)-glycoprotein beta-1,4-N-acetylglucosaminyltransferase, isozyme A (MGAT4A), transcript variant 2, mRNA.
ENSG00000160712	IL6R	1507.82	-2.59159	0.480444	-5.39416	6.88449e-08	3.34044e-06	interleukin 6 receptor (IL6R), transcript variant 3, mRNA.
ENSG00000107968	MAP3K8	2249.74	-2.16663	0.401885	-5.39117	6.99996e-08	3.3862e-06	mitogen-activated protein kinase kinase kinase 8 (MAP3K8), transcript variant 1, mRNA.
ENSG00000187808	SOWAHD	231.61	-2.81907	0.523132	-5.38883	7.09179e-08	3.42029e-06	sosondowah ankyrin repeat domain family member D (SOWAHD), mRNA.
ENSG00000131725	WDR44	1486.96	-0.962181	0.178622	-5.38668	7.1773e-08	3.44082e-06	WD repeat domain 44 (WDR44), transcript variant 1, mRNA.
ENSG00000166349	RAG1	15832.5	-3.39289	0.629868	-5.38667	7.17733e-08	3.44082e-06	recombination activating gene 1 (RAG1), mRNA.
ENSG00000095303	PTGS1	745.295	-2.44938	0.454833	-5.38523	7.23507e-08	3.45815e-06	prostaglandin-endoperoxide synthase 1 (prostaglandin G/H synthase and cyclooxygenase) (PTGS1), transcript variant 5, mRNA.
ENSG00000012779	ALOX5	6518.28	-2.72725	0.506488	-5.38463	7.25933e-08	3.45942e-06	arachidonate 5-lipoxygenase (ALOX5), transcript variant 2, mRNA.
ENSG00000133561	GIMAP6	2527.47	-2.90913	0.541159	-5.37574	7.62701e-08	3.62385e-06	GTPase, IMAP family member 6 (GIMAP6), transcript variant 1, mRNA.
ENSG00000082397	EPB41L3	330.689	3.55237	0.661306	5.37175	7.79773e-08	3.694e-06	erythrocyte membrane protein band 4.1-like 3 (EPB41L3), mRNA.
ENSG00000203879	GDI1	2822.34	-1.06185	0.197694	-5.37121	7.821e-08	3.69409e-06	GDP dissociation inhibitor 1 (GDI1), mRNA.
ENSG00000053747	LAMA3	1923.46	3.58708	0.668182	5.36842	7.943e-08	3.74069e-06	laminin, alpha 3 (LAMA3), transcript variant 3, mRNA.
ENSG00000174607	UGT8	92.2273	3.55737	0.66315	5.36435	8.12423e-08	3.81482e-06	UDP glycosyltransferase 8 (UGT8), transcript variant 1, mRNA.
ENSG00000135899	SP110	2628.29	-1.35486	0.252722	-5.36109	8.2719e-08	3.8728e-06	SP110 nuclear body protein (SP110), transcript variant b, mRNA.
ENSG00000143369	ECM1	1819.88	-2.89329	0.539795	-5.35997	8.32335e-08	3.88553e-06	extracellular matrix protein 1 (ECM1), transcript variant 2, mRNA.
ENSG00000107317	PTGDS	69.9843	-3.56473	0.666873	-5.34544	9.01971e-08	4.13821e-06	prostaglandin D2 synthase 21kDa (brain) (PTGDS), mRNA.
ENSG00000117862	TXNDC12	1391.48	1.06641	0.199445	5.3469	8.94756e-08	4.13821e-06	thioredoxin domain containing 12 (endoplasmic reticulum) (TXNDC12), transcript variant 1, mRNA.
ENSG00000141076	CIRH1A	866.292	0.903275	0.168962	5.34602	8.99094e-08	4.13821e-06	cirrhosis, autosomal recessive 1A (cirhin) (CIRH1A), mRNA.
ENSG00000154556	SORBS2	129.468	4.03069	0.754018	5.34561	9.01113e-08	4.13821e-06	sorbin and SH3 domain containing 2 (SORBS2), transcript variant 8, mRNA.
ENSG00000169184	MN1	595.823	-3.70915	0.693858	-5.34569	9.00728e-08	4.13821e-06	meningioma (disrupted in balanced translocation) 1 (MN1), mRNA.
ENSG00000178568	ERBB4	68.5973	4.66637	0.872792	5.34648	8.96792e-08	4.13821e-06	v-erb-a erythroblastic leukemia viral oncogene homolog 4 (avian) (ERBB4), transcript variant JM-a/CVT-1, mRNA.
ENSG00000101400	SNTA1	201.403	2.17775	0.407522	5.34387	9.0982e-08	4.1623e-06	syntrophin, alpha 1 (SNTA1), mRNA.
ENSG00000137642	SORL1	27394.1	-1.70079	0.318491	-5.34015	9.28683e-08	4.23649e-06	sortilin-related receptor, L(DLR class) A repeats containing (SORL1), mRNA.
ENSG00000144668	ITGA9	999.184	-3.18681	0.596879	-5.33912	9.33974e-08	4.24852e-06	integrin, alpha 9 (ITGA9), mRNA.
ENSG00000173821	RNF213	38827.6	-1.31119	0.24588	-5.33266	9.67852e-08	4.39016e-06	ring finger protein 213 (RNF213), transcript variant 2, mRNA.
ENSG00000008283	CYB561	433.209	-2.07315	0.389249	-5.32602	1.00386e-07	4.50245e-06	cytochrome b561 (CYB561), transcript variant 1, mRNA.
ENSG00000109436	TBC1D9	1098.45	-2.88193	0.540968	-5.32736	9.96521e-08	4.50245e-06	TBC1 domain family, member 9 (with GRAM domain) (TBC1D9), mRNA.
ENSG00000137965	IFI44	2534.33	-2.7154	0.509749	-5.32694	9.98795e-08	4.50245e-06	interferon-induced protein 44 (IFI44), mRNA.
ENSG00000156535	CD109	3298.42	-2.97603	0.558727	-5.32644	1.00156e-07	4.50245e-06	CD109 molecule (CD109), transcript variant 2, mRNA.
ENSG00000140254	DUOXA1	4.40222	3.06223	0.57596	5.31674	1.05641e-07	4.72491e-06	dual oxidase maturation factor 1 (DUOXA1), transcript variant 3, mRNA.
ENSG00000169047	IRS1	702.555	3.20653	0.603338	5.31464	1.06867e-07	4.76644e-06	insulin receptor substrate 1 (IRS1), mRNA.
ENSG00000187210	GCNT1	1491.39	-1.99203	0.374885	-5.3137	1.0742e-07	4.77779e-06	glucosaminyl (N-acetyl) transferase 1, core 2 (GCNT1), transcript variant 3, mRNA.
ENSG00000037280	FLT4	2780.39	-3.466	0.653087	-5.30711	1.11378e-07	4.92647e-06	fms-related tyrosine kinase 4 (FLT4), transcript variant 1, mRNA.
ENSG00000115756	HPCAL1	1722.79	-1.55343	0.292697	-5.30729	1.11266e-07	4.92647e-06	hippocalcin-like 1 (HPCAL1), transcript variant 1, mRNA.
ENSG00000175215	CTDSP2	5764.15	-0.919384	0.173301	-5.30512	1.12602e-07	4.96688e-06	CTD (carboxy-terminal domain, RNA polymerase II, polypeptide A) small phosphatase 2 (CTDSP2), mRNA.
ENSG00000155980	KIF5A	22.9713	2.88533	0.544354	5.30047	1.15508e-07	5.08109e-06	kinesin family member 5A (KIF5A), mRNA.
ENSG00000127947	PTPN12	2251.86	-1.70451	0.32195	-5.29433	1.19452e-07	5.22918e-06	protein tyrosine phosphatase, non-receptor type 12 (PTPN12), transcript variant 1, mRNA.
ENSG00000141150	RASL10B	35.6515	1.86587	0.352436	5.29422	1.19528e-07	5.22918e-06	RAS-like, family 10, member B (RASL10B), mRNA.
ENSG00000162616	DNAJB4	960.098	-1.41892	0.268318	-5.28819	1.23533e-07	5.38968e-06	DnaJ (Hsp40) homolog, subfamily B, member 4 (DNAJB4), mRNA.
ENSG00000228049	POLR2J2	13.2127	-3.5442	0.670481	-5.28606	1.2498e-07	5.43801e-06	polymerase (RNA) II (DNA directed) polypeptide J2 (POLR2J2), mRNA.
ENSG00000256235	SMIM3	434.619	-3.24327	0.613651	-5.28521	1.25559e-07	5.44837e-06	small integral membrane protein 3 (SMIM3), mRNA.
ENSG00000100320	RBFOX2	641.153	3.55084	0.673629	5.27122	1.35521e-07	5.84005e-06	RNA binding protein, fox-1 homolog (C. elegans) 2 (RBFOX2), transcript variant 6, mRNA.
ENSG00000134352	IL6ST	10681	-1.99019	0.377518	-5.27177	1.35111e-07	5.84005e-06	interleukin 6 signal transducer (gp130, oncostatin M receptor) (IL6ST), transcript variant 3, mRNA.
ENSG00000167081	PBX3	1794.18	-1.92778	0.365733	-5.271	1.35679e-07	5.84005e-06	pre-B-cell leukemia homeobox 3 (PBX3), transcript variant 1, mRNA.
ENSG00000081913	PHLPP1	3393.73	1.38877	0.263509	5.27028	1.36218e-07	5.8475e-06	PH domain and leucine rich repeat protein phosphatase 1 (PHLPP1), mRNA.
ENSG00000032389	TSSC1	1508.33	1.7686	0.335842	5.26617	1.39299e-07	5.95094e-06	tumor suppressing subtransferable candidate 1 (TSSC1), mRNA.
ENSG00000102699	PARP4	5955.02	-0.945714	0.179595	-5.26582	1.39563e-07	5.95094e-06	poly (ADP-ribose) polymerase family, member 4 (PARP4), mRNA.
ENSG00000117322	CR2	719.532	-3.62157	0.68778	-5.26559	1.39742e-07	5.95094e-06	complement component (3d/Epstein Barr virus) receptor 2 (CR2), transcript variant 2, mRNA.
ENSG00000131724	IL13RA1	1286.69	-2.92261	0.555287	-5.26324	1.41538e-07	6.0114e-06	interleukin 13 receptor, alpha 1 (IL13RA1), mRNA.
ENSG00000161654	LSM12	590.778	0.901321	0.171319	5.26108	1.4321e-07	6.06634e-06	LSM12 homolog (S. cerevisiae) (LSM12), mRNA.
ENSG00000164932	CTHRC1	558.424	-3.43614	0.653402	-5.25885	1.44957e-07	6.12417e-06	collagen triple helix repeat containing 1 (CTHRC1), transcript variant 1, mRNA.
ENSG00000188677	PARVB	673.795	-2.68049	0.509777	-5.25816	1.45502e-07	6.131e-06	parvin, beta (PARVB), transcript variant 1, mRNA.
ENSG00000137285	TUBB2B	43.7366	2.88036	0.548077	5.25539	1.47712e-07	6.20778e-06	tubulin, beta 2B class IIb (TUBB2B), mRNA.
ENSG00000166986	MARS	4480.39	0.80952	0.154093	5.25346	1.49265e-07	6.25664e-06	methionyl-tRNA synthetase (MARS), mRNA.
ENSG00000138696	BMPR1B	2124.02	-4.4582	0.848796	-5.25238	1.50149e-07	6.26512e-06	bone morphogenetic protein receptor, type IB (BMPR1B), transcript variant 2, mRNA.
ENSG00000149658	YTHDF1	2318.77	0.963576	0.183459	5.25225	1.5025e-07	6.26512e-06	YTH domain family, member 1 (YTHDF1), mRNA.
ENSG00000095383	TBC1D2	402.792	-2.21329	0.42157	-5.2501	1.52014e-07	6.32221e-06	TBC1 domain family, member 2 (TBC1D2), transcript variant 3, mRNA.
ENSG00000181039	ANKRD34A	90.374	1.82497	0.347691	5.24883	1.53072e-07	6.34969e-06	ankyrin repeat domain 34A (ANKRD34A), mRNA.
ENSG00000112305	SMAP1	685.388	0.944979	0.180184	5.24453	1.56682e-07	6.48265e-06	small ArfGAP 1 (SMAP1), transcript variant 2, mRNA.
ENSG00000007171	NOS2	183.534	-3.82148	0.729539	-5.23821	1.62143e-07	6.69131e-06	nitric oxide synthase 2, inducible (NOS2), mRNA.
ENSG00000179144	GIMAP7	998.426	-3.00018	0.573731	-5.22924	1.70209e-07	7.00614e-06	GTPase, IMAP family member 7 (GIMAP7), mRNA.
ENSG00000255963	PPIAL4A	12.7173	-3.12467	0.597849	-5.22651	1.72738e-07	7.09202e-06	NA
ENSG00000185127	C6orf120	1508.69	-1.00716	0.192941	-5.22004	1.78881e-07	7.32541e-06	chromosome 6 open reading frame 120 (C6orf120), mRNA.
ENSG00000166501	PRKCB	12528.4	-1.24543	0.238859	-5.21407	1.84744e-07	7.52796e-06	protein kinase C, beta (PRKCB), transcript variant 1, mRNA.
ENSG00000196872	KIAA1211L	70.2126	-3.56591	0.683905	-5.21404	1.84767e-07	7.52796e-06	KIAA1211-like (KIAA1211L), mRNA.
ENSG00000133805	AMPD3	1577.2	-1.88671	0.362008	-5.21179	1.87032e-07	7.6009e-06	adenosine monophosphate deaminase 3 (AMPD3), transcript variant 2, mRNA.
ENSG00000157601	MX1	7038.23	-2.66483	0.511778	-5.20701	1.9191e-07	7.77939e-06	myxovirus (influenza virus) resistance 1, interferon-inducible protein p78 (mouse) (MX1), transcript variant 1, mRNA.
ENSG00000125046	SSUH2	21.0946	2.8116	0.540457	5.20226	1.96881e-07	7.94069e-06	ssu-2 homolog (C. elegans) (SSUH2), transcript variant 4, non-coding RNA.
ENSG00000142149	HUNK	85.774	4.44566	0.854537	5.20241	1.96717e-07	7.94069e-06	hormonally up-regulated Neu-associated kinase (HUNK), mRNA.
ENSG00000185745	IFIT1	773.547	-3.14647	0.605392	-5.1974	2.02092e-07	8.13041e-06	interferon-induced protein with tetratricopeptide repeats 1 (IFIT1), transcript variant 4, mRNA.
ENSG00000187498	COL4A1	152.603	4.09099	0.787298	5.19624	2.03364e-07	8.16106e-06	collagen, type IV, alpha 1 (COL4A1), mRNA.
ENSG00000163565	IFI16	7943.04	-1.28406	0.247256	-5.19325	2.06651e-07	8.27224e-06	interferon, gamma-inducible protein 16 (IFI16), transcript variant 2, mRNA.
ENSG00000065809	FAM107B	9496.94	1.24775	0.240311	5.19226	2.07761e-07	8.29593e-06	family with sequence similarity 107, member B (FAM107B), mRNA.
ENSG00000114450	GNB4	3032.57	-1.20395	0.232093	-5.18736	2.13294e-07	8.49569e-06	guanine nucleotide binding protein (G protein), beta polypeptide 4 (GNB4), mRNA.
ENSG00000139971	C14orf37	63.9051	2.98344	0.575834	5.18108	2.20604e-07	8.76506e-06	chromosome 14 open reading frame 37 (C14orf37), mRNA.
ENSG00000160867	FGFR4	43.1046	2.1601	0.417037	5.17964	2.2231e-07	8.81096e-06	fibroblast growth factor receptor 4 (FGFR4), transcript variant 1, mRNA.
ENSG00000180263	FGD6	1228.39	-2.27211	0.439032	-5.17527	2.27584e-07	8.9977e-06	FYVE, RhoGEF and PH domain containing 6 (FGD6), mRNA.
ENSG00000151952	TMEM132D	8.62534	3.81165	0.736986	5.17194	2.31671e-07	9.13674e-06	transmembrane protein 132D (TMEM132D), mRNA.
ENSG00000153292	GPR110	5435.86	-4.4095	0.853041	-5.16915	2.35157e-07	9.25142e-06	G protein-coupled receptor 110 (GPR110), transcript variant 1, mRNA.
ENSG00000187866	FAM122A	984.652	-1.00316	0.194268	-5.16379	2.42004e-07	9.49748e-06	family with sequence similarity 122A (FAM122A), mRNA.
ENSG00000198492	YTHDF2	5039.43	0.988418	0.19154	5.16037	2.46457e-07	9.64859e-06	YTH domain family, member 2 (YTHDF2), transcript variant 2, mRNA.
ENSG00000174151	CYB561D1	686.275	-1.03433	0.200563	-5.15717	2.50713e-07	9.79125e-06	cytochrome b561 family, member D1 (CYB561D1), transcript variant 3, mRNA.
ENSG00000100429	HDAC10	71.6541	-1.24679	0.241847	-5.15526	2.53282e-07	9.8675e-06	histone deacetylase 10 (HDAC10), transcript variant 1, mRNA.
ENSG00000239998	LILRA2	2736.25	-2.14322	0.415806	-5.15437	2.54484e-07	9.89029e-06	leukocyte immunoglobulin-like receptor, subfamily A (with TM domain), member 2 (LILRA2), transcript variant 2, mRNA.
ENSG00000203791	METTL10	486.126	-1.54034	0.298869	-5.1539	2.55126e-07	9.89125e-06	methyltransferase like 10 (METTL10), mRNA.
ENSG00000125375	ATP5S	623.576	-0.932685	0.180996	-5.15307	2.56253e-07	9.91092e-06	ATP synthase, H+ transporting, mitochondrial Fo complex, subunit s (factor B) (ATP5S), nuclear gene encoding mitochondrial protein, transcript variant 3, mRNA.
ENSG00000035141	FAM136A	1046.32	0.978475	0.190002	5.1498	2.60759e-07	1.0051e-05	family with sequence similarity 136, member A (FAM136A), mRNA.
ENSG00000167011	NAT16	4.36491	3.26623	0.634387	5.14864	2.62385e-07	1.0051e-05	N-acetyltransferase 16 (GCN5-related, putative) (NAT16), mRNA.
ENSG00000174944	P2RY14	947.379	-3.16786	0.615196	-5.14935	2.61395e-07	1.0051e-05	purinergic receptor P2Y, G-protein coupled, 14 (P2RY14), transcript variant 1, mRNA.
ENSG00000196639	HRH1	162.279	-3.87533	0.75268	-5.14871	2.62282e-07	1.0051e-05	histamine receptor H1 (HRH1), transcript variant 1, mRNA.
ENSG00000118263	KLF7	5263.2	-2.03369	0.395204	-5.14593	2.66192e-07	1.01691e-05	Kruppel-like factor 7 (ubiquitous) (KLF7), transcript variant 4, mRNA.
ENSG00000147996	CBWD5	287.508	-1.11769	0.217216	-5.14555	2.66739e-07	1.01691e-05	cDNA FLJ40320 fis, clone TESTI2030770.
ENSG00000124126	PREX1	13530.1	-1.56564	0.304313	-5.14484	2.6775e-07	1.01834e-05	phosphatidylinositol-3,4,5-trisphosphate-dependent Rac exchange factor 1 (PREX1), mRNA.
ENSG00000152894	PTPRK	1127.41	3.73541	0.726906	5.13878	2.76525e-07	1.04674e-05	protein tyrosine phosphatase, receptor type, K (PTPRK), transcript variant 1, mRNA.
ENSG00000173473	SMARCC1	8804.85	0.695508	0.135341	5.13893	2.76313e-07	1.04674e-05	SWI/SNF related, matrix associated, actin dependent regulator of chromatin, subfamily c, member 1 (SMARCC1), mRNA.
ENSG00000119138	KLF9	5581.73	-2.85289	0.555219	-5.13831	2.77221e-07	1.0469e-05	Kruppel-like factor 9 (KLF9), mRNA.
ENSG00000163689	C3orf67	110.287	3.31627	0.645534	5.13725	2.7879e-07	1.05035e-05	chromosome 3 open reading frame 67 (C3orf67), mRNA.
ENSG00000074696	PTPLAD1	2219.8	1.06261	0.206877	5.13642	2.80018e-07	1.0525e-05	protein tyrosine phosphatase-like A domain containing 1 (PTPLAD1), mRNA.
ENSG00000141434	MEP1B	9.95728	2.45125	0.477478	5.13374	2.84046e-07	1.06514e-05	meprin A, beta (MEP1B), mRNA.
ENSG00000116668	SWT1	964.093	-1.21543	0.237369	-5.12042	3.0485e-07	1.14048e-05	SWT1 RNA endoribonuclease homolog (S. cerevisiae) (SWT1), transcript variant 2, mRNA.
ENSG00000104805	NUCB1	2247.35	-1.05594	0.206248	-5.11974	3.05959e-07	1.14196e-05	nucleobindin 1 (NUCB1), mRNA.
ENSG00000122033	MTIF3	1083.46	-1.46093	0.285736	-5.11288	3.17289e-07	1.17603e-05	mitochondrial translational initiation factor 3 (MTIF3), nuclear gene encoding mitochondrial protein, transcript variant 1, mRNA.
ENSG00000168404	MLKL	965.349	-1.53342	0.299907	-5.11299	3.17095e-07	1.17603e-05	mixed lineage kinase domain-like (MLKL), transcript variant 1, mRNA.
ENSG00000257594	GALNT4	49.5813	-1.73723	0.339725	-5.11365	3.15992e-07	1.17603e-05	UDP-N-acetyl-alpha-D-galactosamine:polypeptide N-acetylgalactosaminyltransferase 4 (GalNAc-T4) (GALNT4), mRNA.
ENSG00000123146	CD97	13633.4	-2.17273	0.425644	-5.10457	3.3154e-07	1.22601e-05	CD97 molecule (CD97), transcript variant 1, mRNA.
ENSG00000166928	MS4A14	69.6606	-3.08372	0.604567	-5.10071	3.38375e-07	1.2484e-05	membrane-spanning 4-domains, subfamily A, member 14 (MS4A14), transcript variant 2, mRNA.
ENSG00000126107	HECTD3	992.826	-0.987275	0.193818	-5.09384	3.50886e-07	1.29158e-05	HECT domain containing E3 ubiquitin protein ligase 3 (HECTD3), mRNA.
ENSG00000160791	CCR5	327.437	-3.22661	0.634189	-5.08777	3.62296e-07	1.33052e-05	chemokine (C-C motif) receptor 5 (gene/pseudogene) (CCR5), transcript variant B, mRNA.
ENSG00000167397	VKORC1	150.505	-1.16821	0.229754	-5.0846	3.68401e-07	1.34677e-05	vitamin K epoxide reductase complex, subunit 1 (VKORC1), transcript variant 1, mRNA.
ENSG00000170296	GABARAP	414.678	-1.42605	0.280444	-5.08496	3.67696e-07	1.34677e-05	GABA(A) receptor-associated protein (GABARAP), mRNA.
ENSG00000181666	HKR1	1567.76	1.26006	0.247871	5.08353	3.7049e-07	1.35132e-05	HKR1, GLI-Kruppel zinc finger family member (HKR1), mRNA.
ENSG00000096060	FKBP5	8343.74	-2.35007	0.462831	-5.0776	3.82231e-07	1.39097e-05	FK506 binding protein 5 (FKBP5), transcript variant 3, mRNA.
ENSG00000107104	KANK1	927.281	-2.87901	0.56735	-5.07448	3.88552e-07	1.40758e-05	KN motif and ankyrin repeat domains 1 (KANK1), transcript variant 3, mRNA.
ENSG00000115604	IL18R1	474.557	-2.65358	0.5229	-5.07473	3.88046e-07	1.40758e-05	interleukin 18 receptor 1 (IL18R1), mRNA.
ENSG00000108798	ABI3	261.032	-2.21757	0.437278	-5.0713	3.95109e-07	1.4281e-05	ABI family, member 3 (ABI3), transcript variant 2, mRNA.
ENSG00000106799	TGFBR1	2831.27	-1.19059	0.234907	-5.06836	4.01258e-07	1.44706e-05	transforming growth factor, beta receptor 1 (TGFBR1), transcript variant 1, mRNA.
ENSG00000101347	SAMHD1	5130.18	-2.1779	0.429842	-5.06674	4.04682e-07	1.45613e-05	SAM domain and HD domain 1 (SAMHD1), mRNA.
ENSG00000239697	TNFSF12	69.2429	-2.38857	0.471668	-5.06409	4.10358e-07	1.47324e-05	tumor necrosis factor (ligand) superfamily, member 12 (TNFSF12), transcript variant 1, mRNA.
ENSG00000060656	PTPRU	30.3548	1.88001	0.371352	5.06262	4.13543e-07	1.48135e-05	protein tyrosine phosphatase, receptor type, U (PTPRU), transcript variant 3, mRNA.
ENSG00000226397	C12orf77	78.4982	3.4445	0.680487	5.06181	4.15289e-07	1.48429e-05	chromosome 12 open reading frame 77 (C12orf77), mRNA.
ENSG00000127328	RAB3IP	873.802	2.01801	0.398756	5.06075	4.176e-07	1.48922e-05	RAB3A interacting protein (RAB3IP), transcript variant gamma, non-coding RNA.
ENSG00000161940	BCL6B	997.601	-3.32904	0.658677	-5.05414	4.32345e-07	1.53838e-05	B-cell CLL/lymphoma 6, member B (BCL6B), mRNA.
ENSG00000006534	ALDH3B1	737.509	-2.09681	0.415536	-5.04604	4.51051e-07	1.59784e-05	aldehyde dehydrogenase 3 family, member B1 (ALDH3B1), transcript variant 2, mRNA.
ENSG00000232237	ASCL5	5.40158	2.85278	0.565327	5.04626	4.50551e-07	1.59784e-05	achaete-scute complex homolog 5 (Drosophila) (ASCL5), mRNA.
ENSG00000169981	ZNF35	325.013	2.10015	0.416281	5.04503	4.53458e-07	1.60282e-05	zinc finger protein 35 (ZNF35), mRNA.
ENSG00000090054	SPTLC1	1698.25	-0.551102	0.109258	-5.04406	4.5575e-07	1.60384e-05	serine palmitoyltransferase, long chain base subunit 1 (SPTLC1), transcript variant 1, mRNA.
ENSG00000177575	CD163	207.663	-3.60945	0.715529	-5.04445	4.54818e-07	1.60384e-05	CD163 molecule (CD163), transcript variant 1, mRNA.
ENSG00000169418	NPR1	1364.41	-3.08091	0.611444	-5.03875	4.68577e-07	1.64343e-05	natriuretic peptide receptor A/guanylate cyclase A (atrionatriuretic peptide receptor A) (NPR1), mRNA.
ENSG00000177409	SAMD9L	5652.1	-2.23743	0.444061	-5.03856	4.69052e-07	1.64343e-05	sterile alpha motif domain containing 9-like (SAMD9L), mRNA.
ENSG00000164919	COX6C	2645.01	1.15897	0.230184	5.03497	4.77925e-07	1.67086e-05	cytochrome c oxidase subunit VIc (COX6C), nuclear gene encoding mitochondrial protein, mRNA.
ENSG00000138135	CH25H	140.092	-4.24538	0.84368	-5.03198	4.85451e-07	1.69347e-05	cholesterol 25-hydroxylase (CH25H), mRNA.
ENSG00000180549	FUT7	713.114	-2.84272	0.56522	-5.02941	4.91995e-07	1.71079e-05	fucosyltransferase 7 (alpha (1,3) fucosyltransferase) (FUT7), mRNA.
ENSG00000203993	C9orf37	318.507	-0.899737	0.178903	-5.02919	4.92552e-07	1.71079e-05	chromosome 9 open reading frame 37 (C9orf37), mRNA.
ENSG00000106560	GIMAP2	2062.04	-2.02813	0.403395	-5.02766	4.9649e-07	1.7155e-05	GTPase, IMAP family member 2 (GIMAP2), mRNA.
ENSG00000161958	FGF11	7.67972	2.06028	0.409809	5.02742	4.97121e-07	1.7155e-05	fibroblast growth factor 11 (FGF11), mRNA.
ENSG00000185633	NDUFA4L2	31.6287	1.67962	0.334067	5.0278	4.9615e-07	1.7155e-05	NADH dehydrogenase (ubiquinone) 1 alpha subcomplex, 4-like 2 (NDUFA4L2), mRNA.
ENSG00000150760	DOCK1	419.09	-3.90187	0.776467	-5.02516	5.03015e-07	1.7321e-05	dedicator of cytokinesis 1 (DOCK1), mRNA.
ENSG00000100336	APOL4	301.951	-3.43552	0.683854	-5.02375	5.06711e-07	1.74108e-05	apolipoprotein L, 4 (APOL4), transcript variant a, mRNA.
ENSG00000140284	SLC27A2	225.717	2.89625	0.576667	5.02239	5.10319e-07	1.74973e-05	solute carrier family 27 (fatty acid transporter), member 2 (SLC27A2), transcript variant 1, mRNA.
ENSG00000139278	GLIPR1	3091.65	-1.62566	0.323829	-5.02013	5.16377e-07	1.76671e-05	GLI pathogenesis-related 1 (GLIPR1), mRNA.
ENSG00000125148	MT2A	482.157	-2.43902	0.485941	-5.01916	5.18977e-07	1.77182e-05	metallothionein 2A (MT2A), mRNA.
ENSG00000074211	PPP2R2C	181.415	-3.83669	0.764777	-5.01675	5.25531e-07	1.79038e-05	protein phosphatase 2, regulatory subunit B, gamma (PPP2R2C), transcript variant 2, mRNA.
ENSG00000110079	MS4A4A	163.862	-2.8836	0.575517	-5.01044	5.43051e-07	1.84614e-05	membrane-spanning 4-domains, subfamily A, member 4A (MS4A4A), transcript variant 2, mRNA.
ENSG00000170006	TMEM154	3218.02	-2.42777	0.484587	-5.00998	5.44353e-07	1.84665e-05	transmembrane protein 154 (TMEM154), mRNA.
ENSG00000119922	IFIT2	2632.43	-2.39071	0.477242	-5.00943	5.45925e-07	1.84807e-05	interferon-induced protein with tetratricopeptide repeats 2 (IFIT2), mRNA.
ENSG00000091409	ITGA6	9432.66	-2.72641	0.544483	-5.00733	5.51899e-07	1.86435e-05	integrin, alpha 6 (ITGA6), transcript variant 1, mRNA.
ENSG00000175482	POLD4	324.49	-1.36818	0.273495	-5.00258	5.6567e-07	1.90685e-05	polymerase (DNA-directed), delta 4, accessory subunit (POLD4), transcript variant 4, non-coding RNA.
ENSG00000143801	PSEN2	91.0484	2.32723	0.465314	5.00141	5.69128e-07	1.91215e-05	presenilin 2 (Alzheimer disease 4) (PSEN2), transcript variant 1, mRNA.
ENSG00000156222	SLC28A1	5.14745	2.67214	0.534325	5.00096	5.70466e-07	1.91215e-05	solute carrier family 28 (sodium-coupled nucleoside transporter), member 1 (SLC28A1), transcript variant 2, mRNA.
ENSG00000204482	LST1	2330.27	-2.52125	0.504165	-5.00083	5.70828e-07	1.91215e-05	leukocyte specific transcript 1 (LST1), transcript variant 4, mRNA.
ENSG00000197241	SLC2A7	30.0103	-3.93139	0.786567	-4.99816	5.78807e-07	1.93484e-05	solute carrier family 2 (facilitated glucose transporter), member 7 (SLC2A7), mRNA.
ENSG00000184384	MAML2	2318.01	-1.66218	0.332596	-4.99759	5.805e-07	1.93645e-05	mastermind-like 2 (Drosophila) (MAML2), mRNA.
ENSG00000229833	PET100	241.33	-1.12452	0.225126	-4.99509	5.8809e-07	1.95769e-05	PET100 homolog (S. cerevisiae) (PET100), transcript variant 2, non-coding RNA.
ENSG00000185567	AHNAK2	340.138	2.60206	0.521263	4.99184	5.98078e-07	1.98681e-05	RecName: Full=Protein AHNAK2;
ENSG00000117616	C1orf63	9641.88	-1.12931	0.226322	-4.98984	6.04283e-07	2.00327e-05	chromosome 1 open reading frame 63 (C1orf63), mRNA.
ENSG00000111859	NEDD9	3058.71	-1.98055	0.397068	-4.98794	6.10263e-07	2.01567e-05	neural precursor cell expressed, developmentally down-regulated 9 (NEDD9), transcript variant 1, mRNA.
ENSG00000154822	PLCL2	4118.61	1.29342	0.259313	4.98785	6.10542e-07	2.01567e-05	phospholipase C-like 2 (PLCL2), transcript variant 2, mRNA.
ENSG00000107738	C10orf54	5026.59	-2.04744	0.410539	-4.98719	6.1265e-07	2.01847e-05	chromosome 10 open reading frame 54 (C10orf54), mRNA.
ENSG00000152061	RABGAP1L	5070.56	0.962505	0.193085	4.98488	6.1999e-07	2.03846e-05	RAB GTPase activating protein 1-like (RABGAP1L), transcript variant 1, mRNA.
ENSG00000135763	URB2	1285.06	1.07137	0.215303	4.97611	6.48755e-07	2.12866e-05	URB2 ribosome biogenesis 2 homolog (S. cerevisiae) (URB2), mRNA.
ENSG00000141506	PIK3R5	3917.36	-2.01928	0.405877	-4.97511	6.52122e-07	2.13533e-05	phosphoinositide-3-kinase, regulatory subunit 5 (PIK3R5), transcript variant 2, mRNA.
ENSG00000140022	STON2	589.601	-3.2968	0.662946	-4.97295	6.59404e-07	2.15477e-05	stonin 2 (STON2), transcript variant 1, mRNA.
ENSG00000166311	SMPD1	348.125	-1.73532	0.349676	-4.96267	6.95312e-07	2.26748e-05	sphingomyelin phosphodiesterase 1, acid lysosomal (SMPD1), transcript variant 1, mRNA.
ENSG00000065882	TBC1D1	6641.65	1.04544	0.210779	4.95989	7.05325e-07	2.2908e-05	TBC1 (tre-2/USP6, BUB2, cdc16) domain family, member 1 (TBC1D1), transcript variant 2, mRNA.
ENSG00000072952	MRVI1	604.076	-3.16017	0.637108	-4.96018	7.04263e-07	2.2908e-05	murine retrovirus integration site 1 homolog (MRVI1), transcript variant 5, mRNA.
ENSG00000111445	RFC5	1426.34	1.28157	0.258927	4.94952	7.43958e-07	2.41139e-05	replication factor C (activator 1) 5, 36.5kDa (RFC5), transcript variant 2, mRNA.
ENSG00000213625	LEPROT	1996.69	-1.21512	0.245651	-4.94653	7.55491e-07	2.44382e-05	leptin receptor overlapping transcript (LEPROT), transcript variant 3, mRNA.
ENSG00000081760	AACS	485.186	1.48575	0.300641	4.94193	7.73513e-07	2.49708e-05	acetoacetyl-CoA synthetase (AACS), mRNA.
ENSG00000115257	PCSK4	52.8919	2.30126	0.46574	4.94108	7.769e-07	2.50296e-05	proprotein convertase subtilisin/kexin type 4 (PCSK4), mRNA.
ENSG00000106105	GARS	3982.13	1.19863	0.243	4.93262	8.11354e-07	2.60871e-05	glycyl-tRNA synthetase (GARS), mRNA.
ENSG00000067182	TNFRSF1A	1569.62	-1.68207	0.341187	-4.93005	8.22093e-07	2.62283e-05	tumor necrosis factor receptor superfamily, member 1A (TNFRSF1A), mRNA.
ENSG00000102763	VWA8	1765.88	1.20772	0.245013	4.92922	8.25573e-07	2.62283e-05	von Willebrand factor A domain containing 8 (VWA8), transcript variant 1, mRNA.
ENSG00000119328	FAM206A	375.636	-0.931812	0.188993	-4.9304	8.20628e-07	2.62283e-05	family with sequence similarity 206, member A (FAM206A), mRNA.
ENSG00000139192	TAPBPL	1084.31	-1.11269	0.22571	-4.92971	8.23509e-07	2.62283e-05	TAP binding protein-like (TAPBPL), mRNA.
ENSG00000171612	SLC25A33	696.711	1.44008	0.292149	4.92927	8.2539e-07	2.62283e-05	solute carrier family 25 (pyrimidine nucleotide carrier), member 33 (SLC25A33), nuclear gene encoding mitochondrial protein, mRNA.
ENSG00000242732	RGAG4	90.6735	-3.03282	0.615131	-4.93037	8.20727e-07	2.62283e-05	retrotransposon gag domain containing 4 (RGAG4), mRNA.
ENSG00000106351	AGFG2	500.799	-1.71523	0.348051	-4.92811	8.3029e-07	2.6326e-05	ArfGAP with FG repeats 2 (AGFG2), mRNA.
ENSG00000004799	PDK4	597.248	-3.24631	0.658891	-4.92693	8.35312e-07	2.64328e-05	pyruvate dehydrogenase kinase, isozyme 4 (PDK4), nuclear gene encoding mitochondrial protein, mRNA.
ENSG00000140848	CPNE2	2334.82	-1.76617	0.35854	-4.926	8.39316e-07	2.65072e-05	copine II (CPNE2), mRNA.
ENSG00000185386	MAPK11	339.81	-1.93574	0.393188	-4.92319	8.51448e-07	2.68374e-05	mitogen-activated protein kinase 11 (MAPK11), mRNA.
ENSG00000133106	EPSTI1	1818.32	-2.68159	0.544757	-4.92255	8.54251e-07	2.68728e-05	epithelial stromal interaction 1 (breast) (EPSTI1), transcript variant 1, mRNA.
ENSG00000104093	DMXL2	3212	-1.74661	0.355109	-4.91853	8.7197e-07	2.7374e-05	Dmx-like 2 (DMXL2), transcript variant 3, mRNA.
ENSG00000145365	TIFA	2858.96	1.84996	0.376148	4.91816	8.73601e-07	2.7374e-05	TRAF-interacting protein with forkhead-associated domain (TIFA), mRNA.
ENSG00000143479	DYRK3	2124.72	1.85925	0.378094	4.91743	8.76875e-07	2.74229e-05	dual-specificity tyrosine-(Y)-phosphorylation regulated kinase 3 (DYRK3), transcript variant 2, mRNA.
ENSG00000003400	CASP10	4011.46	-1.73628	0.353381	-4.91334	8.95367e-07	2.79466e-05	caspase 10, apoptosis-related cysteine peptidase (CASP10), transcript variant 5, mRNA.
ENSG00000204131	NHSL2	241.09	-2.92667	0.595727	-4.91277	8.98001e-07	2.79743e-05	NHS-like 2 (NHSL2), mRNA.
ENSG00000132388	UBE2G1	2950.81	0.985646	0.200813	4.90827	9.18819e-07	2.85672e-05	ubiquitin-conjugating enzyme E2G 1 (UBE2G1), mRNA.
ENSG00000109906	ZBTB16	928.516	-3.14907	0.641771	-4.90685	9.25509e-07	2.86946e-05	zinc finger and BTB domain containing 16 (ZBTB16), transcript variant 1, mRNA.
ENSG00000240720	LRRD1	11.488	2.33565	0.476019	4.90664	9.26499e-07	2.86946e-05	leucine-rich repeats and death domain containing 1 (LRRD1), mRNA.
ENSG00000144802	NFKBIZ	14574.8	-1.90803	0.389202	-4.90241	9.46693e-07	2.92634e-05	nuclear factor of kappa light polypeptide gene enhancer in B-cells inhibitor, zeta (NFKBIZ), transcript variant 2, mRNA.
ENSG00000174032	SLC25A30	1476.15	-1.37662	0.280876	-4.90116	9.52726e-07	2.93859e-05	solute carrier family 25, member 30 (SLC25A30), nuclear gene encoding mitochondrial protein, mRNA.
ENSG00000182253	SYNM	303.966	-3.05833	0.624043	-4.90083	9.54327e-07	2.93859e-05	synemin, intermediate filament protein (SYNM), transcript variant B, mRNA.
ENSG00000166342	NETO1	300.383	-3.96074	0.8085	-4.89887	9.63895e-07	2.96236e-05	neuropilin (NRP) and tolloid (TLL)-like 1 (NETO1), transcript variant 4, mRNA.
ENSG00000121851	POLR3GL	860.869	-1.22517	0.250181	-4.89713	9.72462e-07	2.98296e-05	polymerase (RNA) III (DNA directed) polypeptide G (32kD)-like (POLR3GL), mRNA.
ENSG00000147408	CSGALNACT1	2947.95	-2.21158	0.451992	-4.89297	9.93245e-07	3.04089e-05	chondroitin sulfate N-acetylgalactosaminyltransferase 1 (CSGALNACT1), transcript variant 1, mRNA.
ENSG00000137714	FDX1	897.792	1.26287	0.258136	4.89227	9.96782e-07	3.04589e-05	ferredoxin 1 (FDX1), nuclear gene encoding mitochondrial protein, mRNA.
ENSG00000072135	PTPN18	2909.44	-1.69899	0.347431	-4.89016	1.00754e-06	3.06706e-05	protein tyrosine phosphatase, non-receptor type 18 (brain-derived) (PTPN18), transcript variant 1, mRNA.
ENSG00000165168	CYBB	10037.4	-2.48977	0.509112	-4.89042	1.00623e-06	3.06706e-05	cytochrome b-245, beta polypeptide (CYBB), mRNA.
ENSG00000166923	GREM1	1081.79	-3.72826	0.763186	-4.88513	1.03362e-06	3.14047e-05	gremlin 1, DAN family BMP antagonist (GREM1), transcript variant 2, mRNA.
ENSG00000106852	LHX6	66.2639	-4.12101	0.844946	-4.87725	1.07576e-06	3.26234e-05	LIM homeobox 6 (LHX6), transcript variant 5, mRNA.
ENSG00000080200	CRYBG3	256.002	-2.86983	0.588527	-4.8763	1.08097e-06	3.26574e-05	beta-gamma crystallin domain containing 3 (CRYBG3), mRNA.
ENSG00000237412	PRSS56	3.07556	2.88806	0.592256	4.87636	1.08062e-06	3.26574e-05	protease, serine, 56 (PRSS56), mRNA.
ENSG00000080493	SLC4A4	225.853	3.16658	0.650189	4.87025	1.11459e-06	3.36098e-05	solute carrier family 4, sodium bicarbonate cotransporter, member 4 (SLC4A4), transcript variant 3, mRNA.
ENSG00000135679	MDM2	16836.7	1.62309	0.333896	4.86105	1.16762e-06	3.51427e-05	MDM2 oncogene, E3 ubiquitin protein ligase (MDM2), transcript variant 1, mRNA.
ENSG00000086102	NFX1	3264.26	-0.777906	0.160073	-4.85971	1.17559e-06	3.53162e-05	nuclear transcription factor, X-box binding 1 (NFX1), transcript variant 3, mRNA.
ENSG00000171435	KSR2	162.888	3.9125	0.805272	4.85861	1.18212e-06	3.54459e-05	kinase suppressor of ras 2 (KSR2), mRNA.
ENSG00000132294	EFR3A	5181.98	-1.1863	0.244414	-4.85367	1.21199e-06	3.62738e-05	EFR3 homolog A (S. cerevisiae) (EFR3A), mRNA.
ENSG00000164975	SNAPC3	1660.5	-1.31484	0.270926	-4.85312	1.21532e-06	3.63053e-05	small nuclear RNA activating complex, polypeptide 3, 50kDa (SNAPC3), mRNA.
ENSG00000184949	FAM227A	63.7609	2.2472	0.46308	4.85273	1.21775e-06	3.63101e-05	family with sequence similarity 227, member A (FAM227A), mRNA.
ENSG00000136874	STX17	1334.68	-0.918284	0.189248	-4.85227	1.22055e-06	3.63262e-05	syntaxin 17 (STX17), mRNA.
ENSG00000156738	MS4A1	9014.04	-2.98116	0.614714	-4.84968	1.23663e-06	3.66684e-05	membrane-spanning 4-domains, subfamily A, member 1 (MS4A1), transcript variant 3, mRNA.
ENSG00000267206	LCN6	620.03	-3.45291	0.71198	-4.84973	1.23627e-06	3.66684e-05	lipocalin 6 (LCN6), mRNA.
ENSG00000111331	OAS3	2445.75	-2.2114	0.456024	-4.84931	1.23894e-06	3.6669e-05	2'-5'-oligoadenylate synthetase 3, 100kDa (OAS3), mRNA.
ENSG00000105700	KXD1	831.223	-0.687297	0.141815	-4.84642	1.25708e-06	3.71372e-05	KxDL motif containing 1 (KXD1), transcript variant 1, mRNA.
ENSG00000113761	ZNF346	731.765	0.606155	0.125111	4.84495	1.26644e-06	3.72762e-05	zinc finger protein 346 (ZNF346), mRNA.
ENSG00000183723	CMTM4	621.604	-1.97511	0.407662	-4.84498	1.26626e-06	3.72762e-05	CKLF-like MARVEL transmembrane domain containing 4 (CMTM4), transcript variant 1, mRNA.
ENSG00000166188	ZNF319	491.889	1.17466	0.242651	4.84096	1.29216e-06	3.79635e-05	zinc finger protein 319 (ZNF319), mRNA.
ENSG00000186334	SLC36A3	33.765	3.03741	0.627593	4.83977	1.29988e-06	3.81204e-05	solute carrier family 36 (proton/amino acid symporter), member 3 (SLC36A3), transcript variant 1, mRNA.
ENSG00000119866	BCL11A	3949.42	-1.68393	0.348801	-4.82777	1.38069e-06	4.03423e-05	B-cell CLL/lymphoma 11A (zinc finger protein) (BCL11A), transcript variant 1, mRNA.
ENSG00000180535	BHLHA15	39.7833	-2.98211	0.617673	-4.82798	1.37925e-06	4.03423e-05	basic helix-loop-helix family, member a15 (BHLHA15), mRNA.
ENSG00000005249	PRKAR2B	1360.79	-2.35	0.48681	-4.82735	1.3836e-06	4.03538e-05	protein kinase, cAMP-dependent, regulatory, type II, beta (PRKAR2B), mRNA.
ENSG00000183166	CALN1	689.31	-3.75866	0.778682	-4.82696	1.38635e-06	4.03605e-05	calneuron 1 (CALN1), transcript variant 2, mRNA.
ENSG00000128284	APOL3	2418.93	-1.54589	0.320408	-4.82477	1.40164e-06	4.07316e-05	apolipoprotein L, 3 (APOL3), transcript variant alpha/b, non-coding RNA.
ENSG00000164691	TAGAP	5816.05	-1.86488	0.386554	-4.82436	1.40452e-06	4.07412e-05	T-cell activation RhoGTPase activating protein (TAGAP), transcript variant 2, mRNA.
ENSG00000134531	EMP1	1908.73	-2.94252	0.610075	-4.82321	1.41265e-06	4.09029e-05	epithelial membrane protein 1 (EMP1), mRNA.
ENSG00000160310	PRMT2	3366.56	-1.16059	0.240758	-4.82058	1.43145e-06	4.13725e-05	protein arginine methyltransferase 2 (PRMT2), transcript variant 4, mRNA.
ENSG00000134490	TMEM241	298.341	1.2311	0.255414	4.82001	1.43555e-06	4.14161e-05	transmembrane protein 241 (TMEM241), mRNA.
ENSG00000163141	BNIPL	94.388	2.5956	0.539821	4.80827	1.5224e-06	4.38428e-05	BCL2/adenovirus E1B 19kD interacting protein like (BNIPL), transcript variant 2, mRNA.
ENSG00000188404	SELL	7290.69	-2.18897	0.455566	-4.80494	1.54801e-06	4.45003e-05	selectin L (SELL), transcript variant 2, non-coding RNA.
ENSG00000100034	PPM1F	5555.63	-1.54917	0.322515	-4.80339	1.56005e-06	4.4686e-05	protein phosphatase, Mg2+/Mn2+ dependent, 1F (PPM1F), mRNA.
ENSG00000134262	AP4B1	925.703	-0.90562	0.188531	-4.80355	1.55876e-06	4.4686e-05	adaptor-related protein complex 4, beta 1 subunit (AP4B1), transcript variant 3, mRNA.
ENSG00000105223	PLD3	1041.89	-1.12276	0.233946	-4.79924	1.59269e-06	4.55395e-05	phospholipase D family, member 3 (PLD3), transcript variant 2, mRNA.
ENSG00000198792	TMEM184B	591.904	1.34479	0.280432	4.79542	1.62332e-06	4.63326e-05	transmembrane protein 184B (TMEM184B), transcript variant 2, mRNA.
ENSG00000178075	GRAMD1C	552.318	-2.38814	0.498399	-4.79162	1.65439e-06	4.70518e-05	GRAM domain containing 1C (GRAMD1C), transcript variant 1, mRNA.
ENSG00000214900	C14orf182	259.259	-1.49407	0.311802	-4.79173	1.65349e-06	4.70518e-05	chromosome 14 open reading frame 182 (C14orf182), mRNA.
ENSG00000214788	OOSP1	6.23795	3.21544	0.671134	4.79106	1.65901e-06	4.70993e-05	NA
ENSG00000142961	MOB3C	773.281	-1.08258	0.225998	-4.79021	1.66604e-06	4.71319e-05	MOB kinase activator 3C (MOB3C), transcript variant 1, mRNA.
ENSG00000162738	VANGL2	89.5021	3.17464	0.662722	4.7903	1.66532e-06	4.71319e-05	VANGL planar cell polarity protein 2 (VANGL2), mRNA.
ENSG00000186335	SLC36A2	7.09149	3.31899	0.692959	4.78959	1.67121e-06	4.71946e-05	solute carrier family 36 (proton/amino acid symporter), member 2 (SLC36A2), mRNA.
ENSG00000133812	SBF2	2361.81	-1.41974	0.296549	-4.78754	1.68835e-06	4.75949e-05	SET binding factor 2 (SBF2), mRNA.
ENSG00000121989	ACVR2A	581.485	-2.31028	0.482677	-4.7864	1.69803e-06	4.77836e-05	activin A receptor, type IIA (ACVR2A), mRNA.
ENSG00000077235	GTF3C1	4319.11	0.487517	0.101959	4.7815	1.73991e-06	4.88763e-05	general transcription factor IIIC, polypeptide 1, alpha 220kDa (GTF3C1), mRNA.
ENSG00000132357	CARD6	655.013	-1.93447	0.404684	-4.78019	1.75131e-06	4.90795e-05	caspase recruitment domain family, member 6 (CARD6), mRNA.
ENSG00000172915	NBEA	482.117	2.52533	0.528315	4.77996	1.75328e-06	4.90795e-05	neurobeachin (NBEA), transcript variant 1, mRNA.
ENSG00000065413	ANKRD44	5861.23	-1.29657	0.271354	-4.77813	1.76933e-06	4.94425e-05	ankyrin repeat domain 44 (ANKRD44), transcript variant A, mRNA.
ENSG00000110315	RNF141	2429.24	-1.65471	0.346612	-4.77395	1.80648e-06	5.03927e-05	ring finger protein 141 (RNF141), mRNA.
ENSG00000112297	AIM1	7270.18	-1.26355	0.264722	-4.77311	1.81405e-06	5.05157e-05	absent in melanoma 1 (AIM1), mRNA.
ENSG00000131686	CA6	319.351	-3.15138	0.660479	-4.77136	1.82989e-06	5.07803e-05	carbonic anhydrase VI (CA6), transcript variant 2, mRNA.
ENSG00000152192	POU4F1	529.143	-3.74869	0.78563	-4.77157	1.82791e-06	5.07803e-05	POU class 4 homeobox 1 (POU4F1), mRNA.
ENSG00000166974	MAPRE2	3858.15	-0.670424	0.140547	-4.77009	1.8414e-06	5.10113e-05	microtubule-associated protein, RP/EB family, member 2 (MAPRE2), transcript variant 2, mRNA.
ENSG00000178573	MAF	592.91	-2.4238	0.508218	-4.76921	1.84954e-06	5.11483e-05	v-maf musculoaponeurotic fibrosarcoma oncogene homolog (avian) (MAF), transcript variant 1, mRNA.
ENSG00000205336	GPR56	3553.05	-2.09646	0.439715	-4.76777	1.86273e-06	5.14242e-05	G protein-coupled receptor 56 (GPR56), transcript variant 1, mRNA.
ENSG00000106952	TNFSF8	676.337	-2.54575	0.534248	-4.76512	1.88745e-06	5.20168e-05	tumor necrosis factor (ligand) superfamily, member 8 (TNFSF8), transcript variant 2, mRNA.
ENSG00000047365	ARAP2	19398.3	-1.43224	0.30076	-4.76208	1.9161e-06	5.27157e-05	ArfGAP with RhoGAP domain, ankyrin repeat and PH domain 2 (ARAP2), mRNA.
ENSG00000165349	SLC7A3	236.584	3.66823	0.771771	4.753	2.00422e-06	5.5001e-05	solute carrier family 7 (cationic amino acid transporter, y+ system), member 3 (SLC7A3), transcript variant 1, mRNA.
ENSG00000185650	ZFP36L1	5234.98	1.39732	0.293998	4.75282	2.00603e-06	5.5001e-05	ZFP36 ring finger protein-like 1 (ZFP36L1), transcript variant 2, mRNA.
ENSG00000048828	FAM120A	6079.86	-0.547755	0.115297	-4.75081	2.02608e-06	5.54556e-05	family with sequence similarity 120A (FAM120A), mRNA.
ENSG00000167323	STIM1	3632.73	-0.943777	0.198672	-4.75042	2.02997e-06	5.54673e-05	stromal interaction molecule 1 (STIM1), transcript variant 3, mRNA.
ENSG00000185269	NOTUM	4.30529	3.06628	0.645802	4.74803	2.05413e-06	5.60318e-05	notum pectinacetylesterase homolog (Drosophila) (NOTUM), mRNA.
ENSG00000041353	RAB27B	354.704	-3.00542	0.633165	-4.74667	2.06795e-06	5.63129e-05	RAB27B, member RAS oncogene family (RAB27B), mRNA.
ENSG00000070882	OSBPL3	2112.43	-1.53108	0.322606	-4.74598	2.07503e-06	5.64099e-05	oxysterol binding protein-like 3 (OSBPL3), transcript variant 1, mRNA.
ENSG00000095380	NANS	876.421	-1.16493	0.2455	-4.74515	2.08356e-06	5.65456e-05	N-acetylneuraminic acid synthase (NANS), mRNA.
ENSG00000173641	HSPB7	7.06331	3.11457	0.656991	4.74066	2.13027e-06	5.77154e-05	heat shock 27kDa protein family, member 7 (cardiovascular) (HSPB7), mRNA.
ENSG00000244187	TMEM141	163.64	-1.22871	0.259285	-4.73882	2.14967e-06	5.81427e-05	transmembrane protein 141 (TMEM141), mRNA.
ENSG00000122707	RECK	993.703	-1.77873	0.375526	-4.73664	2.17286e-06	5.8572e-05	reversion-inducing-cysteine-rich protein with kazal motifs (RECK), mRNA.
ENSG00000205978	NYNRIN	416.448	3.06289	0.646634	4.73666	2.17267e-06	5.8572e-05	NYN domain and retroviral integrase containing (NYNRIN), mRNA.
ENSG00000130052	STARD8	230.714	-2.92868	0.618478	-4.73531	2.18721e-06	5.88598e-05	StAR-related lipid transfer (START) domain containing 8 (STARD8), transcript variant 1, mRNA.
ENSG00000136867	SLC31A2	114.112	-2.00538	0.423706	-4.73294	2.21286e-06	5.94501e-05	solute carrier family 31 (copper transporters), member 2 (SLC31A2), mRNA.
ENSG00000002587	HS3ST1	81.1233	-3.06777	0.648755	-4.7287	2.25965e-06	6.0514e-05	heparan sulfate (glucosamine) 3-O-sulfotransferase 1 (HS3ST1), mRNA.
ENSG00000138964	PARVG	5081.2	-1.19327	0.252347	-4.72866	2.26002e-06	6.0514e-05	parvin, gamma (PARVG), transcript variant 2, mRNA.
ENSG00000169814	BTD	229.956	-1.03657	0.21929	-4.72695	2.27922e-06	6.09262e-05	biotinidase (BTD), mRNA.
ENSG00000183784	C9orf66	112.603	-2.02463	0.429158	-4.71768	2.38545e-06	6.36598e-05	chromosome 9 open reading frame 66 (C9orf66), mRNA.
ENSG00000124216	SNAI1	565.333	-2.51995	0.534618	-4.71356	2.43427e-06	6.48546e-05	snail family zinc finger 1 (SNAI1), mRNA.
ENSG00000185818	NAT8L	8.12818	2.80921	0.596065	4.71293	2.4418e-06	6.4947e-05	N-acetyltransferase 8-like (GCN5-related, putative) (NAT8L), mRNA.
ENSG00000134107	BHLHE40	4328.73	-2.47807	0.525962	-4.7115	2.45895e-06	6.52947e-05	basic helix-loop-helix family, member e40 (BHLHE40), mRNA.
ENSG00000151491	EPS8	259.59	-2.92704	0.621542	-4.70932	2.48547e-06	6.58897e-05	epidermal growth factor receptor pathway substrate 8 (EPS8), mRNA.
ENSG00000143167	GPA33	341.384	-3.01117	0.639874	-4.70588	2.52777e-06	6.69003e-05	glycoprotein A33 (transmembrane) (GPA33), mRNA.
ENSG00000186088	GSAP	2837.52	-1.81602	0.386836	-4.69455	2.67192e-06	7.05986e-05	gamma-secretase activating protein (GSAP), mRNA.
ENSG00000137801	THBS1	3282.72	-3.19427	0.680931	-4.69103	2.71839e-06	7.17081e-05	thrombospondin 1 (THBS1), mRNA.
ENSG00000255833	TIFAB	109.131	-3.71872	0.792958	-4.68968	2.73639e-06	7.20643e-05	TRAF-interacting protein with forkhead-associated domain, family member B (TIFAB), mRNA.
ENSG00000055957	ITIH1	12.8101	2.37193	0.506274	4.68507	2.79861e-06	7.34612e-05	inter-alpha-trypsin inhibitor heavy chain 1 (ITIH1), transcript variant 1, mRNA.
ENSG00000175471	MCTP1	1377.58	-2.11846	0.452163	-4.68518	2.79717e-06	7.34612e-05	multiple C2 domains, transmembrane 1 (MCTP1), transcript variant S, mRNA.
ENSG00000196981	WDR5B	807.841	-1.16536	0.248772	-4.68444	2.80725e-06	7.35673e-05	WD repeat domain 5B (WDR5B), mRNA.
ENSG00000185024	BRF1	3685.01	1.4724	0.314391	4.68334	2.82243e-06	7.38443e-05	BRF1, RNA polymerase III transcription initiation factor 90 kDa subunit (BRF1), transcript variant 7, mRNA.
ENSG00000118515	SGK1	4176.24	-2.65179	0.566585	-4.6803	2.86456e-06	7.47024e-05	serum/glucocorticoid regulated kinase 1 (SGK1), transcript variant 1, mRNA.
ENSG00000170891	CYTL1	1024.2	-3.13138	0.669049	-4.68035	2.86387e-06	7.47024e-05	cytokine-like 1 (CYTL1), mRNA.
ENSG00000253276	CCDC71L	659.045	-1.18056	0.252333	-4.67859	2.88849e-06	7.52041e-05	coiled-coil domain containing 71-like (CCDC71L), mRNA.
ENSG00000126882	FAM78A	1955.78	-1.54914	0.331271	-4.67637	2.91994e-06	7.58996e-05	family with sequence similarity 78, member A (FAM78A), mRNA.
ENSG00000170873	MTSS1	1872.13	-2.0959	0.448388	-4.67429	2.94973e-06	7.65495e-05	metastasis suppressor 1 (MTSS1), mRNA.
ENSG00000178498	DTX3	262.341	2.81894	0.603283	4.67266	2.97319e-06	7.70335e-05	deltex homolog 3 (Drosophila) (DTX3), mRNA.
ENSG00000150712	MTMR12	1853.97	-0.736331	0.15761	-4.67187	2.98476e-06	7.72085e-05	myotubularin related protein 12 (MTMR12), mRNA.
ENSG00000243480	AMY2A	6.46095	-4.03168	0.863235	-4.67043	3.00568e-06	7.7624e-05	amylase, alpha 2A (pancreatic) (AMY2A), mRNA.
ENSG00000168476	REEP4	429.005	-1.01803	0.21805	-4.66879	3.0298e-06	7.81032e-05	receptor accessory protein 4 (REEP4), mRNA.
ENSG00000178695	KCTD12	2001.46	-2.52756	0.541406	-4.66851	3.03399e-06	7.81032e-05	potassium channel tetramerisation domain containing 12 (KCTD12), mRNA.
ENSG00000042813	ZPBP	16.0413	2.80032	0.600095	4.66645	3.06442e-06	7.876e-05	zona pellucida binding protein (ZPBP), transcript variant 1, mRNA.
ENSG00000122490	PQLC1	1810.68	-1.03747	0.222348	-4.66598	3.07155e-06	7.88169e-05	PQ loop repeat containing 1 (PQLC1), transcript variant 1, mRNA.
ENSG00000102524	TNFSF13B	498.444	-2.36152	0.506234	-4.66488	3.08796e-06	7.91111e-05	tumor necrosis factor (ligand) superfamily, member 13b (TNFSF13B), transcript variant 1, mRNA.
ENSG00000198754	OXCT2	10.508	3.19231	0.684442	4.6641	3.09967e-06	7.92842e-05	3-oxoacid CoA transferase 2 (OXCT2), mRNA.
ENSG00000146802	TMEM168	1407.08	-1.13782	0.244133	-4.66065	3.15207e-06	8.03676e-05	transmembrane protein 168 (TMEM168), mRNA.
ENSG00000162711	NLRP3	1043.7	-2.03978	0.437649	-4.66078	3.15019e-06	8.03676e-05	NLR family, pyrin domain containing 3 (NLRP3), transcript variant 2, mRNA.
ENSG00000025772	TOMM34	684.741	0.973811	0.209361	4.65136	3.29758e-06	8.39441e-05	translocase of outer mitochondrial membrane 34 (TOMM34), nuclear gene encoding mitochondrial protein, mRNA.
ENSG00000067369	TP53BP1	4301.45	0.84778	0.182326	4.6498	3.3225e-06	8.44442e-05	tumor protein p53 binding protein 1 (TP53BP1), transcript variant 1, mRNA.
ENSG00000174125	TLR1	2208.16	-1.52215	0.327499	-4.6478	3.35486e-06	8.50043e-05	toll-like receptor 1 (TLR1), mRNA.
ENSG00000242265	PEG10	560.672	-3.6462	0.784503	-4.64779	3.35516e-06	8.50043e-05	paternally expressed 10 (PEG10), transcript variant 1, mRNA.
ENSG00000099282	TSPAN15	186.257	-3.11911	0.671768	-4.64313	3.43164e-06	8.66679e-05	tetraspanin 15 (TSPAN15), mRNA.
ENSG00000099864	PALM	1013.56	-2.7524	0.592783	-4.64319	3.43073e-06	8.66679e-05	paralemmin (PALM), transcript variant 2, mRNA.
ENSG00000079950	STX7	6184.92	-1.48641	0.320156	-4.64277	3.43767e-06	8.66834e-05	syntaxin 7 (STX7), mRNA.
ENSG00000177311	ZBTB38	1550.89	-1.96031	0.422449	-4.64034	3.47834e-06	8.7571e-05	zinc finger and BTB domain containing 38 (ZBTB38), mRNA.
ENSG00000096654	ZNF184	1330.51	1.26884	0.273502	4.63923	3.49713e-06	8.79058e-05	zinc finger protein 184 (ZNF184), mRNA.
ENSG00000163297	ANTXR2	3995.64	-1.77441	0.382549	-4.63839	3.51126e-06	8.81226e-05	anthrax toxin receptor 2 (ANTXR2), transcript variant 1, mRNA.
ENSG00000144677	CTDSPL	731.701	-2.13673	0.460846	-4.63654	3.54292e-06	8.8778e-05	CTD (carboxy-terminal domain, RNA polymerase II, polypeptide A) small phosphatase-like (CTDSPL), transcript variant 1, mRNA.
ENSG00000156574	NODAL	20.0272	2.18926	0.472525	4.63311	3.60205e-06	9.01187e-05	nodal growth differentiation factor (NODAL), mRNA.
ENSG00000175538	KCNE3	226.519	-3.04126	0.656547	-4.63221	3.61779e-06	9.02305e-05	potassium voltage-gated channel, Isk-related family, member 3 (KCNE3), mRNA.
ENSG00000198841	KTI12	655.711	1.15841	0.250076	4.63222	3.61768e-06	9.02305e-05	KTI12 homolog, chromatin associated (S. cerevisiae) (KTI12), mRNA.
ENSG00000165105	RASEF	255.245	-3.87686	0.837363	-4.62984	3.65942e-06	9.11269e-05	RAS and EF-hand domain containing (RASEF), mRNA.
ENSG00000128340	RAC2	2362.13	-1.38739	0.299745	-4.62857	3.68208e-06	9.15489e-05	ras-related C3 botulinum toxin substrate 2 (rho family, small GTP binding protein Rac2) (RAC2), mRNA.
ENSG00000107821	KAZALD1	411.957	-2.50036	0.540392	-4.62695	3.71098e-06	9.21243e-05	Kazal-type serine peptidase inhibitor domain 1 (KAZALD1), mRNA.
ENSG00000151650	VENTX	161.757	-3.25547	0.704231	-4.62273	3.78731e-06	9.37285e-05	VENT homeobox (VENTX), mRNA.
ENSG00000197935	ZNF311	55.361	-2.76032	0.597083	-4.62301	3.78208e-06	9.37285e-05	zinc finger protein 311 (ZNF311), mRNA.
ENSG00000110324	IL10RA	3585.33	-2.25822	0.488547	-4.62231	3.7949e-06	9.37715e-05	interleukin 10 receptor, alpha (IL10RA), transcript variant 2, non-coding RNA.
ENSG00000164985	PSIP1	6004.93	-0.864991	0.187186	-4.62103	3.81839e-06	9.42067e-05	PC4 and SFRS1 interacting protein 1 (PSIP1), transcript variant 2, mRNA.
ENSG00000181804	SLC9A9	813.594	-1.97642	0.427771	-4.62027	3.83242e-06	9.44073e-05	solute carrier family 9, subfamily A (NHE9, cation proton antiporter 9), member 9 (SLC9A9), mRNA.
ENSG00000134996	OSTF1	1924.65	-1.36461	0.295455	-4.61868	3.86181e-06	9.49851e-05	osteoclast stimulating factor 1 (OSTF1), mRNA.
ENSG00000197763	TXNRD3	135.49	-2.70961	0.586783	-4.61773	3.87953e-06	9.52745e-05	thioredoxin reductase 3 (TXNRD3), transcript variant 1, mRNA.
ENSG00000102385	DRP2	24.233	1.94349	0.421071	4.61559	3.91972e-06	9.61143e-05	dystrophin related protein 2 (DRP2), transcript variant 1, mRNA.
ENSG00000117475	BLZF1	979.693	-1.13425	0.245789	-4.61472	3.93625e-06	9.63718e-05	basic leucine zipper nuclear factor 1 (BLZF1), mRNA.
ENSG00000198812	LRRC10	13.2992	3.13266	0.678916	4.61421	3.946e-06	9.64631e-05	leucine rich repeat containing 10 (LRRC10), mRNA.
ENSG00000092345	DAZL	10.3064	3.53405	0.766227	4.61227	3.98295e-06	9.72179e-05	deleted in azoospermia-like (DAZL), transcript variant 1, mRNA.
ENSG00000114349	GNAT1	6.82405	2.96109	0.642389	4.6095	4.03636e-06	9.82222e-05	guanine nucleotide binding protein (G protein), alpha transducing activity polypeptide 1 (GNAT1), transcript variant 1, mRNA.
ENSG00000146592	CREB5	913.963	-2.81853	0.611458	-4.60951	4.03611e-06	9.82222e-05	cAMP responsive element binding protein 5 (CREB5), transcript variant 3, mRNA.
ENSG00000186472	PCLO	1038.37	-3.86923	0.840429	-4.60388	4.14701e-06	0.000100762	piccolo presynaptic cytomatrix protein (PCLO), transcript variant 1, mRNA.
ENSG00000161682	FAM171A2	18.8442	2.68126	0.583037	4.59878	4.24977e-06	0.000103102	family with sequence similarity 171, member A2 (FAM171A2), mRNA.
ENSG00000163947	ARHGEF3	1918.47	-2.01229	0.437608	-4.5984	4.25756e-06	0.000103135	Rho guanine nucleotide exchange factor (GEF) 3 (ARHGEF3), transcript variant 2, mRNA.
ENSG00000177283	FZD8	594.046	-3.30819	0.719802	-4.59597	4.30745e-06	0.000104186	frizzled family receptor 8 (FZD8), mRNA.
ENSG00000152953	STK32B	3091.57	-2.56772	0.559179	-4.59195	4.39131e-06	0.000106054	serine/threonine kinase 32B (STK32B), mRNA.
ENSG00000159314	ARHGAP27	5212.27	-1.5523	0.338227	-4.58952	4.44266e-06	0.000107132	Rho GTPase activating protein 27 (ARHGAP27), transcript variant 1, mRNA.
ENSG00000105854	PON2	1049.9	-2.72065	0.59305	-4.58755	4.48484e-06	0.000107987	paraoxonase 2 (PON2), transcript variant 2, mRNA.
ENSG00000101126	ADNP	5924.46	0.906443	0.197672	4.58559	4.52699e-06	0.000108838	activity-dependent neuroprotector homeobox (ADNP), transcript variant 1, mRNA.
ENSG00000138709	LARP1B	1197.34	0.849624	0.185341	4.58411	4.55933e-06	0.000109451	La ribonucleoprotein domain family, member 1B (LARP1B), transcript variant 2, mRNA.
ENSG00000004399	PLXND1	5983.82	-1.82813	0.398949	-4.58236	4.5976e-06	0.000109876	plexin D1 (PLXND1), mRNA.
ENSG00000107863	ARHGAP21	3390.33	-1.86751	0.407521	-4.5826	4.59227e-06	0.000109876	Rho GTPase activating protein 21 (ARHGAP21), mRNA.
ENSG00000118523	CTGF	5575.92	-2.95729	0.645345	-4.58249	4.59466e-06	0.000109876	connective tissue growth factor (CTGF), mRNA.
ENSG00000145287	PLAC8	4057.44	-1.43612	0.313478	-4.58125	4.62207e-06	0.000110296	placenta-specific 8 (PLAC8), transcript variant 1, mRNA.
ENSG00000111203	ITFG2	1011.53	-0.912644	0.199399	-4.57696	4.71773e-06	0.000112244	integrin alpha FG-GAP repeat containing 2 (ITFG2), mRNA.
ENSG00000143621	ILF2	8455.55	0.940691	0.205519	4.57715	4.71346e-06	0.000112244	interleukin enhancer binding factor 2 (ILF2), transcript variant 2, mRNA.
ENSG00000122012	SV2C	150.763	-3.56774	0.779803	-4.57518	4.7582e-06	0.000113039	synaptic vesicle glycoprotein 2C (SV2C), mRNA.
ENSG00000184575	XPOT	4506.68	0.922661	0.201748	4.57334	4.80015e-06	0.000113867	exportin, tRNA (XPOT), mRNA.
ENSG00000187922	LCN10	412.953	-3.27961	0.717199	-4.5728	4.81247e-06	0.00011399	lipocalin 10 (LCN10), mRNA.
ENSG00000164663	USP49	1411.65	1.26387	0.276427	4.57216	4.82723e-06	0.000114171	ubiquitin specific peptidase 49 (USP49), mRNA.
ENSG00000119946	CNNM1	18.9286	3.04646	0.666363	4.57177	4.83629e-06	0.000114216	cyclin M1 (CNNM1), mRNA.
ENSG00000151640	DPYSL4	42.7672	2.63002	0.575956	4.56636	4.96266e-06	0.000117028	dihydropyrimidinase-like 4 (DPYSL4), mRNA.
ENSG00000101158	NELFCD	2348.75	0.684512	0.149998	4.56347	5.03152e-06	0.000118309	negative elongation factor complex member C/D (NELFCD), mRNA.
ENSG00000155363	MOV10	3337.75	-0.923862	0.202448	-4.56346	5.03177e-06	0.000118309	Mov10, Moloney leukemia virus 10, homolog (mouse) (MOV10), transcript variant 2, mRNA.
ENSG00000165028	NIPSNAP3B	509.421	-2.01071	0.441079	-4.55861	5.14931e-06	0.000120896	nipsnap homolog 3B (C. elegans) (NIPSNAP3B), mRNA.
ENSG00000150681	RGS18	1077.01	-2.99431	0.65704	-4.55727	5.18237e-06	0.000121494	regulator of G-protein signaling 18 (RGS18), mRNA.
ENSG00000243452	NBPF15	731.373	-1.14956	0.252325	-4.55588	5.21667e-06	0.000122119	neuroblastoma breakpoint family, member 15 (NBPF15), transcript variant 1, mRNA.
ENSG00000104518	GSDMD	3048	-1.22011	0.268148	-4.55014	5.36102e-06	0.000125315	gasdermin D (GSDMD), transcript variant 2, mRNA.
ENSG00000131042	LILRB2	2554.27	-2.17214	0.477609	-4.54794	5.4174e-06	0.000126448	leukocyte immunoglobulin-like receptor, subfamily B (with TM and ITIM domains), member 2 (LILRB2), transcript variant 1, mRNA.
ENSG00000198444	F8A2	10.0805	-2.59567	0.570789	-4.54751	5.42849e-06	0.000126522	NA
ENSG00000111335	OAS2	2832.55	-1.93592	0.426142	-4.54291	5.54822e-06	0.000128675	2'-5'-oligoadenylate synthetase 2, 69/71kDa (OAS2), transcript variant 3, mRNA.
ENSG00000128849	CGNL1	61.0657	-2.96601	0.652818	-4.5434	5.53546e-06	0.000128675	cingulin-like 1 (CGNL1), transcript variant 1, mRNA.
ENSG00000133789	SWAP70	4188.49	-1.27431	0.280515	-4.54273	5.55298e-06	0.000128675	SWAP switching B-cell complex 70kDa subunit (SWAP70), mRNA.
ENSG00000152104	PTPN14	1398.39	-3.24524	0.714325	-4.54308	5.5438e-06	0.000128675	protein tyrosine phosphatase, non-receptor type 14 (PTPN14), mRNA.
ENSG00000173517	PEAK1	2863.08	-1.35247	0.297906	-4.53994	5.62709e-06	0.000130204	NKF3 kinase family member (PEAK1), mRNA.
ENSG00000072110	ACTN1	4515.06	-1.75076	0.385666	-4.53957	5.63693e-06	0.000130243	actinin, alpha 1 (ACTN1), transcript variant 1, mRNA.
ENSG00000143119	CD53	12498.7	-1.05978	0.233568	-4.53735	5.69646e-06	0.00013124	CD53 molecule (CD53), transcript variant 1, mRNA.
ENSG00000250091	DNAH10OS	22.9032	2.11522	0.466178	4.53738	5.69581e-06	0.00013124	NA
ENSG00000172380	GNG12	134.897	-3.40773	0.751109	-4.53694	5.70772e-06	0.00013131	guanine nucleotide binding protein (G protein), gamma 12 (GNG12), mRNA.
ENSG00000205045	SLFN12L	1357.58	-2.04325	0.450663	-4.53388	5.79093e-06	0.000133033	schlafen family member 12-like (SLFN12L), mRNA.
ENSG00000117519	CNN3	1160.56	-3.17499	0.700783	-4.53063	5.88076e-06	0.000134904	calponin 3, acidic (CNN3), mRNA.
ENSG00000171456	ASXL1	7072.03	1.12196	0.247731	4.52894	5.92816e-06	0.000135796	additional sex combs like 1 (Drosophila) (ASXL1), transcript variant 2, mRNA.
ENSG00000176624	MEX3C	8076.35	1.26994	0.280464	4.528	5.95454e-06	0.000136206	mex-3 homolog C (C. elegans) (MEX3C), mRNA.
ENSG00000140374	ETFA	2388.31	0.893979	0.197624	4.52363	6.07881e-06	0.00013885	electron-transfer-flavoprotein, alpha polypeptide (ETFA), nuclear gene encoding mitochondrial protein, transcript variant 1, mRNA.
ENSG00000152818	UTRN	33755.8	-1.24762	0.275906	-4.52191	6.12844e-06	0.000139784	utrophin (UTRN), mRNA.
ENSG00000009790	TRAF3IP3	2897.45	-1.59738	0.353686	-4.51637	6.29083e-06	0.000143284	TRAF3 interacting protein 3 (TRAF3IP3), mRNA.
ENSG00000146834	MEPCE	1900.44	-1.0016	0.22179	-4.516	6.30185e-06	0.000143331	methylphosphate capping enzyme (MEPCE), transcript variant 4, mRNA.
ENSG00000188848	BEND4	261.187	2.82476	0.625674	4.51475	6.33914e-06	0.000143975	BEN domain containing 4 (BEND4), transcript variant 1, mRNA.
ENSG00000132676	DAP3	2987.37	0.696041	0.154181	4.51443	6.34884e-06	0.000143991	death associated protein 3 (DAP3), transcript variant 3, mRNA.
ENSG00000137145	DENND4C	4950.57	-1.00222	0.222206	-4.51034	6.47243e-06	0.000146379	DENN/MADD domain containing 4C (DENND4C), transcript variant 1, mRNA.
ENSG00000143353	LYPLAL1	665.535	-1.04807	0.23236	-4.51053	6.46655e-06	0.000146379	lysophospholipase-like 1 (LYPLAL1), mRNA.
ENSG00000196664	TLR7	557.785	-2.71237	0.601425	-4.5099	6.4857e-06	0.000146472	toll-like receptor 7 (TLR7), mRNA.
ENSG00000079277	MKNK1	1598.53	-1.25167	0.277674	-4.50768	6.55412e-06	0.000147809	MAP kinase interacting serine/threonine kinase 1 (MKNK1), transcript variant 1, mRNA.
ENSG00000104903	LYL1	1511.82	-1.58326	0.351905	-4.49911	6.82394e-06	0.000153678	lymphoblastic leukemia derived sequence 1 (LYL1), mRNA.
ENSG00000183378	OVCH2	549.677	-3.89204	0.865191	-4.49847	6.84434e-06	0.000153921	ovochymase 2 (gene/pseudogene) (OVCH2), mRNA.
ENSG00000126878	AIF1L	304.535	-3.09764	0.688855	-4.49679	6.89875e-06	0.00015471	allograft inflammatory factor 1-like (AIF1L), transcript variant 3, mRNA.
ENSG00000156983	BRPF1	2900.94	0.9406	0.209166	4.4969	6.89512e-06	0.00015471	bromodomain and PHD finger containing, 1 (BRPF1), transcript variant 2, mRNA.
ENSG00000105514	RAB3D	704.042	-2.08382	0.463548	-4.49537	6.94481e-06	0.000155525	RAB3D, member RAS oncogene family (RAB3D), mRNA.
ENSG00000065534	MYLK	4090.59	2.19702	0.488803	4.4947	6.96668e-06	0.000155797	myosin light chain kinase (MYLK), transcript variant 8, mRNA.
ENSG00000205560	CPT1B	45.3209	-1.70793	0.380133	-4.49298	7.02318e-06	0.000156841	carnitine palmitoyltransferase 1B (muscle) (CPT1B), nuclear gene encoding mitochondrial protein, transcript variant 8, mRNA.
ENSG00000168003	SLC3A2	3514.13	0.983152	0.218837	4.49262	7.0351e-06	0.000156889	solute carrier family 3 (activators of dibasic and neutral amino acid transport), member 2 (SLC3A2), transcript variant 7, non-coding RNA.
ENSG00000010810	FYN	5040.8	-1.35263	0.301172	-4.49122	7.08155e-06	0.000157705	FYN oncogene related to SRC, FGR, YES (FYN), transcript variant 2, mRNA.
ENSG00000117707	PROX1	31.3895	3.42024	0.761718	4.49017	7.11679e-06	0.000158269	prospero homeobox 1 (PROX1), transcript variant 1, mRNA.
ENSG00000160013	PTGIR	69.6774	-2.7263	0.607216	-4.48983	7.12785e-06	0.000158296	prostaglandin I2 (prostacyclin) receptor (IP) (PTGIR), mRNA.
ENSG00000183186	C2CD4C	7.06241	3.41692	0.761537	4.48687	7.22759e-06	0.000160288	C2 calcium-dependent domain containing 4C (C2CD4C), mRNA.
ENSG00000103489	XYLT1	4246.02	1.44743	0.322619	4.48651	7.23976e-06	0.000160336	xylosyltransferase I (XYLT1), mRNA.
ENSG00000114626	ABTB1	1614.13	-1.36211	0.303768	-4.48406	7.32378e-06	0.000161973	ankyrin repeat and BTB (POZ) domain containing 1 (ABTB1), transcript variant 1, mRNA.
ENSG00000198668	CALM1	16795	-0.952279	0.212403	-4.48336	7.34779e-06	0.00016228	calmodulin 1 (phosphorylase kinase, delta) (CALM1), mRNA.
ENSG00000047644	WWC3	2503.98	2.21768	0.494804	4.48194	7.39679e-06	0.000162912	WWC family member 3 (WWC3), mRNA.
ENSG00000118308	LRMP	13226.3	1.69404	0.377966	4.48199	7.39499e-06	0.000162912	lymphoid-restricted membrane protein (LRMP), transcript variant 1, mRNA.
ENSG00000112031	MTRF1L	800.929	0.830903	0.185553	4.47798	7.53516e-06	0.000165732	mitochondrial translational release factor 1-like (MTRF1L), nuclear gene encoding mitochondrial protein, transcript variant 1, mRNA.
ENSG00000173950	XXYLT1	324.018	1.16956	0.261344	4.4752	7.63415e-06	0.000167679	xyloside xylosyltransferase 1 (XXYLT1), mRNA.
ENSG00000150045	KLRF1	362.093	-2.12186	0.474262	-4.47403	7.67581e-06	0.000168363	killer cell lectin-like receptor subfamily F, member 1 (KLRF1), mRNA.
ENSG00000117228	GBP1	2560.67	-2.34502	0.524199	-4.47352	7.69417e-06	0.000168535	guanylate binding protein 1, interferon-inducible (GBP1), mRNA.
ENSG00000171970	ZNF57	258.32	1.38792	0.310373	4.47177	7.75735e-06	0.000169687	zinc finger protein 57 (ZNF57), mRNA.
ENSG00000129910	CDH15	7.62813	3.14918	0.704782	4.4683	7.88439e-06	0.00017223	cadherin 15, type 1, M-cadherin (myotubule) (CDH15), mRNA.
ENSG00000121644	DESI2	2350.8	0.88362	0.197812	4.46697	7.93368e-06	0.000173071	desumoylating isopeptidase 2 (DESI2), mRNA.
ENSG00000243646	IL10RB	707.53	-1.15881	0.259623	-4.46343	8.06567e-06	0.000175711	interleukin 10 receptor, beta (IL10RB), mRNA.
ENSG00000163737	PF4	144.289	-3.39531	0.760921	-4.4621	8.11594e-06	0.000176566	platelet factor 4 (PF4), mRNA.
ENSG00000185477	GPRIN3	4305.01	-2.54582	0.570852	-4.45968	8.20824e-06	0.000178331	GPRIN family member 3 (GPRIN3), mRNA.
ENSG00000105767	CADM4	37.4246	1.93779	0.434558	4.45921	8.22624e-06	0.00017848	cell adhesion molecule 4 (CADM4), mRNA.
ENSG00000139626	ITGB7	2463.73	-1.72357	0.386656	-4.45763	8.28713e-06	0.000179558	integrin, beta 7 (ITGB7), mRNA.
ENSG00000129204	USP6	328.09	-3.02004	0.677548	-4.45732	8.29925e-06	0.000179578	ubiquitin specific peptidase 6 (Tre-2 oncogene) (USP6), mRNA.
ENSG00000183621	ZNF438	349.435	-1.49059	0.334792	-4.45228	8.49637e-06	0.000183595	zinc finger protein 438 (ZNF438), transcript variant 5, mRNA.
ENSG00000127914	AKAP9	15660.1	0.995318	0.223871	4.44593	8.75108e-06	0.000188844	A kinase (PRKA) anchor protein (yotiao) 9 (AKAP9), transcript variant 3, mRNA.
ENSG00000174374	WBSCR16	330.686	0.834551	0.187739	4.44527	8.77801e-06	0.00018917	Williams-Beuren syndrome chromosome region 16 (WBSCR16), mRNA.
ENSG00000144476	ACKR3	120.371	-2.88244	0.648497	-4.4448	8.79729e-06	0.000189331	NA
ENSG00000136999	NOV	187.484	-3.52183	0.792993	-4.44119	8.94617e-06	0.000192277	nephroblastoma overexpressed (NOV), mRNA.
ENSG00000138162	TACC2	67.5275	3.39086	0.763768	4.43965	9.01064e-06	0.000192886	transforming, acidic coiled-coil containing protein 2 (TACC2), transcript variant 1, mRNA.
ENSG00000149256	TENM4	1348.62	3.60185	0.811208	4.44011	8.99147e-06	0.000192886	teneurin transmembrane protein 4 (TENM4), mRNA.
ENSG00000227507	LTB	3119.04	-2.44095	0.549803	-4.43969	9.00897e-06	0.000192886	lymphotoxin beta (TNF superfamily, member 3) (LTB), transcript variant 1, mRNA.
ENSG00000168899	VAMP5	381.801	-1.50401	0.339069	-4.43571	9.17695e-06	0.000196183	vesicle-associated membrane protein 5 (VAMP5), mRNA.
ENSG00000013364	MVP	2985.8	-1.43773	0.324151	-4.43538	9.19086e-06	0.000196219	major vault protein (MVP), transcript variant 1, mRNA.
ENSG00000129422	MTUS1	370.519	-3.0127	0.679443	-4.43408	9.24679e-06	0.00019715	microtubule associated tumor suppressor 1 (MTUS1), nuclear gene encoding mitochondrial protein, transcript variant 5, mRNA.
ENSG00000156966	B3GNT7	284.854	2.76193	0.623135	4.43231	9.32273e-06	0.000198505	UDP-GlcNAc:betaGal beta-1,3-N-acetylglucosaminyltransferase 7 (B3GNT7), mRNA.
ENSG00000128791	TWSG1	987.05	1.15004	0.259662	4.42898	9.46788e-06	0.000201262	twisted gastrulation homolog 1 (Drosophila) (TWSG1), mRNA.
ENSG00000197872	FAM49A	3966.21	-1.82492	0.41206	-4.42877	9.47738e-06	0.000201262	family with sequence similarity 49, member A (FAM49A), mRNA.
ENSG00000151233	GXYLT1	1028.83	-1.01515	0.229247	-4.42817	9.5036e-06	0.000201552	glucoside xylosyltransferase 1 (GXYLT1), transcript variant 1, mRNA.
ENSG00000137628	DDX60	2481.2	-1.9598	0.442789	-4.42603	9.59837e-06	0.000203293	DEAD (Asp-Glu-Ala-Asp) box polypeptide 60 (DDX60), mRNA.
ENSG00000116701	NCF2	4159.53	-2.19312	0.495647	-4.42475	9.65531e-06	0.000204228	neutrophil cytosolic factor 2 (NCF2), transcript variant 1, mRNA.
ENSG00000104998	IL27RA	888.326	-1.59248	0.359937	-4.42432	9.67474e-06	0.000204369	interleukin 27 receptor, alpha (IL27RA), mRNA.
ENSG00000166292	TMEM100	92.7593	-3.72017	0.841322	-4.42182	9.7872e-06	0.000206472	transmembrane protein 100 (TMEM100), transcript variant 2, mRNA.
ENSG00000169744	LDB2	130.997	-2.97678	0.673298	-4.4212	9.8156e-06	0.000206799	LIM domain binding 2 (LDB2), transcript variant 1, mRNA.
ENSG00000109790	KLHL5	1931.33	-1.30464	0.295168	-4.41998	9.8712e-06	0.000207697	kelch-like family member 5 (KLHL5), transcript variant 1, mRNA.
ENSG00000106484	MEST	451.058	-1.81581	0.410846	-4.41968	9.88457e-06	0.000207706	mesoderm specific transcript (MEST), transcript variant 2, mRNA.
ENSG00000151611	MMAA	300.971	-0.928665	0.210205	-4.41791	9.9661e-06	0.000209145	methylmalonic aciduria (cobalamin deficiency) cblA type (MMAA), nuclear gene encoding mitochondrial protein, mRNA.
ENSG00000104613	INTS10	2963.93	0.697071	0.157843	4.41623	1.00439e-05	0.000210501	integrator complex subunit 10 (INTS10), mRNA.
ENSG00000149428	HYOU1	3386.37	1.1765	0.266427	4.41583	1.00621e-05	0.000210608	hypoxia up-regulated 1 (HYOU1), transcript variant 2, mRNA.
ENSG00000140931	CMTM3	1965.73	-1.49812	0.339406	-4.41396	1.01496e-05	0.000212162	CKLF-like MARVEL transmembrane domain containing 3 (CMTM3), transcript variant 6, non-coding RNA.
ENSG00000130037	KCNA5	357.424	-3.11984	0.707043	-4.41252	1.02174e-05	0.00021287	potassium voltage-gated channel, shaker-related subfamily, member 5 (KCNA5), mRNA.
ENSG00000162645	GBP2	4207.05	-1.9341	0.438285	-4.41288	1.02006e-05	0.00021287	guanylate binding protein 2, interferon-inducible (GBP2), mRNA.
ENSG00000163785	RYK	1186.76	-1.86719	0.423169	-4.41239	1.02234e-05	0.00021287	receptor-like tyrosine kinase (RYK), transcript variant 2, mRNA.
ENSG00000173372	C1QA	149.728	-3.38209	0.766647	-4.41154	1.0264e-05	0.000213437	complement component 1, q subcomponent, A chain (C1QA), mRNA.
ENSG00000006740	ARHGAP44	104.566	2.0851	0.472885	4.40931	1.037e-05	0.000215083	Rho GTPase activating protein 44 (ARHGAP44), mRNA.
ENSG00000167613	LAIR1	10837.7	-1.59905	0.362652	-4.40932	1.03697e-05	0.000215083	leukocyte-associated immunoglobulin-like receptor 1 (LAIR1), transcript variant a, mRNA.
ENSG00000121797	CCRL2	208.745	-1.61252	0.366061	-4.40505	1.05757e-05	0.000219067	chemokine (C-C motif) receptor-like 2 (CCRL2), transcript variant 1, mRNA.
ENSG00000054148	PHPT1	484.231	-0.998047	0.226589	-4.40467	1.05946e-05	0.000219173	phosphohistidine phosphatase 1 (PHPT1), transcript variant 2, mRNA.
ENSG00000124785	NRN1	525.28	-3.51147	0.797271	-4.40436	1.06095e-05	0.000219199	neuritin 1 (NRN1), mRNA.
ENSG00000141568	FOXK2	2587.1	0.826843	0.187778	4.40329	1.06619e-05	0.000219998	forkhead box K2 (FOXK2), mRNA.
ENSG00000213512	GBP7	71.953	-2.64562	0.600897	-4.40277	1.06875e-05	0.000220243	guanylate binding protein 7 (GBP7), mRNA.
ENSG00000106554	CHCHD3	1856.78	0.824679	0.18735	4.4018	1.07357e-05	0.000220952	coiled-coil-helix-coiled-coil-helix domain containing 3 (CHCHD3), mRNA.
ENSG00000103381	CPPED1	769.562	-2.16818	0.493091	-4.39713	1.09693e-05	0.000224923	calcineurin-like phosphoesterase domain containing 1 (CPPED1), transcript variant 1, mRNA.
ENSG00000128335	APOL2	1331.99	-1.44161	0.327855	-4.3971	1.09708e-05	0.000224923	apolipoprotein L, 2 (APOL2), transcript variant alpha, mRNA.
ENSG00000185338	SOCS1	714.189	-2.49563	0.56755	-4.39719	1.09661e-05	0.000224923	suppressor of cytokine signaling 1 (SOCS1), mRNA.
ENSG00000003096	KLHL13	106.347	3.37507	0.767888	4.39526	1.10639e-05	0.000226541	kelch-like family member 13 (KLHL13), transcript variant 4, mRNA.
ENSG00000268927	FLJ00418	11.224	2.86908	0.652835	4.3948	1.10877e-05	0.000226738	NA
ENSG00000187566	NHLRC1	12.9963	-3.09946	0.705432	-4.3937	1.11437e-05	0.000227302	NHL repeat containing 1 (NHLRC1), mRNA.
ENSG00000240247	DEFA1B	142.625	-3.88179	0.883454	-4.39388	1.11346e-05	0.000227302	defensin, alpha 1B (DEFA1B), mRNA.
ENSG00000131196	NFATC1	880.655	1.57201	0.358083	4.39007	1.13313e-05	0.000230835	nuclear factor of activated T-cells, cytoplasmic, calcineurin-dependent 1 (NFATC1), transcript variant 1, mRNA.
ENSG00000206047	DEFA1	143.336	-3.87583	0.88375	-4.38567	1.1563e-05	0.000235257	defensin, alpha 1 (DEFA1), mRNA.
ENSG00000007933	FMO3	15.3551	3.6376	0.829726	4.3841	1.16466e-05	0.000236656	flavin containing monooxygenase 3 (FMO3), transcript variant 2, mRNA.
ENSG00000180914	OXTR	58.0064	2.12977	0.486153	4.38086	1.18211e-05	0.000239897	oxytocin receptor (OXTR), mRNA.
ENSG00000100426	ZBED4	3254.06	0.719696	0.164392	4.37792	1.19817e-05	0.000242352	zinc finger, BED-type containing 4 (ZBED4), mRNA.
ENSG00000136816	TOR1B	780.835	-1.25511	0.286678	-4.37813	1.19702e-05	0.000242352	torsin family 1, member B (torsin B) (TOR1B), mRNA.
ENSG00000141576	RNF157	901.092	-2.61046	0.596294	-4.37782	1.19874e-05	0.000242352	ring finger protein 157 (RNF157), mRNA.
ENSG00000163702	IL17RC	331.488	-1.52903	0.349447	-4.37556	1.21121e-05	0.000244563	interleukin 17 receptor C (IL17RC), transcript variant 6, mRNA.
ENSG00000145911	N4BP3	1442.6	2.25645	0.515826	4.37444	1.21743e-05	0.00024551	NEDD4 binding protein 3 (N4BP3), mRNA.
ENSG00000168502	SOGA2	1760.55	2.59162	0.592514	4.37394	1.22022e-05	0.000245762	SOGA family member 2 (SOGA2), mRNA.
ENSG00000083223	ZCCHC6	4867.87	-0.960608	0.219654	-4.37329	1.22389e-05	0.000246192	zinc finger, CCHC domain containing 6 (ZCCHC6), transcript variant 2, mRNA.
ENSG00000131381	ZFYVE20	1647.65	-1.00095	0.228899	-4.3729	1.22604e-05	0.000246316	zinc finger, FYVE domain containing 20 (ZFYVE20), mRNA.
ENSG00000106100	NOD1	1456.94	-1.36433	0.312112	-4.3713	1.23511e-05	0.000247828	nucleotide-binding oligomerization domain containing 1 (NOD1), mRNA.
ENSG00000168282	MGAT2	41.7656	-1.70834	0.390948	-4.36974	1.24393e-05	0.000249285	mannosyl (alpha-1,6-)-glycoprotein beta-1,2-N-acetylglucosaminyltransferase (MGAT2), mRNA.
ENSG00000176108	CHMP6	342.894	-0.884222	0.20237	-4.36934	1.24621e-05	0.00024943	charged multivesicular body protein 6 (CHMP6), mRNA.
ENSG00000136813	KIAA0368	6472.05	-1.04178	0.238484	-4.36836	1.25181e-05	0.000250236	KIAA0368 (KIAA0368), mRNA.
ENSG00000170854	MINA	670.122	-1.87278	0.42898	-4.36566	1.26739e-05	0.000253036	MYC induced nuclear antigen (MINA), transcript variant 4, mRNA.
ENSG00000085832	EPS15	8127.3	-0.605868	0.138791	-4.36534	1.26923e-05	0.000253087	epidermal growth factor receptor pathway substrate 15 (EPS15), transcript variant 2, mRNA.
ENSG00000101342	TLDC2	157.527	-2.08645	0.478051	-4.36448	1.27424e-05	0.000253771	TBC/LysM-associated domain containing 2 (TLDC2), mRNA.
ENSG00000065989	PDE4A	242.828	2.33321	0.534805	4.36273	1.28449e-05	0.000254861	phosphodiesterase 4A, cAMP-specific (PDE4A), transcript variant 5, mRNA.
ENSG00000183734	ASCL2	61.0934	-2.63278	0.603412	-4.36316	1.28198e-05	0.000254861	achaete-scute complex homolog 2 (Drosophila) (ASCL2), mRNA.
ENSG00000184220	CMSS1	581.571	1.14429	0.262273	4.36296	1.28312e-05	0.000254861	cms1 ribosomal small subunit homolog (yeast) (CMSS1), transcript variant 1, mRNA.
ENSG00000250510	GPR162	47.8119	-2.9353	0.672908	-4.36211	1.28814e-05	0.000255268	G protein-coupled receptor 162 (GPR162), transcript variant A-2, mRNA.
ENSG00000173678	SPDYE2B	31.0365	-2.30201	0.527887	-4.36079	1.29591e-05	0.000256491	speedy/RINGO cell cycle regulator family member E2B (SPDYE2B), mRNA.
ENSG00000163171	CDC42EP3	3308.61	-2.11122	0.4844	-4.35842	1.31005e-05	0.00025897	CDC42 effector protein (Rho GTPase binding) 3 (CDC42EP3), transcript variant 1, mRNA.
ENSG00000198467	TPM2	2157.94	-1.89321	0.434443	-4.35778	1.31391e-05	0.000259411	tropomyosin 2 (beta) (TPM2), transcript variant 2, mRNA.
ENSG00000134363	FST	36.8765	-3.36489	0.77244	-4.35618	1.32353e-05	0.000260989	follistatin (FST), transcript variant FST344, mRNA.
ENSG00000084070	SMAP2	8300.18	-1.34285	0.308598	-4.35146	1.35236e-05	0.000266347	small ArfGAP2 (SMAP2), transcript variant 1, mRNA.
ENSG00000168818	STX18	1143.72	0.611771	0.140705	4.3479	1.37446e-05	0.000270368	syntaxin 18 (STX18), mRNA.
ENSG00000164237	CMBL	178.642	-2.26775	0.521674	-4.34706	1.37974e-05	0.000271072	carboxymethylenebutenolidase homolog (Pseudomonas) (CMBL), mRNA.
ENSG00000164938	TP53INP1	52790.5	-2.24722	0.517301	-4.34412	1.39834e-05	0.00027439	tumor protein p53 inducible nuclear protein 1 (TP53INP1), transcript variant 2, mRNA.
ENSG00000131142	CCL25	58.0216	-3.02542	0.696537	-4.34352	1.4022e-05	0.000274811	chemokine (C-C motif) ligand 25 (CCL25), transcript variant 1, mRNA.
ENSG00000197410	DCHS2	378.801	3.65587	0.842751	4.33802	1.43772e-05	0.000281427	dachsous 2 (Drosophila) (DCHS2), transcript variant 1, mRNA.
ENSG00000136514	RTP4	224.618	-1.96483	0.453023	-4.33715	1.44342e-05	0.000281648	receptor (chemosensory) transporter protein 4 (RTP4), mRNA.
ENSG00000142875	PRKACB	4223.31	-1.26647	0.292013	-4.33704	1.44413e-05	0.000281648	protein kinase, cAMP-dependent, catalytic, beta (PRKACB), transcript variant 8, mRNA.
ENSG00000169084	DHRSX	642.953	1.24229	0.286414	4.33738	1.44188e-05	0.000281648	dehydrogenase/reductase (SDR family) X-linked (DHRSX), mRNA.
ENSG00000143379	SETDB1	2367.4	0.47336	0.109267	4.33214	1.47666e-05	0.000287643	SET domain, bifurcated 1 (SETDB1), transcript variant 3, mRNA.
ENSG00000169372	CRADD	1000.26	-1.61852	0.373634	-4.33183	1.47878e-05	0.000287706	CASP2 and RIPK1 domain containing adaptor with death domain (CRADD), mRNA.
ENSG00000137752	CASP1	1325.79	-1.4636	0.338039	-4.32969	1.49322e-05	0.000290164	caspase 1, apoptosis-related cysteine peptidase (CASP1), transcript variant alpha, mRNA.
ENSG00000118322	ATP10B	105.256	-2.75069	0.635461	-4.32866	1.50021e-05	0.000291169	ATPase, class V, type 10B (ATP10B), mRNA.
ENSG00000135048	TMEM2	8623.11	-2.00328	0.462829	-4.32833	1.50246e-05	0.000291252	transmembrane protein 2 (TMEM2), transcript variant 2, mRNA.
ENSG00000106993	CDC37L1	638.691	-1.12594	0.260353	-4.32467	1.52761e-05	0.000295412	cell division cycle 37-like 1 (CDC37L1), mRNA.
ENSG00000109670	FBXW7	12460.3	-1.57347	0.363834	-4.3247	1.52742e-05	0.000295412	F-box and WD repeat domain containing 7, E3 ubiquitin protein ligase (FBXW7), transcript variant 3, mRNA.
ENSG00000153976	HS3ST3A1	10.2385	-3.36381	0.777908	-4.32418	1.531e-05	0.00029571	heparan sulfate (glucosamine) 3-O-sulfotransferase 3A1 (HS3ST3A1), mRNA.
ENSG00000119414	PPP6C	3300.25	-0.807555	0.186812	-4.32282	1.5405e-05	0.000297186	protein phosphatase 6, catalytic subunit (PPP6C), transcript variant 1, mRNA.
ENSG00000119599	DCAF4	646.39	1.112	0.257281	4.32213	1.54528e-05	0.00029775	DDB1 and CUL4 associated factor 4 (DCAF4), transcript variant 1, mRNA.
ENSG00000205755	CRLF2	161.386	-2.64124	0.611195	-4.32144	1.55015e-05	0.00029833	cytokine receptor-like factor 2 (CRLF2), transcript variant 1, mRNA.
ENSG00000115194	SLC30A3	9.17094	2.2823	0.528354	4.31964	1.56281e-05	0.000300405	solute carrier family 30 (zinc transporter), member 3 (SLC30A3), mRNA.
ENSG00000138496	PARP9	3936.9	-1.39124	0.322151	-4.31861	1.57018e-05	0.000301459	poly (ADP-ribose) polymerase family, member 9 (PARP9), transcript variant 5, mRNA.
ENSG00000184117	NIPSNAP1	924.838	1.20675	0.279462	4.31811	1.57372e-05	0.000301778	nipsnap homolog 1 (C. elegans) (NIPSNAP1), transcript variant 2, mRNA.
ENSG00000115758	ODC1	5235.26	1.57909	0.36577	4.31717	1.58044e-05	0.000302703	ornithine decarboxylase 1 (ODC1), mRNA.
ENSG00000154611	PSMA8	34.2162	3.16005	0.732225	4.31568	1.59111e-05	0.000304382	proteasome (prosome, macropain) subunit, alpha type, 8 (PSMA8), transcript variant 3, mRNA.
ENSG00000182199	SHMT2	1988.72	1.2489	0.289428	4.31505	1.59565e-05	0.000304888	serine hydroxymethyltransferase 2 (mitochondrial) (SHMT2), nuclear gene encoding mitochondrial protein, transcript variant 1, mRNA.
ENSG00000156052	GNAQ	5742.92	-1.28541	0.298029	-4.31306	1.61013e-05	0.000307288	primary neuroblastoma cDNA, clone:Nbla03199, full insert sequence.
ENSG00000188483	IER5L	57.4349	-2.51648	0.58378	-4.31067	1.62762e-05	0.000310255	immediate early response 5-like (IER5L), mRNA.
ENSG00000066117	SMARCD1	2904.48	0.749452	0.173892	4.30988	1.63341e-05	0.00031099	SWI/SNF related, matrix associated, actin dependent regulator of chromatin, subfamily d, member 1 (SMARCD1), transcript variant 2, mRNA.
ENSG00000175874	CREG2	262.596	-3.47286	0.806113	-4.30815	1.64623e-05	0.000313058	cellular repressor of E1A-stimulated genes 2 (CREG2), mRNA.
ENSG00000110400	PVRL1	677.734	2.40021	0.55727	4.30708	1.65422e-05	0.000314204	poliovirus receptor-related 1 (herpesvirus entry mediator C) (PVRL1), transcript variant 2, mRNA.
ENSG00000105894	PTN	3.35047	3.69073	0.8574	4.30456	1.67317e-05	0.000317427	pleiotrophin (PTN), mRNA.
ENSG00000172159	FRMD3	241.82	-2.12542	0.493964	-4.30278	1.68667e-05	0.000319231	FERM domain containing 3 (FRMD3), transcript variant 5, mRNA.
ENSG00000183401	CCDC159	247.279	-1.40228	0.32589	-4.30291	1.68568e-05	0.000319231	coiled-coil domain containing 159 (CCDC159), mRNA.
ENSG00000139737	SLAIN1	1932.52	1.48776	0.346002	4.29985	1.70913e-05	0.000323101	SLAIN motif family, member 1 (SLAIN1), transcript variant 3, mRNA.
ENSG00000132702	HAPLN2	3.6806	2.50282	0.582341	4.29785	1.72461e-05	0.000325642	hyaluronan and proteoglycan link protein 2 (HAPLN2), mRNA.
ENSG00000004864	SLC25A13	823.697	0.987138	0.22974	4.29676	1.73314e-05	0.000326867	solute carrier family 25 (aspartate/glutamate carrier), member 13 (SLC25A13), nuclear gene encoding mitochondrial protein, transcript variant 1, mRNA.
ENSG00000138798	EGF	65.791	-2.93473	0.683436	-4.29408	1.75422e-05	0.000330453	epidermal growth factor (EGF), transcript variant 1, mRNA.
ENSG00000090097	PCBP4	236.024	1.81075	0.421862	4.29227	1.76855e-05	0.000332762	poly(rC) binding protein 4 (PCBP4), transcript variant 4, mRNA.
ENSG00000107281	NPDC1	1313.77	-2.69756	0.629259	-4.28689	1.81195e-05	0.000340129	neural proliferation, differentiation and control, 1 (NPDC1), mRNA.
ENSG00000111912	NCOA7	3140.61	-0.995529	0.232224	-4.28693	1.81156e-05	0.000340129	nuclear receptor coactivator 7 (NCOA7), transcript variant 4, mRNA.
ENSG00000165804	ZNF219	138.253	1.9797	0.462059	4.28452	1.83134e-05	0.000342964	zinc finger protein 219 (ZNF219), transcript variant 1, mRNA.
ENSG00000166897	ELFN2	874.475	-2.67288	0.623821	-4.28469	1.82992e-05	0.000342964	extracellular leucine-rich repeat and fibronectin type III domain containing 2 (ELFN2), mRNA.
ENSG00000111801	BTN3A3	1828.81	-1.45532	0.339827	-4.28254	1.84769e-05	0.000345622	butyrophilin, subfamily 3, member A3 (BTN3A3), transcript variant 1, mRNA.
ENSG00000133065	SLC41A1	1836.78	1.36402	0.318602	4.28125	1.85844e-05	0.000347226	solute carrier family 41, member 1 (SLC41A1), mRNA.
ENSG00000149809	TM7SF2	380.474	0.825598	0.192862	4.28077	1.86244e-05	0.000347568	transmembrane 7 superfamily member 2 (TM7SF2), transcript variant 1, mRNA.
ENSG00000088256	GNA11	490.268	-1.82913	0.427438	-4.27929	1.87491e-05	0.000349489	guanine nucleotide binding protein (G protein), alpha 11 (Gq class) (GNA11), mRNA.
ENSG00000102780	DGKH	2497.07	1.51567	0.354343	4.27741	1.89079e-05	0.000352039	diacylglycerol kinase, eta (DGKH), transcript variant 3, mRNA.
ENSG00000129351	ILF3	17786.8	0.893586	0.208927	4.27702	1.89413e-05	0.000352252	interleukin enhancer binding factor 3, 90kDa (ILF3), transcript variant 3, mRNA.
ENSG00000137275	RIPK1	1935.57	-0.69406	0.162337	-4.27542	1.90781e-05	0.000354384	receptor (TNFRSF)-interacting serine-threonine kinase 1 (RIPK1), mRNA.
ENSG00000146674	IGFBP3	39.2123	-2.81348	0.658363	-4.27344	1.92477e-05	0.000357119	insulin-like growth factor binding protein 3 (IGFBP3), transcript variant 2, mRNA.
ENSG00000124019	FAM124B	227.43	-2.514	0.588408	-4.27254	1.93255e-05	0.000358148	family with sequence similarity 124B (FAM124B), transcript variant 2, mRNA.
ENSG00000140557	ST8SIA2	10.7468	3.77731	0.885289	4.26675	1.98344e-05	0.000366731	ST8 alpha-N-acetyl-neuraminide alpha-2,8-sialyltransferase 2 (ST8SIA2), mRNA.
ENSG00000176769	TCERG1L	65.0104	3.81462	0.89399	4.26696	1.98152e-05	0.000366731	transcription elongation regulator 1-like (TCERG1L), mRNA.
ENSG00000170681	MURC	25.2777	2.20446	0.5167	4.26641	1.98639e-05	0.000366852	muscle-related coiled-coil protein (MURC), mRNA.
ENSG00000087338	GMCL1	1363.56	0.724685	0.16993	4.26461	2.00251e-05	0.000369402	germ cell-less, spermatogenesis associated 1 (GMCL1), mRNA.
ENSG00000135324	MRAP2	5.48085	3.35354	0.786765	4.26244	2.02204e-05	0.000372577	melanocortin 2 receptor accessory protein 2 (MRAP2), mRNA.
ENSG00000088356	PDRG1	447.756	1.05685	0.248038	4.26082	2.0368e-05	0.000374004	p53 and DNA-damage regulated 1 (PDRG1), mRNA.
ENSG00000144152	FBLN7	70.652	2.46343	0.578137	4.26099	2.03526e-05	0.000374004	fibulin 7 (FBLN7), transcript variant 1, mRNA.
ENSG00000164930	FZD6	1200.32	-2.23901	0.525437	-4.26124	2.033e-05	0.000374004	frizzled family receptor 6 (FZD6), transcript variant 2, mRNA.
ENSG00000128567	PODXL	350.083	1.44976	0.340309	4.26012	2.04314e-05	0.000374739	podocalyxin-like (PODXL), transcript variant 1, mRNA.
ENSG00000107742	SPOCK2	6721.93	-2.07015	0.486375	-4.25628	2.07859e-05	0.000380806	sparc/osteonectin, cwcv and kazal-like domains proteoglycan (testican) 2 (SPOCK2), transcript variant 3, mRNA.
ENSG00000203827	NBPF16	169.674	-1.18555	0.278611	-4.25524	2.08824e-05	0.000382137	neuroblastoma breakpoint family, member 16 (NBPF16), mRNA.
ENSG00000128641	MYO1B	1896.84	-2.7325	0.642326	-4.25408	2.09912e-05	0.000383688	myosin IB (MYO1B), transcript variant 2, mRNA.
ENSG00000128965	CHAC1	121.805	2.41367	0.567731	4.25144	2.12405e-05	0.000387361	ChaC, cation transport regulator homolog 1 (E. coli) (CHAC1), transcript variant 2, mRNA.
ENSG00000165996	PTPLA	778.253	1.73635	0.408408	4.25151	2.12331e-05	0.000387361	protein tyrosine phosphatase-like (proline instead of catalytic arginine), member A (PTPLA), mRNA.
ENSG00000179922	ZNF784	174.771	-1.03068	0.242467	-4.2508	2.13007e-05	0.000388016	zinc finger protein 784 (ZNF784), mRNA.
ENSG00000188986	NELFB	1488.8	-0.855628	0.201305	-4.25041	2.13377e-05	0.000388249	negative elongation factor complex member B (NELFB), mRNA.
ENSG00000168497	SDPR	233.389	-2.87988	0.677718	-4.24937	2.14368e-05	0.00038961	serum deprivation response (SDPR), mRNA.
ENSG00000143669	LYST	8396.43	-1.57791	0.371504	-4.24736	2.16306e-05	0.000392242	lysosomal trafficking regulator (LYST), transcript variant 1, mRNA.
ENSG00000198624	CCDC69	5805.87	1.22643	0.288741	4.2475	2.16174e-05	0.000392242	coiled-coil domain containing 69 (CCDC69), mRNA.
ENSG00000173193	PARP14	15432.3	-1.12887	0.265915	-4.24524	2.18356e-05	0.000395511	poly (ADP-ribose) polymerase family, member 14 (PARP14), mRNA.
ENSG00000166503	HDGFRP3	549.873	2.71713	0.640085	4.24496	2.18632e-05	0.000395563	hepatoma-derived growth factor, related protein 3 (HDGFRP3), mRNA.
ENSG00000100711	ZFYVE21	353.34	1.47112	0.346677	4.24347	2.20086e-05	0.000397744	zinc finger, FYVE domain containing 21 (ZFYVE21), transcript variant 1, mRNA.
ENSG00000157873	TNFRSF14	2583.6	-1.35422	0.319153	-4.24318	2.20372e-05	0.000397812	tumor necrosis factor receptor superfamily, member 14 (TNFRSF14), mRNA.
ENSG00000187193	MT1X	328.297	-2.52201	0.594479	-4.24238	2.2116e-05	0.000398337	metallothionein 1X (MT1X), mRNA.
ENSG00000196468	FGF16	33.1054	-3.42563	0.807458	-4.24249	2.21057e-05	0.000398337	fibroblast growth factor 16 (FGF16), mRNA.
ENSG00000138642	HERC6	992.395	-1.63996	0.386624	-4.24175	2.21785e-05	0.000398566	HECT and RLD domain containing E3 ubiquitin protein ligase family member 6 (HERC6), transcript variant 2, mRNA.
ENSG00000139193	CD27	373.775	-2.25968	0.532715	-4.24182	2.21712e-05	0.000398566	CD27 molecule (CD27), mRNA.
ENSG00000021355	SERPINB1	7212.96	-1.48817	0.350869	-4.24138	2.22149e-05	0.000398772	serpin peptidase inhibitor, clade B (ovalbumin), member 1 (SERPINB1), transcript variant 2, non-coding RNA.
ENSG00000206579	XKR4	249.799	-3.02557	0.713545	-4.24019	2.23327e-05	0.000400438	XK, Kell blood group complex subunit-related family, member 4 (XKR4), mRNA.
ENSG00000151778	SERP2	27.2346	-3.21885	0.759389	-4.23873	2.24789e-05	0.000402609	stress-associated endoplasmic reticulum protein family member 2 (SERP2), mRNA.
ENSG00000139514	SLC7A1	1751.96	1.2574	0.29674	4.23738	2.26143e-05	0.000404582	solute carrier family 7 (cationic amino acid transporter, y+ system), member 1 (SLC7A1), mRNA.
ENSG00000105245	NUMBL	143.411	-1.1685	0.275821	-4.23645	2.27085e-05	0.000405813	numb homolog (Drosophila)-like (NUMBL), mRNA.
ENSG00000109576	AADAT	43.0076	3.64209	0.860301	4.23351	2.30072e-05	0.000410236	aminoadipate aminotransferase (AADAT), transcript variant 1, mRNA.
ENSG00000166265	CYYR1	173.973	-3.49843	0.826317	-4.23376	2.29818e-05	0.000410236	cysteine/tyrosine-rich 1 (CYYR1), mRNA.
ENSG00000165476	REEP3	1653.32	-1.31406	0.310782	-4.22824	2.35523e-05	0.000419489	receptor accessory protein 3 (REEP3), mRNA.
ENSG00000189060	H1F0	5243.31	-2.19366	0.518938	-4.22721	2.36605e-05	0.000420947	H1 histone family, member 0 (H1F0), mRNA.
ENSG00000123843	C4BPB	28.7758	-2.69803	0.638515	-4.22547	2.38439e-05	0.000423739	complement component 4 binding protein, beta (C4BPB), transcript variant 4, mRNA.
ENSG00000184979	USP18	420.934	-1.91846	0.454071	-4.22501	2.38925e-05	0.000424132	ubiquitin specific peptidase 18 (USP18), mRNA.
ENSG00000221869	CEBPD	276.535	-2.5032	0.592709	-4.22332	2.40733e-05	0.000426868	CCAAT/enhancer binding protein (C/EBP), delta (CEBPD), mRNA.
ENSG00000089820	ARHGAP4	9617.4	-1.01626	0.240745	-4.22131	2.42888e-05	0.000430212	Rho GTPase activating protein 4 (ARHGAP4), transcript variant 2, mRNA.
ENSG00000172738	TMEM217	380.229	-1.74319	0.413086	-4.21993	2.44379e-05	0.000431949	transmembrane protein 217 (TMEM217), transcript variant 1, mRNA.
ENSG00000186265	BTLA	707.211	-2.59345	0.614575	-4.2199	2.44408e-05	0.000431949	B and T lymphocyte associated (BTLA), transcript variant 1, mRNA.
ENSG00000156500	FAM122C	364.71	-0.90451	0.214408	-4.21863	2.45787e-05	0.000433907	family with sequence similarity 122C (FAM122C), transcript variant 3, mRNA.
ENSG00000027847	B4GALT7	671.447	0.876607	0.207822	4.21806	2.46414e-05	0.000434535	xylosylprotein beta 1,4-galactosyltransferase, polypeptide 7 (B4GALT7), mRNA.
ENSG00000135926	TMBIM1	2484.29	-1.34737	0.319664	-4.21497	2.49809e-05	0.000440038	transmembrane BAX inhibitor motif containing 1 (TMBIM1), mRNA.
ENSG00000143443	C1orf56	163.068	1.42797	0.338859	4.21405	2.50835e-05	0.000440965	chromosome 1 open reading frame 56 (C1orf56), mRNA.
ENSG00000158473	CD1D	147.08	-2.54113	0.603057	-4.21375	2.51162e-05	0.000440965	CD1d molecule (CD1D), mRNA.
ENSG00000256797	KLRF2	226.785	-3.75089	0.890103	-4.21399	2.50896e-05	0.000440965	killer cell lectin-like receptor subfamily F, member 2 (KLRF2), mRNA.
ENSG00000100890	KIAA0391	67.2495	-1.15486	0.27415	-4.21252	2.5254e-05	0.000442898	KIAA0391 (KIAA0391), transcript variant 1, mRNA.
ENSG00000115241	PPM1G	3514.36	0.785101	0.186478	4.21014	2.55208e-05	0.0004466	protein phosphatase, Mg2+/Mn2+ dependent, 1G (PPM1G), mRNA.
ENSG00000178445	GLDC	588.825	2.0025	0.475628	4.21023	2.55109e-05	0.0004466	glycine dehydrogenase (decarboxylating) (GLDC), nuclear gene encoding mitochondrial protein, mRNA.
ENSG00000041988	THAP3	369.159	0.816917	0.194148	4.20771	2.57969e-05	0.000450939	THAP domain containing, apoptosis associated protein 3 (THAP3), transcript variant 3, mRNA.
ENSG00000050438	SLC4A8	507.058	2.00149	0.476202	4.20304	2.63357e-05	0.000459855	solute carrier family 4, sodium bicarbonate cotransporter, member 8 (SLC4A8), transcript variant 7, mRNA.
ENSG00000139364	TMEM132B	15.6226	2.89181	0.688502	4.20014	2.66749e-05	0.000464764	transmembrane protein 132B (TMEM132B), mRNA.
ENSG00000166548	TK2	657.438	-1.2521	0.298101	-4.20025	2.66625e-05	0.000464764	thymidine kinase 2, mitochondrial (TK2), transcript variant 2, mRNA.
ENSG00000183844	FAM3B	8.48903	2.94717	0.702293	4.1965	2.71074e-05	0.000471787	family with sequence similarity 3, member B (FAM3B), transcript variant 1, mRNA.
ENSG00000102870	ZNF629	592.494	0.893548	0.212962	4.19582	2.71889e-05	0.000472691	zinc finger protein 629 (ZNF629), mRNA.
ENSG00000188921	PTPLAD2	2221.77	-1.26741	0.302108	-4.19523	2.72592e-05	0.000473399	protein tyrosine phosphatase-like A domain containing 2 (PTPLAD2), mRNA.
ENSG00000099284	H2AFY2	155.403	2.81221	0.670446	4.19454	2.73431e-05	0.000473696	H2A histone family, member Y2 (H2AFY2), mRNA.
ENSG00000121940	CLCC1	855.095	-1.00206	0.238893	-4.19459	2.7336e-05	0.000473696	chloride channel CLIC-like 1 (CLCC1), transcript variant 3, mRNA.
ENSG00000177042	TMEM80	346.892	-0.880609	0.209951	-4.19435	2.7365e-05	0.000473696	transmembrane protein 80 (TMEM80), transcript variant 2, mRNA.
ENSG00000183340	JRKL	649.626	-1.42609	0.34005	-4.19376	2.74369e-05	0.000474428	jerky homolog-like (mouse) (JRKL), transcript variant 2, mRNA.
ENSG00000164970	FAM219A	506.163	-1.1047	0.263464	-4.19298	2.75314e-05	0.000475548	family with sequence similarity 219, member A (FAM219A), transcript variant 1, mRNA.
ENSG00000197345	MRPL21	687.089	0.738912	0.176246	4.1925	2.75899e-05	0.000476044	mitochondrial ribosomal protein L21 (MRPL21), nuclear gene encoding mitochondrial protein, transcript variant 1, mRNA.
ENSG00000130589	HELZ2	2347.89	-2.08667	0.498053	-4.18966	2.79369e-05	0.000481512	helicase with zinc finger 2, transcriptional coactivator (HELZ2), transcript variant 2, mRNA.
ENSG00000126790	L3HYPDH	367.116	-1.29086	0.308279	-4.18732	2.82268e-05	0.000485987	L-3-hydroxyproline dehydratase (trans-) (L3HYPDH), mRNA.
ENSG00000107187	LHX3	15.3345	2.87605	0.686987	4.18646	2.83334e-05	0.000487065	LIM homeobox 3 (LHX3), transcript variant 2, mRNA.
ENSG00000131446	MGAT1	3575.26	-0.918359	0.219371	-4.18633	2.83503e-05	0.000487065	mannosyl (alpha-1,3-)-glycoprotein beta-1,2-N-acetylglucosaminyltransferase (MGAT1), transcript variant 2, mRNA.
ENSG00000185928	PAGR1	63.8707	-1.12444	0.26862	-4.18599	2.83922e-05	0.000487262	PAXIP1 associated glutamate-rich protein 1 (PAGR1), mRNA.
ENSG00000089248	ERP29	4579.48	0.895904	0.214055	4.18538	2.84685e-05	0.000487527	endoplasmic reticulum protein 29 (ERP29), transcript variant 1, mRNA.
ENSG00000100156	SLC16A8	138.746	2.45561	0.586678	4.18562	2.84384e-05	0.000487527	solute carrier family 16, member 8 (monocarboxylic acid transporter 3) (SLC16A8), mRNA.
ENSG00000198863	RUNDC1	1026.59	0.774054	0.185057	4.18278	2.87969e-05	0.000492624	RUN domain containing 1 (RUNDC1), mRNA.
ENSG00000112299	VNN1	1114.76	-3.10324	0.742093	-4.18174	2.89292e-05	0.00049436	vanin 1 (VNN1), mRNA.
ENSG00000112308	C6orf62	9220.18	-0.602669	0.144188	-4.17974	2.91841e-05	0.000498184	chromosome 6 open reading frame 62 (C6orf62), mRNA.
ENSG00000105402	NAPA	1750.92	-0.990343	0.237063	-4.17755	2.9467e-05	0.000502477	N-ethylmaleimide-sensitive factor attachment protein, alpha (NAPA), transcript variant 2, non-coding RNA.
ENSG00000090863	GLG1	6202.72	0.820937	0.196524	4.17729	2.95003e-05	0.000502509	golgi glycoprotein 1 (GLG1), transcript variant 1, mRNA.
ENSG00000116478	HDAC1	4324.87	0.747624	0.179015	4.17632	2.9626e-05	0.000504113	histone deacetylase 1 (HDAC1), mRNA.
ENSG00000160318	CLDND2	71.2939	-1.50924	0.361505	-4.17488	2.98142e-05	0.000506777	claudin domain containing 2 (CLDND2), mRNA.
ENSG00000117748	RPA2	1466.19	-1.08715	0.261106	-4.16364	3.1321e-05	0.000531263	replication protein A2, 32kDa (RPA2), mRNA.
ENSG00000189171	S100A13	250.37	-1.79778	0.431775	-4.1637	3.13131e-05	0.000531263	S100 calcium binding protein A13 (S100A13), transcript variant 5, mRNA.
ENSG00000196329	GIMAP5	1465.71	-2.28158	0.54806	-4.16301	3.14081e-05	0.000532177	GTPase, IMAP family member 5 (GIMAP5), mRNA.
ENSG00000137076	TLN1	16943.2	-0.938398	0.225582	-4.1599	3.18384e-05	0.000538745	talin 1 (TLN1), mRNA.
ENSG00000196405	EVL	7195.76	-1.20219	0.289007	-4.15973	3.1863e-05	0.000538745	Enah/Vasp-like (EVL), mRNA.
ENSG00000115282	TTC31	795.822	-0.747445	0.179735	-4.15859	3.20222e-05	0.000540865	tetratricopeptide repeat domain 31 (TTC31), transcript variant 1, mRNA.
ENSG00000107447	DNTT	27636.2	-2.22205	0.534529	-4.15702	3.22425e-05	0.000543373	DNA nucleotidylexotransferase (DNTT), transcript variant 1, mRNA.
ENSG00000142279	WTIP	29.7513	1.54035	0.370529	4.15716	3.22232e-05	0.000543373	Wilms tumor 1 interacting protein (WTIP), mRNA.
ENSG00000162065	TBC1D24	606.61	1.31607	0.316607	4.15681	3.22726e-05	0.000543373	TBC1 domain family, member 24 (TBC1D24), transcript variant 1, mRNA.
ENSG00000101266	CSNK2A1	3777.53	0.602494	0.144963	4.1562	3.2359e-05	0.000544257	casein kinase 2, alpha 1 polypeptide (CSNK2A1), transcript variant 1, mRNA.
ENSG00000167261	DPEP2	361.019	-1.5575	0.374764	-4.15595	3.23935e-05	0.000544265	dipeptidase 2 (DPEP2), mRNA.
ENSG00000128298	BAIAP2L2	72.2919	1.84306	0.443561	4.15515	3.25075e-05	0.000545608	BAI1-associated protein 2-like 2 (BAIAP2L2), mRNA.
ENSG00000064199	SPA17	26.9972	1.76219	0.424165	4.15449	3.26019e-05	0.000546619	sperm autoantigenic protein 17 (SPA17), mRNA.
ENSG00000172731	LRRC20	108.066	2.02762	0.488534	4.15043	3.31857e-05	0.000555826	leucine rich repeat containing 20 (LRRC20), transcript variant 6, mRNA.
ENSG00000114353	GNAI2	9243.04	-0.984634	0.237252	-4.15017	3.32229e-05	0.000555868	guanine nucleotide binding protein (G protein), alpha inhibiting activity polypeptide 2 (GNAI2), transcript variant 2, mRNA.
ENSG00000135709	KIAA0513	828.577	-1.92662	0.464302	-4.14949	3.3321e-05	0.000556928	KIAA0513 (KIAA0513), mRNA.
ENSG00000213923	CSNK1E	4919.37	1.09434	0.263769	4.14885	3.34156e-05	0.000557925	casein kinase 1, epsilon (CSNK1E), transcript variant 1, mRNA.
ENSG00000127325	BEST3	829.716	3.35974	0.809973	4.14797	3.35433e-05	0.000558892	bestrophin 3 (BEST3), transcript variant 1, mRNA.
ENSG00000186510	CLCNKA	3.4083	2.41359	0.581848	4.14815	3.3518e-05	0.000558892	chloride channel, voltage-sensitive Ka (CLCNKA), transcript variant 3, mRNA.
ENSG00000213203	GIMAP1	661.526	-2.0301	0.489526	-4.14706	3.36768e-05	0.000560533	GTPase, IMAP family member 1 (GIMAP1), mRNA.
ENSG00000161911	TREML1	40.8445	-2.75398	0.664292	-4.14574	3.38723e-05	0.000563201	triggering receptor expressed on myeloid cells-like 1 (TREML1), transcript variant 1, mRNA.
ENSG00000163545	NUAK2	597.745	-1.85972	0.44895	-4.14238	3.43718e-05	0.000570914	NUAK family, SNF1-like kinase, 2 (NUAK2), mRNA.
ENSG00000114656	KIAA1257	117.526	-2.54182	0.613764	-4.14136	3.45249e-05	0.000572864	KIAA1257 (KIAA1257), mRNA.
ENSG00000196071	OR2L13	17.1091	-3.32114	0.80209	-4.14061	3.46382e-05	0.000573555	olfactory receptor, family 2, subfamily L, member 13 (OR2L13), mRNA.
ENSG00000198648	STK39	3545.07	1.13454	0.273998	4.1407	3.4624e-05	0.000573555	serine threonine kinase 39 (STK39), mRNA.
ENSG00000164741	DLC1	161.304	-2.76942	0.669021	-4.13951	3.48049e-05	0.000575719	deleted in liver cancer 1 (DLC1), transcript variant 4, mRNA.
ENSG00000133026	MYH10	2073.95	1.59427	0.385171	4.13913	3.48629e-05	0.000576083	myosin, heavy chain 10, non-muscle (MYH10), transcript variant 1, mRNA.
ENSG00000100258	LMF2	1824.7	-0.828613	0.200388	-4.13504	3.54899e-05	0.00058558	lipase maturation factor 2 (LMF2), mRNA.
ENSG00000136938	ANP32B	2225.49	-1.12003	0.270872	-4.1349	3.55107e-05	0.00058558	acidic (leucine-rich) nuclear phosphoprotein 32 family, member B (ANP32B), mRNA.
ENSG00000118690	ARMC2	249.508	-1.06967	0.258843	-4.13251	3.58825e-05	0.000590493	armadillo repeat containing 2 (ARMC2), mRNA.
ENSG00000172733	PURG	7.89685	2.91869	0.706245	4.13268	3.58551e-05	0.000590493	purine-rich element binding protein G (PURG), transcript variant B, mRNA.
ENSG00000183145	RIPPLY3	36.7795	-2.90108	0.70259	-4.12912	3.64151e-05	0.000598643	ripply3 homolog (zebrafish) (RIPPLY3), mRNA.
ENSG00000168883	USP39	2234.6	0.721176	0.174717	4.12769	3.66427e-05	0.000601767	ubiquitin specific peptidase 39 (USP39), transcript variant 2, mRNA.
ENSG00000113721	PDGFRB	1034.12	-2.93307	0.710821	-4.12631	3.68634e-05	0.000604771	platelet-derived growth factor receptor, beta polypeptide (PDGFRB), mRNA.
ENSG00000188992	LIPI	19.3621	2.19094	0.53125	4.12412	3.72161e-05	0.000609933	lipase, member I (LIPI), mRNA.
ENSG00000138698	RAP1GDS1	2259.69	-0.855926	0.207563	-4.12369	3.72857e-05	0.000610448	RAP1, GTP-GDP dissociation stimulator 1 (RAP1GDS1), transcript variant 3, mRNA.
ENSG00000197776	KLHDC1	345.891	-1.04364	0.253194	-4.12192	3.7573e-05	0.000614524	kelch domain containing 1 (KLHDC1), mRNA.
ENSG00000163728	TTC14	4124.96	-1.13113	0.274483	-4.12094	3.77335e-05	0.000616519	tetratricopeptide repeat domain 14 (TTC14), transcript variant 1, mRNA.
ENSG00000144199	FAHD2B	141.15	1.35819	0.329715	4.11929	3.80044e-05	0.000620312	fumarylacetoacetate hydrolase domain containing 2B (FAHD2B), mRNA.
ENSG00000151883	PARP8	9421.47	-1.38423	0.336069	-4.11889	3.80696e-05	0.000620744	poly (ADP-ribose) polymerase family, member 8 (PARP8), transcript variant 1, mRNA.
ENSG00000112697	TMEM30A	5670.76	-0.888824	0.215826	-4.11824	3.81772e-05	0.000621232	transmembrane protein 30A (TMEM30A), transcript variant 1, mRNA.
ENSG00000213809	KLRK1	104.544	-2.51479	0.610613	-4.11847	3.81393e-05	0.000621232	killer cell lectin-like receptor subfamily K, member 1 (KLRK1), mRNA.
ENSG00000197536	C5orf56	2445.98	-1.4907	0.362015	-4.11778	3.82533e-05	0.000621839	chromosome 5 open reading frame 56 (C5orf56), non-coding RNA.
ENSG00000089006	SNX5	5754.32	0.890994	0.216664	4.11233	3.91684e-05	0.000635665	sorting nexin 5 (SNX5), transcript variant 2, mRNA.
ENSG00000110756	HPS5	1704.49	-0.626298	0.152301	-4.11224	3.91832e-05	0.000635665	Hermansky-Pudlak syndrome 5 (HPS5), transcript variant 1, mRNA.
ENSG00000089159	PXN	980.744	-1.84247	0.448317	-4.10975	3.96094e-05	0.00064128	paxillin (PXN), transcript variant 3, mRNA.
ENSG00000125089	SH3TC1	6775.37	-1.60505	0.390545	-4.10978	3.96042e-05	0.00064128	SH3 domain and tetratricopeptide repeats 1 (SH3TC1), mRNA.
ENSG00000111321	LTBR	488.4	-1.5663	0.38118	-4.10908	3.97244e-05	0.000642491	lymphotoxin beta receptor (TNFR superfamily, member 3) (LTBR), transcript variant 2, mRNA.
ENSG00000107099	DOCK8	15142	-1.18901	0.28951	-4.10698	4.00867e-05	0.000644445	dedicator of cytokinesis 8 (DOCK8), transcript variant 1, mRNA.
ENSG00000137822	TUBGCP4	1448.78	0.700269	0.170467	4.10795	3.99188e-05	0.000644445	tubulin, gamma complex associated protein 4 (TUBGCP4), mRNA.
ENSG00000162496	DHRS3	2542.12	-2.09639	0.510438	-4.10704	4.00762e-05	0.000644445	dehydrogenase/reductase (SDR family) member 3 (DHRS3), mRNA.
ENSG00000163386	NBPF10	1782.13	-1.22098	0.297247	-4.10761	3.99778e-05	0.000644445	neuroblastoma breakpoint family, member 10 (NBPF10), mRNA.
ENSG00000196372	ASB13	1060.64	-2.18222	0.531314	-4.10721	4.00459e-05	0.000644445	ankyrin repeat and SOCS box containing 13 (ASB13), transcript variant 3, non-coding RNA.
ENSG00000198663	C6orf89	2549.51	-0.835425	0.203376	-4.10779	3.99465e-05	0.000644445	chromosome 6 open reading frame 89 (C6orf89), mRNA.
ENSG00000053524	MCF2L2	275.527	1.96436	0.47835	4.10654	4.01632e-05	0.000645028	MCF.2 cell line derived transforming sequence-like 2 (MCF2L2), mRNA.
ENSG00000168811	IL12A	109.855	-1.6664	0.405964	-4.10479	4.0469e-05	0.000649289	interleukin 12A (natural killer cell stimulatory factor 1, cytotoxic lymphocyte maturation factor 1, p35) (IL12A), mRNA.
ENSG00000176390	CRLF3	2886.32	-0.726555	0.177038	-4.10394	4.06175e-05	0.000651018	cytokine receptor-like factor 3 (CRLF3), transcript variant 1, mRNA.
ENSG00000157191	NECAP2	2699.79	-0.862798	0.21026	-4.10347	4.06995e-05	0.00065168	NECAP endocytosis associated 2 (NECAP2), transcript variant 1, mRNA.
ENSG00000171345	KRT19	7.06465	-3.06201	0.746906	-4.09959	4.13882e-05	0.000662046	keratin 19 (KRT19), mRNA.
ENSG00000069812	HES2	5.48556	2.66122	0.649578	4.09684	4.1883e-05	0.000669292	hairy and enhancer of split 2 (Drosophila) (HES2), mRNA.
ENSG00000103512	NOMO1	1070.27	0.613913	0.150038	4.0917	4.28217e-05	0.000683009	NODAL modulator 1 (NOMO1), mRNA.
ENSG00000136436	CALCOCO2	7154.43	-0.921655	0.225251	-4.09168	4.28267e-05	0.000683009	calcium binding and coiled-coil domain 2 (CALCOCO2), transcript variant 2, mRNA.
ENSG00000213585	VDAC1	7407.88	1.46927	0.359233	4.09002	4.31331e-05	0.000687212	voltage-dependent anion channel 1 (VDAC1), transcript variant 3, non-coding RNA.
ENSG00000182218	HHIPL1	19.405	1.85184	0.453214	4.08603	4.38822e-05	0.000698451	HHIP-like 1 (HHIPL1), transcript variant 2, mRNA.
ENSG00000198001	IRAK4	2235.29	-0.684483	0.167547	-4.08532	4.40159e-05	0.000699884	interleukin-1 receptor-associated kinase 4 (IRAK4), transcript variant 1, mRNA.
ENSG00000171488	LRRC8C	5955.97	-1.09887	0.269123	-4.08315	4.44301e-05	0.000705769	leucine rich repeat containing 8 family, member C (LRRC8C), mRNA.
ENSG00000187987	ZSCAN23	50.9956	-2.99028	0.732699	-4.08119	4.48059e-05	0.000711032	zinc finger and SCAN domain containing 23 (ZSCAN23), mRNA.
ENSG00000185271	KLHL33	99.1365	2.64969	0.649383	4.08032	4.49734e-05	0.000712984	kelch-like family member 33 (KLHL33), mRNA.
ENSG00000160216	AGPAT3	1786.07	-1.0865	0.266381	-4.07875	4.52787e-05	0.000717114	1-acylglycerol-3-phosphate O-acyltransferase 3 (AGPAT3), transcript variant 1, mRNA.
ENSG00000007047	MARK4	849.099	0.786758	0.192921	4.07813	4.53999e-05	0.000717614	MAP/microtubule affinity-regulating kinase 4 (MARK4), transcript variant 1, mRNA.
ENSG00000186469	GNG2	5400.38	-1.01583	0.249087	-4.07823	4.538e-05	0.000717614	guanine nucleotide binding protein (G protein), gamma 2 (GNG2), transcript variant 1, mRNA.
ENSG00000180777	ANKRD30B	254.492	3.77463	0.926118	4.07575	4.58654e-05	0.000724257	ankyrin repeat domain 30B (ANKRD30B), mRNA.
ENSG00000115109	EPB41L5	394.863	1.89046	0.463924	4.07492	4.60292e-05	0.000725312	erythrocyte membrane protein band 4.1 like 5 (EPB41L5), transcript variant 4, mRNA.
ENSG00000178199	ZC3H12D	2840.77	-1.60888	0.39482	-4.07496	4.60213e-05	0.000725312	zinc finger CCCH-type containing 12D (ZC3H12D), mRNA.
ENSG00000239900	ADSL	2297.16	0.66038	0.162067	4.07473	4.60681e-05	0.000725312	adenylosuccinate lyase (ADSL), transcript variant 1, mRNA.
ENSG00000114268	PFKFB4	412.437	-1.96958	0.483412	-4.07432	4.61484e-05	0.000725863	6-phosphofructo-2-kinase/fructose-2,6-biphosphatase 4 (PFKFB4), mRNA.
ENSG00000167733	HSD11B1L	48.1991	1.63293	0.400973	4.07243	4.65244e-05	0.000731059	hydroxysteroid (11-beta) dehydrogenase 1-like (HSD11B1L), transcript variant e, mRNA.
ENSG00000203797	DDO	209.116	-2.17404	0.533928	-4.07179	4.66534e-05	0.000732366	D-aspartate oxidase (DDO), transcript variant 1, mRNA.
ENSG00000147872	PLIN2	4375.81	-1.586	0.389579	-4.07105	4.6801e-05	0.000733965	perilipin 2 (PLIN2), transcript variant 1, mRNA.
ENSG00000197635	DPP4	419.115	-2.2231	0.546333	-4.06913	4.71882e-05	0.000739313	dipeptidyl-peptidase 4 (DPP4), mRNA.
ENSG00000180398	MCFD2	3127.95	0.716704	0.176224	4.06701	4.76206e-05	0.000745359	multiple coagulation factor deficiency 2 (MCFD2), transcript variant 2, mRNA.
ENSG00000095370	SH2D3C	3220.39	-1.408	0.346267	-4.06623	4.77798e-05	0.000747119	SH2 domain containing 3C (SH2D3C), transcript variant 6, mRNA.
ENSG00000188269	OR7A5	64.7714	-3.46122	0.851348	-4.06557	4.7915e-05	0.000748503	olfactory receptor, family 7, subfamily A, member 5 (OR7A5), mRNA.
ENSG00000130402	ACTN4	6060.7	-0.76256	0.187654	-4.06364	4.83127e-05	0.000753979	actinin, alpha 4 (ACTN4), mRNA.
ENSG00000180998	GPR137C	115.948	1.93677	0.476644	4.06334	4.83764e-05	0.000754238	G protein-coupled receptor 137C (GPR137C), mRNA.
ENSG00000166471	TMEM41B	1550.75	-0.857156	0.211099	-4.06045	4.8979e-05	0.000762266	transmembrane protein 41B (TMEM41B), transcript variant 3, non-coding RNA.
ENSG00000178150	ZNF114	82.4995	2.12843	0.524191	4.06041	4.89865e-05	0.000762266	zinc finger protein 114 (ZNF114), mRNA.
ENSG00000067606	PRKCZ	210.976	2.50874	0.617932	4.0599	4.90929e-05	0.000763181	protein kinase C, zeta (PRKCZ), transcript variant 3, mRNA.
ENSG00000163293	NIPAL1	10.7119	1.4414	0.355143	4.05865	4.93575e-05	0.000765807	NIPA-like domain containing 1 (NIPAL1), mRNA.
ENSG00000232653	GOLGA8N	113.858	-2.18427	0.538158	-4.0588	4.93265e-05	0.000765807	NA
ENSG00000196834	POTEI	13.2821	-2.10006	0.517506	-4.05804	4.94855e-05	0.000767049	POTE ankyrin domain family, member I (POTEI), mRNA.
ENSG00000106078	COBL	624.945	2.83729	0.699276	4.05746	4.96085e-05	0.000768212	cordon-bleu WH2 repeat protein (COBL), mRNA.
ENSG00000130066	SAT1	11290.4	-1.67422	0.412776	-4.05599	4.99222e-05	0.000771895	spermidine/spermine N1-acetyltransferase 1 (SAT1), transcript variant 2, non-coding RNA.
ENSG00000198590	C3orf35	163.913	1.79013	0.441365	4.05589	4.99428e-05	0.000771895	chromosome 3 open reading frame 35 (C3orf35), transcript variant B, mRNA.
ENSG00000164171	ITGA2	141.001	-2.10552	0.519353	-4.05413	5.03216e-05	0.000777	integrin, alpha 2 (CD49B, alpha 2 subunit of VLA-2 receptor) (ITGA2), transcript variant 4, non-coding RNA.
ENSG00000006704	GTF2IRD1	232.914	1.94147	0.479018	4.05301	5.05618e-05	0.000779957	GTF2I repeat domain containing 1 (GTF2IRD1), transcript variant 3, mRNA.
ENSG00000152556	PFKM	1038.78	1.10302	0.272223	4.05191	5.08015e-05	0.000782148	phosphofructokinase, muscle (PFKM), transcript variant 1, mRNA.
ENSG00000182324	KCNJ14	84.6129	1.68431	0.415678	4.05195	5.07927e-05	0.000782148	potassium inwardly-rectifying channel, subfamily J, member 14 (KCNJ14), mRNA.
ENSG00000243335	KCTD7	867.681	-1.35229	0.333773	-4.05152	5.08852e-05	0.000782684	potassium channel tetramerisation domain containing 7 (KCTD7), transcript variant 2, mRNA.
ENSG00000188958	UTS2B	33.1839	-1.91277	0.472355	-4.04943	5.13433e-05	0.000788972	urotensin 2B (UTS2B), mRNA.
ENSG00000170581	STAT2	6070.69	-1.06069	0.261964	-4.049	5.14371e-05	0.000789554	signal transducer and activator of transcription 2, 113kDa (STAT2), transcript variant 2, mRNA.
ENSG00000187555	USP7	9675.73	0.888354	0.219411	4.0488	5.14798e-05	0.000789554	ubiquitin specific peptidase 7 (herpes virus-associated) (USP7), mRNA.
ENSG00000166123	GPT2	331.236	2.563	0.633303	4.04703	5.18712e-05	0.000794266	glutamic pyruvate transaminase (alanine aminotransferase) 2 (GPT2), transcript variant 1, mRNA.
ENSG00000198156	NPIPB6	21.7419	1.72203	0.42551	4.04696	5.18862e-05	0.000794266	NA
ENSG00000100949	RABGGTA	601.207	-0.673631	0.166527	-4.04519	5.2281e-05	0.000799544	Rab geranylgeranyltransferase, alpha subunit (RABGGTA), transcript variant 1, mRNA.
ENSG00000159231	CBR3	81.3309	-2.24993	0.556324	-4.04428	5.24847e-05	0.000801894	carbonyl reductase 3 (CBR3), mRNA.
ENSG00000103145	HCFC1R1	212.995	-1.12652	0.278621	-4.04319	5.27295e-05	0.000804867	host cell factor C1 regulator 1 (XPO1 dependent) (HCFC1R1), transcript variant 3, mRNA.
ENSG00000185189	NRBP2	646.425	-1.83239	0.453343	-4.04195	5.30076e-05	0.000808341	nuclear receptor binding protein 2 (NRBP2), mRNA.
ENSG00000132669	RIN2	296.386	-2.1209	0.524941	-4.04026	5.33914e-05	0.000813419	Ras and Rab interactor 2 (RIN2), transcript variant 1, mRNA.
ENSG00000136940	PDCL	1507.39	-0.934913	0.231471	-4.039	5.36797e-05	0.000817034	phosducin-like (PDCL), mRNA.
ENSG00000162692	VCAM1	181.303	-3.07892	0.762734	-4.03669	5.42102e-05	0.000823397	vascular cell adhesion molecule 1 (VCAM1), transcript variant 3, mRNA.
ENSG00000172819	RARG	252.003	-1.33442	0.33058	-4.03661	5.42292e-05	0.000823397	retinoic acid receptor, gamma (RARG), transcript variant 2, mRNA.
ENSG00000174516	PELI3	243.103	1.31009	0.324561	4.03651	5.4252e-05	0.000823397	pellino E3 ubiquitin protein ligase family member 3 (PELI3), transcript variant 1, mRNA.
ENSG00000242616	GNG10	14.1003	-2.1123	0.523576	-4.03437	5.47485e-05	0.000830145	guanine nucleotide binding protein (G protein), gamma 10 (GNG10), transcript variant 1, mRNA.
ENSG00000066136	NFYC	1242.04	-0.621711	0.154131	-4.03366	5.49139e-05	0.000831078	nuclear transcription factor Y, gamma (NFYC), transcript variant 1, mRNA.
ENSG00000140853	NLRC5	12192	-1.36354	0.338023	-4.03386	5.48691e-05	0.000831078	NLR family, CARD domain containing 5 (NLRC5), mRNA.
ENSG00000205730	ITPRIPL2	513.675	-2.44763	0.606837	-4.03342	5.49714e-05	0.000831163	inositol 1,4,5-trisphosphate receptor interacting protein-like 2 (ITPRIPL2), transcript variant 2, non-coding RNA.
ENSG00000010310	GIPR	41.8113	2.12737	0.527614	4.03205	5.52917e-05	0.000835218	gastric inhibitory polypeptide receptor (GIPR), mRNA.
ENSG00000104953	TLE6	25.5133	2.10199	0.521703	4.0291	5.5991e-05	0.000844985	transducin-like enhancer of split 6 (E(sp1) homolog, Drosophila) (TLE6), transcript variant 1, mRNA.
ENSG00000068831	RASGRP2	10476.7	-1.0901	0.270599	-4.02846	5.61426e-05	0.000846473	RAS guanyl releasing protein 2 (calcium and DAG-regulated) (RASGRP2), transcript variant 3, mRNA.
ENSG00000126217	MCF2L	156.786	-2.2265	0.552948	-4.02659	5.65905e-05	0.000852425	MCF.2 cell line derived transforming sequence-like (MCF2L), transcript variant 1, mRNA.
ENSG00000104343	UBE2W	2556.58	-0.938506	0.233215	-4.02422	5.7165e-05	0.00085946	ubiquitin-conjugating enzyme E2W (putative) (UBE2W), transcript variant 3, mRNA.
ENSG00000140368	PSTPIP1	1079.58	-1.66805	0.414487	-4.02437	5.71279e-05	0.00085946	proline-serine-threonine phosphatase interacting protein 1 (PSTPIP1), mRNA.
ENSG00000115705	TPO	178.751	-3.02295	0.751409	-4.02305	5.74505e-05	0.000862943	thyroid peroxidase (TPO), transcript variant 2, mRNA.
ENSG00000124507	PACSIN1	261.707	-2.67185	0.664277	-4.02219	5.76599e-05	0.000865276	protein kinase C and casein kinase substrate in neurons 1 (PACSIN1), transcript variant 1, mRNA.
ENSG00000124942	AHNAK	56967.6	-1.81402	0.451228	-4.02018	5.81538e-05	0.000871871	AHNAK nucleoprotein (AHNAK), transcript variant 2, mRNA.
ENSG00000121542	SEC22A	360.826	-0.737754	0.183549	-4.01938	5.83523e-05	0.000874029	SEC22 vesicle trafficking protein homolog A (S. cerevisiae) (SEC22A), mRNA.
ENSG00000013619	MAMLD1	153.141	-2.36037	0.587292	-4.01907	5.84272e-05	0.000874333	mastermind-like domain containing 1 (MAMLD1), transcript variant 2, mRNA.
ENSG00000164076	CAMKV	7.65423	2.42145	0.602649	4.01801	5.86929e-05	0.000877488	CaM kinase-like vesicle-associated (CAMKV), mRNA.
ENSG00000204377	C1orf134	21.1556	1.08273	0.269566	4.01658	5.90487e-05	0.000881985	NA
ENSG00000089505	CMTM1	122.927	-1.77213	0.441242	-4.01623	5.9136e-05	0.000882466	CKLF-like MARVEL transmembrane domain containing 1 (CMTM1), transcript variant 18, mRNA.
ENSG00000180881	CAPS2	256.43	-1.88435	0.46933	-4.01499	5.94482e-05	0.000886299	calcyphosine 2 (CAPS2), mRNA.
ENSG00000135077	HAVCR2	393.017	-2.14953	0.535626	-4.01311	5.9923e-05	0.000892546	hepatitis A virus cellular receptor 2 (HAVCR2), mRNA.
ENSG00000198842	DUSP27	38.0023	-3.02692	0.754726	-4.01062	6.05607e-05	0.000901206	dual specificity phosphatase 27 (putative) (DUSP27), mRNA.
ENSG00000138821	SLC39A8	3707.13	0.906804	0.226151	4.00973	6.07872e-05	0.000902899	solute carrier family 39 (zinc transporter), member 8 (SLC39A8), transcript variant 4, mRNA.
ENSG00000240771	ARHGEF25	32.863	2.84634	0.709823	4.00993	6.0737e-05	0.000902899	Rho guanine nucleotide exchange factor (GEF) 25 (ARHGEF25), transcript variant 3, mRNA.
ENSG00000031698	SARS	3080.27	0.602647	0.15032	4.00909	6.09531e-05	0.000903972	seryl-tRNA synthetase (SARS), transcript variant 2, non-coding RNA.
ENSG00000100342	APOL1	421.668	-1.34187	0.334714	-4.00902	6.09724e-05	0.000903972	apolipoprotein L, 1 (APOL1), transcript variant 3, mRNA.
ENSG00000254093	PINX1	246.39	0.879362	0.219396	4.00811	6.12072e-05	0.000906614	PIN2/TERF1 interacting, telomerase inhibitor 1 (PINX1), mRNA.
ENSG00000119574	ZBTB45	148.623	-0.798472	0.199529	-4.00179	6.28647e-05	0.000930304	zinc finger and BTB domain containing 45 (ZBTB45), mRNA.
ENSG00000179855	GIPC3	219.302	-1.97266	0.493707	-3.99562	6.45263e-05	0.000954011	GIPC PDZ domain containing family, member 3 (GIPC3), mRNA.
ENSG00000006432	MAP3K9	270.871	2.27649	0.569928	3.99434	6.48752e-05	0.000958285	mitogen-activated protein kinase kinase kinase 9 (MAP3K9), mRNA.
ENSG00000185946	RNPC3	2202.06	-0.907776	0.227292	-3.99388	6.50009e-05	0.000959258	RNA-binding region (RNP1, RRM) containing 3 (RNPC3), mRNA.
ENSG00000152042	NBPF11	52.8767	-1.21584	0.304511	-3.99275	6.53122e-05	0.000962964	NA
ENSG00000187773	FAM69C	626.937	-3.16162	0.79191	-3.9924	6.54069e-05	0.000963473	family with sequence similarity 69, member C (FAM69C), mRNA.
ENSG00000157303	SUSD3	1130.69	-1.79096	0.448736	-3.99113	6.57583e-05	0.00096687	sushi domain containing 3 (SUSD3), mRNA.
ENSG00000182168	UNC5C	354.107	-3.46123	0.867186	-3.99134	6.57021e-05	0.00096687	unc-5 homolog C (C. elegans) (UNC5C), mRNA.
ENSG00000158715	SLC45A3	459.746	-2.35168	0.589432	-3.98973	6.61473e-05	0.000971698	solute carrier family 45, member 3 (SLC45A3), mRNA.
ENSG00000125814	NAPB	998.38	-0.799056	0.200323	-3.98885	6.63949e-05	0.000974441	N-ethylmaleimide-sensitive factor attachment protein, beta (NAPB), mRNA.
ENSG00000149527	PLCH2	264.958	1.81963	0.456236	3.98835	6.65335e-05	0.000975581	phospholipase C, eta 2 (PLCH2), mRNA.
ENSG00000007129	CEACAM21	778.341	-1.35066	0.338737	-3.98735	6.68146e-05	0.000978807	carcinoembryonic antigen-related cell adhesion molecule 21 (CEACAM21), transcript variant 1, mRNA.
ENSG00000145626	UGT3A1	9.56886	2.48956	0.624436	3.9869	6.69418e-05	0.000979774	UDP glycosyltransferase 3 family, polypeptide A1 (UGT3A1), transcript variant 1, mRNA.
ENSG00000109758	HGFAC	25.044	2.23521	0.560836	3.98549	6.73406e-05	0.000982038	HGF activator (HGFAC), mRNA.
ENSG00000127084	FGD3	3930.92	-0.885444	0.222138	-3.98602	6.71915e-05	0.000982038	FYVE, RhoGEF and PH domain containing 3 (FGD3), transcript variant 1, mRNA.
ENSG00000134326	CMPK2	1163.24	-1.81433	0.455188	-3.9859	6.72261e-05	0.000982038	cytidine monophosphate (UMP-CMP) kinase 2, mitochondrial (CMPK2), transcript variant 4, non-coding RNA.
ENSG00000144045	DQX1	14.7053	1.87506	0.470473	3.98549	6.73419e-05	0.000982038	DEAQ box RNA-dependent ATPase 1 (DQX1), mRNA.
ENSG00000101331	CCM2L	5.38115	3.10633	0.779583	3.9846	6.75936e-05	0.000984812	cerebral cavernous malformation 2-like (CCM2L), mRNA.
ENSG00000188938	FAM120AOS	1300.76	-0.48928	0.122823	-3.98363	6.78713e-05	0.000987959	family with sequence similarity 120A opposite strand (FAM120AOS), mRNA.
ENSG00000005100	DHX33	847.037	0.909201	0.228265	3.9831	6.80234e-05	0.00098863	DEAH (Asp-Glu-Ala-His) box polypeptide 33 (DHX33), transcript variant 2, mRNA.
ENSG00000115415	STAT1	11147.9	-1.63245	0.40985	-3.98303	6.80409e-05	0.00098863	signal transducer and activator of transcription 1, 91kDa (STAT1), transcript variant alpha, mRNA.
ENSG00000114573	ATP6V1A	3005.11	-0.934183	0.234571	-3.98252	6.81892e-05	0.000989279	ATPase, H+ transporting, lysosomal 70kDa, V1 subunit A (ATP6V1A), mRNA.
ENSG00000183044	ABAT	412.373	1.02756	0.258023	3.98245	6.82091e-05	0.000989279	NPD009 mRNA, complete cds.
ENSG00000147364	FBXO25	617.319	1.11552	0.28021	3.98102	6.86214e-05	0.000994358	F-box protein 25 (FBXO25), transcript variant 1, mRNA.
ENSG00000167515	TRAPPC2L	798.211	0.672771	0.169023	3.98036	6.8811e-05	0.000995304	trafficking protein particle complex 2-like (TRAPPC2L), mRNA.
ENSG00000187079	TEAD1	194.04	-2.65471	0.66695	-3.98038	6.88061e-05	0.000995304	TEA domain family member 1 (SV40 transcriptional enhancer factor) (TEAD1), mRNA.
ENSG00000100290	BIK	119.832	2.06478	0.518831	3.97967	6.90097e-05	0.000997278	BCL2-interacting killer (apoptosis-inducing) (BIK), mRNA.
ENSG00000104635	SLC39A14	678.659	1.61359	0.405487	3.97939	6.90933e-05	0.000997585	solute carrier family 39 (zinc transporter), member 14 (SLC39A14), transcript variant 1, mRNA.
ENSG00000070031	SCT	11.5501	2.37854	0.597749	3.97917	6.91573e-05	0.00099761	secretin (SCT), mRNA.
ENSG00000172183	ISG20	2637.94	-1.48513	0.373282	-3.97858	6.93292e-05	0.000999189	interferon stimulated exonuclease gene 20kDa (ISG20), mRNA.
ENSG00000151502	VPS26B	2398.72	-1.06349	0.267406	-3.97704	6.97778e-05	0.00100475	vacuolar protein sorting 26 homolog B (S. pombe) (VPS26B), mRNA.
ENSG00000151651	ADAM8	2159.33	-1.85743	0.467107	-3.97646	6.99474e-05	0.00100629	ADAM metallopeptidase domain 8 (ADAM8), transcript variant 1, mRNA.
ENSG00000159256	MORC3	5640.59	-0.877285	0.220686	-3.97525	7.0304e-05	0.00101051	MORC family CW-type zinc finger 3 (MORC3), mRNA.
ENSG00000260916	CCPG1	656.22	-1.10128	0.277172	-3.97327	7.08914e-05	0.00101804	cell cycle progression 1 (CCPG1), transcript variant 2, mRNA.
ENSG00000135540	NHSL1	158.927	1.95169	0.491497	3.97091	7.15989e-05	0.00102639	NHS-like 1 (NHSL1), transcript variant 2, mRNA.
ENSG00000163736	PPBP	663.288	-3.02179	0.760983	-3.9709	7.16009e-05	0.00102639	pro-platelet basic protein (chemokine (C-X-C motif) ligand 7) (PPBP), mRNA.
ENSG00000117791	2016-03-02	45.9227	-3.16854	0.798038	-3.97041	7.17502e-05	0.00102761	NA
ENSG00000114315	HES1	106.963	-2.67078	0.672822	-3.96951	7.20194e-05	0.00103054	hairy and enhancer of split 1, (Drosophila) (HES1), mRNA.
ENSG00000144118	RALB	1728.84	-1.36086	0.342885	-3.96887	7.22149e-05	0.0010315	v-ral simian leukemia viral oncogene homolog B (ras related; GTP binding protein) (RALB), mRNA.
ENSG00000152492	CCDC50	3563.69	-1.49102	0.37568	-3.96887	7.2215e-05	0.0010315	coiled-coil domain containing 50 (CCDC50), transcript variant 2, mRNA.
ENSG00000186153	WWOX	558.337	0.846126	0.213345	3.966	7.30903e-05	0.00104307	WW domain containing oxidoreductase (WWOX), transcript variant 3, mRNA.
ENSG00000183665	TRMT12	1080.83	-1.07706	0.271975	-3.96013	7.49104e-05	0.00106809	tRNA methyltransferase 12 homolog (S. cerevisiae) (TRMT12), mRNA.
ENSG00000164185	ZNF474	5.48313	1.88887	0.477313	3.95731	7.57996e-05	0.00107981	zinc finger protein 474 (ZNF474), mRNA.
ENSG00000155275	TRMT44	786.614	0.687625	0.17379	3.95663	7.60138e-05	0.00108126	tRNA methyltransferase 44 homolog (S. cerevisiae) (TRMT44), mRNA.
ENSG00000179051	RCC2	6684.24	0.791343	0.200008	3.95656	7.60364e-05	0.00108126	regulator of chromosome condensation 2 (RCC2), transcript variant 2, mRNA.
ENSG00000148680	HTR7	28.2054	2.29009	0.579055	3.95488	7.65729e-05	0.00108696	5-hydroxytryptamine (serotonin) receptor 7, adenylate cyclase-coupled (HTR7), transcript variant d, mRNA.
ENSG00000156687	UNC5D	10.2086	3.11096	0.786587	3.95501	7.65328e-05	0.00108696	unc-5 homolog D (C. elegans) (UNC5D), mRNA.
ENSG00000136932	C9orf156	849.317	-0.945668	0.239132	-3.95459	7.66657e-05	0.00108731	chromosome 9 open reading frame 156 (C9orf156), mRNA.
ENSG00000111670	GNPTAB	9944.45	-1.23281	0.311909	-3.95248	7.73447e-05	0.00109597	N-acetylglucosamine-1-phosphate transferase, alpha and beta subunits (GNPTAB), mRNA.
ENSG00000189233	NUGGC	107.981	-2.18964	0.554054	-3.95203	7.749e-05	0.00109705	nuclear GTPase, germinal center associated (NUGGC), mRNA.
ENSG00000155876	RRAGA	1007.06	-0.869042	0.219956	-3.95099	7.78299e-05	0.00110089	Ras-related GTP binding A (RRAGA), mRNA.
ENSG00000149639	SOGA1	1815.88	1.30516	0.330591	3.94797	7.88159e-05	0.00111339	RecName: Full=Protein SOGA1; AltName: Full=SOGA family member 1; AltName: Full=Suppressor of glucose by autophagy; AltName: Full=Suppressor of glucose, autophagy-associated protein 1; Contains: RecName: Full=N-terminal form; Contains: RecName: Full=C-terminal 80 kDa form; Short=80-kDa SOGA fragment;
ENSG00000178531	CTXN1	4.22218	2.17223	0.55023	3.94786	7.88523e-05	0.00111339	cortexin 1 (CTXN1), mRNA.
ENSG00000100100	PIK3IP1	6220.65	-1.76098	0.446107	-3.94744	7.89902e-05	0.00111435	phosphoinositide-3-kinase interacting protein 1 (PIK3IP1), transcript variant 1, mRNA.
ENSG00000170832	USP32	4068.3	-0.915999	0.232106	-3.94647	7.93105e-05	0.00111789	ubiquitin specific peptidase 32 (USP32), mRNA.
ENSG00000167889	MGAT5B	144.235	2.43562	0.617257	3.94588	7.95078e-05	0.00111968	mannosyl (alpha-1,6-)-glycoprotein beta-1,6-N-acetyl-glucosaminyltransferase, isozyme B (MGAT5B), transcript variant 1, mRNA.
ENSG00000227184	EPPK1	226.41	-2.57236	0.651956	-3.9456	7.96018e-05	0.00112002	epiplakin 1 (EPPK1), mRNA.
ENSG00000143554	SLC27A3	1419.19	-1.47643	0.374223	-3.94533	7.96887e-05	0.00112026	solute carrier family 27 (fatty acid transporter), member 3 (SLC27A3), mRNA.
ENSG00000146426	TIAM2	2393.06	-1.93083	0.489478	-3.94468	7.99074e-05	0.00112049	T-cell lymphoma invasion and metastasis 2 (TIAM2), transcript variant 1, mRNA.
ENSG00000177479	ARIH2	3730.11	0.537007	0.136135	3.94466	7.99149e-05	0.00112049	ariadne homolog 2 (Drosophila) (ARIH2), mRNA.
ENSG00000214140	PRCD	393.964	-1.89487	0.480329	-3.94494	7.98196e-05	0.00112049	progressive rod-cone degeneration (PRCD), transcript variant 2, non-coding RNA.
ENSG00000044524	EPHA3	275.099	3.72617	0.944832	3.94373	8.02233e-05	0.00112186	EPH receptor A3 (EPHA3), transcript variant 2, mRNA.
ENSG00000073464	CLCN4	379.297	2.55377	0.647542	3.94379	8.02045e-05	0.00112186	chloride channel, voltage-sensitive 4 (CLCN4), transcript variant 1, mRNA.
ENSG00000130943	PKDREJ	105.301	1.54854	0.392656	3.94375	8.02188e-05	0.00112186	polycystic kidney disease (polycystin) and REJ homolog (sperm receptor for egg jelly homolog, sea urchin) (PKDREJ), mRNA.
ENSG00000026103	FAS	822.512	-1.74116	0.441639	-3.94251	8.06347e-05	0.00112663	Fas cell surface death receptor (FAS), transcript variant 1, mRNA.
ENSG00000168010	ATG16L2	3796.94	-1.21689	0.308688	-3.94212	8.07641e-05	0.00112746	autophagy related 16-like 2 (S. cerevisiae) (ATG16L2), mRNA.
ENSG00000138435	CHRNA1	105.34	-3.39606	0.861904	-3.94019	8.14177e-05	0.00113559	cholinergic receptor, nicotinic, alpha 1 (muscle) (CHRNA1), transcript variant 1, mRNA.
ENSG00000171368	TPPP	88.0867	-2.09777	0.532458	-3.93979	8.15525e-05	0.00113626	tubulin polymerization promoting protein (TPPP), mRNA.
ENSG00000187091	PLCD1	400.744	-1.09208	0.277205	-3.93963	8.16074e-05	0.00113626	phospholipase C, delta 1 (PLCD1), transcript variant 1, mRNA.
ENSG00000166394	CYB5R2	382.859	-2.99665	0.760868	-3.93846	8.20056e-05	0.00114081	cytochrome b5 reductase 2 (CYB5R2), mRNA.
ENSG00000065485	PDIA5	252.463	-1.21602	0.308835	-3.93744	8.23565e-05	0.0011447	protein disulfide isomerase family A, member 5 (PDIA5), transcript variant 1, mRNA.
ENSG00000173614	NMNAT1	318.047	-1.26459	0.321328	-3.93551	8.30206e-05	0.00115293	nicotinamide nucleotide adenylyltransferase 1 (NMNAT1), mRNA.
ENSG00000070404	FSTL3	181.343	-1.48887	0.378435	-3.93427	8.34507e-05	0.0011562	follistatin-like 3 (secreted glycoprotein) (FSTL3), mRNA.
ENSG00000090975	PITPNM2	1753.05	1.91604	0.486972	3.9346	8.3337e-05	0.0011562	phosphatidylinositol transfer protein, membrane-associated 2 (PITPNM2), mRNA.
ENSG00000152785	BMP3	529.803	-3.17601	0.807281	-3.9342	8.34731e-05	0.0011562	bone morphogenetic protein 3 (BMP3), mRNA.
ENSG00000155621	C9orf85	482.164	-0.904509	0.229926	-3.93391	8.35766e-05	0.00115664	chromosome 9 open reading frame 85 (C9orf85), mRNA.
ENSG00000174327	SLC16A13	72.0031	-1.52937	0.388849	-3.93307	8.38662e-05	0.00115964	solute carrier family 16, member 13 (monocarboxylic acid transporter 13) (SLC16A13), mRNA.
ENSG00000150093	ITGB1	6988.82	-0.964322	0.245231	-3.93229	8.41391e-05	0.00116228	integrin, beta 1 (fibronectin receptor, beta polypeptide, antigen CD29 includes MDF2, MSK12) (ITGB1), transcript variant 1D, mRNA.
ENSG00000183117	CSMD1	858.062	3.34103	0.849719	3.93193	8.42675e-05	0.00116228	CUB and Sushi multiple domains 1 (CSMD1), mRNA.
ENSG00000204176	SYT15	111.978	-2.02834	0.515866	-3.93191	8.4275e-05	0.00116228	synaptotagmin XV (SYT15), transcript variant b, mRNA.
ENSG00000145850	TIMD4	42.5267	-2.66446	0.678097	-3.92932	8.5187e-05	0.00117385	T-cell immunoglobulin and mucin domain containing 4 (TIMD4), transcript variant 2, mRNA.
ENSG00000102890	ELMO3	152.862	-1.15771	0.294697	-3.92846	8.54909e-05	0.00117703	engulfment and cell motility 3 (ELMO3), mRNA.
ENSG00000135372	NAT10	2450.59	0.662447	0.168671	3.92746	8.58482e-05	0.00118093	N-acetyltransferase 10 (GCN5-related) (NAT10), transcript variant 1, mRNA.
ENSG00000166821	PEX11A	32.9362	-2.06425	0.525647	-3.92706	8.59892e-05	0.00118185	peroxisomal biogenesis factor 11 alpha (PEX11A), transcript variant 2, mRNA.
ENSG00000169129	AFAP1L2	1016.28	-2.27497	0.579464	-3.92599	8.63748e-05	0.00118613	actin filament associated protein 1-like 2 (AFAP1L2), transcript variant 1, mRNA.
ENSG00000172497	ACOT12	33.1456	2.33304	0.594287	3.92578	8.64506e-05	0.00118616	acyl-CoA thioesterase 12 (ACOT12), mRNA.
ENSG00000169908	TM4SF1	27.5175	-3.09602	0.788751	-3.92521	8.66528e-05	0.00118792	transmembrane 4 L six family member 1 (TM4SF1), mRNA.
ENSG00000174456	C12orf76	352.262	-0.913252	0.232715	-3.92433	8.6972e-05	0.00119127	chromosome 12 open reading frame 76 (C12orf76), mRNA.
ENSG00000146701	MDH2	2306.98	0.843667	0.215016	3.92375	8.71821e-05	0.00119313	malate dehydrogenase 2, NAD (mitochondrial) (MDH2), nuclear gene encoding mitochondrial protein, mRNA.
ENSG00000105374	NKG7	2263.23	-1.8622	0.474788	-3.92217	8.77537e-05	0.00119993	natural killer cell group 7 sequence (NKG7), mRNA.
ENSG00000089902	RCOR1	3184.82	0.914851	0.233354	3.92045	8.83853e-05	0.00120636	REST corepressor 1 (RCOR1), mRNA.
ENSG00000138430	OLA1	2816	0.770491	0.196523	3.92062	8.83215e-05	0.00120636	Obg-like ATPase 1 (OLA1), transcript variant 1, mRNA.
ENSG00000138814	PPP3CA	4932.41	-0.942626	0.240451	-3.92024	8.84621e-05	0.00120636	protein phosphatase 3, catalytic subunit, alpha isozyme (PPP3CA), transcript variant 1, mRNA.
ENSG00000142552	RCN3	92.6878	-1.74378	0.444835	-3.92006	8.85255e-05	0.00120636	reticulocalbin 3, EF-hand calcium binding domain (RCN3), mRNA.
ENSG00000105383	CD33	422.191	-2.36231	0.602689	-3.91961	8.86918e-05	0.0012075	CD33 molecule (CD33), transcript variant 1, mRNA.
ENSG00000136404	TM6SF1	190.419	2.30583	0.588308	3.91943	8.876e-05	0.0012075	transmembrane 6 superfamily member 1 (TM6SF1), transcript variant 1, mRNA.
ENSG00000206127	GOLGA8O	108.776	-2.58883	0.660575	-3.91905	8.89005e-05	0.00120838	golgin A8 family, member O (GOLGA8O), mRNA.
ENSG00000163219	ARHGAP25	4610.92	-0.809637	0.206652	-3.91789	8.93292e-05	0.00121318	Rho GTPase activating protein 25 (ARHGAP25), transcript variant 3, mRNA.
ENSG00000171148	TADA3	1229.38	-1.02984	0.262954	-3.91644	8.98674e-05	0.00121945	transcriptional adaptor 3 (TADA3), transcript variant 3, mRNA.
ENSG00000100084	HIRA	362.314	0.699506	0.178686	3.91472	9.05081e-05	0.00122565	histone cell cycle regulator (HIRA), mRNA.
ENSG00000137100	DCTN3	944.36	-0.828284	0.211574	-3.91487	9.04533e-05	0.00122565	dynactin 3 (p22) (DCTN3), transcript variant 2, mRNA.
ENSG00000163512	AZI2	793.225	-0.730546	0.186621	-3.9146	9.05536e-05	0.00122565	5-azacytidine induced 2 (AZI2), transcript variant 4, mRNA.
ENSG00000110934	BIN2	2876.87	-1.91148	0.488526	-3.91276	9.12464e-05	0.00123398	bridging integrator 2 (BIN2), mRNA.
ENSG00000143603	KCNN3	34.0603	1.8202	0.465273	3.9121	9.14956e-05	0.00123631	potassium intermediate/small conductance calcium-activated channel, subfamily N, member 3 (KCNN3), transcript variant 2, mRNA.
ENSG00000181634	TNFSF15	33.9948	-2.77143	0.708505	-3.91166	9.16646e-05	0.00123755	tumor necrosis factor (ligand) superfamily, member 15 (TNFSF15), transcript variant 2, mRNA.
ENSG00000138193	PLCE1	285.962	-1.19936	0.306671	-3.91089	9.19581e-05	0.00124047	phospholipase C, epsilon 1 (PLCE1), transcript variant 1, mRNA.
ENSG00000139579	NABP2	617.535	0.99499	0.254453	3.9103	9.21806e-05	0.00124242	nucleic acid binding protein 2 (NABP2), mRNA.
ENSG00000132522	GPS2	116.839	-1.00072	0.255973	-3.90948	9.24936e-05	0.0012436	G protein pathway suppressor 2 (GPS2), mRNA.
ENSG00000184557	SOCS3	3375.24	-2.49219	0.637447	-3.90964	9.24335e-05	0.0012436	suppressor of cytokine signaling 3 (SOCS3), mRNA.
ENSG00000196116	TDRD7	1088.24	-1.06887	0.273406	-3.90946	9.25008e-05	0.0012436	tudor domain containing 7 (TDRD7), mRNA.
ENSG00000197520	FAM177B	204.298	-2.28696	0.585032	-3.90912	9.26327e-05	0.00124432	family with sequence similarity 177, member B (FAM177B), mRNA.
ENSG00000117525	F3	195.358	-3.03615	0.77703	-3.90737	9.33049e-05	0.0012523	coagulation factor III (thromboplastin, tissue factor) (F3), transcript variant 1, mRNA.
ENSG00000116717	GADD45A	2128.57	-1.91986	0.491387	-3.90703	9.34376e-05	0.00125303	growth arrest and DNA-damage-inducible, alpha (GADD45A), transcript variant 1, mRNA.
ENSG00000168591	TMUB2	1496.3	-0.671695	0.171939	-3.9066	9.36052e-05	0.00125423	transmembrane and ubiquitin-like domain containing 2 (TMUB2), transcript variant 3, mRNA.
ENSG00000161270	NPHS1	33.241	2.61469	0.669427	3.90587	9.38877e-05	0.00125696	nephrosis 1, congenital, Finnish type (nephrin) (NPHS1), mRNA.
ENSG00000011260	UTP18	2133.62	0.57658	0.147631	3.90555	9.40111e-05	0.00125757	UTP18 small subunit (SSU) processome component homolog (yeast) (UTP18), mRNA.
ENSG00000152760	TCTEX1D1	87.723	-2.7516	0.704762	-3.9043	9.44975e-05	0.00126302	Tctex1 domain containing 1 (TCTEX1D1), mRNA.
ENSG00000184682	C11orf89	88.3795	-1.7932	0.459462	-3.90283	9.50735e-05	0.00126869	NA
ENSG00000185507	IRF7	1947.25	-1.40735	0.360599	-3.90281	9.50804e-05	0.00126869	interferon regulatory factor 7 (IRF7), transcript variant a, mRNA.
ENSG00000103549	RNF40	3935.94	0.645939	0.165595	3.90071	9.59109e-05	0.00127871	ring finger protein 40, E3 ubiquitin protein ligase (RNF40), transcript variant 3, mRNA.
ENSG00000108861	DUSP3	1130.3	-1.28826	0.330289	-3.9004	9.60351e-05	0.0012793	dual specificity phosphatase 3 (DUSP3), mRNA.
ENSG00000177352	CCDC71	369.31	-1.05473	0.270596	-3.89779	9.70755e-05	0.00129208	coiled-coil domain containing 71 (CCDC71), mRNA.
ENSG00000100243	CYB5R3	1366.93	-0.707047	0.18156	-3.89428	9.8489e-05	0.00130981	cytochrome b5 reductase 3 (CYB5R3), transcript variant 5, mRNA.
ENSG00000144791	LIMD1	6311.46	-1.33407	0.342601	-3.89396	9.86223e-05	0.00131049	LIM domains containing 1 (LIMD1), mRNA.
ENSG00000139173	TMEM117	90.4581	2.12128	0.54531	3.89006	0.000100221	0.00133063	transmembrane protein 117 (TMEM117), mRNA.
ENSG00000257093	KIAA1147	5565.36	-0.962328	0.247455	-3.8889	0.000100699	0.00133587	KIAA1147 (KIAA1147), mRNA.
ENSG00000111913	FAM65B	16180.8	-1.6059	0.413037	-3.88803	0.00010106	0.00133734	family with sequence similarity 65, member B (FAM65B), transcript variant 1, mRNA.
ENSG00000142530	FAM71E1	4.96398	1.75766	0.452069	3.88804	0.000101057	0.00133734	family with sequence similarity 71, member E1 (FAM71E1), mRNA.
ENSG00000173068	BNC2	62.5105	-2.40496	0.618496	-3.88839	0.000100911	0.00133734	basonuclin 2 (BNC2), mRNA.
ENSG00000154767	XPC	1528.56	-0.812393	0.20899	-3.88723	0.000101393	0.00134026	xeroderma pigmentosum, complementation group C (XPC), transcript variant 1, mRNA.
ENSG00000185156	MFSD6L	19.1822	-2.68401	0.690492	-3.8871	0.000101449	0.00134026	major facilitator superfamily domain containing 6-like (MFSD6L), mRNA.
ENSG00000118680	MYL12B	6187.92	0.988487	0.254364	3.88611	0.000101862	0.00134462	myosin, light chain 12B, regulatory (MYL12B), transcript variant 2, mRNA.
ENSG00000168329	CX3CR1	764.532	-2.57603	0.663102	-3.88481	0.000102409	0.0013496	chemokine (C-X3-C motif) receptor 1 (CX3CR1), transcript variant 4, mRNA.
ENSG00000179361	ARID3B	1492.84	-1.64156	0.422553	-3.88485	0.000102392	0.0013496	AT rich interactive domain 3B (BRIGHT-like) (ARID3B), mRNA.
ENSG00000119041	GTF3C3	2331.66	-0.640229	0.164867	-3.88331	0.000103043	0.00135685	general transcription factor IIIC, polypeptide 3, 102kDa (GTF3C3), transcript variant 1, mRNA.
ENSG00000005108	THSD7A	419.628	-3.05503	0.787047	-3.88164	0.000103755	0.00136302	thrombospondin, type I, domain containing 7A (THSD7A), mRNA.
ENSG00000100083	GGA1	2197.52	0.855862	0.220493	3.88158	0.00010378	0.00136302	golgi-associated, gamma adaptin ear containing, ARF binding protein 1 (GGA1), transcript variant 3, mRNA.
ENSG00000124613	ZNF391	83.5758	2.06836	0.532883	3.88145	0.000103837	0.00136302	zinc finger protein 391 (ZNF391), mRNA.
ENSG00000167778	SPRYD3	395.556	-1.05716	0.272365	-3.88141	0.000103853	0.00136302	SPRY domain containing 3 (SPRYD3), mRNA.
ENSG00000155970	MICU3	123.751	-2.51849	0.648897	-3.88119	0.000103948	0.00136316	mitochondrial calcium uptake family, member 3 (MICU3), nuclear gene encoding mitochondrial protein, mRNA.
ENSG00000132846	ZBED3	249.804	1.51221	0.389743	3.88002	0.000104447	0.00136858	zinc finger, BED-type containing 3 (ZBED3), mRNA.
ENSG00000042286	AIFM2	137.337	1.05025	0.270776	3.87867	0.00010503	0.00137469	apoptosis-inducing factor, mitochondrion-associated, 2 (AIFM2), transcript variant 1, mRNA.
ENSG00000171004	HS6ST2	114.095	-3.38565	0.872917	-3.87854	0.000105085	0.00137469	heparan sulfate 6-O-sulfotransferase 2 (HS6ST2), transcript variant L, mRNA.
ENSG00000120160	EQTN	9.59732	-2.92701	0.755023	-3.87671	0.000105878	0.0013828	equatorin, sperm acrosome associated (EQTN), transcript variant 1, mRNA.
ENSG00000176635	HORMAD2	9.45978	2.40033	0.619147	3.87684	0.000105823	0.0013828	HORMA domain containing 2 (HORMAD2), mRNA.
ENSG00000124256	ZBP1	367.923	-2.19994	0.567559	-3.87615	0.000106124	0.00138488	Z-DNA binding protein 1 (ZBP1), transcript variant 1, mRNA.
ENSG00000048740	CELF2	13498.8	-0.875415	0.225861	-3.87591	0.000106227	0.00138511	CUGBP, Elav-like family member 2 (CELF2), transcript variant 3, mRNA.
ENSG00000177425	PAWR	477.606	-2.64217	0.682136	-3.87337	0.00010734	0.00139847	PRKC, apoptosis, WT1, regulator (PAWR), mRNA.
ENSG00000008853	RHOBTB2	380.325	-1.15662	0.298627	-3.87313	0.000107448	0.00139874	Rho-related BTB domain containing 2 (RHOBTB2), transcript variant 1, mRNA.
ENSG00000167302	ENTHD2	675.213	-0.770212	0.198958	-3.87124	0.000108284	0.00140848	ENTH domain containing 2 (ENTHD2), mRNA.
ENSG00000060642	PIGV	699.234	-1.16095	0.299923	-3.87083	0.000108466	0.0014096	phosphatidylinositol glycan anchor biosynthesis, class V (PIGV), transcript variant 2, mRNA.
ENSG00000133460	SLC2A11	392.552	1.18335	0.305725	3.87065	0.000108546	0.0014096	solute carrier family 2 (facilitated glucose transporter), member 11 (SLC2A11), transcript variant 1, mRNA.
ENSG00000213240	NOTCH2NL	1769.94	-1.40641	0.363524	-3.86883	0.000109358	0.001419	notch 2 N-terminal like (NOTCH2NL), mRNA.
ENSG00000162298	SYVN1	2709.42	1.19259	0.308358	3.86756	0.00010993	0.00142526	synovial apoptosis inhibitor 1, synoviolin (SYVN1), transcript variant 2, mRNA.
ENSG00000023902	PLEKHO1	4126.43	1.00813	0.260684	3.86724	0.000110072	0.00142595	pleckstrin homology domain containing, family O member 1 (PLEKHO1), mRNA.
ENSG00000169247	SH3TC2	50.9237	-2.48778	0.643364	-3.86684	0.000110257	0.00142719	SH3 domain and tetratricopeptide repeats 2 (SH3TC2), mRNA.
ENSG00000110002	VWA5A	113.683	-2.19494	0.567877	-3.86517	0.000111013	0.00143582	von Willebrand factor A domain containing 5A (VWA5A), transcript variant 2, mRNA.
ENSG00000162817	C1orf115	53.4108	-2.79404	0.72294	-3.86483	0.000111166	0.00143663	chromosome 1 open reading frame 115 (C1orf115), mRNA.
ENSG00000049656	CLPTM1L	3669.63	0.864672	0.223757	3.86433	0.000111393	0.0014384	CLPTM1-like (CLPTM1L), mRNA.
ENSG00000125772	GPCPD1	7018.45	-0.955167	0.247333	-3.86186	0.000112526	0.0014507	glycerophosphocholine phosphodiesterase GDE1 homolog (S. cerevisiae) (GPCPD1), mRNA.
ENSG00000215595	C20orf202	4.00092	1.9765	0.511778	3.86202	0.000112454	0.0014507	chromosome 20 open reading frame 202 (C20orf202), mRNA.
ENSG00000138386	NAB1	2215.28	-0.875213	0.226654	-3.86144	0.000112719	0.00145202	NGFI-A binding protein 1 (EGR1 binding protein 1) (NAB1), mRNA.
ENSG00000138363	ATIC	607.401	1.13142	0.293073	3.86053	0.000113142	0.00145533	5-aminoimidazole-4-carboxamide ribonucleotide formyltransferase/IMP cyclohydrolase (ATIC), mRNA.
ENSG00000184428	TOP1MT	1032.44	1.02368	0.265169	3.86049	0.000113158	0.00145533	topoisomerase (DNA) I, mitochondrial (TOP1MT), nuclear gene encoding mitochondrial protein, transcript variant 1, mRNA.
ENSG00000005020	SKAP2	1139.51	-2.12274	0.549904	-3.86019	0.000113298	0.00145596	src kinase associated phosphoprotein 2 (SKAP2), mRNA.
ENSG00000164309	CMYA5	54.09	1.55314	0.402371	3.85996	0.000113404	0.00145615	cardiomyopathy associated 5 (CMYA5), mRNA.
ENSG00000169062	UPF3A	1367.84	-0.706119	0.182992	-3.85874	0.000113973	0.00146229	UPF3 regulator of nonsense transcripts homolog A (yeast) (UPF3A), transcript variant 2, mRNA.
ENSG00000164182	NDUFAF2	250.232	1.08218	0.280508	3.85791	0.000114358	0.00146606	NADH dehydrogenase (ubiquinone) complex I, assembly factor 2 (NDUFAF2), nuclear gene encoding mitochondrial protein, mRNA.
ENSG00000083857	FAT1	1768.46	3.44055	0.891905	3.85753	0.000114539	0.00146719	FAT tumor suppressor homolog 1 (Drosophila) (FAT1), mRNA.
ENSG00000137757	CASP5	27.1403	-2.13053	0.552333	-3.85733	0.00011463	0.00146719	caspase 5, apoptosis-related cysteine peptidase (CASP5), transcript variant f, mRNA.
ENSG00000125503	PPP1R12C	2602.92	-0.68356	0.177229	-3.85693	0.00011482	0.00146845	protein phosphatase 1, regulatory subunit 12C (PPP1R12C), transcript variant 1, mRNA.
ENSG00000211454	AKR7L	44.3434	1.66209	0.431028	3.85611	0.000115205	0.0014722	aldo-keto reductase family 7-like (AKR7L), transcript variant 1, non-coding RNA.
ENSG00000140319	SRP14	3958.83	0.755798	0.19601	3.85591	0.000115299	0.00147223	signal recognition particle 14kDa (homologous Alu RNA binding protein) (SRP14), transcript variant 1, mRNA.
ENSG00000122642	FKBP9	147.594	-2.10726	0.546739	-3.85423	0.000116095	0.00148121	FK506 binding protein 9, 63 kDa (FKBP9), mRNA.
ENSG00000112531	QKI	5809.37	-1.13908	0.295614	-3.85327	0.000116552	0.00148585	QKI, KH domain containing, RNA binding (QKI), transcript variant 1, mRNA.
ENSG00000127951	FGL2	1516.4	-2.23003	0.578806	-3.8528	0.000116774	0.0014875	fibrinogen-like 2 (FGL2), mRNA.
ENSG00000057704	TMCC3	338.322	-2.32733	0.604266	-3.85151	0.000117393	0.00149182	transmembrane and coiled-coil domain family 3 (TMCC3), mRNA.
ENSG00000134575	ACP2	389.734	-0.778931	0.202238	-3.85155	0.000117373	0.00149182	acid phosphatase 2, lysosomal (ACP2), transcript variant 1, mRNA.
ENSG00000160932	LY6E	2394.29	-1.75234	0.454966	-3.85159	0.000117354	0.00149182	lymphocyte antigen 6 complex, locus E (LY6E), transcript variant 2, mRNA.
ENSG00000138286	FAM149B1	1259.17	-0.578175	0.150129	-3.85118	0.000117551	0.00149265	family with sequence similarity 149, member B1 (FAM149B1), mRNA.
ENSG00000139146	FAM60A	4448.71	0.820234	0.213005	3.85078	0.000117743	0.0014939	family with sequence similarity 60, member A (FAM60A), transcript variant 3, mRNA.
ENSG00000230567	FAM203B	7.84758	-2.23748	0.581116	-3.85032	0.000117963	0.0014955	NA
ENSG00000134532	SOX5	51.4781	2.40018	0.623712	3.84822	0.000118981	0.00150722	SRY (sex determining region Y)-box 5 (SOX5), transcript variant 3, mRNA.
ENSG00000023191	RNH1	1947.24	-0.716219	0.18614	-3.84773	0.000119215	0.00150899	ribonuclease/angiogenin inhibitor 1 (RNH1), transcript variant 8, mRNA.
ENSG00000125686	MED1	3460.68	0.456036	0.118528	3.8475	0.000119331	0.00150926	mediator complex subunit 1 (MED1), mRNA.
ENSG00000165661	QSOX2	1919.31	1.25159	0.325323	3.84723	0.000119461	0.00150943	quiescin Q6 sulfhydryl oxidase 2 (QSOX2), mRNA.
ENSG00000175220	ARHGAP1	1572.98	-0.65459	0.170152	-3.84708	0.000119533	0.00150943	Rho GTPase activating protein 1 (ARHGAP1), mRNA.
ENSG00000164967	RPP25L	200.598	-1.30264	0.338678	-3.84623	0.000119947	0.00151347	ribonuclease P/MRP 25kDa subunit-like (RPP25L), transcript variant 2, mRNA.
ENSG00000143079	CTTNBP2NL	459.49	-1.98641	0.516645	-3.84483	0.000120634	0.00152094	CTTNBP2 N-terminal like (CTTNBP2NL), mRNA.
ENSG00000145416	2016-03-01	1183.75	-1.66661	0.433612	-3.84356	0.000121262	0.00152765	NA
ENSG00000025708	TYMP	597.438	-2.07968	0.541399	-3.84131	0.000122377	0.00154049	thymidine phosphorylase (TYMP), nuclear gene encoding mitochondrial protein, transcript variant 5, mRNA.
ENSG00000090238	YPEL3	2352.29	-1.16781	0.304039	-3.84098	0.000122543	0.00154137	yippee-like 3 (Drosophila) (YPEL3), transcript variant 1, mRNA.
ENSG00000165097	KDM1B	2713.68	0.955148	0.248712	3.84037	0.000122847	0.00154286	lysine (K)-specific demethylase 1B (KDM1B), mRNA.
ENSG00000184144	CNTN2	37.1706	2.1394	0.557082	3.84036	0.000122855	0.00154286	contactin 2 (axonal) (CNTN2), mRNA.
ENSG00000254709	IGLL5	424.126	2.98391	0.777177	3.83942	0.000123323	0.00154753	immunoglobulin lambda-like polypeptide 5 (IGLL5), transcript variant 1, mRNA.
ENSG00000115419	GLS	12123.5	-0.876439	0.228294	-3.83909	0.000123493	0.00154845	glutaminase (GLS), nuclear gene encoding mitochondrial protein, transcript variant 2, mRNA.
ENSG00000119004	CYP20A1	909.331	-0.563073	0.146801	-3.83563	0.000125243	0.00156917	cytochrome P450, family 20, subfamily A, polypeptide 1 (CYP20A1), mRNA.
ENSG00000173898	SPTBN2	244.292	2.01697	0.525937	3.83501	0.00012556	0.0015719	spectrin, beta, non-erythrocytic 2 (SPTBN2), mRNA.
ENSG00000166902	MRPL16	1203.46	0.78128	0.203803	3.8335	0.000126335	0.00158038	mitochondrial ribosomal protein L16 (MRPL16), nuclear gene encoding mitochondrial protein, mRNA.
ENSG00000087365	SF3B2	7328.95	0.51567	0.134533	3.83304	0.00012657	0.00158113	splicing factor 3b, subunit 2, 145kDa (SF3B2), mRNA.
ENSG00000181472	ZBTB2	1050.52	1.05475	0.275181	3.83292	0.00012663	0.00158113	zinc finger and BTB domain containing 2 (ZBTB2), mRNA.
ENSG00000265817	FSBP	29.0844	-1.84423	0.48117	-3.8328	0.000126691	0.00158113	fibrinogen silencer binding protein (FSBP), mRNA.
ENSG00000152784	PRDM8	1232.3	-1.85248	0.483379	-3.83236	0.000126921	0.00158275	PR domain containing 8 (PRDM8), transcript variant 1, mRNA.
ENSG00000013016	EHD3	1123.13	-1.62546	0.424261	-3.83126	0.000127487	0.00158857	EH-domain containing 3 (EHD3), mRNA.
ENSG00000158966	CACHD1	89.4375	2.4816	0.647929	3.83005	0.000128119	0.00159521	cache domain containing 1 (CACHD1), mRNA.
ENSG00000162068	NTN3	21.5726	2.16527	0.565502	3.82893	0.000128702	0.00160122	netrin 3 (NTN3), mRNA.
ENSG00000135454	B4GALNT1	3.88719	2.63409	0.688126	3.82792	0.000129232	0.00160657	beta-1,4-N-acetyl-galactosaminyl transferase 1 (B4GALNT1), transcript variant 2, mRNA.
ENSG00000138641	HERC3	2975.1	-0.827302	0.216135	-3.82771	0.000129343	0.00160671	HECT and RLD domain containing E3 ubiquitin protein ligase 3 (HERC3), transcript variant 1, mRNA.
ENSG00000124171	PARD6B	213.282	1.26436	0.330363	3.82717	0.000129626	0.00160897	par-6 partitioning defective 6 homolog beta (C. elegans) (PARD6B), mRNA.
ENSG00000136161	RCBTB2	3127.26	-1.80292	0.471181	-3.82639	0.000130035	0.0016128	regulator of chromosome condensation (RCC1) and BTB (POZ) domain containing protein 2 (RCBTB2), mRNA.
ENSG00000153107	ANAPC1	2698.57	0.604859	0.158108	3.8256	0.000130456	0.00161677	anaphase promoting complex subunit 1, mRNA (cDNA clone IMAGE:3834642), partial cds.
ENSG00000180354	MTURN	2024.09	-1.68386	0.440505	-3.82256	0.000132074	0.00163556	NA
ENSG00000138669	PRKG2	110.464	2.43209	0.636706	3.8198	0.000133558	0.00165265	protein kinase, cGMP-dependent, type II (PRKG2), mRNA.
ENSG00000150337	FCGR1A	91.8312	-2.17162	0.568651	-3.81889	0.000134052	0.00165748	Fc fragment of IgG, high affinity Ia, receptor (CD64) (FCGR1A), mRNA.
ENSG00000161640	SIGLEC11	7.9807	2.24655	0.588431	3.81787	0.000134608	0.00166308	sialic acid binding Ig-like lectin 11 (SIGLEC11), transcript variant 1, mRNA.
ENSG00000147813	NAPRT1	509.13	-1.10493	0.289437	-3.81753	0.000134796	0.00166411	nicotinate phosphoribosyltransferase domain containing 1 (NAPRT1), mRNA.
ENSG00000143320	CRABP2	32.855	1.80032	0.471676	3.81686	0.000135158	0.0016673	cellular retinoic acid binding protein 2 (CRABP2), transcript variant 1, mRNA.
ENSG00000182179	UBA7	6953.27	-1.02729	0.269243	-3.81549	0.000135913	0.00167532	ubiquitin-like modifier activating enzyme 7 (UBA7), mRNA.
ENSG00000119408	NEK6	1209.67	-1.0569	0.277032	-3.81507	0.000136147	0.00167691	NIMA-related kinase 6 (NEK6), transcript variant 3, mRNA.
ENSG00000136051	KIAA1033	13915.1	-0.958153	0.251166	-3.81482	0.000136282	0.00167728	KIAA1033 (KIAA1033), mRNA.
ENSG00000069020	MAST4	944.117	-1.81612	0.476273	-3.8132	0.00013718	0.00168704	microtubule associated serine/threonine kinase family member 4 (MAST4), transcript variant 2, mRNA.
ENSG00000130707	ASS1	116.338	3.00379	0.787827	3.81275	0.000137428	0.00168879	argininosuccinate synthase 1 (ASS1), transcript variant 1, mRNA.
ENSG00000171443	ZNF524	170.561	-1.09821	0.288127	-3.81156	0.000138095	0.00169569	zinc finger protein 524 (ZNF524), mRNA.
ENSG00000135114	OASL	424.976	-2.48263	0.651447	-3.81095	0.000138435	0.00169856	2'-5'-oligoadenylate synthetase-like (OASL), transcript variant 1, mRNA.
ENSG00000125246	CLYBL	180.413	1.17064	0.307265	3.80988	0.000139036	0.00170463	citrate lyase beta like (CLYBL), mRNA.
ENSG00000113356	POLR3G	194.72	1.05461	0.276906	3.80856	0.000139777	0.0017124	polymerase (RNA) III (DNA directed) polypeptide G (32kD) (POLR3G), mRNA.
ENSG00000003402	CFLAR	7304.06	-1.04887	0.275413	-3.80835	0.000139897	0.00171256	CASP8 and FADD-like apoptosis regulator (CFLAR), transcript variant 3, mRNA.
ENSG00000137767	SQRDL	466.126	-1.53877	0.404074	-3.80814	0.000140014	0.00171269	sulfide quinone reductase-like (yeast) (SQRDL), nuclear gene encoding mitochondrial protein, transcript variant 2, mRNA.
ENSG00000171532	NEUROD2	8.15875	1.98381	0.521006	3.80765	0.000140293	0.00171479	neuronal differentiation 2 (NEUROD2), mRNA.
ENSG00000105974	CAV1	39.9921	-2.61432	0.686795	-3.80656	0.000140915	0.00172107	caveolin 1, caveolae protein, 22kDa (CAV1), transcript variant 4, mRNA.
ENSG00000107679	PLEKHA1	937.942	-1.75528	0.461288	-3.80517	0.000141706	0.00172942	pleckstrin homology domain containing, family A (phosphoinositide binding specific) member 1 (PLEKHA1), transcript variant 2, mRNA.
ENSG00000115738	ID2	7416.33	-1.73061	0.45483	-3.80496	0.000141828	0.00172958	inhibitor of DNA binding 2, dominant negative helix-loop-helix protein (ID2), mRNA.
ENSG00000103264	FBXO31	1107.66	0.709714	0.186598	3.80344	0.0001427	0.0017389	F-box protein 31 (FBXO31), transcript variant 2, non-coding RNA.
ENSG00000122176	FMOD	12.6216	2.2195	0.583705	3.80243	0.000143281	0.00174465	fibromodulin (FMOD), mRNA.
ENSG00000205476	CCDC85C	240.002	1.47922	0.389219	3.80048	0.000144419	0.00175717	coiled-coil domain containing 85C (CCDC85C), mRNA.
ENSG00000163629	PTPN13	244.47	-2.37784	0.625862	-3.7993	0.000145104	0.00176315	protein tyrosine phosphatase, non-receptor type 13 (APO-1/CD95 (Fas)-associated phosphatase) (PTPN13), transcript variant 3, mRNA.
ENSG00000174547	MRPL11	821.819	0.891695	0.234702	3.79926	0.00014513	0.00176315	mitochondrial ribosomal protein L11 (MRPL11), nuclear gene encoding mitochondrial protein, transcript variant 3, mRNA.
ENSG00000143061	IGSF3	60.9936	2.2893	0.60264	3.79879	0.000145407	0.00176517	immunoglobulin superfamily, member 3 (IGSF3), transcript variant 1, mRNA.
ENSG00000172817	CYP7B1	7.10562	2.41226	0.635067	3.79843	0.000145615	0.00176635	cytochrome P450, family 7, subfamily B, polypeptide 1 (CYP7B1), mRNA.
ENSG00000072422	RHOBTB1	242.052	2.41853	0.636761	3.79817	0.000145766	0.00176685	Rho-related BTB domain containing 1 (RHOBTB1), transcript variant 3, non-coding RNA.
ENSG00000105339	DENND3	23535.3	-1.57646	0.415331	-3.79566	0.00014725	0.00178079	DENN/MADD domain containing 3 (DENND3), mRNA.
ENSG00000179331	RAB39A	17.2514	-2.80426	0.738789	-3.79576	0.000147195	0.00178079	RAB39A, member RAS oncogene family (RAB39A), mRNA.
ENSG00000196743	GM2A	2127.79	1.16431	0.306748	3.79566	0.000147249	0.00178079	GM2 ganglioside activator (GM2A), transcript variant 1, mRNA.
ENSG00000004139	SARM1	134.472	1.26349	0.333033	3.7939	0.0001483	0.00179214	sterile alpha and TIR motif containing 1 (SARM1), mRNA.
ENSG00000110719	TCIRG1	4091.23	-1.07118	0.282431	-3.79271	0.000149013	0.00179939	T-cell, immune regulator 1, ATPase, H+ transporting, lysosomal V0 subunit A3 (TCIRG1), transcript variant 1, mRNA.
ENSG00000125538	IL1B	1777.46	-2.06461	0.544552	-3.79139	0.000149807	0.00180762	interleukin 1, beta (IL1B), mRNA.
ENSG00000185278	ZBTB37	3389.8	-0.849076	0.224096	-3.7889	0.000151317	0.00182446	zinc finger and BTB domain containing 37 (ZBTB37), transcript variant 2, mRNA.
ENSG00000187840	EIF4EBP1	558.961	1.13231	0.298907	3.78816	0.00015177	0.00182855	eukaryotic translation initiation factor 4E binding protein 1 (EIF4EBP1), mRNA.
ENSG00000115523	GNLY	2451.44	-2.36022	0.623275	-3.78681	0.000152594	0.00183709	granulysin (GNLY), transcript variant 519, mRNA.
ENSG00000095203	EPB41L4B	16.4765	2.79607	0.738427	3.78652	0.00015277	0.00183783	erythrocyte membrane protein band 4.1 like 4B (EPB41L4B), transcript variant 2, mRNA.
ENSG00000110107	PRPF19	2269.41	0.734431	0.193979	3.78614	0.000153006	0.00183929	PRP19/PSO4 pre-mRNA processing factor 19 homolog (S. cerevisiae) (PRPF19), mRNA.
ENSG00000124343	XG	98.6758	-2.24224	0.592635	-3.78351	0.00015463	0.00185741	Xg blood group (XG), transcript variant 1, mRNA.
ENSG00000142208	AKT1	2981.18	0.582152	0.153886	3.783	0.00015495	0.00185986	v-akt murine thymoma viral oncogene homolog 1 (AKT1), transcript variant 3, mRNA.
ENSG00000236287	ZBED5	3206.46	-0.723795	0.191361	-3.78234	0.000155358	0.00186336	zinc finger, BED-type containing 5 (ZBED5), transcript variant 2, mRNA.
ENSG00000137501	SYTL2	1556.05	2.06194	0.545304	3.78127	0.000156032	0.00187005	synaptotagmin-like 2 (SYTL2), transcript variant b, mRNA.
ENSG00000179088	C12orf42	206.98	-2.15467	0.570027	-3.77995	0.000156859	0.00187855	chromosome 12 open reading frame 42 (C12orf42), transcript variant 5, non-coding RNA.
ENSG00000064300	NGFR	89.3157	-2.84095	0.751872	-3.7785	0.000157778	0.00188781	nerve growth factor receptor (NGFR), mRNA.
ENSG00000119686	FLVCR2	65.4148	-1.82913	0.484109	-3.77835	0.000157868	0.00188781	feline leukemia virus subgroup C cellular receptor family, member 2 (FLVCR2), transcript variant 1, mRNA.
ENSG00000160209	PDXK	2250.67	-1.33285	0.352782	-3.77812	0.000158018	0.0018882	pyridoxal (pyridoxine, vitamin B6) kinase (PDXK), mRNA.
ENSG00000173262	SLC2A14	266.746	-1.92867	0.510851	-3.7754	0.000159749	0.00190745	solute carrier family 2 (facilitated glucose transporter), member 14 (SLC2A14), mRNA.
ENSG00000113140	SPARC	645.603	-1.84733	0.489436	-3.77441	0.000160388	0.00191366	secreted protein, acidic, cysteine-rich (osteonectin) (SPARC), mRNA.
ENSG00000204390	HSPA1L	109.256	-1.32051	0.34992	-3.77373	0.000160823	0.00191742	heat shock 70kDa protein 1-like (HSPA1L), mRNA.
ENSG00000073737	DHRS9	72.2142	-2.549	0.675549	-3.77322	0.000161153	0.0019185	dehydrogenase/reductase (SDR family) member 9 (DHRS9), transcript variant 2, mRNA.
ENSG00000176170	SPHK1	257.506	-1.75668	0.465551	-3.77334	0.000161079	0.0019185	sphingosine kinase 1 (SPHK1), transcript variant 3, mRNA.
ENSG00000166681	NGFRAP1	163.265	-2.6133	0.692859	-3.77176	0.000162103	0.00192837	nerve growth factor receptor (TNFRSF16) associated protein 1 (NGFRAP1), transcript variant 2, mRNA.
ENSG00000187033	SAMD7	8.74135	2.63991	0.70058	3.76817	0.000164449	0.00195483	sterile alpha motif domain containing 7 (SAMD7), mRNA.
ENSG00000086061	DNAJA1	9236.47	-0.912872	0.242311	-3.76735	0.000164989	0.00195979	DnaJ (Hsp40) homolog, subfamily A, member 1 (DNAJA1), mRNA.
ENSG00000022267	FHL1	3996.72	-1.43117	0.379954	-3.76668	0.000165431	0.00196359	four and a half LIM domains 1 (FHL1), transcript variant 8, non-coding RNA.
ENSG00000101082	SLA2	633.931	-1.65741	0.440156	-3.7655	0.000166215	0.00197143	Src-like-adaptor 2 (SLA2), transcript variant 2, mRNA.
ENSG00000115339	GALNT3	900.696	-2.02994	0.539364	-3.76358	0.000167501	0.00198522	UDP-N-acetyl-alpha-D-galactosamine:polypeptide N-acetylgalactosaminyltransferase 3 (GalNAc-T3) (GALNT3), mRNA.
ENSG00000170043	TRAPPC1	556.845	-1.03672	0.275501	-3.76301	0.000167877	0.00198813	trafficking protein particle complex 1 (TRAPPC1), transcript variant 1, mRNA.
ENSG00000259207	ITGB3	173.194	-2.71307	0.721015	-3.76284	0.000167995	0.00198813	integrin, beta 3 (platelet glycoprotein IIIa, antigen CD61) (ITGB3), mRNA.
ENSG00000060982	BCAT1	5888.6	1.72058	0.457374	3.76186	0.000168652	0.00199443	branched chain amino-acid transaminase 1, cytosolic (BCAT1), transcript variant 5, mRNA.
ENSG00000136240	KDELR2	1459.2	0.704561	0.1874	3.75966	0.000170146	0.00201061	KDEL (Lys-Asp-Glu-Leu) endoplasmic reticulum protein retention receptor 2 (KDELR2), transcript variant 1, mRNA.
ENSG00000139163	ETNK1	4569.84	-0.918626	0.244408	-3.75858	0.000170879	0.00201779	ethanolamine kinase 1 (ETNK1), transcript variant 2, mRNA.
ENSG00000162006	MSLNL	5.51248	1.78241	0.474511	3.75632	0.000172432	0.00203462	NA
ENSG00000140153	WDR20	1293.45	0.746223	0.198668	3.75613	0.000172561	0.00203464	WD repeat domain 20 (WDR20), transcript variant 8, mRNA.
ENSG00000151914	DST	724.799	-2.31865	0.617334	-3.75591	0.000172713	0.00203494	dystonin (DST), transcript variant 1eA, mRNA.
ENSG00000071242	RPS6KA2	566.975	-1.80217	0.48009	-3.75383	0.000174153	0.0020504	ribosomal protein S6 kinase, 90kDa, polypeptide 2 (RPS6KA2), transcript variant 2, mRNA.
ENSG00000198380	GFPT1	2977.12	0.889388	0.237044	3.752	0.000175428	0.00206389	glutamine--fructose-6-phosphate transaminase 1 (GFPT1), transcript variant 1, mRNA.
ENSG00000130429	ARPC1B	2466.74	-1.11615	0.297536	-3.75132	0.000175909	0.00206803	actin related protein 2/3 complex, subunit 1B, 41kDa (ARPC1B), mRNA.
ENSG00000104611	SH2D4A	142.484	-2.21501	0.590748	-3.74951	0.000177182	0.00207728	SH2 domain containing 4A (SH2D4A), transcript variant 1, mRNA.
ENSG00000163508	EOMES	263.13	-2.30343	0.614337	-3.74946	0.000177215	0.00207728	eomesodermin (EOMES), transcript variant 2, mRNA.
ENSG00000172262	ZNF131	3404.09	0.528078	0.14083	3.74975	0.000177012	0.00207728	zinc finger protein 131 (ZNF131), mRNA.
ENSG00000178233	TMEM151B	6.77529	2.21997	0.591992	3.75001	0.000176831	0.00207728	transmembrane protein 151B (TMEM151B), mRNA.
ENSG00000151276	MAGI1	135.892	3.31684	0.884992	3.74788	0.000178333	0.00208886	membrane associated guanylate kinase, WW and PDZ domain containing 1 (MAGI1), transcript variant 1, mRNA.
ENSG00000162139	NEU3	1040.18	0.966464	0.257957	3.74661	0.000179244	0.00209799	sialidase 3 (membrane sialidase) (NEU3), mRNA.
ENSG00000172239	PAIP1	2466.31	0.693029	0.184986	3.74639	0.000179401	0.00209829	poly(A) binding protein interacting protein 1 (PAIP1), transcript variant 2, mRNA.
ENSG00000133794	ARNTL	989.987	-1.41016	0.376464	-3.74582	0.000179807	0.00210152	aryl hydrocarbon receptor nuclear translocator-like (ARNTL), transcript variant 3, mRNA.
ENSG00000004700	RECQL	2046.55	-0.759542	0.202848	-3.74439	0.000180835	0.00211139	RecQ protein-like (DNA helicase Q1-like) (RECQL), transcript variant 2, mRNA.
ENSG00000162976	PQLC3	525.802	-0.893668	0.238676	-3.74427	0.000180916	0.00211139	PQ loop repeat containing 3 (PQLC3), mRNA.
ENSG00000100106	TRIOBP	420.712	-0.723741	0.193432	-3.74158	0.000182865	0.00213086	TRIO and F-actin binding protein (TRIOBP), transcript variant 6, mRNA.
ENSG00000100312	ACR	18.5158	-2.92505	0.78184	-3.74124	0.000183116	0.00213086	acrosin (ACR), mRNA.
ENSG00000141086	CTRL	4.81877	-3.04585	0.814077	-3.74147	0.000182943	0.00213086	chymotrypsin-like (CTRL), mRNA.
ENSG00000176435	CLEC14A	1634.32	-2.91585	0.779374	-3.74127	0.000183093	0.00213086	C-type lectin domain family 14, member A (CLEC14A), mRNA.
ENSG00000143393	PI4KB	2886.24	0.488293	0.13053	3.74084	0.000183404	0.00213249	phosphatidylinositol 4-kinase, catalytic, beta (PI4KB), transcript variant 1, mRNA.
ENSG00000224712	NPIPA3	5.14291	-2.72791	0.729255	-3.74068	0.000183523	0.00213249	NA
ENSG00000153823	PID1	200.211	-2.21715	0.592992	-3.73892	0.000184814	0.00214593	phosphotyrosine interaction domain containing 1 (PID1), transcript variant 2, mRNA.
ENSG00000169902	TPST1	642.345	1.69043	0.452166	3.73852	0.000185109	0.0021478	tyrosylprotein sulfotransferase 1 (TPST1), mRNA.
ENSG00000185361	TNFAIP8L1	739.848	-0.863951	0.231189	-3.73699	0.000186239	0.00215935	tumor necrosis factor, alpha-induced protein 8-like 1 (TNFAIP8L1), transcript variant 2, mRNA.
ENSG00000149179	C11orf49	722.075	1.0195	0.272843	3.7366	0.000186529	0.00216017	chromosome 11 open reading frame 49 (C11orf49), transcript variant 6, non-coding RNA.
ENSG00000164530	PI16	174.204	-2.29437	0.614038	-3.73653	0.000186579	0.00216017	peptidase inhibitor 16 (PI16), transcript variant 2, mRNA.
ENSG00000163125	RPRD2	2457.78	0.545477	0.146076	3.73421	0.000188305	0.00217857	regulation of nuclear pre-mRNA domain containing 2 (RPRD2), mRNA.
ENSG00000114062	UBE3A	6564.5	0.469163	0.125695	3.73254	0.000189556	0.00219146	ubiquitin protein ligase E3A (UBE3A), transcript variant 2, mRNA.
ENSG00000079482	OPHN1	106.383	-2.42215	0.649221	-3.73085	0.000190835	0.00220465	oligophrenin 1 (OPHN1), mRNA.
ENSG00000169252	ADRB2	429.696	-1.88248	0.504709	-3.72983	0.00019161	0.00221042	adrenoceptor beta 2, surface (ADRB2), mRNA.
ENSG00000196604	POTEF	26.7384	-1.35914	0.364394	-3.72985	0.00019159	0.00221042	POTE ankyrin domain family, member F (POTEF), mRNA.
ENSG00000130830	MPP1	5869.08	-1.38889	0.372505	-3.72853	0.0001926	0.00222024	membrane protein, palmitoylated 1, 55kDa (MPP1), transcript variant 4, mRNA.
ENSG00000103710	RASL12	34.0369	3.45912	0.927919	3.72782	0.000193141	0.00222488	RAS-like, family 12 (RASL12), mRNA.
ENSG00000134369	NAV1	6176.37	-1.76094	0.47253	-3.72662	0.000194068	0.00223394	neuron navigator 1 (NAV1), transcript variant 2, mRNA.
ENSG00000169946	ZFPM2	48.2451	-3.13471	0.841473	-3.72526	0.000195113	0.00224436	zinc finger protein, FOG family member 2 (ZFPM2), mRNA.
ENSG00000111110	PPM1H	490.272	2.52523	0.678041	3.7243	0.000195861	0.00225134	protein phosphatase, Mg2+/Mn2+ dependent, 1H (PPM1H), mRNA.
ENSG00000197070	ARRDC1	892.327	-0.772025	0.207348	-3.72334	0.000196605	0.00225828	arrestin domain containing 1 (ARRDC1), mRNA.
ENSG00000119820	YIPF4	3061.32	-0.812615	0.218286	-3.72271	0.000197096	0.0022623	Yip1 domain family, member 4 (YIPF4), mRNA.
ENSG00000047315	POLR2B	6910.19	0.54311	0.145917	3.72203	0.000197624	0.00226673	polymerase (RNA) II (DNA directed) polypeptide B, 140kDa (POLR2B), mRNA.
ENSG00000100242	SUN2	9221.1	-0.717768	0.192871	-3.72149	0.000198049	0.00226998	Sad1 and UNC84 domain containing 2 (SUN2), transcript variant 3, mRNA.
ENSG00000170892	TSEN34	553.879	-0.890656	0.239346	-3.7212	0.000198279	0.00227099	tRNA splicing endonuclease 34 homolog (S. cerevisiae) (TSEN34), transcript variant 1, mRNA.
ENSG00000162775	RBM15	4717.38	0.75683	0.203471	3.71959	0.000199546	0.00228387	RNA binding motif protein 15 (RBM15), transcript variant 2, mRNA.
ENSG00000160305	DIP2A	3408.41	-0.852415	0.229209	-3.71894	0.000200058	0.00228809	DIP2 disco-interacting protein 2 homolog A (Drosophila) (DIP2A), transcript variant 4, mRNA.
ENSG00000165275	TRMT10B	579.719	-0.803463	0.216062	-3.71867	0.000200276	0.00228831	tRNA methyltransferase 10 homolog B (S. cerevisiae) (TRMT10B), mRNA.
ENSG00000168769	TET2	3786.4	-1.26649	0.340585	-3.71856	0.000200363	0.00228831	tet methylcytosine dioxygenase 2 (TET2), transcript variant 2, mRNA.
ENSG00000113758	DBN1	2695.59	1.5161	0.40784	3.71739	0.00020129	0.00229726	drebrin 1 (DBN1), transcript variant 1, mRNA.
ENSG00000133112	TPT1	83806.6	-1.15276	0.31034	-3.71449	0.000203612	0.00232211	tumor protein, translationally-controlled 1 (TPT1), mRNA.
ENSG00000106780	MEGF9	2400.03	-1.23858	0.333536	-3.71348	0.000204431	0.00232978	multiple EGF-like-domains 9 (MEGF9), mRNA.
ENSG00000155827	RNF20	1923.97	-0.61867	0.166636	-3.7127	0.000205059	0.00233528	ring finger protein 20, E3 ubiquitin protein ligase (RNF20), mRNA.
ENSG00000164674	SYTL3	996.058	-1.9474	0.52462	-3.71201	0.000205616	0.00233996	synaptotagmin-like 3 (SYTL3), transcript variant 1, mRNA.
ENSG00000100299	ARSA	706.985	-0.928521	0.250201	-3.7111	0.000206364	0.0023468	arylsulfatase A (ARSA), transcript variant 5, mRNA.
ENSG00000164920	OSR2	40.7349	2.86228	0.772031	3.70746	0.000209347	0.00237792	odd-skipped related 2 (Drosophila) (OSR2), transcript variant 2, mRNA.
ENSG00000183722	LHFP	163.472	-2.63097	0.709654	-3.7074	0.000209397	0.00237792	lipoma HMGIC fusion partner (LHFP), mRNA.
ENSG00000143374	TARS2	800.13	0.628941	0.169674	3.70677	0.00020992	0.00238217	threonyl-tRNA synthetase 2, mitochondrial (putative) (TARS2), nuclear gene encoding mitochondrial protein, transcript variant 1, mRNA.
ENSG00000080822	CLDND1	2227.68	-0.975503	0.263194	-3.7064	0.000210224	0.00238393	claudin domain containing 1 (CLDND1), transcript variant 3, mRNA.
ENSG00000134215	VAV3	8231.6	-1.09163	0.294591	-3.70557	0.00021092	0.00239012	vav 3 guanine nucleotide exchange factor (VAV3), transcript variant 2, mRNA.
ENSG00000123240	OPTN	3033.43	-1.18119	0.318789	-3.70525	0.000211184	0.00239064	optineurin (OPTN), transcript variant 4, mRNA.
ENSG00000171303	KCNK3	57.7142	-3.12925	0.844567	-3.70515	0.000211264	0.00239064	potassium channel, subfamily K, member 3 (KCNK3), mRNA.
ENSG00000163811	WDR43	4565.37	0.751116	0.20275	3.70465	0.000211682	0.00239368	WD repeat domain 43 (WDR43), mRNA.
ENSG00000105672	ETV2	28.3017	1.70734	0.460917	3.70423	0.000212031	0.00239594	ets variant 2 (ETV2), mRNA.
ENSG00000180644	PRF1	2867.12	-2.22992	0.602071	-3.70375	0.000212438	0.00239841	perforin 1 (pore forming protein) (PRF1), transcript variant 2, mRNA.
ENSG00000182196	ARL6IP4	23.7778	-1.36396	0.368278	-3.70361	0.00021255	0.00239841	ADP-ribosylation-like factor 6 interacting protein 4 (ARL6IP4), transcript variant 3, mRNA.
ENSG00000115594	IL1R1	278.94	-2.26035	0.610413	-3.70299	0.000213076	0.00240136	interleukin 1 receptor, type I (IL1R1), mRNA.
ENSG00000205791	LOH12CR2	21.1036	-1.65581	0.44716	-3.70294	0.000213111	0.00240136	loss of heterozygosity, 12, chromosomal region 2 (non-protein coding) (LOH12CR2), non-coding RNA.
ENSG00000171604	CXXC5	1692.87	1.43059	0.386425	3.70212	0.000213809	0.00240753	CXXC finger protein 5 (CXXC5), mRNA.
ENSG00000139083	ETV6	5872.29	-1.25797	0.339915	-3.70084	0.000214883	0.00241793	ets variant 6 (ETV6), mRNA.
ENSG00000107201	DDX58	1893.85	-1.25241	0.338477	-3.70013	0.00021549	0.00242306	DEAD (Asp-Glu-Ala-Asp) box polypeptide 58 (DDX58), mRNA.
ENSG00000164039	BDH2	652.771	0.925691	0.250214	3.6996	0.000215942	0.00242643	3-hydroxybutyrate dehydrogenase, type 2 (BDH2), mRNA.
ENSG00000197681	TBC1D3	10.7136	1.37574	0.371889	3.69933	0.000216173	0.00242733	TBC1 domain family, member 3 (TBC1D3), mRNA.
ENSG00000002745	WNT16	76.0832	2.11845	0.57285	3.69809	0.000217225	0.00243743	wingless-type MMTV integration site family, member 16 (WNT16), transcript variant 2, mRNA.
ENSG00000186198	SLC51B	3.66333	3.30481	0.894084	3.6963	0.000218762	0.00245296	solute carrier family 51, beta subunit (SLC51B), mRNA.
ENSG00000172345	STARD5	255.914	-1.00641	0.272303	-3.6959	0.000219108	0.00245511	StAR-related lipid transfer (START) domain containing 5 (STARD5), mRNA.
ENSG00000143624	INTS3	4631.85	-1.00248	0.271331	-3.69469	0.000220155	0.00246512	integrator complex subunit 3 (INTS3), mRNA.
ENSG00000163513	TGFBR2	6488.17	1.05385	0.285247	3.6945	0.00022032	0.00246524	transforming growth factor, beta receptor II (70/80kDa) (TGFBR2), transcript variant 2, mRNA.
ENSG00000154478	GPR26	5.54152	3.27428	0.886442	3.69374	0.000220983	0.00247094	G protein-coupled receptor 26 (GPR26), mRNA.
ENSG00000090989	EXOC1	2402.75	-0.804267	0.217772	-3.69316	0.000221485	0.00247483	exocyst complex component 1 (EXOC1), transcript variant 1, mRNA.
ENSG00000184293	CLECL1	1050.51	-2.4045	0.651476	-3.69085	0.000223504	0.00249564	C-type lectin-like 1 (CLECL1), transcript variant 3, mRNA.
ENSG00000176771	NCKAP5	642.809	3.29504	0.892983	3.68992	0.000224324	0.00250305	NCK-associated protein 5 (NCKAP5), transcript variant 2, mRNA.
ENSG00000129535	NRL	76.931	0.948454	0.257076	3.68938	0.000224798	0.00250659	neural retina leucine zipper (NRL), mRNA.
ENSG00000103194	USP10	4155.96	0.460568	0.124878	3.68814	0.000225902	0.00251715	ubiquitin specific peptidase 10 (USP10), transcript variant 1, mRNA.
ENSG00000162377	COA7	342.206	0.981887	0.266267	3.6876	0.000226376	0.00252068	NA
ENSG00000026950	BTN3A1	3602.09	-1.04983	0.284713	-3.68733	0.000226618	0.00252162	butyrophilin, subfamily 3, member A1 (BTN3A1), transcript variant 4, mRNA.
ENSG00000169692	AGPAT2	584.181	-1.01801	0.276189	-3.68592	0.000227874	0.00253383	1-acylglycerol-3-phosphate O-acyltransferase 2 (AGPAT2), transcript variant 1, mRNA.
ENSG00000064012	CASP8	6833.69	-1.1915	0.323339	-3.68499	0.000228709	0.00254053	caspase 8, apoptosis-related cysteine peptidase (CASP8), transcript variant E, mRNA.
ENSG00000135847	ACBD6	1163.58	0.561095	0.152269	3.6849	0.000228794	0.00254053	acyl-CoA binding domain containing 6 (ACBD6), mRNA.
ENSG00000163867	ZMYM6	1030.09	-0.867683	0.235578	-3.68321	0.000230312	0.00255403	zinc finger, MYM-type 6 (ZMYM6), mRNA.
ENSG00000166046	TCP11L2	3511.1	-1.21115	0.328833	-3.6832	0.000230329	0.00255403	t-complex 11, testis-specific-like 2 (TCP11L2), mRNA.
ENSG00000164687	FABP5	406.296	1.26639	0.343858	3.68288	0.000230615	0.00255452	fatty acid binding protein 5 (psoriasis-associated) (FABP5), mRNA.
ENSG00000185201	IFITM2	3852.77	-1.52364	0.413719	-3.68279	0.000230691	0.00255452	interferon induced transmembrane protein 2 (IFITM2), mRNA.
ENSG00000087266	SH3BP2	6751.54	-1.25498	0.34084	-3.68201	0.000231398	0.00256058	SH3-domain binding protein 2 (SH3BP2), transcript variant 2, mRNA.
ENSG00000081248	CACNA1S	4.41083	2.6107	0.709474	3.67977	0.000233447	0.00258146	calcium channel, voltage-dependent, L type, alpha 1S subunit (CACNA1S), mRNA.
ENSG00000137491	SLCO2B1	54.7163	-2.82243	0.767289	-3.67845	0.000234657	0.00259126	solute carrier organic anion transporter family, member 2B1 (SLCO2B1), transcript variant 2, mRNA.
ENSG00000176909	MAMSTR	64.4553	-1.20961	0.328823	-3.67862	0.000234503	0.00259126	MEF2 activating motif and SAP domain containing transcriptional regulator (MAMSTR), transcript variant 2, mRNA.
ENSG00000153113	CAST	8003.89	-1.02785	0.279489	-3.67761	0.000235429	0.00259459	calpastatin (CAST), transcript variant 11, mRNA.
ENSG00000181240	SLC25A41	4.39244	1.70088	0.462499	3.67759	0.000235445	0.00259459	solute carrier family 25, member 41 (SLC25A41), mRNA.
ENSG00000186812	ZNF397	1050.91	-1.06264	0.288932	-3.67783	0.00023523	0.00259459	zinc finger protein 397 (ZNF397), transcript variant 2, mRNA.
ENSG00000101132	PFDN4	775.093	1.00774	0.274102	3.67652	0.000236438	0.00260375	prefoldin subunit 4 (PFDN4), mRNA.
ENSG00000141580	WDR45B	2598.81	0.807077	0.219538	3.67625	0.000236686	0.00260468	WD repeat domain 45B (WDR45B), mRNA.
ENSG00000010438	PRSS3	11.3437	-1.85114	0.503644	-3.67548	0.000237398	0.00261018	protease, serine, 3 (PRSS3), transcript variant 3, mRNA.
ENSG00000185187	SIGIRR	1295.85	-0.937199	0.254995	-3.67536	0.000237512	0.00261018	single immunoglobulin and toll-interleukin 1 receptor (TIR) domain (SIGIRR), transcript variant 3, mRNA.
ENSG00000154889	MPPE1	732.611	-0.80285	0.218469	-3.6749	0.000237941	0.00261311	metallophosphoesterase 1 (MPPE1), transcript variant 5, non-coding RNA.
ENSG00000109321	AREG	69.104	-2.76545	0.752732	-3.67388	0.000238894	0.00262178	amphiregulin (AREG), mRNA.
ENSG00000180098	TRNAU1AP	853.214	-0.666255	0.181366	-3.67354	0.000239212	0.00262346	tRNA selenocysteine 1 associated protein 1 (TRNAU1AP), transcript variant 2, non-coding RNA.
ENSG00000106682	EIF4H	9389.55	0.89178	0.242772	3.67332	0.000239416	0.00262391	eukaryotic translation initiation factor 4H (EIF4H), transcript variant 1, mRNA.
ENSG00000134684	YARS	3750.78	0.938984	0.255746	3.67154	0.000241092	0.00264047	tyrosyl-tRNA synthetase (YARS), mRNA.
ENSG00000141068	KSR1	1329.58	-1.36624	0.372161	-3.6711	0.000241509	0.00264323	kinase suppressor of ras 1 (KSR1), mRNA.
ENSG00000142185	TRPM2	2965.63	-1.64063	0.446962	-3.67063	0.000241954	0.00264629	transient receptor potential cation channel, subfamily M, member 2 (TRPM2), transcript variant 1, mRNA.
ENSG00000148218	ALAD	1325.9	-1.07431	0.292813	-3.66891	0.000243582	0.00266228	aminolevulinate dehydratase (ALAD), mRNA.
ENSG00000149418	ST14	258.592	-2.43319	0.663252	-3.66858	0.000243903	0.00266397	suppression of tumorigenicity 14 (colon carcinoma) (ST14), mRNA.
ENSG00000101367	MAPRE1	5826.63	0.892109	0.243192	3.66833	0.000244145	0.00266479	microtubule-associated protein, RP/EB family, member 1 (MAPRE1), mRNA.
ENSG00000054219	LY75	886.789	-0.905268	0.246819	-3.66774	0.000244702	0.00266905	lymphocyte antigen 75 (LY75), mRNA.
ENSG00000154930	ACSS1	3681.36	-0.948708	0.258713	-3.66703	0.000245385	0.00267468	acyl-CoA synthetase short-chain family member 1 (ACSS1), transcript variant 3, mRNA.
ENSG00000148737	TCF7L2	757.771	-1.52759	0.416671	-3.66618	0.000246198	0.00268171	transcription factor 7-like 2 (T-cell specific, HMG-box) (TCF7L2), transcript variant 7, mRNA.
ENSG00000159216	RUNX1	8225.14	1.11444	0.304069	3.6651	0.000247245	0.00269129	runt-related transcription factor 1 (RUNX1), transcript variant 2, mRNA.
ENSG00000132554	RGS22	9.08902	2.26761	0.618772	3.6647	0.000247629	0.00269364	regulator of G-protein signaling 22 (RGS22), mRNA.
ENSG00000137265	IRF4	3915.54	2.05872	0.561867	3.66406	0.000248245	0.00269382	interferon regulatory factor 4 (IRF4), transcript variant 1, mRNA.
ENSG00000161944	ASGR2	34.383	-2.67382	0.729756	-3.66399	0.000248319	0.00269382	asialoglycoprotein receptor 2 (ASGR2), transcript variant 3, mRNA.
ENSG00000163191	S100A11	554.574	-2.0917	0.570876	-3.66402	0.000248288	0.00269382	S100 calcium binding protein A11 (S100A11), mRNA.
ENSG00000165025	SYK	7243.61	-0.88268	0.240905	-3.66401	0.000248294	0.00269382	spleen tyrosine kinase (SYK), transcript variant 1, mRNA.
ENSG00000204677	FAM153C	36.189	1.8245	0.497996	3.66368	0.000248621	0.00269527	family with sequence similarity 153, member C (FAM153C), non-coding RNA.
ENSG00000135046	ANXA1	5335.74	-1.84673	0.504105	-3.66338	0.000248907	0.00269655	annexin A1 (ANXA1), mRNA.
ENSG00000145945	FAM50B	60.8623	-1.93331	0.528177	-3.66036	0.000251865	0.00272675	family with sequence similarity 50, member B (FAM50B), mRNA.
ENSG00000109452	INPP4B	1768.06	-1.98687	0.542899	-3.65974	0.000252468	0.00273143	inositol polyphosphate-4-phosphatase, type II, 105kDa (INPP4B), transcript variant 2, mRNA.
ENSG00000173530	TNFRSF10D	984.405	-1.61735	0.441953	-3.65956	0.000252648	0.00273153	tumor necrosis factor receptor superfamily, member 10d, decoy with truncated death domain (TNFRSF10D), mRNA.
ENSG00000162517	PEF1	1158.66	-0.572675	0.156519	-3.65883	0.000253372	0.00273566	penta-EF-hand domain containing 1 (PEF1), transcript variant 3, non-coding RNA.
ENSG00000242220	TCP10L	10.9217	1.90366	0.520289	3.65885	0.00025335	0.00273566	t-complex 10-like (TCP10L), mRNA.
ENSG00000196588	MKL1	2000.87	0.943111	0.257789	3.65846	0.000253738	0.00273777	megakaryoblastic leukemia (translocation) 1 (MKL1), mRNA.
ENSG00000048991	R3HDM1	2212.07	0.674414	0.184577	3.65383	0.000258358	0.00278464	R3H domain containing 1 (R3HDM1), mRNA.
ENSG00000111319	SCNN1A	36.4392	-2.0288	0.555283	-3.65363	0.000258557	0.00278464	sodium channel, non-voltage-gated 1 alpha subunit (SCNN1A), transcript variant 3, mRNA.
ENSG00000135211	TMEM60	244.617	-1.16554	0.319011	-3.65359	0.000258604	0.00278464	transmembrane protein 60 (TMEM60), mRNA.
ENSG00000110665	C11orf21	1379.66	-1.62712	0.445471	-3.65259	0.00025961	0.0027936	chromosome 11 open reading frame 21 (C11orf21), transcript variant 1, mRNA.
ENSG00000110104	CCDC86	196.866	0.951004	0.260402	3.65206	0.000260146	0.00279561	coiled-coil domain containing 86 (CCDC86), mRNA.
ENSG00000177888	ZBTB41	1454.36	-0.743788	0.203653	-3.65223	0.000259974	0.00279561	zinc finger and BTB domain containing 41 (ZBTB41), mRNA.
ENSG00000008735	MAPK8IP2	12.4454	1.59594	0.437088	3.6513	0.000260913	0.00280197	mitogen-activated protein kinase 8 interacting protein 2 (MAPK8IP2), transcript variant 1, mRNA.
ENSG00000170627	GTSF1	176.395	-2.78364	0.762467	-3.65083	0.000261391	0.00280522	gametocyte specific factor 1 (GTSF1), mRNA.
ENSG00000102032	RENBP	435.762	-1.20146	0.329196	-3.64969	0.00026256	0.002814	renin binding protein (RENBP), mRNA.
ENSG00000142046	TMEM91	218.372	-1.17885	0.32299	-3.64981	0.000262432	0.002814	transmembrane protein 91 (TMEM91), transcript variant 2, mRNA.
ENSG00000062716	VMP1	5621.71	-1.19071	0.326329	-3.6488	0.000263469	0.00282104	vacuole membrane protein 1 (VMP1), mRNA.
ENSG00000255221	CARD17	19.745	-2.4443	0.669909	-3.6487	0.00026357	0.00282104	caspase recruitment domain family, member 17 (CARD17), mRNA.
ENSG00000198879	SFMBT2	5454.76	-1.25275	0.343364	-3.64847	0.000263809	0.00282171	Scm-like with four mbt domains 2 (SFMBT2), transcript variant 2, mRNA.
ENSG00000173275	ZNF449	279.611	-1.21116	0.332008	-3.648	0.000264292	0.00282499	zinc finger protein 449 (ZNF449), mRNA.
ENSG00000151065	DCP1B	326.695	-1.02475	0.280932	-3.64766	0.000264641	0.00282514	decapping mRNA 1B (DCP1B), mRNA.
ENSG00000165185	KIAA1958	773.25	1.58627	0.434877	3.64764	0.000264658	0.00282514	KIAA1958 (KIAA1958), mRNA.
ENSG00000161921	CXCL16	237.45	-2.08678	0.572123	-3.64743	0.000264876	0.00282558	chemokine (C-X-C motif) ligand 16 (CXCL16), transcript variant 1, mRNA.
ENSG00000106628	POLD2	1585.33	1.02711	0.281707	3.646	0.000266355	0.00283946	polymerase (DNA directed), delta 2, accessory subunit (POLD2), transcript variant 3, mRNA.
ENSG00000143126	CELSR2	546.531	1.79464	0.492285	3.64554	0.000266832	0.00284266	cadherin, EGF LAG seven-pass G-type receptor 2 (CELSR2), mRNA.
ENSG00000167971	CASKIN1	8.77428	1.49528	0.410399	3.64348	0.000268977	0.0028636	CASK interacting protein 1 (CASKIN1), mRNA.
ENSG00000099204	ABLIM1	2968.38	-1.64593	0.451786	-3.64317	0.000269303	0.00286517	actin binding LIM protein 1 (ABLIM1), transcript variant 4, mRNA.
ENSG00000163536	SERPINI1	215.066	1.84627	0.506844	3.64268	0.000269816	0.00286873	serpin peptidase inhibitor, clade I (neuroserpin), member 1 (SERPINI1), transcript variant 2, mRNA.
ENSG00000183354	KIAA2026	3442.18	-0.618606	0.169834	-3.64242	0.000270088	0.00286971	KIAA2026 (KIAA2026), mRNA.
ENSG00000161544	CYGB	1535.31	-2.2153	0.608266	-3.64199	0.000270537	0.00287228	cytoglobin (CYGB), mRNA.
ENSG00000170222	ADPRM	796.588	-0.932352	0.256011	-3.64185	0.000270688	0.00287228	ADP-ribose/CDP-alcohol diphosphatase, manganese-dependent (ADPRM), mRNA.
ENSG00000128617	OPN1SW	33.687	1.1604	0.318672	3.64136	0.000271199	0.00287578	opsin 1 (cone pigments), short-wave-sensitive (OPN1SW), mRNA.
ENSG00000168610	STAT3	6262.12	-1.05744	0.290494	-3.64016	0.000272473	0.00288738	signal transducer and activator of transcription 3 (acute-phase response factor) (STAT3), transcript variant 1, mRNA.
ENSG00000123353	ORMDL2	243.006	-0.641006	0.176169	-3.63859	0.000274134	0.00290114	ORM1-like 2 (S. cerevisiae) (ORMDL2), mRNA.
ENSG00000197057	DTHD1	262.353	-2.16454	0.594882	-3.6386	0.000274122	0.00290114	death domain containing 1 (DTHD1), transcript variant 2, non-coding RNA.
ENSG00000137193	PIM1	6158.41	-1.51415	0.416418	-3.63613	0.000276769	0.0029271	pim-1 oncogene (PIM1), transcript variant 1, mRNA.
ENSG00000162407	PPAP2B	136.699	-2.64153	0.726616	-3.63539	0.000277564	0.00293163	phosphatidic acid phosphatase type 2B (PPAP2B), mRNA.
ENSG00000196220	SRGAP3	224.476	2.03188	0.558892	3.63555	0.000277393	0.00293163	SLIT-ROBO Rho GTPase activating protein 3 (SRGAP3), transcript variant 1, mRNA.
ENSG00000185737	NRG3	95.3611	3.26221	0.897671	3.63408	0.000278976	0.0029446	neuregulin 3 (NRG3), transcript variant 1, mRNA.
ENSG00000100453	GZMB	848.513	-2.27914	0.627418	-3.63258	0.000280605	0.00295849	granzyme B (granzyme 2, cytotoxic T-lymphocyte-associated serine esterase 1) (GZMB), mRNA.
ENSG00000128872	TMOD2	1856.32	-1.53356	0.422174	-3.63253	0.000280661	0.00295849	tropomodulin 2 (neuronal) (TMOD2), transcript variant 1, mRNA.
ENSG00000112293	GPLD1	144.685	1.19153	0.328038	3.63229	0.000280918	0.00295925	glycosylphosphatidylinositol specific phospholipase D1 (GPLD1), mRNA.
ENSG00000131795	RBM8A	2663.36	-0.574213	0.158124	-3.6314	0.000281889	0.00296752	RNA binding motif protein 8A (RBM8A), mRNA.
ENSG00000163568	AIM2	189.228	-2.06549	0.568851	-3.63098	0.000282346	0.00297039	absent in melanoma 2 (AIM2), mRNA.
ENSG00000184208	C22orf46	228.104	-1.02733	0.283089	-3.62899	0.000284537	0.00299147	chromosome 22 open reading frame 46 (C22orf46), mRNA.
ENSG00000246705	H2AFJ	643.688	-1.20334	0.331755	-3.62719	0.000286526	0.0030104	H2A histone family, member J (H2AFJ), transcript variant 2, non-coding RNA.
ENSG00000132010	ZNF20	57.6739	1.22268	0.337185	3.62613	0.000287697	0.00302072	zinc finger protein 20 (ZNF20), transcript variant 2, mRNA.
ENSG00000141934	PPAP2C	7.28494	2.16054	0.596339	3.62301	0.00029119	0.00305539	phosphatidic acid phosphatase type 2C (PPAP2C), transcript variant 3, mRNA.
ENSG00000124225	PMEPA1	110.747	2.41321	0.666174	3.6225	0.000291773	0.0030575	prostate transmembrane protein, androgen induced 1 (PMEPA1), transcript variant 5, mRNA.
ENSG00000163376	KBTBD8	1189.14	-1.66803	0.460455	-3.62257	0.000291693	0.0030575	kelch repeat and BTB (POZ) domain containing 8 (KBTBD8), mRNA.
ENSG00000135525	MAP7	134.164	-2.20387	0.608711	-3.62056	0.000293972	0.00307853	microtubule-associated protein 7 (MAP7), transcript variant 6, mRNA.
ENSG00000154016	GRAP	173.87	-1.16877	0.322867	-3.61998	0.000294622	0.00308333	GRB2-related adaptor protein (GRAP), mRNA.
ENSG00000147065	MSN	27885.4	-0.90643	0.250495	-3.61856	0.000296247	0.0030983	moesin (MSN), mRNA.
ENSG00000117151	CTBS	1212.98	-0.885356	0.24473	-3.61769	0.000297245	0.00310671	chitobiase, di-N-acetyl- (CTBS), mRNA.
ENSG00000009780	FAM76A	867.028	-0.669313	0.185079	-3.61636	0.000298773	0.00311253	family with sequence similarity 76, member A (FAM76A), transcript variant 3, mRNA.
ENSG00000087995	METTL2A	365.756	0.69678	0.192673	3.61638	0.000298748	0.00311253	methyltransferase like 2A (METTL2A), mRNA.
ENSG00000101146	RAE1	1786.03	0.85866	0.237423	3.61658	0.000298519	0.00311253	RAE1 RNA export 1 homolog (S. pombe) (RAE1), transcript variant 1, mRNA.
ENSG00000249437	NAIP	284.361	-1.43318	0.3963	-3.6164	0.000298725	0.00311253	NLR family, apoptosis inhibitory protein (NAIP), transcript variant 2, mRNA.
ENSG00000249931	GOLGA8K	24.8762	-2.25539	0.623573	-3.61689	0.000298164	0.00311253	NA
ENSG00000091622	PITPNM3	30.2618	1.37251	0.379588	3.61579	0.000299429	0.00311531	PITPNM family member 3 (PITPNM3), transcript variant 2, mRNA.
ENSG00000121680	PEX16	1045.7	-0.723343	0.200044	-3.61593	0.000299277	0.00311531	peroxisomal biogenesis factor 16 (PEX16), transcript variant 1, mRNA.
ENSG00000117594	HSD11B1	17.873	-2.01067	0.556339	-3.61411	0.000301381	0.00313155	hydroxysteroid (11-beta) dehydrogenase 1 (HSD11B1), transcript variant 2, mRNA.
ENSG00000123560	PLP1	13.2459	2.05485	0.568562	3.61412	0.000301374	0.00313155	proteolipid protein 1 (PLP1), transcript variant 3, mRNA.
ENSG00000117560	FASLG	59.3499	-2.43345	0.673441	-3.61346	0.000302137	0.00313737	Fas ligand (TNF superfamily, member 6) (FASLG), mRNA.
ENSG00000160679	CHTOP	3467.99	-0.451189	0.124925	-3.61167	0.000304232	0.00315687	chromatin target of PRMT1 (CHTOP), transcript variant 3, mRNA.
ENSG00000198223	CSF2RA	265.879	-2.24163	0.620689	-3.61152	0.00030441	0.00315687	colony stimulating factor 2 receptor, alpha, low-affinity (granulocyte-macrophage) (CSF2RA), transcript variant 9, mRNA.
ENSG00000170545	SMAGP	562.555	-1.14894	0.31827	-3.60994	0.00030627	0.00317411	small cell adhesion glycoprotein (SMAGP), transcript variant 2, mRNA.
ENSG00000234511	C5orf58	166.761	-1.47142	0.407679	-3.60926	0.000307071	0.00318035	chromosome 5 open reading frame 58 (C5orf58), mRNA.
ENSG00000168872	DDX19A	1557.82	0.430973	0.119462	3.60761	0.000309028	0.00319855	DEAD (Asp-Glu-Ala-Asp) box polypeptide 19A (DDX19A), mRNA.
ENSG00000130822	PNCK	4.48526	1.9558	0.542499	3.60517	0.000311943	0.00322663	pregnancy up-regulated non-ubiquitously expressed CaM kinase (PNCK), transcript variant 2, mRNA.
ENSG00000102678	FGF9	58.9096	2.43389	0.675439	3.60342	0.000314058	0.00324641	fibroblast growth factor 9 (glia-activating factor) (FGF9), mRNA.
ENSG00000130164	LDLR	2255.66	-1.66798	0.462918	-3.60319	0.000314335	0.00324718	low density lipoprotein receptor (LDLR), transcript variant 2, mRNA.
ENSG00000180448	HMHA1	11325.6	-0.876028	0.243144	-3.60293	0.000314656	0.0032484	histocompatibility (minor) HA-1 (HMHA1), transcript variant 2, mRNA.
ENSG00000123700	KCNJ2	429.483	2.79039	0.774542	3.60264	0.000315006	0.00324992	potassium inwardly-rectifying channel, subfamily J, member 2 (KCNJ2), mRNA.
ENSG00000175548	ALG10B	469.879	-0.925243	0.256878	-3.60188	0.000315922	0.00325727	ALG10B, alpha-1,2-glucosyltransferase (ALG10B), mRNA.
ENSG00000108591	DRG2	1402.97	-0.584984	0.162453	-3.60093	0.00031708	0.00326711	developmentally regulated GTP binding protein 2 (DRG2), mRNA.
ENSG00000134539	KLRD1	666.677	-2.09027	0.580538	-3.60057	0.000317516	0.0032695	killer cell lectin-like receptor subfamily D, member 1 (KLRD1), transcript variant 3, mRNA.
ENSG00000079263	SP140	1039.81	-1.716	0.476793	-3.59905	0.000319382	0.0032866	SP140 nuclear body protein (SP140), transcript variant 2, mRNA.
ENSG00000105219	CNTD2	32.3281	1.85183	0.514741	3.5976	0.000321164	0.00330281	cyclin N-terminal domain containing 2 (CNTD2), transcript variant 2, mRNA.
ENSG00000116266	STXBP3	2769.14	-0.561207	0.156005	-3.59737	0.000321451	0.00330364	syntaxin binding protein 3 (STXBP3), mRNA.
ENSG00000173540	GMPPB	23.5891	-1.40365	0.390283	-3.5965	0.00032253	0.0033126	GDP-mannose pyrophosphorylase B (GMPPB), transcript variant 2, mRNA.
ENSG00000089060	SLC8B1	1213.6	-1.18258	0.328846	-3.59614	0.000322979	0.00331509	NA
ENSG00000138115	CYP2C8	33.8723	1.83087	0.509158	3.59587	0.000323307	0.00331601	cytochrome P450, family 2, subfamily C, polypeptide 8 (CYP2C8), transcript variant 4, mRNA.
ENSG00000178409	BEND3	308.592	1.06231	0.295437	3.59573	0.000323483	0.00331601	BEN domain containing 3 (BEND3), mRNA.
ENSG00000089022	MAPKAPK5	1749.82	0.542271	0.150864	3.59444	0.000325093	0.00333038	mitogen-activated protein kinase-activated protein kinase 5 (MAPKAPK5), transcript variant 1, mRNA.
ENSG00000163154	TNFAIP8L2	302.639	-1.89508	0.527554	-3.59221	0.000327883	0.00335681	tumor necrosis factor, alpha-induced protein 8-like 2 (TNFAIP8L2), mRNA.
ENSG00000129226	CD68	6.2294	-2.73898	0.762601	-3.59163	0.00032862	0.00336221	CD68 molecule (CD68), transcript variant 1, mRNA.
ENSG00000000457	SCYL3	683.307	-0.86101	0.239758	-3.59116	0.000329207	0.00336607	SCY1-like 3 (S. cerevisiae) (SCYL3), transcript variant 1, mRNA.
ENSG00000070190	DAPP1	1574.55	-1.1433	0.318388	-3.5909	0.00032954	0.00336733	dual adaptor of phosphotyrosine and 3-phosphoinositides (DAPP1), mRNA.
ENSG00000114019	AMOTL2	18.6597	-2.6861	0.748347	-3.58938	0.000331466	0.00338484	angiomotin like 2 (AMOTL2), mRNA.
ENSG00000127990	SGCE	124.08	-2.3776	0.662454	-3.58907	0.000331856	0.00338555	sarcoglycan, epsilon (SGCE), transcript variant 1, mRNA.
ENSG00000170100	ZNF778	231.153	0.696178	0.193976	3.58899	0.000331958	0.00338555	zinc finger protein 778 (ZNF778), transcript variant 1, mRNA.
ENSG00000140092	FBLN5	88.513	-2.26871	0.632278	-3.58815	0.000333029	0.00339431	fibulin 5 (FBLN5), mRNA.
ENSG00000075213	SEMA3A	62.5425	2.69349	0.750727	3.58785	0.00033342	0.00339614	sema domain, immunoglobulin domain (Ig), short basic domain, secreted, (semaphorin) 3A (SEMA3A), mRNA.
ENSG00000184530	C6orf58	8.27571	1.54766	0.431433	3.58725	0.000334178	0.00340169	chromosome 6 open reading frame 58 (C6orf58), mRNA.
ENSG00000143870	PDIA6	4487.55	0.863741	0.240801	3.58695	0.000334566	0.00340348	protein disulfide isomerase family A, member 6 (PDIA6), mRNA.
ENSG00000105723	GSK3A	570.05	-0.499325	0.139244	-3.58596	0.000335835	0.00341422	glycogen synthase kinase 3 alpha (GSK3A), mRNA.
ENSG00000095015	MAP3K1	6298.93	1.2779	0.356535	3.58421	0.000338099	0.00343505	mitogen-activated protein kinase kinase kinase 1, E3 ubiquitin protein ligase (MAP3K1), mRNA.
ENSG00000072694	FCGR2B	161.264	-2.22614	0.621133	-3.584	0.000338366	0.00343559	Fc fragment of IgG, low affinity IIb, receptor (CD32) (FCGR2B), transcript variant 3, mRNA.
ENSG00000173401	GLIPR1L1	48.7235	-1.94947	0.544011	-3.58352	0.000339001	0.00343985	GLI pathogenesis-related 1 like 1 (GLIPR1L1), mRNA.
ENSG00000105376	ICAM5	30.7181	-2.1716	0.606481	-3.58066	0.000342731	0.00347335	intercellular adhesion molecule 5, telencephalin (ICAM5), mRNA.
ENSG00000155368	DBI	2831.62	1.10328	0.308123	3.58065	0.000342737	0.00347335	diazepam binding inhibitor (GABA receptor modulator, acyl-CoA binding protein) (DBI), transcript variant 5, mRNA.
ENSG00000170989	S1PR1	1799.15	-1.85535	0.518607	-3.57756	0.000346818	0.00351249	sphingosine-1-phosphate receptor 1 (S1PR1), mRNA.
ENSG00000224389	C4B	14.2212	-1.5668	0.437979	-3.57735	0.000347093	0.00351305	complement component 4B (Chido blood group) (C4B), mRNA.
ENSG00000161298	ZNF382	228.528	1.29046	0.360824	3.57642	0.000348328	0.00352333	zinc finger protein 382 (ZNF382), transcript variant 2, mRNA.
ENSG00000138378	STAT4	950.784	-1.79643	0.502439	-3.57542	0.000349663	0.0035346	signal transducer and activator of transcription 4 (STAT4), transcript variant 2, mRNA.
ENSG00000111796	KLRB1	574.614	-1.69178	0.473202	-3.57518	0.000349993	0.00353468	killer cell lectin-like receptor subfamily B, member 1 (KLRB1), mRNA.
ENSG00000224689	ZNF812	14.3603	-1.51399	0.423483	-3.57509	0.000350113	0.00353468	zinc finger protein 812 (ZNF812), mRNA.
ENSG00000118985	ELL2	2740.93	-1.68406	0.471143	-3.57441	0.000351023	0.00353981	elongation factor, RNA polymerase II, 2 (ELL2), mRNA.
ENSG00000188026	RILPL1	71.2784	-1.60361	0.448639	-3.57438	0.000351063	0.00353981	Rab interacting lysosomal protein-like 1 (RILPL1), mRNA.
ENSG00000213928	IRF9	659.982	-1.42439	0.398537	-3.57405	0.000351503	0.00354201	interferon regulatory factor 9 (IRF9), mRNA.
ENSG00000232859	LYRM9	117.76	-1.27295	0.356189	-3.57381	0.000351827	0.00354305	LYR motif containing 9 (LYRM9), mRNA.
ENSG00000198053	SIRPA	613.181	-2.06795	0.578792	-3.57286	0.0003531	0.00355364	signal-regulatory protein alpha (SIRPA), transcript variant 1, mRNA.
ENSG00000162482	AKR7A3	42.8615	1.54465	0.432504	3.57141	0.000355065	0.00357117	aldo-keto reductase family 7, member A3 (aflatoxin aldehyde reductase) (AKR7A3), mRNA.
ENSG00000126264	HCST	993.855	-1.24036	0.347409	-3.57031	0.000356554	0.0035839	hematopoietic cell signal transducer (HCST), transcript variant 1, mRNA.
ENSG00000137727	ARHGAP20	13.4265	2.11535	0.592617	3.56951	0.000357656	0.00359162	Rho GTPase activating protein 20 (ARHGAP20), transcript variant 4, mRNA.
ENSG00000164978	NUDT2	247.114	-0.845992	0.237011	-3.56942	0.000357772	0.00359162	nudix (nucleoside diphosphate linked moiety X)-type motif 2 (NUDT2), transcript variant 2, mRNA.
ENSG00000075618	FSCN1	909.139	-1.75072	0.490663	-3.56807	0.000359617	0.00360563	fascin homolog 1, actin-bundling protein (Strongylocentrotus purpuratus) (FSCN1), mRNA.
ENSG00000124813	RUNX2	1278.03	-2.1666	0.607197	-3.5682	0.000359445	0.00360563	runt-related transcription factor 2 (RUNX2), transcript variant 1, mRNA.
ENSG00000089335	ZNF302	1506.96	-0.864892	0.242484	-3.5668	0.000361366	0.00362089	zinc finger protein 302 (ZNF302), transcript variant 1, mRNA.
ENSG00000117305	HMGCL	463.282	-0.838848	0.235197	-3.56658	0.000361672	0.0036217	3-hydroxymethyl-3-methylglutaryl-CoA lyase (HMGCL), nuclear gene encoding mitochondrial protein, transcript variant 2, mRNA.
ENSG00000198171	DDRGK1	827.736	0.485754	0.136226	3.56579	0.000362756	0.00363028	DDRGK domain containing 1 (DDRGK1), mRNA.
ENSG00000141574	SECTM1	205.566	-2.12279	0.595431	-3.56514	0.000363664	0.0036366	secreted and transmembrane 1 (SECTM1), mRNA.
ENSG00000198730	CTR9	2464.82	-0.703289	0.197283	-3.56486	0.000364045	0.0036366	Ctr9, Paf1/RNA polymerase II complex component, homolog (S. cerevisiae) (CTR9), mRNA.
ENSG00000213930	GALT	661.191	-0.776768	0.217897	-3.56485	0.000364069	0.0036366	galactose-1-phosphate uridylyltransferase (GALT), transcript variant 1, mRNA.
ENSG00000167996	FTH1	3478.96	-1.57527	0.441953	-3.56434	0.000364772	0.00364135	ferritin, heavy polypeptide 1 (FTH1), mRNA.
ENSG00000137463	MGARP	5.75381	1.65718	0.464969	3.56407	0.000365149	0.00364284	mitochondria-localized glutamic acid-rich protein (MGARP), nuclear gene encoding mitochondrial protein, mRNA.
ENSG00000179097	HTR1F	91.9932	-2.65655	0.745534	-3.56329	0.00036624	0.00365145	5-hydroxytryptamine (serotonin) receptor 1F, G protein-coupled (HTR1F), mRNA.
ENSG00000189013	KIR2DL4	15.5743	-2.43282	0.683037	-3.56177	0.000368369	0.0036704	killer cell immunoglobulin-like receptor, two domains, long cytoplasmic tail, 4 (KIR2DL4), transcript variant 1, mRNA.
ENSG00000073605	GSDMB	1373.04	-1.35789	0.381295	-3.56126	0.000369083	0.00367496	gasdermin B (GSDMB), transcript variant 1, mRNA.
ENSG00000146859	TMEM140	1105.65	-1.20147	0.337385	-3.56111	0.000369287	0.00367496	transmembrane protein 140 (TMEM140), mRNA.
ENSG00000173889	PHC3	8938.56	-0.787023	0.221026	-3.56077	0.000369774	0.00367752	polyhomeotic homolog 3 (Drosophila) (PHC3), mRNA.
ENSG00000027001	MIPEP	328.373	0.711055	0.199787	3.55906	0.000372186	0.00369742	mitochondrial intermediate peptidase (MIPEP), nuclear gene encoding mitochondrial protein, mRNA.
ENSG00000163599	CTLA4	218.192	-2.50121	0.70278	-3.55902	0.000372236	0.00369742	cytotoxic T-lymphocyte-associated protein 4 (CTLA4), transcript variant 1, mRNA.
ENSG00000198574	SH2D1B	170.679	-2.21337	0.622142	-3.55766	0.000374169	0.00371432	SH2 domain containing 1B (SH2D1B), mRNA.
ENSG00000111790	FGFR1OP2	3768.12	-0.861384	0.242208	-3.55639	0.000375989	0.00373007	FGFR1 oncogene partner 2 (FGFR1OP2), transcript variant 3, mRNA.
ENSG00000134812	GIF	10.9629	2.29928	0.646746	3.55516	0.000377756	0.00374424	gastric intrinsic factor (vitamin B synthesis) (GIF), mRNA.
ENSG00000175040	CHST2	786.464	-1.71286	0.481808	-3.55507	0.000377884	0.00374424	carbohydrate (N-acetylglucosamine-6-O) sulfotransferase 2 (CHST2), mRNA.
ENSG00000143545	RAB13	730.04	-1.24473	0.350241	-3.55393	0.000379527	0.00375819	RAB13, member RAS oncogene family (RAB13), transcript variant 2, mRNA.
ENSG00000079739	PGM1	575.691	1.4909	0.419562	3.55347	0.00038018	0.00376	phosphoglucomutase 1 (PGM1), transcript variant 1, mRNA.
ENSG00000163444	TMEM183A	3334.48	0.851465	0.239608	3.55358	0.000380026	0.00376	transmembrane protein 183A (TMEM183A), mRNA.
ENSG00000110077	MS4A6A	687.93	-2.25243	0.634086	-3.55224	0.000381962	0.0037753	membrane-spanning 4-domains, subfamily A, member 6A (MS4A6A), transcript variant 3, mRNA.
ENSG00000198369	SPRED2	360.708	1.88626	0.531121	3.55148	0.000383077	0.00378397	sprouty-related, EVH1 domain containing 2 (SPRED2), transcript variant 2, mRNA.
ENSG00000215529	EFCAB8	32.4099	1.54034	0.433896	3.55003	0.000385191	0.00380252	NA
ENSG00000205765	C5orf51	1139.72	0.95486	0.2691	3.54835	0.000387659	0.00382452	chromosome 5 open reading frame 51 (C5orf51), mRNA.
ENSG00000120885	CLU	197.269	-2.09653	0.590917	-3.54793	0.000388274	0.00382587	clusterin (CLU), transcript variant 3, non-coding RNA.
ENSG00000143321	HDGF	8050.4	0.943827	0.266021	3.54795	0.000388244	0.00382587	hepatoma-derived growth factor (HDGF), transcript variant 3, mRNA.
ENSG00000108262	GIT1	1742.36	0.57932	0.163335	3.54682	0.000389913	0.00383966	G protein-coupled receptor kinase interacting ArfGAP 1 (GIT1), transcript variant 1, mRNA.
ENSG00000111348	ARHGDIB	24936.7	-0.760783	0.214584	-3.54539	0.000392033	0.00385817	Rho GDP dissociation inhibitor (GDI) beta (ARHGDIB), mRNA.
ENSG00000143631	FLG	8.46278	2.54722	0.718582	3.54479	0.00039293	0.00386462	filaggrin (FLG), mRNA.
ENSG00000203710	CR1	1182.91	-2.01772	0.569279	-3.54433	0.000393605	0.00386696	complement component (3b/4b) receptor 1 (Knops blood group) (CR1), transcript variant F, mRNA.
ENSG00000206190	ATP10A	2171.45	-1.81785	0.512894	-3.5443	0.000393651	0.00386696	ATPase, class V, type 10A (ATP10A), mRNA.
ENSG00000188636	LDOC1L	723.364	1.62688	0.459045	3.54405	0.000394025	0.00386825	leucine zipper, down-regulated in cancer 1-like (LDOC1L), mRNA.
ENSG00000145703	IQGAP2	7270.56	-0.888237	0.250715	-3.54281	0.000395883	0.00388412	IQ motif containing GTPase activating protein 2 (IQGAP2), mRNA.
ENSG00000101365	IDH3B	2170.94	0.616231	0.173979	3.54198	0.000397134	0.003894	isocitrate dehydrogenase 3 (NAD+) beta (IDH3B), nuclear gene encoding mitochondrial protein, transcript variant 1, mRNA.
ENSG00000120451	SNX19	3965.51	-0.751287	0.212159	-3.54115	0.000398392	0.00390395	sorting nexin 19 (SNX19), mRNA.
ENSG00000112195	TREML2	434.653	-1.79716	0.507538	-3.54094	0.000398708	0.00390465	triggering receptor expressed on myeloid cells-like 2 (TREML2), mRNA.
ENSG00000142166	IFNAR1	2802.31	-0.844278	0.238496	-3.54001	0.000400114	0.00391366	interferon (alpha, beta and omega) receptor 1 (IFNAR1), mRNA.
ENSG00000174946	GPR171	370.905	-1.96858	0.556094	-3.54001	0.000400116	0.00391366	G protein-coupled receptor 171 (GPR171), mRNA.
ENSG00000129990	SYT5	9.40927	2.14804	0.606862	3.53959	0.000400754	0.00391751	synaptotagmin V (SYT5), mRNA.
ENSG00000100764	PSMC1	2435.06	0.584223	0.165186	3.53676	0.000405062	0.00395479	proteasome (prosome, macropain) 26S subunit, ATPase, 1 (PSMC1), mRNA.
ENSG00000117586	TNFSF4	2479.4	-1.98702	0.561797	-3.5369	0.000404846	0.00395479	tumor necrosis factor (ligand) superfamily, member 4 (TNFSF4), mRNA.
ENSG00000132964	CDK8	679.335	0.646022	0.182671	3.53653	0.000405424	0.00395591	cyclin-dependent kinase 8 (CDK8), mRNA.
ENSG00000121067	SPOP	2100.73	-0.836787	0.236656	-3.53588	0.000406416	0.00396317	speckle-type POZ protein (SPOP), transcript variant 6, mRNA.
ENSG00000116133	DHCR24	153.843	-2.35118	0.665124	-3.53495	0.000407855	0.00397236	24-dehydrocholesterol reductase (DHCR24), mRNA.
ENSG00000124243	BCAS4	594.926	1.17568	0.332579	3.53504	0.000407715	0.00397236	breast carcinoma amplified sequence 4 (BCAS4), transcript variant 3, mRNA.
ENSG00000125844	RRBP1	2978.39	1.08619	0.307337	3.53422	0.000408988	0.00398098	ribosome binding protein 1 (RRBP1), transcript variant 2, mRNA.
ENSG00000155659	VSIG4	85.0818	-2.38477	0.674819	-3.53394	0.000409409	0.00398266	V-set and immunoglobulin domain containing 4 (VSIG4), transcript variant 1, mRNA.
ENSG00000112473	SLC39A7	1106.51	0.563325	0.159439	3.53318	0.0004106	0.00399182	solute carrier family 39 (zinc transporter), member 7 (SLC39A7), transcript variant 2, mRNA.
ENSG00000008513	ST3GAL1	5989.9	-0.850003	0.240616	-3.53261	0.000411478	0.00399792	ST3 beta-galactoside alpha-2,3-sialyltransferase 1 (ST3GAL1), transcript variant 2, mRNA.
ENSG00000133067	LGR6	650.552	2.49547	0.706574	3.53178	0.000412767	0.00400802	leucine-rich repeat containing G protein-coupled receptor 6 (LGR6), transcript variant 2, mRNA.
ENSG00000168995	SIGLEC7	18.1486	-2.46133	0.697318	-3.52972	0.000416003	0.00403699	sialic acid binding Ig-like lectin 7 (SIGLEC7), transcript variant 1, mRNA.
ENSG00000204389	HSPA1A	724.706	-1.77609	0.503243	-3.5293	0.000416661	0.00404093	heat shock 70kDa protein 1A (HSPA1A), mRNA.
ENSG00000204839	MROH6	291.547	-1.42525	0.404014	-3.52772	0.000419147	0.00406258	maestro heat-like repeat family member 6 (MROH6), mRNA.
ENSG00000100814	CCNB1IP1	1833.78	0.802468	0.227501	3.52732	0.000419785	0.00406631	cyclin B1 interacting protein 1, E3 ubiquitin protein ligase (CCNB1IP1), transcript variant 1, mRNA.
ENSG00000116254	CHD5	61.5925	1.95797	0.555208	3.52656	0.000420996	0.00407557	chromodomain helicase DNA binding protein 5 (CHD5), mRNA.
ENSG00000187902	SHISA7	23.1417	2.15953	0.612469	3.52595	0.000421965	0.00408248	shisa homolog 7 (Xenopus laevis) (SHISA7), mRNA.
ENSG00000156127	BATF	247.387	-1.68326	0.477426	-3.5257	0.000422367	0.0040839	basic leucine zipper transcription factor, ATF-like (BATF), mRNA.
ENSG00000170890	PLA2G1B	4.88334	2.12933	0.604045	3.52512	0.000423288	0.00409034	phospholipase A2, group IB (pancreas) (PLA2G1B), mRNA.
ENSG00000099901	RANBP1	2462.21	0.900779	0.255571	3.52457	0.000424165	0.00409387	RAN binding protein 1 (RANBP1), mRNA.
ENSG00000140718	FTO	1550.61	0.576103	0.16345	3.52465	0.000424039	0.00409387	fat mass and obesity associated (FTO), mRNA.
ENSG00000160588	MPZL3	358.514	-1.74603	0.495446	-3.52415	0.000424848	0.00409745	myelin protein zero-like 3 (MPZL3), mRNA.
ENSG00000215912	TTC34	32.279	-1.79433	0.50917	-3.52402	0.000425048	0.00409745	tetratricopeptide repeat domain 34 (TTC34), mRNA.
ENSG00000160200	CBS	64.881	1.9023	0.539844	3.5238	0.000425401	0.00409839	cystathionine-beta-synthase (CBS), transcript variant 2, mRNA.
ENSG00000172046	USP19	2536.19	-0.467117	0.132641	-3.52167	0.000428845	0.00412908	ubiquitin specific peptidase 19 (USP19), transcript variant 2, mRNA.
ENSG00000075340	ADD2	1037.13	2.09665	0.59545	3.52112	0.000429724	0.00413506	adducin 2 (beta) (ADD2), transcript variant 5, mRNA.
ENSG00000108344	PSMD3	2762.67	0.561628	0.159517	3.52081	0.000430237	0.00413751	proteasome (prosome, macropain) 26S subunit, non-ATPase, 3 (PSMD3), mRNA.
ENSG00000115919	KYNU	249.414	-2.18007	0.619263	-3.52043	0.000430849	0.00413843	kynureninase (KYNU), transcript variant 2, mRNA.
ENSG00000168710	AHCYL1	2601.39	0.723057	0.205388	3.52044	0.000430824	0.00413843	adenosylhomocysteinase-like 1 (AHCYL1), transcript variant 1, mRNA.
ENSG00000137726	FXYD6	44.4841	-2.75366	0.782426	-3.51939	0.000432548	0.00415226	FXYD domain containing ion transport regulator 6 (FXYD6), transcript variant 4, mRNA.
ENSG00000119280	C1orf198	214.454	1.66625	0.473531	3.51878	0.000433544	0.00415932	chromosome 1 open reading frame 198 (C1orf198), transcript variant 3, mRNA.
ENSG00000121774	KHDRBS1	6318.58	0.556382	0.158142	3.51824	0.000434415	0.00416518	KH domain containing, RNA binding, signal transduction associated 1 (KHDRBS1), transcript variant 1, mRNA.
ENSG00000079246	XRCC5	15151.6	0.559554	0.159057	3.51795	0.000434897	0.00416731	X-ray repair complementing defective repair in Chinese hamster cells 5 (double-strand-break rejoining) (XRCC5), mRNA.
ENSG00000131069	ACSS2	697.198	-0.90723	0.257983	-3.51663	0.000437066	0.00418442	acyl-CoA synthetase short-chain family member 2 (ACSS2), transcript variant 1, mRNA.
ENSG00000177989	ODF3B	250.754	-2.08971	0.59425	-3.51654	0.000437205	0.00418442	outer dense fiber of sperm tails 3B (ODF3B), mRNA.
ENSG00000146282	RARS2	1365.56	-0.541524	0.154036	-3.51558	0.000438801	0.00419718	arginyl-tRNA synthetase 2, mitochondrial (RARS2), nuclear gene encoding mitochondrial protein, mRNA.
ENSG00000163517	HDAC11	114.82	-1.31396	0.373851	-3.51466	0.000440315	0.00420664	histone deacetylase 11 (HDAC11), transcript variant 1, mRNA.
ENSG00000174796	THAP6	549.993	-0.715464	0.203559	-3.51477	0.000440127	0.00420664	THAP domain containing 6 (THAP6), mRNA.
ENSG00000163382	APOA1BP	850.204	0.872242	0.248192	3.51438	0.000440788	0.00420865	apolipoprotein A-I binding protein (APOA1BP), mRNA.
ENSG00000177189	RPS6KA3	6244.88	-0.78622	0.223726	-3.51422	0.000441055	0.00420868	ribosomal protein S6 kinase, 90kDa, polypeptide 3 (RPS6KA3), mRNA.
ENSG00000115875	SRSF7	9980.89	-0.673466	0.19168	-3.51349	0.000442262	0.00421769	serine/arginine-rich splicing factor 7 (SRSF7), transcript variant 1, mRNA.
ENSG00000148057	IDNK	252.297	-0.758543	0.215965	-3.51234	0.000444186	0.00423351	idnK, gluconokinase homolog (E. coli) (IDNK), transcript variant 4, non-coding RNA.
ENSG00000170899	GSTA4	90.7663	-1.49677	0.426179	-3.51205	0.000444656	0.00423548	glutathione S-transferase alpha 4 (GSTA4), mRNA.
ENSG00000101189	MRGBP	576.751	0.744755	0.212098	3.51137	0.000445796	0.00424369	MRG/MORF4L binding protein (MRGBP), mRNA.
ENSG00000113013	HSPA9	9815.86	0.742717	0.211527	3.51122	0.000446049	0.00424369	heat shock 70kDa protein 9 (mortalin) (HSPA9), nuclear gene encoding mitochondrial protein, mRNA.
ENSG00000096996	IL12RB1	559.436	-1.08565	0.309315	-3.50986	0.000448334	0.00426037	interleukin 12 receptor, beta 1 (IL12RB1), transcript variant 1, mRNA.
ENSG00000204397	CARD16	548.493	-1.22477	0.348939	-3.50998	0.000448133	0.00426037	caspase recruitment domain family, member 16 (CARD16), transcript variant 2, mRNA.
ENSG00000164512	ANKRD55	55.7903	-2.39413	0.682207	-3.50939	0.00044914	0.0042655	ankyrin repeat domain 55 (ANKRD55), mRNA.
ENSG00000156475	PPP2R2B	109.625	-2.02253	0.576716	-3.50698	0.000453227	0.00430176	protein phosphatase 2, regulatory subunit B, beta (PPP2R2B), transcript variant 10, mRNA.
ENSG00000140262	TCF12	6455.64	0.647696	0.184742	3.50595	0.000454987	0.00431591	transcription factor 12 (TCF12), transcript variant 4, mRNA.
ENSG00000173369	C1QB	105.121	-2.69412	0.769049	-3.50318	0.000459742	0.00435843	complement component 1, q subcomponent, B chain (C1QB), mRNA.
ENSG00000092199	HNRNPC	24456.9	0.590868	0.168682	3.50285	0.000460312	0.00435939	heterogeneous nuclear ribonucleoprotein C (C1/C2) (HNRNPC), transcript variant 4, mRNA.
ENSG00000205208	C4orf46	967.472	0.987111	0.281806	3.5028	0.000460388	0.00435939	chromosome 4 open reading frame 46 (C4orf46), transcript variant 1, mRNA.
ENSG00000074319	TSG101	1290.03	-0.56499	0.161317	-3.50236	0.000461164	0.00436416	tumor susceptibility gene 101 (TSG101), mRNA.
ENSG00000064763	FAR2	1541.21	-1.05409	0.301022	-3.50171	0.000462282	0.00437216	fatty acyl CoA reductase 2 (FAR2), transcript variant 1, mRNA.
ENSG00000104432	IL7	45.5124	-2.26126	0.645806	-3.50146	0.000462724	0.00437375	interleukin 7 (IL7), transcript variant 1, mRNA.
ENSG00000140279	DUOX2	7.79481	2.16254	0.617678	3.50108	0.000463369	0.00437726	dual oxidase 2 (DUOX2), mRNA.
ENSG00000182224	CYB5D1	408.572	0.735287	0.210046	3.5006	0.000464216	0.00438268	cytochrome b5 domain containing 1 (CYB5D1), mRNA.
ENSG00000003436	TFPI	408.237	-2.50395	0.715463	-3.49976	0.000465676	0.00438973	tissue factor pathway inhibitor (lipoprotein-associated coagulation inhibitor) (TFPI), transcript variant 1, mRNA.
ENSG00000141497	ZMYND15	25.849	-1.9844	0.567021	-3.4997	0.000465785	0.00438973	zinc finger, MYND-type containing 15 (ZMYND15), transcript variant 3, mRNA.
ENSG00000177380	PPFIA3	84.6848	1.55166	0.443333	3.49999	0.000465276	0.00438973	protein tyrosine phosphatase, receptor type, f polypeptide (PTPRF), interacting protein (liprin), alpha 3 (PPFIA3), mRNA.
ENSG00000225485	ARHGAP23	861.321	1.17533	0.33609	3.49708	0.000470382	0.00443044	Rho GTPase activating protein 23 (ARHGAP23), mRNA.
ENSG00000123405	NFE2	1483.34	-1.74155	0.498249	-3.49535	0.000473448	0.0044567	nuclear factor (erythroid-derived 2), 45kDa (NFE2), transcript variant 1, mRNA.
ENSG00000167633	KIR3DL1	23.714	-2.43584	0.696942	-3.49504	0.000473985	0.00445914	killer cell immunoglobulin-like receptor, three domains, long cytoplasmic tail, 1 (KIR3DL1), mRNA.
ENSG00000197768	C9orf173	28.2737	-1.87785	0.537389	-3.4944	0.000475127	0.00446725	chromosome 9 open reading frame 173 (C9orf173), transcript variant 6, non-coding RNA.
ENSG00000221866	PLXNA4	185.492	-2.22451	0.636644	-3.49412	0.000475622	0.00446928	plexin A4 (PLXNA4), transcript variant 1, mRNA.
ENSG00000150540	HNMT	38.6203	-2.51419	0.719602	-3.49386	0.00047609	0.00447106	histamine N-methyltransferase (HNMT), transcript variant 2, mRNA.
ENSG00000153015	CWC27	1239.04	0.427244	0.122294	3.49358	0.000476589	0.00447312	CWC27 spliceosome-associated protein homolog (S. cerevisiae) (CWC27), mRNA.
ENSG00000198952	SMG5	4359.29	0.590725	0.169118	3.49297	0.000477681	0.00448074	smg-5 homolog, nonsense mediated mRNA decay factor (C. elegans) (SMG5), mRNA.
ENSG00000154188	ANGPT1	112.895	-2.1967	0.628993	-3.49242	0.000478671	0.0044874	angiopoietin 1 (ANGPT1), transcript variant 1, mRNA.
ENSG00000073792	IGF2BP2	1169.51	-2.11456	0.60553	-3.49208	0.000479277	0.00449045	insulin-like growth factor 2 mRNA binding protein 2 (IGF2BP2), transcript variant 1, mRNA.
ENSG00000185164	NOMO2	522.943	0.512626	0.146811	3.49173	0.000479895	0.00449361	NODAL modulator 2 (NOMO2), transcript variant 1, mRNA.
ENSG00000145723	GIN1	297.417	-1.21069	0.34678	-3.49123	0.000480811	0.00449955	gypsy retrotransposon integrase 1 (GIN1), mRNA.
ENSG00000132361	CLUH	1638.14	0.854859	0.244974	3.48959	0.000483764	0.00452455	clustered mitochondria (cluA/CLU1) homolog (CLUH), nuclear gene encoding mitochondrial protein, mRNA.
ENSG00000187514	PTMA	56102.7	0.799703	0.229275	3.48796	0.000486714	0.00454948	prothymosin, alpha (PTMA), transcript variant 1, mRNA.
ENSG00000139645	ANKRD52	1807.26	0.670548	0.192302	3.48695	0.00048857	0.00456072	ankyrin repeat domain 52 (ANKRD52), mRNA.
ENSG00000148798	INA	15.7341	2.57195	0.737617	3.48684	0.00048877	0.00456072	internexin neuronal intermediate filament protein, alpha (INA), mRNA.
ENSG00000187118	CMC1	631.835	-0.815476	0.233854	-3.48712	0.000488253	0.00456072	COX assembly mitochondrial protein 1 homolog (S. cerevisiae) (CMC1), nuclear gene encoding mitochondrial protein, mRNA.
ENSG00000130958	SLC35D2	554.981	-1.22906	0.352502	-3.48667	0.000489082	0.00456097	solute carrier family 35, member D2 (SLC35D2), mRNA.
ENSG00000164850	GPER1	85.0976	1.84909	0.530372	3.4864	0.000489573	0.00456289	NA
ENSG00000003249	DBNDD1	87.699	-2.12988	0.610985	-3.48598	0.000490337	0.00456469	dysbindin (dystrobrevin binding protein 1) domain containing 1 (DBNDD1), transcript variant 2, mRNA.
ENSG00000160191	PDE9A	392.041	-2.02348	0.580445	-3.48609	0.000490137	0.00456469	phosphodiesterase 9A (PDE9A), transcript variant 1, mRNA.
ENSG00000024048	UBR2	6877.26	-0.581146	0.166776	-3.48458	0.000492909	0.00457967	ubiquitin protein ligase E3 component n-recognin 2 (UBR2), transcript variant 2, mRNA.
ENSG00000079257	LXN	627.247	-1.12372	0.322492	-3.48448	0.00049309	0.00457967	latexin (LXN), mRNA.
ENSG00000142252	GEMIN7	338.144	-1.05259	0.302072	-3.48456	0.00049295	0.00457967	gem (nuclear organelle) associated protein 7 (GEMIN7), transcript variant 3, mRNA.
ENSG00000171033	PKIA	214.323	2.23788	0.642216	3.48462	0.000492832	0.00457967	protein kinase (cAMP-dependent, catalytic) inhibitor alpha (PKIA), transcript variant 1, mRNA.
ENSG00000100271	TTLL1	158.995	0.796126	0.228512	3.48396	0.000494059	0.00458601	tubulin tyrosine ligase-like family, member 1 (TTLL1), transcript variant 1, mRNA.
ENSG00000181852	RNF41	1766.3	0.680502	0.19537	3.48315	0.00049555	0.00459719	ring finger protein 41 (RNF41), transcript variant 4, mRNA.
ENSG00000089775	ZBTB25	1823.4	-0.651788	0.187185	-3.48205	0.00049759	0.00461077	zinc finger and BTB domain containing 25 (ZBTB25), mRNA.
ENSG00000102125	TAZ	1229.67	-0.721236	0.207124	-3.48215	0.000497399	0.00461077	tafazzin (TAZ), nuclear gene encoding mitochondrial protein, transcript variant 1, mRNA.
ENSG00000140386	SCAPER	2059.03	-0.830157	0.238529	-3.48031	0.00050083	0.0046381	S-phase cyclin A-associated protein in the ER (SCAPER), transcript variant 1, mRNA.
ENSG00000076944	STXBP2	830.755	-0.938465	0.269687	-3.47983	0.000501735	0.00464381	syntaxin binding protein 2 (STXBP2), transcript variant 4, non-coding RNA.
ENSG00000165182	CXorf58	40.4969	-2.2925	0.658874	-3.47942	0.000502498	0.00464818	chromosome X open reading frame 58 (CXorf58), transcript variant 1, mRNA.
ENSG00000117335	CD46	7307.89	-0.623113	0.179161	-3.47794	0.000505282	0.00467123	CD46 molecule, complement regulatory protein (CD46), transcript variant a, mRNA.
ENSG00000155868	MED7	541.471	-0.692517	0.199155	-3.47727	0.00050655	0.00468025	mediator complex subunit 7 (MED7), transcript variant 1, mRNA.
ENSG00000157259	GATAD1	1016.61	0.647952	0.186422	3.47573	0.000509465	0.00470447	GATA zinc finger domain containing 1 (GATAD1), transcript variant 2, non-coding RNA.
ENSG00000110848	CD69	31821.1	-1.7112	0.49261	-3.47373	0.000513271	0.00473415	CD69 molecule (CD69), mRNA.
ENSG00000214655	ZSWIM8	2568.26	-0.721868	0.207806	-3.47376	0.000513221	0.00473415	zinc finger, SWIM-type containing 8 (ZSWIM8), transcript variant 1, mRNA.
ENSG00000035720	STAP1	851.729	-1.35354	0.389767	-3.47268	0.000515284	0.00474999	signal transducing adaptor family member 1 (STAP1), mRNA.
ENSG00000112486	CCR6	117.245	-2.28371	0.657782	-3.47183	0.000516926	0.00476238	chemokine (C-C motif) receptor 6 (CCR6), transcript variant 1, mRNA.
ENSG00000056998	GYG2	10.0985	2.68065	0.772423	3.47045	0.000519588	0.00478415	glycogenin 2 (GYG2), transcript variant 2, mRNA.
ENSG00000141480	ARRB2	3392.24	-0.968949	0.279488	-3.46687	0.00052656	0.00484556	arrestin, beta 2 (ARRB2), transcript variant 1, mRNA.
ENSG00000087274	ADD1	10103.9	-0.639521	0.18457	-3.46492	0.000530382	0.00487404	adducin 1 (alpha) (ADD1), transcript variant 1, mRNA.
ENSG00000178921	PFAS	1717.09	0.844481	0.243729	3.46483	0.000530568	0.00487404	phosphoribosylformylglycinamidine synthase (PFAS), mRNA.
ENSG00000188549	C15orf52	475.02	-1.62098	0.467814	-3.46502	0.000530193	0.00487404	chromosome 15 open reading frame 52 (C15orf52), mRNA.
ENSG00000138594	TMOD3	3359.16	-0.42062	0.121403	-3.46467	0.000530884	0.00487415	tropomodulin 3 (ubiquitous) (TMOD3), mRNA.
ENSG00000059573	ALDH18A1	2067.07	1.06477	0.307416	3.4636	0.000532997	0.00489074	aldehyde dehydrogenase 18 family, member A1 (ALDH18A1), nuclear gene encoding mitochondrial protein, transcript variant 2, mRNA.
ENSG00000122367	LDB3	374.522	-2.95215	0.852498	-3.46295	0.000534297	0.00489987	LIM domain binding 3 (LDB3), transcript variant 1, mRNA.
ENSG00000178297	TMPRSS9	99.5008	1.57023	0.453623	3.46154	0.000537088	0.00492264	transmembrane protease, serine 9 (TMPRSS9), mRNA.
ENSG00000172432	GTPBP2	1911.63	-0.652786	0.188633	-3.46062	0.000538923	0.00493381	GTP binding protein 2 (GTPBP2), mRNA.
ENSG00000254901	MEF2BNB	195.143	-0.911992	0.263529	-3.46069	0.000538787	0.00493381	MEF2B neighbor (MEF2BNB), transcript variant 1, mRNA.
ENSG00000144857	BOC	20.9362	1.47883	0.427365	3.46034	0.000539495	0.00493622	BOC cell adhesion associated, oncogene regulated (BOC), mRNA.
ENSG00000139668	WDFY2	2073.03	-1.17328	0.339084	-3.46014	0.000539902	0.00493713	WD repeat and FYVE domain containing 2 (WDFY2), mRNA.
ENSG00000184226	PCDH9	4121.31	2.53216	0.73185	3.45995	0.000540284	0.00493781	protocadherin 9 (PCDH9), transcript variant 1, mRNA.
ENSG00000182578	CSF1R	610.605	-1.92859	0.55746	-3.4596	0.000540973	0.00493846	colony stimulating factor 1 receptor (CSF1R), mRNA.
ENSG00000198873	GRK5	613.866	-1.70171	0.491878	-3.45961	0.000540957	0.00493846	G protein-coupled receptor kinase 5 (GRK5), mRNA.
ENSG00000162852	CNST	3769.34	-0.662047	0.191381	-3.45931	0.000541557	0.00494097	consortin, connexin sorting protein (CNST), transcript variant 2, mRNA.
ENSG00000073712	FERMT2	426.56	-2.36931	0.685007	-3.45881	0.000542558	0.00494166	fermitin family member 2 (FERMT2), transcript variant 1, mRNA.
ENSG00000125967	NECAB3	230.43	1.10515	0.319501	3.45899	0.000542213	0.00494166	N-terminal EF-hand calcium binding protein 3 (NECAB3), transcript variant 1, mRNA.
ENSG00000166035	LIPC	223.043	1.78073	0.514831	3.45886	0.000542461	0.00494166	lipase, hepatic (LIPC), mRNA.
ENSG00000163162	RNF149	4929.76	-1.04218	0.301425	-3.45752	0.00054518	0.00496151	ring finger protein 149 (RNF149), mRNA.
ENSG00000166105	GLB1L3	108.489	-2.38817	0.690736	-3.45743	0.000545358	0.00496151	galactosidase, beta 1-like 3 (GLB1L3), mRNA.
ENSG00000109689	STIM2	4361.03	1.42469	0.412195	3.45634	0.000547558	0.0049737	stromal interaction molecule 2 (STIM2), transcript variant 1, mRNA.
ENSG00000145358	DDIT4L	356.697	-2.40634	0.696246	-3.45616	0.00054794	0.0049737	DNA-damage-inducible transcript 4-like (DDIT4L), mRNA.
ENSG00000198000	NOL8	2758.35	-0.621113	0.179692	-3.45654	0.000547162	0.0049737	nucleolar protein 8 (NOL8), transcript variant 2, mRNA.
ENSG00000244588	RAD21L1	4.15158	2.54124	0.735264	3.45622	0.000547801	0.0049737	RAD21-like 1 (S. pombe) (RAD21L1), mRNA.
ENSG00000186094	AGBL4	25.6148	1.67471	0.484644	3.45554	0.000549188	0.00498221	ATP/GTP binding protein-like 4 (AGBL4), mRNA.
ENSG00000111237	VPS29	2155.26	-0.593093	0.171668	-3.45488	0.000550532	0.00499157	vacuolar protein sorting 29 homolog (S. cerevisiae) (VPS29), transcript variant 2, mRNA.
ENSG00000187624	C17orf97	30.4822	-1.67367	0.484517	-3.45431	0.000551699	0.00499932	chromosome 17 open reading frame 97 (C17orf97), mRNA.
ENSG00000102471	NDFIP2	88.4901	-1.94868	0.564254	-3.45356	0.000553249	0.00501053	Nedd4 family interacting protein 2 (NDFIP2), transcript variant 2, mRNA.
ENSG00000051009	FAM160A2	1259.11	-0.913921	0.26476	-3.45188	0.000556691	0.00503886	family with sequence similarity 160, member A2 (FAM160A2), transcript variant 1, mRNA.
ENSG00000165280	VCP	10281.4	-0.599076	0.173573	-3.45143	0.000557616	0.00504438	valosin containing protein (VCP), mRNA.
ENSG00000100266	PACSIN2	4235.62	-0.722977	0.209589	-3.44951	0.000561612	0.00507007	protein kinase C and casein kinase substrate in neurons 2 (PACSIN2), transcript variant 2, mRNA.
ENSG00000152229	PSTPIP2	1631.58	-1.57933	0.457843	-3.44949	0.000561641	0.00507007	proline-serine-threonine phosphatase interacting protein 2 (PSTPIP2), mRNA.
ENSG00000159189	C1QC	56.4301	-2.81881	0.817176	-3.44945	0.000561723	0.00507007	complement component 1, q subcomponent, C chain (C1QC), transcript variant 2, mRNA.
ENSG00000177943	MAMDC4	541.248	-1.0482	0.303837	-3.44988	0.000560839	0.00507007	MAM domain containing 4 (MAMDC4), mRNA.
ENSG00000165568	AKR1E2	86.0338	-2.34016	0.678463	-3.4492	0.000562246	0.00507194	aldo-keto reductase family 1, member E2 (AKR1E2), transcript variant 2, mRNA.
ENSG00000131480	AOC2	71.5047	1.34829	0.390937	3.44886	0.000562956	0.00507548	amine oxidase, copper containing 2 (retina-specific) (AOC2), transcript variant 1, mRNA.
ENSG00000268040	PRED62	6.90573	2.85144	0.826846	3.44858	0.000563553	0.005078	NA
ENSG00000039600	SOX30	6.42741	-2.54899	0.739323	-3.44774	0.000565298	0.00509086	SRY (sex determining region Y)-box 30 (SOX30), transcript variant 1, mRNA.
ENSG00000081377	CDC14B	113.863	-2.05941	0.597677	-3.44569	0.000569595	0.0051239	cell division cycle 14B (CDC14B), transcript variant 3, mRNA.
ENSG00000105053	VRK3	1274.08	-0.498584	0.144698	-3.44569	0.000569607	0.0051239	vaccinia related kinase 3 (VRK3), transcript variant 1, mRNA.
ENSG00000178175	ZNF366	26.21	-2.52625	0.733243	-3.44531	0.000570402	0.00512818	zinc finger protein 366 (ZNF366), mRNA.
ENSG00000081237	PTPRC	26955.3	-1.10371	0.3205	-3.44371	0.000573786	0.00515281	protein tyrosine phosphatase, receptor type, C (PTPRC), transcript variant 5, mRNA.
ENSG00000152086	TUBA3E	9.8207	1.45938	0.423767	3.44384	0.000573514	0.00515281	tubulin, alpha 3e (TUBA3E), mRNA.
ENSG00000107372	ZFAND5	13211.9	-1.05804	0.30727	-3.44337	0.000574515	0.00515647	zinc finger, AN1-type domain 5 (ZFAND5), transcript variant e, mRNA.
ENSG00000261609	GAN	1238.11	0.591625	0.171834	3.443	0.000575304	0.00516065	gigaxonin (GAN), mRNA.
ENSG00000255587	RAB44	165.262	-2.29081	0.665641	-3.44151	0.000578474	0.00518619	RAB44, member RAS oncogene family (RAB44), mRNA.
ENSG00000070770	CSNK2A2	3028.6	0.499099	0.145084	3.44006	0.000581588	0.00521118	casein kinase 2, alpha prime polypeptide (CSNK2A2), mRNA.
ENSG00000140905	GCSH	39.069	1.25071	0.36366	3.43922	0.00058339	0.00522441	glycine cleavage system protein H (aminomethyl carrier) (GCSH), nuclear gene encoding mitochondrial protein, transcript variant 1, mRNA.
ENSG00000102172	SMS	2256.81	0.945761	0.275056	3.43843	0.000585106	0.00523685	spermine synthase (SMS), transcript variant 1, mRNA.
ENSG00000111653	ING4	1058.83	-0.895089	0.260344	-3.4381	0.000585806	0.00524018	inhibitor of growth family, member 4 (ING4), transcript variant 1, mRNA.
ENSG00000157368	IL34	13.1422	1.77117	0.515208	3.43777	0.000586532	0.00524082	interleukin 34 (IL34), transcript variant 1, mRNA.
ENSG00000162591	MEGF6	1630.88	-1.49655	0.435316	-3.43785	0.000586359	0.00524082	multiple EGF-like-domains 6 (MEGF6), mRNA.
ENSG00000158711	ELK4	7876.23	-0.650465	0.189236	-3.43732	0.000587495	0.0052465	ELK4, ETS-domain protein (SRF accessory protein 1) (ELK4), transcript variant a, mRNA.
ENSG00000127311	HELB	1240.66	-0.975993	0.284001	-3.43658	0.0005891	0.0052579	helicase (DNA) B (HELB), mRNA.
ENSG00000037757	MRI1	571.543	-0.751794	0.218807	-3.43588	0.00059063	0.00526568	methylthioribose-1-phosphate isomerase 1 (MRI1), transcript variant 1, mRNA.
ENSG00000129187	DCTD	1565.88	0.573223	0.16683	3.43597	0.000590444	0.00526568	dCMP deaminase (DCTD), transcript variant 2, mRNA.
ENSG00000171109	MFN1	2905.07	-0.635605	0.185026	-3.43521	0.000592088	0.00527574	mitofusin 1 (MFN1), nuclear gene encoding mitochondrial protein, mRNA.
ENSG00000065883	CDK13	6660.4	0.584851	0.170268	3.43488	0.000592809	0.00527923	cyclin-dependent kinase 13 (CDK13), transcript variant 1, mRNA.
ENSG00000111249	CUX2	68.6514	2.22962	0.649203	3.4344	0.000593875	0.00528285	cut-like homeobox 2 (CUX2), mRNA.
ENSG00000148362	C9orf142	637.105	-0.752979	0.21924	-3.4345	0.000593644	0.00528285	chromosome 9 open reading frame 142 (C9orf142), mRNA.
ENSG00000104957	CCDC130	1201.38	-0.588595	0.171414	-3.43377	0.000595252	0.00528542	coiled-coil domain containing 130 (CCDC130), mRNA.
ENSG00000138119	MYOF	746.598	-2.03815	0.59358	-3.43366	0.000595485	0.00528542	myoferlin (MYOF), transcript variant 2, mRNA.
ENSG00000139679	LPAR6	10206.4	-1.77809	0.517782	-3.43405	0.000594635	0.00528542	lysophosphatidic acid receptor 6 (LPAR6), transcript variant 1, mRNA.
ENSG00000141562	NARF	3109.69	0.738444	0.215043	3.43394	0.000594883	0.00528542	nuclear prelamin A recognition factor (NARF), transcript variant 3, mRNA.
ENSG00000143740	SNAP47	1188.32	-1.1641	0.339126	-3.43265	0.000597704	0.00529961	synaptosomal-associated protein, 47kDa (SNAP47), mRNA.
ENSG00000146757	ZNF92	3271.53	0.93259	0.271683	3.43264	0.000597745	0.00529961	zinc finger protein 92 (ZNF92), transcript variant 2, mRNA.
ENSG00000138443	ABI2	1509.63	0.990807	0.288682	3.43217	0.000598763	0.00530276	abl-interactor 2 (ABI2), mRNA.
ENSG00000148290	SURF1	696.861	-0.530001	0.154419	-3.43223	0.00059863	0.00530276	surfeit 1 (SURF1), nuclear gene encoding mitochondrial protein, mRNA.
ENSG00000165682	CLEC1B	87.8884	-2.44146	0.712073	-3.42867	0.000606554	0.00536879	C-type lectin domain family 1, member B (CLEC1B), transcript variant 1, mRNA.
ENSG00000182809	CRIP2	172.249	-1.99366	0.581754	-3.42698	0.000610328	0.00539921	cysteine-rich protein 2 (CRIP2), transcript variant 2, mRNA.
ENSG00000136531	SCN2A	125.828	-2.71432	0.792195	-3.42633	0.000611793	0.00540918	sodium channel, voltage-gated, type II, alpha subunit (SCN2A), transcript variant 2, mRNA.
ENSG00000183579	ZNRF3	113.57	1.46672	0.428174	3.42552	0.000613616	0.0054223	zinc and ring finger 3 (ZNRF3), transcript variant 1, mRNA.
ENSG00000183918	SH2D1A	748.11	-2.12479	0.620397	-3.42489	0.000615044	0.00543192	SH2 domain containing 1A (SH2D1A), transcript variant 1, mRNA.
ENSG00000115159	GPD2	1335.99	-1.05445	0.307938	-3.42423	0.000616537	0.00544211	glycerol-3-phosphate dehydrogenase 2 (mitochondrial) (GPD2), nuclear gene encoding mitochondrial protein, transcript variant 1, mRNA.
ENSG00000120254	MTHFD1L	1191.2	1.19303	0.348428	3.42404	0.000616987	0.00544308	methylenetetrahydrofolate dehydrogenase (NADP+ dependent) 1-like (MTHFD1L), nuclear gene encoding mitochondrial protein, transcript variant 4, mRNA.
ENSG00000115271	GCA	1791.13	-1.64866	0.481593	-3.42335	0.000618534	0.00545372	grancalcin, EF-hand calcium binding protein (GCA), mRNA.
ENSG00000114054	PCCB	1289.52	0.582909	0.170347	3.4219	0.000621861	0.00547703	propionyl CoA carboxylase, beta polypeptide (PCCB), nuclear gene encoding mitochondrial protein, transcript variant 2, mRNA.
ENSG00000161265	U2AF1L4	185.097	-1.08149	0.31604	-3.42198	0.000621657	0.00547703	U2 small nuclear RNA auxiliary factor 1-like 4 (U2AF1L4), transcript variant 1, mRNA.
ENSG00000066056	TIE1	324.404	2.08455	0.609347	3.42096	0.000624008	0.00549292	tyrosine kinase with immunoglobulin-like and EGF-like domains 1 (TIE1), transcript variant 1, mRNA.
ENSG00000100298	APOBEC3H	137.708	-1.81745	0.531326	-3.42059	0.00062486	0.00549739	apolipoprotein B mRNA editing enzyme, catalytic polypeptide-like 3H (APOBEC3H), transcript variant 4, mRNA.
ENSG00000173208	ABCD2	357.734	-1.73319	0.506828	-3.41968	0.00062695	0.00551275	ATP-binding cassette, sub-family D (ALD), member 2 (ABCD2), mRNA.
ENSG00000107758	PPP3CB	2160.64	-0.662297	0.193688	-3.4194	0.000627602	0.00551546	protein phosphatase 3, catalytic subunit, beta isozyme (PPP3CB), transcript variant 2, mRNA.
ENSG00000160256	FAM207A	181.373	1.3498	0.394817	3.41879	0.000629009	0.00552479	family with sequence similarity 207, member A (FAM207A), mRNA.
ENSG00000184916	JAG2	84.8936	1.93887	0.567276	3.41786	0.000631161	0.00554065	jagged 2 (JAG2), transcript variant 1, mRNA.
ENSG00000114859	CLCN2	87.1311	0.953563	0.27902	3.41755	0.000631883	0.00554395	chloride channel, voltage-sensitive 2 (CLCN2), transcript variant 3, mRNA.
ENSG00000135502	SLC26A10	8.18053	2.71278	0.793908	3.417	0.000633148	0.00555201	solute carrier family 26, member 10 (SLC26A10), mRNA.
ENSG00000237136	C4orf51	3.90917	1.75273	0.513031	3.41642	0.000634499	0.00556081	chromosome 4 open reading frame 51 (C4orf51), mRNA.
ENSG00000092850	TEKT2	26.9744	1.69303	0.495597	3.41614	0.000635153	0.0055635	tektin 2 (testicular) (TEKT2), mRNA.
ENSG00000113569	NUP155	3666.97	0.638281	0.186858	3.41587	0.000635784	0.00556598	nucleoporin 155kDa (NUP155), transcript variant 2, mRNA.
ENSG00000178038	ALS2CL	446.418	-1.64619	0.482024	-3.41517	0.000637417	0.00557722	ALS2 C-terminal like (ALS2CL), transcript variant 3, mRNA.
ENSG00000113719	ERGIC1	10543.3	0.894884	0.262102	3.41426	0.000639557	0.00558984	endoplasmic reticulum-golgi intermediate compartment (ERGIC) 1 (ERGIC1), mRNA.
ENSG00000206344	HCG27	260.698	-1.42955	0.418684	-3.41438	0.000639268	0.00558984	HLA complex group 27 (non-protein coding) (HCG27), non-coding RNA.
ENSG00000131748	STARD3	1608.78	-0.66915	0.19602	-3.41369	0.000640892	0.00559845	StAR-related lipid transfer (START) domain containing 3 (STARD3), transcript variant 2, mRNA.
ENSG00000116991	SIPA1L2	2684.12	-1.81411	0.531612	-3.41248	0.000643756	0.00561734	signal-induced proliferation-associated 1 like 2 (SIPA1L2), mRNA.
ENSG00000178896	EXOSC4	231.291	-1.3538	0.396709	-3.41257	0.000643539	0.00561734	exosome component 4 (EXOSC4), mRNA.
ENSG00000170365	SMAD1	1469.84	-2.04442	0.599189	-3.41198	0.000644925	0.00562448	SMAD family member 1 (SMAD1), transcript variant 1, mRNA.
ENSG00000050767	COL23A1	519.83	-2.19729	0.644062	-3.41162	0.000645792	0.00562898	collagen, type XXIII, alpha 1 (COL23A1), mRNA.
ENSG00000131844	MCCC2	1186.2	0.583208	0.171018	3.41021	0.000649135	0.00565503	methylcrotonoyl-CoA carboxylase 2 (beta) (MCCC2), nuclear gene encoding mitochondrial protein, mRNA.
ENSG00000133315	MACROD1	250.185	1.22726	0.359918	3.40982	0.000650055	0.00565997	MACRO domain containing 1 (MACROD1), mRNA.
ENSG00000129465	RIPK3	314.323	-1.13496	0.332892	-3.40938	0.000651097	0.00566596	receptor-interacting serine-threonine kinase 3 (RIPK3), mRNA.
ENSG00000134242	PTPN22	1829.23	-1.27005	0.372556	-3.40903	0.000651948	0.00567028	protein tyrosine phosphatase, non-receptor type 22 (lymphoid) (PTPN22), transcript variant 1, mRNA.
ENSG00000006118	TMEM132A	125.278	1.8133	0.532293	3.40659	0.000657806	0.00571813	transmembrane protein 132A (TMEM132A), transcript variant 2, mRNA.
ENSG00000179172	HNRNPCL1	39.1328	-1.01047	0.296718	-3.4055	0.000660435	0.00573786	heterogeneous nuclear ribonucleoprotein C-like 1 (HNRNPCL1), mRNA.
ENSG00000124596	OARD1	1344.16	-0.428932	0.126052	-3.40281	0.000666968	0.00579148	O-acyl-ADP-ribose deacylase 1 (OARD1), mRNA.
ENSG00000164188	RANBP3L	87.7095	-2.46308	0.723989	-3.4021	0.000668711	0.00580347	RAN binding protein 3-like (RANBP3L), transcript variant 1, mRNA.
ENSG00000089693	MLF2	1717.06	-0.642759	0.188948	-3.40177	0.000669507	0.00580723	myeloid leukemia factor 2 (MLF2), transcript variant 1, mRNA.
ENSG00000059378	PARP12	2750.51	-0.952626	0.280055	-3.40157	0.000670004	0.00580839	poly (ADP-ribose) polymerase family, member 12 (PARP12), mRNA.
ENSG00000141696	LEPREL4	41.873	1.64273	0.482998	3.4011	0.000671159	0.00581526	leprecan-like 4 (LEPREL4), mRNA.
ENSG00000205595	AREGB	24.3711	-2.6953	0.792663	-3.40031	0.000673084	0.00582878	NA
ENSG00000054983	GALC	1340.2	-0.841921	0.248008	-3.39473	0.000686954	0.00594568	galactosylceramidase (GALC), transcript variant 3, mRNA.
ENSG00000225921	NOL7	174.949	-0.622335	0.183382	-3.39366	0.000689642	0.00596572	nucleolar protein 7, 27kDa (NOL7), mRNA.
ENSG00000185483	ROR1	132.334	2.93374	0.864611	3.39313	0.000690983	0.00597409	receptor tyrosine kinase-like orphan receptor 1 (ROR1), transcript variant 2, mRNA.
ENSG00000182771	GRID1	23.5884	3.23021	0.952699	3.39059	0.000697427	0.00602655	glutamate receptor, ionotropic, delta 1 (GRID1), mRNA.
ENSG00000174175	SELP	78.3177	-1.97421	0.582389	-3.38985	0.000699313	0.00603822	selectin P (granule membrane protein 140kDa, antigen CD62) (SELP), mRNA.
ENSG00000245848	CEBPA	20.0828	-2.38478	0.703525	-3.38976	0.000699532	0.00603822	CCAAT/enhancer binding protein (C/EBP), alpha (CEBPA), mRNA.
ENSG00000143368	SF3B4	1101.22	0.615343	0.18155	3.38939	0.000700484	0.00604318	splicing factor 3b, subunit 4, 49kDa (SF3B4), mRNA.
ENSG00000172366	FAM195A	212.679	1.18617	0.349997	3.38909	0.000701245	0.00604649	family with sequence similarity 195, member A (FAM195A), mRNA.
ENSG00000119943	PYROXD2	236.881	1.01915	0.300728	3.38893	0.000701649	0.00604672	pyridine nucleotide-disulphide oxidoreductase domain 2 (PYROXD2), mRNA.
ENSG00000164983	TMEM65	703.276	-1.26661	0.373862	-3.38792	0.000704247	0.00606585	transmembrane protein 65 (TMEM65), mRNA.
ENSG00000107371	EXOSC3	671.735	-0.784462	0.231563	-3.38769	0.000704847	0.00606775	exosome component 3 (EXOSC3), transcript variant 1, mRNA.
ENSG00000182308	DCAF4L1	46.4551	1.83307	0.541268	3.38661	0.000707612	0.00608827	DDB1 and CUL4 associated factor 4-like 1 (DCAF4L1), mRNA.
ENSG00000111344	RASAL1	418.538	2.66052	0.785708	3.38614	0.000708835	0.00609552	RAS protein activator like 1 (GAP1 like) (RASAL1), transcript variant 1, mRNA.
ENSG00000213139	CRYGS	112.888	-1.13911	0.336485	-3.38534	0.000710908	0.00611007	crystallin, gamma S (CRYGS), mRNA.
ENSG00000143995	MEIS1	151.897	-2.31859	0.68506	-3.3845	0.000713075	0.0061254	Meis homeobox 1 (MEIS1), mRNA.
ENSG00000173918	C1QTNF1	25.659	-2.41111	0.712688	-3.38312	0.000716671	0.006153	C1q and tumor necrosis factor related protein 1 (C1QTNF1), transcript variant 3, mRNA.
ENSG00000069667	RORA	2787.52	-1.79869	0.531715	-3.38281	0.000717483	0.00615337	RAR-related orphan receptor A (RORA), transcript variant 4, mRNA.
ENSG00000107736	CDH23	441.158	-1.53246	0.453006	-3.38288	0.000717312	0.00615337	cadherin-related 23 (CDH23), transcript variant 5, mRNA.
ENSG00000105617	LENG1	285.073	-0.760633	0.224873	-3.3825	0.0007183	0.00615708	leukocyte receptor cluster (LRC) member 1 (LENG1), mRNA.
ENSG00000023445	BIRC3	4252	-1.90415	0.563409	-3.3797	0.000725652	0.00621676	baculoviral IAP repeat containing 3 (BIRC3), transcript variant 1, mRNA.
ENSG00000130270	ATP8B3	144.421	1.39221	0.412117	3.37819	0.000729656	0.00624579	ATPase, aminophospholipid transporter, class I, type 8B, member 3 (ATP8B3), transcript variant 2, mRNA.
ENSG00000170927	PKHD1	21.8423	2.31909	0.686502	3.37812	0.000729819	0.00624579	polycystic kidney and hepatic disease 1 (autosomal recessive) (PKHD1), transcript variant 1, mRNA.
ENSG00000173848	NET1	3667.01	-1.55248	0.459929	-3.37549	0.000736856	0.00630264	neuroepithelial cell transforming 1 (NET1), transcript variant 1, mRNA.
ENSG00000183662	FAM19A1	34.8203	-2.20898	0.65449	-3.37512	0.000737831	0.00630761	family with sequence similarity 19 (chemokine (C-C motif)-like), member A1 (FAM19A1), transcript variant 2, mRNA.
ENSG00000196081	ZNF724P	655.645	0.917458	0.271888	3.3744	0.000739766	0.00632077	zinc finger protein 724, pseudogene (ZNF724P), non-coding RNA.
ENSG00000092931	MFSD11	1205.71	-0.588084	0.174305	-3.37387	0.000741186	0.00632953	major facilitator superfamily domain containing 11 (MFSD11), transcript variant 3, mRNA.
ENSG00000100504	PYGL	2103.14	-1.84111	0.545854	-3.3729	0.000743816	0.00633928	phosphorylase, glycogen, liver (PYGL), transcript variant 2, mRNA.
ENSG00000133627	ACTR3B	152.969	0.751208	0.222719	3.3729	0.000743818	0.00633928	ARP3 actin-related protein 3 homolog B (yeast) (ACTR3B), transcript variant 1, mRNA.
ENSG00000167972	ABCA3	131.523	1.55872	0.462137	3.37286	0.000743911	0.00633928	ATP-binding cassette, sub-family A (ABC1), member 3 (ABCA3), mRNA.
ENSG00000204291	COL15A1	14.8489	-2.33022	0.690857	-3.37294	0.000743704	0.00633928	collagen, type XV, alpha 1 (COL15A1), mRNA.
ENSG00000142347	MYO1F	5119.06	-1.48119	0.439201	-3.37247	0.000744964	0.0063417	myosin IF (MYO1F), mRNA.
ENSG00000166197	NOLC1	3910.83	0.709778	0.210463	3.37246	0.000744987	0.0063417	nucleolar and coiled-body phosphoprotein 1 (NOLC1), mRNA.
ENSG00000099985	OSM	531.585	-1.71732	0.509495	-3.37063	0.000749956	0.0063806	oncostatin M (OSM), mRNA.
ENSG00000149534	MS4A2	23.2425	2.3866	0.708089	3.37048	0.000750381	0.00638083	membrane-spanning 4-domains, subfamily A, member 2 (MS4A2), transcript variant 1, mRNA.
ENSG00000161267	BDH1	686.023	1.08052	0.320607	3.37022	0.000751077	0.00638336	3-hydroxybutyrate dehydrogenase, type 1 (BDH1), nuclear gene encoding mitochondrial protein, transcript variant 3, mRNA.
ENSG00000137486	ARRB1	1897.66	-1.1093	0.329171	-3.36999	0.000751707	0.00638532	arrestin, beta 1 (ARRB1), transcript variant 1, mRNA.
ENSG00000106683	LIMK1	1049.62	0.901801	0.26765	3.36932	0.000753531	0.00639742	LIM domain kinase 1 (LIMK1), transcript variant 1, mRNA.
ENSG00000125944	HNRNPR	9783.49	0.505281	0.149987	3.36883	0.000754872	0.00640541	heterogeneous nuclear ribonucleoprotein R (HNRNPR), transcript variant 4, mRNA.
ENSG00000226976	COX6A1P2	33.98	0.879996	0.261296	3.36782	0.000757652	0.0064256	NA
ENSG00000164610	RP9	321.477	0.773582	0.229735	3.36728	0.000759141	0.00643481	retinitis pigmentosa 9 (autosomal dominant) (RP9), mRNA.
ENSG00000122694	GLIPR2	1135.8	-1.41751	0.421002	-3.36699	0.000759938	0.00643816	GLI pathogenesis-related 2 (GLIPR2), mRNA.
ENSG00000130300	PLVAP	718.539	2.25576	0.670057	3.36653	0.000761215	0.0064433	plasmalemma vesicle associated protein (PLVAP), mRNA.
ENSG00000163734	CXCL3	32.7956	-2.65318	0.788119	-3.36648	0.000761349	0.0064433	chemokine (C-X-C motif) ligand 3 (CXCL3), mRNA.
ENSG00000143198	MGST3	757.231	1.34262	0.398952	3.36538	0.000764389	0.00646561	microsomal glutathione S-transferase 3 (MGST3), mRNA.
ENSG00000163001	CCDC104	588.754	0.610608	0.181446	3.36523	0.000764797	0.00646565	coiled-coil domain containing 104 (CCDC104), mRNA.
ENSG00000166159	LRTM2	6.22869	1.93833	0.57606	3.36481	0.000765966	0.00647211	leucine-rich repeats and transmembrane domains 2 (LRTM2), transcript variant 1, mRNA.
ENSG00000149970	CNKSR2	251.858	-1.97174	0.58603	-3.36457	0.000766626	0.00647427	connector enhancer of kinase suppressor of Ras 2 (CNKSR2), transcript variant 3, mRNA.
ENSG00000104689	TNFRSF10A	517.798	-1.47849	0.439569	-3.36351	0.00076959	0.00649473	tumor necrosis factor receptor superfamily, member 10a (TNFRSF10A), mRNA.
ENSG00000157870	FAM213B	222.204	-0.954444	0.283773	-3.36341	0.00076986	0.00649473	family with sequence similarity 213, member B (FAM213B), transcript variant 8, non-coding RNA.
ENSG00000183624	HMCES	3312.76	1.05122	0.312673	3.36205	0.000773647	0.00652324	NA
ENSG00000114554	PLXNA1	543.078	-1.80634	0.537297	-3.36191	0.000774064	0.00652332	plexin A1 (PLXNA1), mRNA.
ENSG00000132122	SPATA6	75.0429	2.07865	0.618515	3.36071	0.000777432	0.00654701	spermatogenesis associated 6 (SPATA6), mRNA.
ENSG00000182903	ZNF721	1710.56	0.708088	0.210702	3.36061	0.000777692	0.00654701	zinc finger protein 721 (ZNF721), mRNA.
ENSG00000126759	CFP	850.924	-1.77599	0.528535	-3.36021	0.000778832	0.00655019	complement factor properdin (CFP), transcript variant 2, mRNA.
ENSG00000135931	ARMC9	95.8343	1.65636	0.492937	3.36019	0.000778889	0.00655019	armadillo repeat containing 9 (ARMC9), transcript variant 2, mRNA.
ENSG00000197496	SLC2A10	16.0465	2.49818	0.743528	3.3599	0.000779718	0.00655372	solute carrier family 2 (facilitated glucose transporter), member 10 (SLC2A10), mRNA.
ENSG00000170801	HTRA3	434.854	-2.56065	0.762254	-3.35932	0.000781355	0.00656404	HtrA serine peptidase 3 (HTRA3), mRNA.
ENSG00000184988	TMEM106A	1141.78	-1.1232	0.334457	-3.35826	0.000784344	0.00658569	transmembrane protein 106A (TMEM106A), mRNA.
ENSG00000166716	ZNF592	2806.23	-0.459669	0.136971	-3.35595	0.00079094	0.0066376	zinc finger protein 592 (ZNF592), mRNA.
ENSG00000125898	FAM110A	218.287	-1.24864	0.372133	-3.35537	0.000792594	0.00664799	family with sequence similarity 110, member A (FAM110A), transcript variant 3, mRNA.
ENSG00000107960	OBFC1	943.507	-0.996572	0.297094	-3.3544	0.000795381	0.00665742	oligonucleotide/oligosaccharide-binding fold containing 1 (OBFC1), mRNA.
ENSG00000115607	IL18RAP	678.121	-1.94163	0.578812	-3.35451	0.000795062	0.00665742	interleukin 18 receptor accessory protein (IL18RAP), mRNA.
ENSG00000146192	FGD2	1593.91	-1.62679	0.48494	-3.35463	0.000794725	0.00665742	FYVE, RhoGEF and PH domain containing 2 (FGD2), mRNA.
ENSG00000197535	MYO5A	4167.38	-0.63493	0.189259	-3.35483	0.00079414	0.00665742	myosin VA (heavy chain 12, myoxin) (MYO5A), transcript variant 2, mRNA.
ENSG00000109832	DDX25	11.2719	1.76442	0.526234	3.35292	0.000799634	0.00668952	DEAD (Asp-Glu-Ala-Asp) box helicase 25 (DDX25), mRNA.
ENSG00000182107	TMEM30B	55.6791	-2.3831	0.710836	-3.35254	0.000800747	0.00669204	transmembrane protein 30B (TMEM30B), mRNA.
ENSG00000197385	ZNF860	66.9361	-1.98583	0.592339	-3.35253	0.000800772	0.00669204	zinc finger protein 860 (ZNF860), mRNA.
ENSG00000154133	ROBO4	63.1028	-2.25467	0.672658	-3.35187	0.00080267	0.00670441	roundabout, axon guidance receptor, homolog 4 (Drosophila) (ROBO4), mRNA.
ENSG00000067113	PPAP2A	126.19	0.995688	0.297099	3.35136	0.000804146	0.00670993	phosphatidic acid phosphatase type 2A (PPAP2A), transcript variant 3, non-coding RNA.
ENSG00000155966	AFF2	727.652	-2.03337	0.606731	-3.35136	0.000804169	0.00670993	AF4/FMR2 family, member 2 (AFF2), transcript variant 5, mRNA.
ENSG00000187260	WDR86	272.146	1.79606	0.536118	3.35012	0.00080778	0.00673655	WD repeat domain 86 (WDR86), mRNA.
ENSG00000119878	CRIPT	632.051	-0.544561	0.162632	-3.34842	0.000812741	0.00677439	cysteine-rich PDZ-binding protein (CRIPT), mRNA.
ENSG00000005961	ITGA2B	351.604	-2.04925	0.612237	-3.34716	0.000816447	0.0067982	integrin, alpha 2b (platelet glycoprotein IIb of IIb/IIIa complex, antigen CD41) (ITGA2B), mRNA.
ENSG00000158109	TPRG1L	892.81	-0.978371	0.29229	-3.34726	0.000816151	0.0067982	tumor protein p63 regulated 1-like (TPRG1L), mRNA.
ENSG00000119681	LTBP2	184.853	1.06154	0.317189	3.34671	0.000817754	0.00680243	latent transforming growth factor beta binding protein 2 (LTBP2), mRNA.
ENSG00000187134	AKR1C1	97.3586	-2.16544	0.647038	-3.3467	0.000817803	0.00680243	aldo-keto reductase family 1, member C1 (AKR1C1), mRNA.
ENSG00000214274	ANG	4.08753	-2.802	0.837458	-3.34584	0.000820328	0.00681988	angiogenin, ribonuclease, RNase A family, 5 (ANG), transcript variant 1, mRNA.
ENSG00000085465	OVGP1	193.212	1.4993	0.448229	3.34495	0.000822988	0.00683844	oviductal glycoprotein 1, 120kDa (OVGP1), mRNA.
ENSG00000116824	CD2	897.404	-2.00168	0.598498	-3.3445	0.000824312	0.00684066	CD2 molecule (CD2), mRNA.
ENSG00000168269	FOXI1	5.92432	2.27055	0.678905	3.34442	0.000824536	0.00684066	forkhead box I1 (FOXI1), transcript variant 1, mRNA.
ENSG00000178974	FBXO34	1907.68	0.698156	0.208742	3.34459	0.00082405	0.00684066	F-box protein 34 (FBXO34), transcript variant 2, mRNA.
ENSG00000011376	LARS2	1233.14	0.467314	0.139846	3.34163	0.000832866	0.00688002	leucyl-tRNA synthetase 2, mitochondrial (LARS2), nuclear gene encoding mitochondrial protein, mRNA.
ENSG00000058335	RASGRF1	9.91323	1.81713	0.543748	3.34186	0.000832197	0.00688002	Ras protein-specific guanine nucleotide-releasing factor 1 (RASGRF1), transcript variant 2, mRNA.
ENSG00000105699	LSR	343.341	-1.07515	0.321752	-3.34154	0.000833148	0.00688002	lipolysis stimulated lipoprotein receptor (LSR), transcript variant 2, mRNA.
ENSG00000124780	KCNK17	342.881	-2.69805	0.807194	-3.34251	0.000830255	0.00688002	potassium channel, subfamily K, member 17 (KCNK17), transcript variant 2, mRNA.
ENSG00000166596	WDR16	7.92737	1.75813	0.526123	3.34167	0.000832754	0.00688002	WD repeat domain 16 (WDR16), transcript variant 2, mRNA.
ENSG00000173992	CCS	839.476	-0.732901	0.219281	-3.3423	0.000830885	0.00688002	copper chaperone for superoxide dismutase (CCS), mRNA.
ENSG00000183570	PCBP3	108.845	2.39119	0.715467	3.34214	0.000831365	0.00688002	poly(rC) binding protein 3 (PCBP3), transcript variant 1, mRNA.
ENSG00000196182	STK40	1784.75	-0.730041	0.218471	-3.34159	0.000832988	0.00688002	serine/threonine kinase 40 (STK40), mRNA.
ENSG00000239672	NME1	527.903	1.16952	0.349892	3.34252	0.000830213	0.00688002	NME/NM23 nucleoside diphosphate kinase 1 (NME1), transcript variant 1, mRNA.
ENSG00000160113	NR2F6	119.056	1.34466	0.402501	3.34077	0.000835476	0.00689569	nuclear receptor subfamily 2, group F, member 6 (NR2F6), mRNA.
ENSG00000120868	APAF1	3946.83	-0.933662	0.279515	-3.3403	0.000836879	0.00690371	apoptotic peptidase activating factor 1 (APAF1), transcript variant 1, mRNA.
ENSG00000170421	KRT8	23.3398	-1.47072	0.440409	-3.33944	0.000839483	0.00692162	keratin 8 (KRT8), transcript variant 2, mRNA.
ENSG00000163519	TRAT1	633.84	-1.99695	0.598027	-3.33923	0.000840108	0.00692321	T cell receptor associated transmembrane adaptor 1 (TRAT1), mRNA.
ENSG00000198113	TOR4A	346.23	-1.39271	0.41733	-3.33718	0.000846332	0.00697092	torsin family 4, member A (TOR4A), mRNA.
ENSG00000130751	NPAS1	21.9117	1.48413	0.444974	3.33532	0.000852012	0.00701409	neuronal PAS domain protein 1 (NPAS1), mRNA.
ENSG00000134255	CEPT1	2154.59	-0.635835	0.190662	-3.33488	0.000853361	0.00701798	choline/ethanolamine phosphotransferase 1 (CEPT1), transcript variant 2, mRNA.
ENSG00000176884	GRIN1	62.9568	2.35038	0.704777	3.33493	0.000853207	0.00701798	glutamate receptor, ionotropic, N-methyl D-aspartate 1 (GRIN1), transcript variant NR1-4, mRNA.
ENSG00000111241	FGF6	75.9228	-2.26318	0.678826	-3.33397	0.000856158	0.00703459	fibroblast growth factor 6 (FGF6), mRNA.
ENSG00000164096	C4orf3	2588.23	-0.956138	0.286789	-3.33394	0.000856258	0.00703459	chromosome 4 open reading frame 3 (C4orf3), transcript variant 2, mRNA.
ENSG00000133019	CHRM3	77.8465	2.23506	0.670453	3.33366	0.000857121	0.00703806	cholinergic receptor, muscarinic 3 (CHRM3), mRNA.
ENSG00000076928	ARHGEF1	7060.45	-0.948058	0.284439	-3.33308	0.000858915	0.00704196	Rho guanine nucleotide exchange factor (GEF) 1 (ARHGEF1), transcript variant 2, mRNA.
ENSG00000120210	INSL6	63.5317	-1.80031	0.540092	-3.33333	0.000858117	0.00704196	insulin-like 6 (INSL6), mRNA.
ENSG00000182791	CCDC87	11.6775	1.81438	0.544333	3.33321	0.000858488	0.00704196	coiled-coil domain containing 87 (CCDC87), mRNA.
ENSG00000124588	NQO2	281.242	-1.29589	0.388916	-3.33207	0.00086203	0.00706089	NAD(P)H dehydrogenase, quinone 2 (NQO2), mRNA.
ENSG00000148411	NACC2	194.559	-1.86791	0.560591	-3.33204	0.000862106	0.00706089	NACC family member 2, BEN and BTB (POZ) domain containing (NACC2), mRNA.
ENSG00000151247	EIF4E	2844.54	0.492504	0.147842	3.33129	0.000864444	0.00707642	eukaryotic translation initiation factor 4E (EIF4E), transcript variant 3, mRNA.
ENSG00000077984	CST7	1358.05	-1.78131	0.534756	-3.33108	0.000865103	0.0070782	cystatin F (leukocystatin) (CST7), mRNA.
ENSG00000196482	ESRRG	19.468	2.74254	0.82357	3.33006	0.000868271	0.00710049	estrogen-related receptor gamma (ESRRG), transcript variant 16, mRNA.
ENSG00000175573	C11orf68	455.46	-0.79924	0.240025	-3.32982	0.00086903	0.00710307	chromosome 11 open reading frame 68 (C11orf68), transcript variant 1, mRNA.
ENSG00000070718	AP3M2	1411.62	-0.904004	0.27159	-3.32856	0.000872972	0.00713164	adaptor-related protein complex 3, mu 2 subunit (AP3M2), transcript variant 1, mRNA.
ENSG00000125845	BMP2	921.397	-2.24514	0.674654	-3.32784	0.000875219	0.00714591	bone morphogenetic protein 2 (BMP2), mRNA.
ENSG00000139324	TMTC3	604.792	-0.709047	0.213073	-3.32772	0.00087561	0.00714591	transmembrane and tetratricopeptide repeat containing 3 (TMTC3), mRNA.
ENSG00000102383	ZDHHC15	69.6447	-1.59747	0.480255	-3.32629	0.000880109	0.00717896	zinc finger, DHHC-type containing 15 (ZDHHC15), transcript variant 1, mRNA.
ENSG00000100288	CHKB	57.3321	-0.888244	0.267056	-3.32606	0.000880817	0.00718108	choline kinase beta (CHKB), mRNA.
ENSG00000115295	CLIP4	632.93	-1.82535	0.54884	-3.32583	0.000881547	0.00718338	CAP-GLY domain containing linker protein family, member 4 (CLIP4), mRNA.
ENSG00000132153	DHX30	3334.13	0.431994	0.129938	3.32462	0.000885382	0.00721096	DEAH (Asp-Glu-Ala-His) box polypeptide 30 (DHX30), transcript variant 4, non-coding RNA.
ENSG00000084774	CAD	2189.74	0.890108	0.267762	3.32425	0.000886581	0.00721589	carbamoyl-phosphate synthetase 2, aspartate transcarbamylase, and dihydroorotase (CAD), mRNA.
ENSG00000196345	ZKSCAN7	103.726	1.56543	0.470926	3.32415	0.000886889	0.00721589	zinc finger with KRAB and SCAN domains 7 (ZKSCAN7), transcript variant 1, mRNA.
ENSG00000171408	PDE7B	97.5832	-2.2032	0.662871	-3.32373	0.000888231	0.0072212	phosphodiesterase 7B (PDE7B), mRNA.
ENSG00000172794	RAB37	2393.63	-1.31342	0.395173	-3.32366	0.000888444	0.0072212	RAB37, member RAS oncogene family (RAB37), transcript variant 3, mRNA.
ENSG00000169032	MAP2K1	1910.84	-0.752987	0.226758	-3.32066	0.00089805	0.00729558	mitogen-activated protein kinase kinase 1 (MAP2K1), mRNA.
ENSG00000058056	USP13	910.372	1.00415	0.30251	3.3194	0.000902106	0.00731953	ubiquitin specific peptidase 13 (isopeptidase T-3) (USP13), mRNA.
ENSG00000184983	NDUFA6	1227.45	0.643768	0.193946	3.31932	0.00090237	0.00731953	NADH dehydrogenase (ubiquinone) 1 alpha subcomplex, 6, 14kDa (NDUFA6), nuclear gene encoding mitochondrial protein, mRNA.
ENSG00000232838	PET117	39.7718	-1.20404	0.362716	-3.31951	0.000901751	0.00731953	PET117 homolog (S. cerevisiae) (PET117), mRNA.
ENSG00000132965	ALOX5AP	1097.28	-1.83043	0.551618	-3.31829	0.000905696	0.00734278	arachidonate 5-lipoxygenase-activating protein (ALOX5AP), transcript variant 2, mRNA.
ENSG00000196576	PLXNB2	9452.27	-1.21219	0.365383	-3.31758	0.000907996	0.00735771	plexin B2 (PLXNB2), mRNA.
ENSG00000123131	PRDX4	583.903	1.05794	0.319012	3.3163	0.000912189	0.00738795	peroxiredoxin 4 (PRDX4), mRNA.
ENSG00000205808	PPAPDC2	230.983	-1.23691	0.373035	-3.31581	0.000913766	0.00739698	phosphatidic acid phosphatase type 2 domain containing 2 (PPAPDC2), mRNA.
ENSG00000116857	TMEM9	494.981	0.822666	0.248122	3.31557	0.000914565	0.00739971	transmembrane protein 9 (TMEM9), mRNA.
ENSG00000139436	GIT2	3767.58	-0.594705	0.179499	-3.31314	0.000922533	0.00745664	G protein-coupled receptor kinase interacting ArfGAP 2 (GIT2), transcript variant 1, mRNA.
ENSG00000144824	PHLDB2	766.111	1.74374	0.526293	3.31324	0.000922204	0.00745664	pleckstrin homology-like domain, family B, member 2 (PHLDB2), transcript variant 3, mRNA.
ENSG00000073282	TP63	84.6491	2.44851	0.739218	3.3123	0.000925331	0.00747548	tumor protein p63 (TP63), transcript variant 3, mRNA.
ENSG00000213145	CRIP1	101.866	-1.39687	0.421892	-3.31097	0.000929737	0.00750729	cysteine-rich protein 1 (intestinal) (CRIP1), mRNA.
ENSG00000170836	PPM1D	1679.49	0.861204	0.260205	3.30972	0.0009339	0.0075371	protein phosphatase, Mg2+/Mn2+ dependent, 1D (PPM1D), mRNA.
ENSG00000172260	NEGR1	1626.35	-2.39294	0.723073	-3.30941	0.000934938	0.00754167	neuronal growth regulator 1 (NEGR1), mRNA.
ENSG00000049192	ADAMTS6	632.874	1.68929	0.510509	3.30903	0.000936193	0.0075442	ADAM metallopeptidase with thrombospondin type 1 motif, 6 (ADAMTS6), mRNA.
ENSG00000071967	CYBRD1	835.972	-1.4185	0.428658	-3.30916	0.000935749	0.0075442	cytochrome b reductase 1 (CYBRD1), transcript variant 3, mRNA.
ENSG00000065978	YBX1	19780.2	0.814824	0.246257	3.30883	0.000936855	0.00754574	Y box binding protein 1 (YBX1), mRNA.
ENSG00000150995	ITPR1	10647.1	-1.07477	0.324848	-3.30853	0.000937872	0.00754812	inositol 1,4,5-trisphosphate receptor, type 1 (ITPR1), transcript variant 2, mRNA.
ENSG00000188396	TCTEX1D4	180.747	-1.53904	0.465182	-3.30846	0.000938094	0.00754812	Tctex1 domain containing 4 (TCTEX1D4), mRNA.
ENSG00000165671	NSD1	8855.36	0.351077	0.106123	3.30819	0.000939002	0.00755163	nuclear receptor binding SET domain protein 1 (NSD1), transcript variant 2, mRNA.
ENSG00000143110	C1orf162	747.561	-1.31914	0.398787	-3.30789	0.000940026	0.00755607	chromosome 1 open reading frame 162 (C1orf162), mRNA.
ENSG00000178764	ZHX2	3492.02	0.965671	0.291961	3.30754	0.00094119	0.00756163	zinc fingers and homeoboxes 2 (ZHX2), mRNA.
ENSG00000269781	FLJ20306	47.1771	1.34678	0.407223	3.30723	0.000942227	0.00756617	NA
ENSG00000075407	ZNF37A	2758.03	0.790523	0.239041	3.30706	0.000942809	0.00756705	zinc finger protein 37A (ZNF37A), transcript variant 1, mRNA.
ENSG00000070669	ASNS	746.594	1.00996	0.305425	3.30673	0.00094391	0.00757209	asparagine synthetase (glutamine-hydrolyzing) (ASNS), transcript variant 1, mRNA.
ENSG00000126067	PSMB2	2074.48	0.627045	0.189668	3.30601	0.00094634	0.00758398	proteasome (prosome, macropain) subunit, beta type, 2 (PSMB2), transcript variant 3, mRNA.
ENSG00000175213	ZNF408	431.048	0.750091	0.226882	3.30608	0.000946098	0.00758398	zinc finger protein 408 (ZNF408), transcript variant 1, mRNA.
[truncated: 153 more rows]
