# Supplementary material for: Genomic analyses identify recurrent MEF2D fusions in acute lymphoblastic leukaemia
Source: Nat Commun. 2016 Nov 8;7:13331. doi: 10.1038/ncomms13331 (PMC5105166; doi:10.1038/ncomms13331)
Supplement: Supplementary Data 5 — Gene expression signature of MEF2D-rearranged cases-unstranded only. [file ncomms13331-s6.xlsx]

## Sheet: Sheet1
Supplementary Data 5. Gene expression signature of MEF2D-rearranged cases, unstranded data only
Ensembl Gene ID	Gene	Base Mean	log2 Fold Change	lfc SE	Stat	Pvalue	Padj	Gene description
ENSG00000047648	ARHGAP6	263.933	6.85528	0.363494	18.8594	2.46058e-79	4.09784e-75	Rho GTPase activating protein 6 (ARHGAP6), transcript variant 4, mRNA.
ENSG00000081189	MEF2C	11018.2	-5.04575	0.294742	-17.1192	1.0669e-65	8.88408e-62	myocyte enhancer factor 2C (MEF2C), transcript variant 5, mRNA.
ENSG00000091986	CCDC80	98.5314	6.89808	0.434919	15.8606	1.18713e-56	6.59014e-53	coiled-coil domain containing 80 (CCDC80), transcript variant 2, mRNA.
ENSG00000052126	PLEKHA5	802.672	-5.1072	0.340089	-15.0172	5.66113e-51	2.35701e-47	pleckstrin homology domain containing, family A member 5 (PLEKHA5), transcript variant 4, mRNA.
ENSG00000157087	ATP2B2	70.9631	4.73159	0.319954	14.7884	1.74155e-49	5.80076e-46	ATPase, Ca++ transporting, plasma membrane 2 (ATP2B2), transcript variant 2, mRNA.
ENSG00000106278	PTPRZ1	398.206	10.6684	0.747469	14.2727	3.23983e-46	8.99269e-43	protein tyrosine phosphatase, receptor-type, Z polypeptide 1 (PTPRZ1), transcript variant 1, mRNA.
ENSG00000135333	EPHA7	1162.45	-8.36631	0.625532	-13.3747	8.49834e-41	2.02188e-37	EPH receptor A7 (EPHA7), mRNA.
ENSG00000168769	TET2	1924.98	-3.88767	0.295878	-13.1395	1.95626e-39	4.07244e-36	tet methylcytosine dioxygenase 2 (TET2), transcript variant 2, mRNA.
ENSG00000027075	PRKCH	2485.83	-4.14178	0.315762	-13.1168	2.63889e-39	4.88312e-36	protein kinase C, eta (PRKCH), mRNA.
ENSG00000151967	SCHIP1	348.556	-7.48468	0.576678	-12.9789	1.61088e-38	2.68275e-35	schwannomin interacting protein 1 (SCHIP1), transcript variant 1, mRNA.
ENSG00000112414	GPR126	109.365	6.53659	0.507437	12.8816	5.71463e-38	8.65196e-35	G protein-coupled receptor 126 (GPR126), transcript variant b2, mRNA.
ENSG00000111145	ELK3	5602.46	-4.00431	0.313456	-12.7747	2.26992e-37	3.15027e-34	ELK3, ETS-domain protein (SRF accessory protein 2) (ELK3), mRNA.
ENSG00000099250	NRP1	321.489	-6.63875	0.526552	-12.608	1.9086e-36	2.44506e-33	neuropilin 1 (NRP1), transcript variant 1, mRNA.
ENSG00000048052	HDAC9	2125.31	3.69895	0.299359	12.3562	4.50733e-35	5.3618e-32	histone deacetylase 9 (HDAC9), transcript variant 6, mRNA.
ENSG00000118971	CCND2	3698.09	-5.02175	0.407303	-12.3293	6.30212e-35	6.99703e-32	cyclin D2 (CCND2), mRNA.
ENSG00000156298	TSPAN7	558.477	-6.59392	0.537375	-12.2706	1.30261e-34	1.35586e-31	tetraspanin 7 (TSPAN7), mRNA.
ENSG00000120057	SFRP5	73.8172	5.72843	0.468525	12.2265	2.24369e-34	2.19802e-31	secreted frizzled-related protein 5 (SFRP5), mRNA.
ENSG00000157680	DGKI	222.846	6.94256	0.576851	12.0353	2.31898e-33	2.14557e-30	diacylglycerol kinase, iota (DGKI), mRNA.
ENSG00000169398	PTK2	2789.91	-3.91107	0.32652	-11.978	4.63093e-33	4.05913e-30	protein tyrosine kinase 2 (PTK2), transcript variant 2, mRNA.
ENSG00000109787	KLF3	5705.28	-4.05937	0.339638	-11.9521	6.33425e-33	5.27453e-30	Kruppel-like factor 3 (basic) (KLF3), mRNA.
ENSG00000110852	CLEC2B	4128.72	-3.96084	0.333413	-11.8797	1.50959e-32	1.19718e-29	C-type lectin domain family 2, member B (CLEC2B), mRNA.
ENSG00000005108	THSD7A	568.634	-7.73535	0.651585	-11.8716	1.66279e-32	1.25873e-29	thrombospondin, type I, domain containing 7A (THSD7A), mRNA.
ENSG00000038945	MSR1	633.693	-7.04771	0.610317	-11.5476	7.58986e-31	5.49572e-28	macrophage scavenger receptor 1 (MSR1), transcript variant SR-AI, mRNA.
ENSG00000109436	TBC1D9	1350.74	-5.67821	0.495124	-11.4682	1.90473e-30	1.31417e-27	TBC1 domain family, member 9 (with GRAM domain) (TBC1D9), mRNA.
ENSG00000122547	EEPD1	438.736	-3.9391	0.34357	-11.4652	1.97276e-30	1.31417e-27	endonuclease/exonuclease/phosphatase family domain containing 1 (EEPD1), mRNA.
ENSG00000174130	TLR6	424.256	-4.49894	0.397853	-11.308	1.19735e-29	7.66951e-27	toll-like receptor 6 (TLR6), mRNA.
ENSG00000178075	GRAMD1C	374.418	-4.11191	0.367975	-11.1744	5.43973e-29	3.35531e-26	GRAM domain containing 1C (GRAMD1C), transcript variant 1, mRNA.
ENSG00000172889	EGFL7	2354.37	-5.0473	0.453826	-11.1217	9.84232e-29	5.85407e-26	EGF-like-domain, multiple 7 (EGFL7), transcript variant 5, non-coding RNA.
ENSG00000080493	SLC4A4	101.961	5.19246	0.472043	11	3.82197e-28	2.19486e-25	solute carrier family 4, sodium bicarbonate cotransporter, member 4 (SLC4A4), transcript variant 3, mRNA.
ENSG00000204960	BLACE	6656.06	-6.16886	0.562952	-10.9581	6.07924e-28	3.37479e-25	NA
ENSG00000105877	DNAH11	190.149	4.29338	0.392444	10.9401	7.40975e-28	3.98071e-25	dynein, axonemal, heavy chain 11 (DNAH11), mRNA.
ENSG00000100600	LGMN	1363.62	-4.52601	0.416983	-10.8542	1.90517e-27	9.91522e-25	legumain (LGMN), transcript variant 1, mRNA.
ENSG00000163564	PYHIN1	714.76	-4.73315	0.443192	-10.6797	1.26679e-26	6.39307e-24	pyrin and HIN domain family, member 1 (PYHIN1), transcript variant 3, mRNA.
ENSG00000196628	TCF4	22399.3	-3.78456	0.355226	-10.6539	1.67127e-26	8.18625e-24	transcription factor 4 (TCF4), transcript variant 12, mRNA.
ENSG00000243452	NBPF15	534.737	-2.28993	0.218401	-10.485	1.01263e-25	4.81839e-23	neuroblastoma breakpoint family, member 15 (NBPF15), transcript variant 1, mRNA.
ENSG00000061918	GUCY1B3	172.852	-4.10868	0.392246	-10.4748	1.12824e-25	5.21937e-23	guanylate cyclase 1, soluble, beta 3 (GUCY1B3), mRNA.
ENSG00000166394	CYB5R2	1680.23	-7.00442	0.672966	-10.4083	2.27257e-25	1.0229e-22	cytochrome b5 reductase 2 (CYB5R2), mRNA.
ENSG00000196730	DAPK1	2777.8	-6.08984	0.586362	-10.3858	2.87724e-25	1.26099e-22	death-associated protein kinase 1 (DAPK1), mRNA.
ENSG00000164116	GUCY1A3	692.669	-3.74361	0.361683	-10.3505	4.16135e-25	1.777e-22	guanylate cyclase 1, soluble, alpha 3 (GUCY1A3), transcript variant 7, mRNA.
ENSG00000145708	CRHBP	84.4334	-4.43064	0.43621	-10.1571	3.07989e-24	1.28231e-21	corticotropin releasing hormone binding protein (CRHBP), mRNA.
ENSG00000145390	USP53	686.401	-4.9019	0.48357	-10.1369	3.78986e-24	1.53942e-21	ubiquitin specific peptidase 53 (USP53), mRNA.
ENSG00000140795	MYLK3	55.7303	5.5233	0.546337	10.1097	5.0039e-24	1.98417e-21	myosin light chain kinase 3 (MYLK3), mRNA.
ENSG00000140932	CMTM2	313.869	-5.74385	0.568413	-10.1051	5.24603e-24	2.0318e-21	CKLF-like MARVEL transmembrane domain containing 2 (CMTM2), transcript variant 1, mRNA.
ENSG00000165168	CYBB	3185.01	-4.47877	0.443755	-10.0929	5.9401e-24	2.24833e-21	cytochrome b-245, beta polypeptide (CYBB), mRNA.
ENSG00000007171	NOS2	486.537	-6.48069	0.644369	-10.0574	8.52071e-24	3.15342e-21	nitric oxide synthase 2, inducible (NOS2), mRNA.
ENSG00000119866	BCL11A	5790.67	-2.3766	0.236441	-10.0516	9.0399e-24	3.27284e-21	B-cell CLL/lymphoma 11A (zinc finger protein) (BCL11A), transcript variant 1, mRNA.
ENSG00000204928	GRXCR2	12.1853	8.23308	0.820322	10.0364	1.05453e-23	3.73664e-21	glutaredoxin, cysteine rich 2 (GRXCR2), mRNA.
ENSG00000152953	STK32B	4677.13	-3.64693	0.364528	-10.0045	1.45557e-23	5.05022e-21	serine/threonine kinase 32B (STK32B), mRNA.
ENSG00000118263	KLF7	4087.64	-3.30544	0.331238	-9.97905	1.88266e-23	6.39876e-21	Kruppel-like factor 7 (ubiquitous) (KLF7), transcript variant 4, mRNA.
ENSG00000161940	BCL6B	1537.65	-5.77314	0.578834	-9.97373	1.98621e-23	6.61568e-21	B-cell CLL/lymphoma 6, member B (BCL6B), mRNA.
ENSG00000176595	KBTBD11	1312.64	-3.36562	0.337767	-9.96432	2.18362e-23	7.1306e-21	kelch repeat and BTB (POZ) domain containing 11 (KBTBD11), mRNA.
ENSG00000171643	S100Z	167.031	-5.93829	0.597204	-9.94349	2.69239e-23	8.6229e-21	S100 calcium binding protein Z (S100Z), mRNA.
ENSG00000111885	MAN1A1	5519.09	-3.83211	0.388382	-9.86687	5.79456e-23	1.8208e-20	mannosidase, alpha, class 1A, member 1 (MAN1A1), mRNA.
ENSG00000149970	CNKSR2	190.096	-4.68584	0.47555	-9.85351	6.61885e-23	2.0413e-20	connector enhancer of kinase suppressor of Ras 2 (CNKSR2), transcript variant 3, mRNA.
ENSG00000183378	OVCH2	1177.41	-7.16458	0.728125	-9.83977	7.58846e-23	2.29779e-20	ovochymase 2 (gene/pseudogene) (OVCH2), mRNA.
ENSG00000002586	CD99	11416.3	-2.88956	0.294426	-9.81422	9.77872e-23	2.90812e-20	CD99 molecule (CD99), transcript variant 3, mRNA.
ENSG00000133574	GIMAP4	294.473	-4.01998	0.409929	-9.80651	1.05556e-22	3.08409e-20	GTPase, IMAP family member 4 (GIMAP4), mRNA.
ENSG00000064225	ST3GAL6	374.277	-4.93374	0.505203	-9.76585	1.57785e-22	4.53061e-20	ST3 beta-galactoside alpha-2,3-sialyltransferase 6 (ST3GAL6), transcript variant 2, mRNA.
ENSG00000125363	AMELX	1.75303	6.99634	0.716625	9.76291	1.62427e-22	4.58483e-20	amelogenin, X-linked (AMELX), transcript variant 3, mRNA.
ENSG00000036448	MYOM2	548.756	4.22433	0.433821	9.73749	2.08647e-22	5.70579e-20	myomesin 2 (MYOM2), mRNA.
ENSG00000127920	GNG11	575.923	-6.65577	0.683532	-9.73732	2.08991e-22	5.70579e-20	guanine nucleotide binding protein (G protein), gamma 11 (GNG11), mRNA.
ENSG00000090776	EFNB1	3093.62	-4.8646	0.500925	-9.71125	2.70008e-22	7.23512e-20	ephrin-B1 (EFNB1), mRNA.
ENSG00000142583	SLC2A5	3560.74	-4.40565	0.453729	-9.70987	2.73695e-22	7.23512e-20	solute carrier family 2 (facilitated glucose/fructose transporter), member 5 (SLC2A5), transcript variant 1, mRNA.
ENSG00000103381	CPPED1	243.739	-3.14101	0.325466	-9.65083	4.87572e-22	1.26875e-19	calcineurin-like phosphoesterase domain containing 1 (CPPED1), transcript variant 1, mRNA.
ENSG00000251322	SHANK3	5706.17	-5.4255	0.562856	-9.63923	5.45969e-22	1.39886e-19	SH3 and multiple ankyrin repeat domains 3 (SHANK3), mRNA.
ENSG00000153253	SCN3A	1567.67	-6.29039	0.656094	-9.58764	9.01231e-22	2.27411e-19	sodium channel, voltage-gated, type III, alpha subunit (SCN3A), transcript variant 2, mRNA.
ENSG00000128833	MYO5C	2223.51	-3.08014	0.322336	-9.55567	1.22789e-21	3.05213e-19	myosin VC (MYO5C), mRNA.
ENSG00000196664	TLR7	192.848	-4.95598	0.521453	-9.50419	2.01613e-21	4.93775e-19	toll-like receptor 7 (TLR7), mRNA.
ENSG00000120889	TNFRSF10B	2169.92	-3.15665	0.333177	-9.47439	2.68314e-21	6.47609e-19	tumor necrosis factor receptor superfamily, member 10b (TNFRSF10B), transcript variant 3, non-coding RNA.
ENSG00000124126	PREX1	13414.2	-2.47708	0.262633	-9.43173	4.03363e-21	9.59659e-19	phosphatidylinositol-3,4,5-trisphosphate-dependent Rac exchange factor 1 (PREX1), mRNA.
ENSG00000133059	DSTYK	510.634	-2.28895	0.243193	-9.41208	4.86402e-21	1.14092e-18	dual serine/threonine and tyrosine protein kinase (DSTYK), transcript variant 2, mRNA.
ENSG00000092421	SEMA6A	2593.2	-4.48833	0.477907	-9.39165	5.90699e-21	1.36632e-18	sema domain, transmembrane domain (TM), and cytoplasmic domain, (semaphorin) 6A (SEMA6A), mRNA.
ENSG00000111218	PRMT8	12.1095	4.76816	0.509933	9.35056	8.71873e-21	1.98906e-18	protein arginine methyltransferase 8 (PRMT8), transcript variant 2, mRNA.
ENSG00000144642	RBMS3	146.187	-6.04042	0.647322	-9.33139	1.04494e-20	2.35167e-18	RNA binding motif, single stranded interacting protein 3 (RBMS3), transcript variant 4, mRNA.
ENSG00000170011	MYRIP	514.132	-5.23046	0.562232	-9.30304	1.36489e-20	3.03079e-18	myosin VIIA and Rab interacting protein (MYRIP), mRNA.
ENSG00000166523	CLEC4E	390.273	-6.10357	0.65681	-9.29275	1.50359e-20	3.29483e-18	C-type lectin domain family 4, member E (CLEC4E), mRNA.
ENSG00000115194	SLC30A3	22.0763	4.32842	0.467398	9.26068	2.03126e-20	4.39334e-18	solute carrier family 30 (zinc transporter), member 3 (SLC30A3), mRNA.
ENSG00000100321	SYNGR1	2388.99	-3.10947	0.336454	-9.24191	2.42137e-20	5.10449e-18	synaptogyrin 1 (SYNGR1), transcript variant 1b, mRNA.
ENSG00000169174	PCSK9	8.18677	5.69404	0.616043	9.24293	2.39843e-20	5.10449e-18	proprotein convertase subtilisin/kexin type 9 (PCSK9), mRNA.
ENSG00000140332	TLE3	1856.86	-3.83548	0.415402	-9.23319	2.627e-20	5.46875e-18	transducin-like enhancer of split 3 (E(sp1) homolog, Drosophila) (TLE3), transcript variant 3, mRNA.
ENSG00000147408	CSGALNACT1	2157.97	-3.19403	0.348135	-9.17468	4.52918e-20	9.31223e-18	chondroitin sulfate N-acetylgalactosaminyltransferase 1 (CSGALNACT1), transcript variant 1, mRNA.
ENSG00000121895	TMEM156	1467.73	-4.18688	0.456635	-9.16899	4.77477e-20	9.69744e-18	transmembrane protein 156 (TMEM156), mRNA.
ENSG00000128849	CGNL1	46.3989	-4.51969	0.493532	-9.15786	5.29378e-20	1.0622e-17	cingulin-like 1 (CGNL1), transcript variant 1, mRNA.
ENSG00000107738	C10orf54	2105.58	-2.74483	0.300703	-9.12804	6.97536e-20	1.38295e-17	chromosome 10 open reading frame 54 (C10orf54), mRNA.
ENSG00000250510	GPR162	145.203	-6.04612	0.663975	-9.10595	8.5515e-20	1.67549e-17	G protein-coupled receptor 162 (GPR162), transcript variant A-2, mRNA.
ENSG00000100156	SLC16A8	186.069	3.75954	0.413026	9.10241	8.83462e-20	1.71083e-17	solute carrier family 16, member 8 (monocarboxylic acid transporter 3) (SLC16A8), mRNA.
ENSG00000179088	C12orf42	91.0665	-4.73699	0.52094	-9.09316	9.61987e-20	1.84149e-17	chromosome 12 open reading frame 42 (C12orf42), transcript variant 5, non-coding RNA.
ENSG00000152061	RABGAP1L	2639.89	1.89416	0.208438	9.0874	1.01439e-19	1.91973e-17	RAB GTPase activating protein 1-like (RABGAP1L), transcript variant 1, mRNA.
ENSG00000180530	NRIP1	10249.1	-3.24646	0.35739	-9.08378	1.0487e-19	1.96236e-17	nuclear receptor interacting protein 1 (NRIP1), mRNA.
ENSG00000149084	HSD17B12	1328.45	1.56477	0.172896	9.05033	1.42537e-19	2.63757e-17	hydroxysteroid (17-beta) dehydrogenase 12 (HSD17B12), mRNA.
ENSG00000138639	ARHGAP24	429.573	-5.35661	0.592881	-9.03488	1.6418e-19	3.00468e-17	Rho GTPase activating protein 24 (ARHGAP24), transcript variant 1, mRNA.
ENSG00000197712	FAM114A1	65.7593	-3.48457	0.386012	-9.02711	1.76269e-19	3.19086e-17	family with sequence similarity 114, member A1 (FAM114A1), transcript variant 1, mRNA.
ENSG00000170542	SERPINB9	3132.61	-2.95003	0.327065	-9.01969	1.88623e-19	3.37777e-17	serpin peptidase inhibitor, clade B (ovalbumin), member 9 (SERPINB9), mRNA.
ENSG00000141506	PIK3R5	2931.41	-2.95859	0.328902	-8.99534	2.35499e-19	4.15996e-17	phosphoinositide-3-kinase, regulatory subunit 5 (PIK3R5), transcript variant 2, mRNA.
ENSG00000146592	CREB5	378.962	-5.25094	0.583794	-8.99451	2.37298e-19	4.15996e-17	cAMP responsive element binding protein 5 (CREB5), transcript variant 3, mRNA.
ENSG00000196083	IL1RAP	543.246	-3.69401	0.411206	-8.98334	2.62663e-19	4.55666e-17	interleukin 1 receptor accessory protein (IL1RAP), transcript variant 2, mRNA.
ENSG00000183748	MRC1L1	45.9495	-5.65953	0.63126	-8.96545	3.09019e-19	5.30557e-17	NA
ENSG00000197536	C5orf56	1675.7	-1.86251	0.207828	-8.96181	3.19393e-19	5.42773e-17	chromosome 5 open reading frame 56 (C5orf56), non-coding RNA.
ENSG00000141441	GAREM	123.291	2.89841	0.324019	8.94517	3.71378e-19	6.2474e-17	GRB2 associated, regulator of MAPK1 (GAREM), transcript variant 1, mRNA.
ENSG00000133818	RRAS2	361.745	-3.21617	0.361592	-8.89448	5.86956e-19	9.77516e-17	related RAS viral (r-ras) oncogene homolog 2 (RRAS2), transcript variant 4, mRNA.
ENSG00000166349	RAG1	9394.81	-4.0834	0.460849	-8.86062	7.95725e-19	1.31208e-16	recombination activating gene 1 (RAG1), mRNA.
ENSG00000167210	LOXHD1	1191.72	-6.70036	0.757418	-8.84632	9.04525e-19	1.47686e-16	lipoxygenase homology domains 1 (LOXHD1), transcript variant 4, mRNA.
ENSG00000203737	GPR52	21.6456	2.60678	0.2949	8.83954	9.611e-19	1.554e-16	Synthetic construct Homo sapiens gateway clone IMAGE:100022628 3' read GPR52 mRNA.
ENSG00000151834	GABRA2	7.42885	7.56395	0.856776	8.82838	1.06204e-18	1.70069e-16	gamma-aminobutyric acid (GABA) A receptor, alpha 2 (GABRA2), transcript variant 2, mRNA.
ENSG00000174944	P2RY14	449.029	-4.8892	0.554405	-8.81882	1.15672e-18	1.83467e-16	purinergic receptor P2Y, G-protein coupled, 14 (P2RY14), transcript variant 1, mRNA.
ENSG00000160712	IL6R	529.062	-4.12902	0.469748	-8.78985	1.49766e-18	2.33103e-16	interleukin 6 receptor (IL6R), transcript variant 3, mRNA.
ENSG00000198873	GRK5	1033	-3.84912	0.437899	-8.78998	1.49585e-18	2.33103e-16	G protein-coupled receptor kinase 5 (GRK5), mRNA.
ENSG00000180914	OXTR	93.6358	3.2802	0.373542	8.78136	1.61517e-18	2.49065e-16	oxytocin receptor (OXTR), mRNA.
ENSG00000156463	SH3RF2	10.0817	4.8835	0.556316	8.77829	1.65974e-18	2.53589e-16	SH3 domain containing ring finger 2 (SH3RF2), mRNA.
ENSG00000122585	NPY	2164.64	-5.02379	0.573462	-8.76047	1.9444e-18	2.94382e-16	neuropeptide Y (NPY), mRNA.
ENSG00000127947	PTPN12	3516.85	-2.61574	0.299276	-8.74024	2.32616e-18	3.49008e-16	protein tyrosine phosphatase, non-receptor type 12 (PTPN12), transcript variant 1, mRNA.
ENSG00000153064	BANK1	6235.75	-3.4155	0.391042	-8.73435	2.45071e-18	3.64412e-16	B-cell scaffold protein with ankyrin repeats 1 (BANK1), transcript variant 2, mRNA.
ENSG00000070601	FRMPD1	84.1046	5.38845	0.618178	8.71667	2.86491e-18	4.22232e-16	FERM and PDZ domain containing 1 (FRMPD1), mRNA.
ENSG00000128298	BAIAP2L2	191.885	2.60417	0.298808	8.7152	2.90257e-18	4.2403e-16	BAI1-associated protein 2-like 2 (BAIAP2L2), mRNA.
ENSG00000232434	C9orf172	92.4542	2.3455	0.269304	8.70947	3.05287e-18	4.42108e-16	chromosome 9 open reading frame 172 (C9orf172), mRNA.
ENSG00000130775	THEMIS2	5649.85	-3.17104	0.364997	-8.68785	3.69363e-18	5.3029e-16	thymocyte selection associated family member 2 (THEMIS2), transcript variant 3, mRNA.
ENSG00000156011	PSD3	4918.62	-2.70179	0.31107	-8.68545	3.77261e-18	5.37001e-16	pleckstrin and Sec7 domain containing 3 (PSD3), transcript variant 2, mRNA.
ENSG00000162407	PPAP2B	162.934	-5.22915	0.602468	-8.67955	3.97344e-18	5.60794e-16	phosphatidic acid phosphatase type 2B (PPAP2B), mRNA.
ENSG00000080644	CHRNA3	41.6029	4.44479	0.512673	8.66983	4.32766e-18	6.05654e-16	cholinergic receptor, nicotinic, alpha 3 (neuronal) (CHRNA3), transcript variant 3, non-coding RNA.
ENSG00000196141	SPATS2L	370.977	-5.06899	0.585084	-8.66369	4.56715e-18	6.33844e-16	spermatogenesis associated, serine-rich 2-like (SPATS2L), transcript variant 1, mRNA.
ENSG00000164929	BAALC	1333.54	-4.54186	0.525119	-8.64919	5.18678e-18	7.1389e-16	brain and acute leukemia, cytoplasmic (BAALC), transcript variant 1, mRNA.
ENSG00000137831	UACA	260.125	-4.94739	0.574438	-8.61258	7.14352e-18	9.75149e-16	uveal autoantigen with coiled-coil domains and ankyrin repeats (UACA), transcript variant 2, mRNA.
ENSG00000204482	LST1	2187.28	-3.7724	0.439279	-8.5877	8.8724e-18	1.20131e-15	leukocyte specific transcript 1 (LST1), transcript variant 4, mRNA.
ENSG00000121898	CPXM2	168.756	6.73856	0.786917	8.56323	1.09747e-17	1.47398e-15	carboxypeptidase X (M14 family), member 2 (CPXM2), mRNA.
ENSG00000204161	C10orf128	142.424	-4.34468	0.508156	-8.54989	1.23209e-17	1.64153e-15	chromosome 10 open reading frame 128 (C10orf128), mRNA.
ENSG00000163565	IFI16	7969.52	-1.86481	0.218173	-8.54741	1.25878e-17	1.66379e-15	interferon, gamma-inducible protein 16 (IFI16), transcript variant 2, mRNA.
ENSG00000268805	PRED57	6.44091	5.08239	0.596381	8.52205	1.56753e-17	2.05556e-15	NA
ENSG00000151422	FER	415.405	-2.83035	0.332891	-8.50233	1.8582e-17	2.41769e-15	fer (fps/fes related) tyrosine kinase (FER), mRNA.
ENSG00000100312	ACR	80.1604	-5.5255	0.652544	-8.46762	2.5046e-17	3.23346e-15	acrosin (ACR), mRNA.
ENSG00000135842	FAM129A	444.737	-3.71534	0.439531	-8.45296	2.84004e-17	3.6383e-15	family with sequence similarity 129, member A (FAM129A), mRNA.
ENSG00000060140	STYK1	169.043	-4.2452	0.502342	-8.45081	2.8929e-17	3.67773e-15	serine/threonine/tyrosine kinase 1 (STYK1), mRNA.
ENSG00000115170	ACVR1	286.969	-1.60407	0.189975	-8.44355	3.07845e-17	3.88398e-15	activin A receptor, type I (ACVR1), transcript variant 2, mRNA.
ENSG00000163545	NUAK2	476.762	-3.62763	0.429843	-8.43942	3.18914e-17	3.99337e-15	NUAK family, SNF1-like kinase, 2 (NUAK2), mRNA.
ENSG00000005249	PRKAR2B	886.408	-3.20433	0.380925	-8.41198	4.03147e-17	5.01045e-15	protein kinase, cAMP-dependent, regulatory, type II, beta (PRKAR2B), mRNA.
ENSG00000013619	MAMLD1	261.674	-3.95984	0.470925	-8.40864	4.14788e-17	5.11694e-15	mastermind-like domain containing 1 (MAMLD1), transcript variant 2, mRNA.
ENSG00000028137	TNFRSF1B	1968.29	-3.00328	0.357475	-8.40137	4.41282e-17	5.40375e-15	tumor necrosis factor receptor superfamily, member 1B (TNFRSF1B), mRNA.
ENSG00000083720	OXCT1	1417.91	2.05362	0.245022	8.38136	5.23188e-17	6.35998e-15	3-oxoacid CoA transferase 1 (OXCT1), nuclear gene encoding mitochondrial protein, mRNA.
ENSG00000175874	CREG2	331.928	-6.05403	0.724678	-8.35409	6.59371e-17	7.95737e-15	cellular repressor of E1A-stimulated genes 2 (CREG2), mRNA.
ENSG00000173530	TNFRSF10D	2124.23	-3.62597	0.437597	-8.28611	1.17014e-16	1.40198e-14	tumor necrosis factor receptor superfamily, member 10d, decoy with truncated death domain (TNFRSF10D), mRNA.
ENSG00000110324	IL10RA	1429.9	-3.01133	0.363633	-8.28121	1.2193e-16	1.45044e-14	interleukin 10 receptor, alpha (IL10RA), transcript variant 2, non-coding RNA.
ENSG00000131370	SH3BP5	1182.72	-4.3259	0.52275	-8.27527	1.28161e-16	1.51376e-14	SH3-domain binding protein 5 (BTK-associated) (SH3BP5), transcript variant 1, mRNA.
ENSG00000185100	ADSSL1	91.557	3.33431	0.402967	8.27439	1.2912e-16	1.51434e-14	adenylosuccinate synthase like 1 (ADSSL1), transcript variant 2, mRNA.
ENSG00000012779	ALOX5	8155.51	-3.85243	0.466192	-8.26362	1.41324e-16	1.64588e-14	arachidonate 5-lipoxygenase (ALOX5), transcript variant 2, mRNA.
ENSG00000139211	AMIGO2	155.263	-3.24904	0.393294	-8.2611	1.44338e-16	1.66931e-14	adhesion molecule with Ig-like domain 2 (AMIGO2), transcript variant 2, mRNA.
ENSG00000267857	PRED58	8.73462	4.68126	0.567433	8.2499	1.5853e-16	1.8208e-14	NA
ENSG00000162591	MEGF6	2851.51	-2.76867	0.3357	-8.24745	1.61816e-16	1.84582e-14	multiple EGF-like-domains 6 (MEGF6), mRNA.
ENSG00000100320	RBFOX2	1135.51	5.06833	0.615977	8.22812	1.90168e-16	2.11324e-14	RNA binding protein, fox-1 homolog (C. elegans) 2 (RBFOX2), transcript variant 6, mRNA.
ENSG00000145428	RNF175	71.4188	-3.65677	0.444391	-8.22872	1.89218e-16	2.11324e-14	ring finger protein 175 (RNF175), mRNA.
ENSG00000160801	PTH1R	49.7992	4.71893	0.573519	8.22802	1.90337e-16	2.11324e-14	parathyroid hormone 1 receptor (PTH1R), transcript variant 1, mRNA.
ENSG00000182533	CAV3	4.67205	3.69671	0.449197	8.2296	1.87844e-16	2.11324e-14	caveolin 3 (CAV3), transcript variant 2, mRNA.
ENSG00000144677	CTDSPL	244.351	-2.76836	0.336803	-8.21951	2.04337e-16	2.25366e-14	CTD (carboxy-terminal domain, RNA polymerase II, polypeptide A) small phosphatase-like (CTDSPL), transcript variant 1, mRNA.
ENSG00000173559	NABP1	204.919	-3.03574	0.36954	-8.21491	2.12325e-16	2.32636e-14	nucleic acid binding protein 1 (NABP1), transcript variant 3, non-coding RNA.
ENSG00000151490	PTPRO	55.3873	-3.99234	0.488196	-8.17774	2.89229e-16	3.13911e-14	protein tyrosine phosphatase, receptor type, O (PTPRO), transcript variant 2, mRNA.
ENSG00000174502	SLC26A9	77.6503	4.58668	0.560904	8.1773	2.90275e-16	3.13911e-14	solute carrier family 26, member 9 (SLC26A9), transcript variant 1, mRNA.
ENSG00000106853	PTGR1	69.5604	-4.26761	0.522309	-8.17066	3.06697e-16	3.29531e-14	prostaglandin reductase 1 (PTGR1), transcript variant 3, mRNA.
ENSG00000107731	UNC5B	38.941	3.86283	0.473055	8.16572	3.19527e-16	3.41115e-14	unc-5 homolog B (C. elegans) (UNC5B), transcript variant 1, mRNA.
ENSG00000104728	ARHGEF10	1805.55	-3.63609	0.446989	-8.13464	4.13163e-16	4.38268e-14	Rho guanine nucleotide exchange factor (GEF) 10 (ARHGEF10), mRNA.
ENSG00000026297	RNASET2	3529.66	-2.11866	0.260486	-8.13348	4.17126e-16	4.39672e-14	ribonuclease T2 (RNASET2), mRNA.
ENSG00000166342	NETO1	558.029	-6.28546	0.772948	-8.1318	4.22967e-16	4.43025e-14	neuropilin (NRP) and tolloid (TLL)-like 1 (NETO1), transcript variant 4, mRNA.
ENSG00000155324	GRAMD3	121.898	-3.57202	0.44073	-8.10479	5.28384e-16	5.49981e-14	GRAM domain containing 3 (GRAMD3), transcript variant 1, mRNA.
ENSG00000182809	CRIP2	213.208	-3.6947	0.457621	-8.07371	6.81912e-16	7.05377e-14	cysteine-rich protein 2 (CRIP2), transcript variant 2, mRNA.
ENSG00000170891	CYTL1	838.458	-4.52193	0.560211	-8.07184	6.92455e-16	7.11861e-14	cytokine-like 1 (CYTL1), mRNA.
ENSG00000114805	PLCH1	840.655	-4.95426	0.614065	-8.06798	7.14733e-16	7.30255e-14	phospholipase C, eta 1 (PLCH1), transcript variant 3, mRNA.
ENSG00000182253	SYNM	530.109	-5.42199	0.673589	-8.0494	8.32019e-16	8.44906e-14	synemin, intermediate filament protein (SYNM), transcript variant B, mRNA.
ENSG00000133106	EPSTI1	995.147	-3.46504	0.430795	-8.04337	8.73984e-16	8.82141e-14	epithelial stromal interaction 1 (breast) (EPSTI1), transcript variant 1, mRNA.
ENSG00000171611	PTCRA	26.5097	4.19387	0.523434	8.01222	1.1266e-15	1.13027e-13	pre T-cell antigen receptor alpha (PTCRA), transcript variant 2, mRNA.
ENSG00000185155	MIXL1	13.3484	3.69868	0.461746	8.01022	1.14506e-15	1.14191e-13	Mix paired-like homeobox (MIXL1), mRNA.
ENSG00000123094	RASSF8	74.9243	-5.37346	0.67123	-8.00539	1.19089e-15	1.18054e-13	Ras association (RalGDS/AF-6) domain family (N-terminal) member 8 (RASSF8), transcript variant 4, mRNA.
ENSG00000123836	PFKFB2	1786.78	-4.69	0.587029	-7.98939	1.35605e-15	1.33631e-13	6-phosphofructo-2-kinase/fructose-2,6-biphosphatase 2 (PFKFB2), transcript variant 1, mRNA.
ENSG00000168614	NBPF9	793.577	-1.71879	0.215301	-7.9832	1.42593e-15	1.39691e-13	neuroblastoma breakpoint family, member 9 (NBPF9), transcript variant 2, mRNA.
ENSG00000163297	ANTXR2	1170.19	-3.05778	0.383654	-7.97016	1.58473e-15	1.5434e-13	anthrax toxin receptor 2 (ANTXR2), transcript variant 1, mRNA.
ENSG00000184588	PDE4B	5051.34	-2.85307	0.359224	-7.94231	1.98455e-15	1.92155e-13	phosphodiesterase 4B, cAMP-specific (PDE4B), transcript variant d, mRNA.
ENSG00000086548	CEACAM6	176.859	-5.51684	0.694737	-7.94091	2.00706e-15	1.93212e-13	carcinoembryonic antigen-related cell adhesion molecule 6 (non-specific cross reacting antigen) (CEACAM6), mRNA.
ENSG00000165548	TMEM63C	628.308	-4.04089	0.508972	-7.93933	2.03283e-15	1.94568e-13	transmembrane protein 63C (TMEM63C), mRNA.
ENSG00000123496	IL13RA2	5.28696	7.58825	0.956341	7.93467	2.11054e-15	2.00851e-13	interleukin 13 receptor, alpha 2 (IL13RA2), mRNA.
ENSG00000134363	FST	46.4635	-4.70148	0.592823	-7.93067	2.17967e-15	2.06251e-13	follistatin (FST), transcript variant FST344, mRNA.
ENSG00000135362	PRR5L	372.552	-2.815	0.355169	-7.92582	2.26639e-15	2.12048e-13	proline rich 5 like (PRR5L), transcript variant 1, mRNA.
ENSG00000160685	ZBTB7B	1015.08	-2.52507	0.318565	-7.92641	2.25577e-15	2.12048e-13	zinc finger and BTB domain containing 7B (ZBTB7B), transcript variant 4, non-coding RNA.
ENSG00000109790	KLHL5	1462.81	-2.89471	0.366427	-7.89982	2.79301e-15	2.59859e-13	kelch-like family member 5 (KLHL5), transcript variant 1, mRNA.
ENSG00000183166	CALN1	1013.14	-5.59011	0.709297	-7.88121	3.24234e-15	2.99989e-13	calneuron 1 (CALN1), transcript variant 2, mRNA.
ENSG00000064300	NGFR	433.136	-5.28191	0.670315	-7.87974	3.28058e-15	3.0185e-13	nerve growth factor receptor (NGFR), mRNA.
ENSG00000143816	WNT9A	99.2011	-4.47971	0.569754	-7.86253	3.76464e-15	3.44485e-13	wingless-type MMTV integration site family, member 9A (WNT9A), mRNA.
ENSG00000184384	MAML2	1117.19	-2.13895	0.272408	-7.85199	4.09493e-15	3.72661e-13	mastermind-like 2 (Drosophila) (MAML2), mRNA.
ENSG00000120833	SOCS2	12577.1	-3.50878	0.447291	-7.84451	4.34646e-15	3.93401e-13	suppressor of cytokine signaling 2 (SOCS2), transcript variant 1, mRNA.
ENSG00000154478	GPR26	1.79037	4.90988	0.62676	7.83374	4.73551e-15	4.26298e-13	G protein-coupled receptor 26 (GPR26), mRNA.
ENSG00000148926	ADM	701.233	-4.27681	0.546236	-7.8296	4.89433e-15	4.35883e-13	adrenomedullin (ADM), mRNA.
ENSG00000171115	GIMAP8	187.931	-2.95952	0.377969	-7.83006	4.87635e-15	4.35883e-13	GTPase, IMAP family member 8 (GIMAP8), mRNA.
ENSG00000153071	DAB2	235.334	-3.4771	0.444568	-7.82131	5.22774e-15	4.631e-13	Dab, mitogen-responsive phosphoprotein, homolog 2 (Drosophila) (DAB2), transcript variant 1, mRNA.
ENSG00000107742	SPOCK2	4786.13	-2.99797	0.383625	-7.81485	5.5028e-15	4.84887e-13	sparc/osteonectin, cwcv and kazal-like domains proteoglycan (testican) 2 (SPOCK2), transcript variant 3, mRNA.
ENSG00000132669	RIN2	272.869	-3.42341	0.438489	-7.80729	5.84319e-15	5.12171e-13	Ras and Rab interactor 2 (RIN2), transcript variant 1, mRNA.
ENSG00000150760	DOCK1	274.3	-5.6698	0.726878	-7.80021	6.18057e-15	5.38907e-13	dedicator of cytokinesis 1 (DOCK1), mRNA.
ENSG00000125046	SSUH2	64.8723	4.33931	0.556375	7.79926	6.22727e-15	5.40151e-13	ssu-2 homolog (C. elegans) (SSUH2), transcript variant 4, non-coding RNA.
ENSG00000139112	GABARAPL1	1317.99	-3.02265	0.38777	-7.79496	6.44274e-15	5.55945e-13	GABA(A) receptor-associated protein like 1 (GABARAPL1), mRNA.
ENSG00000154646	TMPRSS15	483.584	-6.2608	0.803701	-7.78996	6.703e-15	5.75422e-13	transmembrane protease, serine 15 (TMPRSS15), mRNA.
ENSG00000004848	ARX	2.99152	5.17034	0.664741	7.77797	7.37e-15	6.29436e-13	aristaless related homeobox (ARX), mRNA.
ENSG00000165757	KIAA1462	549.715	-4.38741	0.564578	-7.77112	7.77944e-15	6.61014e-13	KIAA1462 (KIAA1462), mRNA.
ENSG00000152492	CCDC50	4901.83	-2.4353	0.314578	-7.74148	9.82672e-15	8.30732e-13	coiled-coil domain containing 50 (CCDC50), transcript variant 2, mRNA.
ENSG00000164136	IL15	169.879	-3.47402	0.448823	-7.74028	9.91975e-15	8.34361e-13	interleukin 15 (IL15), transcript variant 2, mRNA.
ENSG00000131089	ARHGEF9	1032.71	1.55491	0.200963	7.73733	1.01523e-14	8.4963e-13	Cdc42 guanine nucleotide exchange factor (GEF) 9 (ARHGEF9), transcript variant 1, mRNA.
ENSG00000071242	RPS6KA2	400.317	-3.34068	0.431994	-7.73316	1.0491e-14	8.73585e-13	ribosomal protein S6 kinase, 90kDa, polypeptide 2 (RPS6KA2), transcript variant 2, mRNA.
ENSG00000242732	RGAG4	162.919	-3.63231	0.47019	-7.72519	1.1169e-14	9.25414e-13	retrotransposon gag domain containing 4 (RGAG4), mRNA.
ENSG00000167851	CD300A	360.41	-2.84132	0.368149	-7.71786	1.18303e-14	9.75352e-13	CD300a molecule (CD300A), transcript variant 1, mRNA.
ENSG00000150093	ITGB1	3579.38	-1.66995	0.216508	-7.71309	1.22808e-14	1.00751e-12	integrin, beta 1 (fibronectin receptor, beta polypeptide, antigen CD29 includes MDF2, MSK12) (ITGB1), transcript variant 1D, mRNA.
ENSG00000180549	FUT7	561.03	-4.00246	0.520053	-7.69627	1.40101e-14	1.14375e-12	fucosyltransferase 7 (alpha (1,3) fucosyltransferase) (FUT7), mRNA.
ENSG00000171502	COL24A1	151.799	-4.88404	0.63575	-7.68233	1.5622e-14	1.26911e-12	collagen, type XXIV, alpha 1 (COL24A1), mRNA.
ENSG00000105810	CDK6	12533.6	-1.88102	0.245968	-7.64742	2.05049e-14	1.65771e-12	cyclin-dependent kinase 6 (CDK6), transcript variant 1, mRNA.
ENSG00000169855	ROBO1	231.936	-5.26935	0.691361	-7.6217	2.50349e-14	2.01416e-12	roundabout, axon guidance receptor, homolog 1 (Drosophila) (ROBO1), transcript variant 1, mRNA.
ENSG00000242265	PEG10	2641.18	-5.62887	0.739493	-7.61179	2.70329e-14	2.16445e-12	paternally expressed 10 (PEG10), transcript variant 1, mRNA.
ENSG00000118985	ELL2	3291.47	-2.94298	0.386855	-7.60746	2.79543e-14	2.22751e-12	elongation factor, RNA polymerase II, 2 (ELL2), mRNA.
ENSG00000116128	BCL9	1017	3.07803	0.404863	7.60263	2.90177e-14	2.30125e-12	B-cell CLL/lymphoma 9 (BCL9), mRNA.
ENSG00000125089	SH3TC1	12084.5	-2.08101	0.275278	-7.55968	4.0405e-14	3.18912e-12	SH3 domain and tetratricopeptide repeats 1 (SH3TC1), mRNA.
ENSG00000115165	CYTIP	3192.8	-2.8257	0.373818	-7.55903	4.06101e-14	3.19019e-12	cytohesin 1 interacting protein (CYTIP), mRNA.
ENSG00000152192	POU4F1	1714.89	-5.26632	0.698113	-7.54366	4.56956e-14	3.57284e-12	POU class 4 homeobox 1 (POU4F1), mRNA.
ENSG00000124785	NRN1	1112.36	-5.07603	0.673537	-7.53639	4.83172e-14	3.76016e-12	neuritin 1 (NRN1), mRNA.
ENSG00000137809	ITGA11	68.1551	-3.80101	0.504692	-7.53135	5.02173e-14	3.88986e-12	integrin, alpha 11 (ITGA11), mRNA.
ENSG00000128805	ARHGAP22	95.8971	-4.37931	0.581593	-7.52985	5.07982e-14	3.91664e-12	Rho GTPase activating protein 22 (ARHGAP22), transcript variant 4, mRNA.
ENSG00000268531	DKFZP547L112	8.71868	5.17108	0.687635	7.52009	5.47378e-14	4.20094e-12	NA
ENSG00000166188	ZNF319	602.145	1.46679	0.195282	7.51115	5.861e-14	4.47748e-12	zinc finger protein 319 (ZNF319), mRNA.
ENSG00000134871	COL4A2	141.779	4.99147	0.665104	7.50479	6.1529e-14	4.67902e-12	collagen, type IV, alpha 2 (COL4A2), mRNA.
ENSG00000087338	GMCL1	1412.11	1.23727	0.165039	7.49684	6.53723e-14	4.94868e-12	germ cell-less, spermatogenesis associated 1 (GMCL1), mRNA.
ENSG00000184371	CSF1	245.278	3.10255	0.414195	7.49056	6.85805e-14	5.16805e-12	colony stimulating factor 1 (macrophage) (CSF1), transcript variant 2, mRNA.
ENSG00000005381	MPO	5106.69	-4.35009	0.580795	-7.48989	6.89291e-14	5.17093e-12	myeloperoxidase (MPO), nuclear gene encoding mitochondrial protein, mRNA.
ENSG00000163785	RYK	758.257	-2.86985	0.384078	-7.47205	7.89557e-14	5.87022e-12	receptor-like tyrosine kinase (RYK), transcript variant 2, mRNA.
ENSG00000168811	IL12A	180.25	-2.62422	0.35118	-7.47257	7.86431e-14	5.87022e-12	interleukin 12A (natural killer cell stimulatory factor 1, cytotoxic lymphocyte maturation factor 1, p35) (IL12A), mRNA.
ENSG00000111859	NEDD9	798.563	-2.29521	0.307248	-7.47024	8.00473e-14	5.92493e-12	neural precursor cell expressed, developmentally down-regulated 9 (NEDD9), transcript variant 1, mRNA.
ENSG00000155970	MICU3	51.6416	-3.97634	0.532386	-7.46891	8.08638e-14	5.95888e-12	mitochondrial calcium uptake family, member 3 (MICU3), nuclear gene encoding mitochondrial protein, mRNA.
ENSG00000185442	FAM174B	242.583	-3.43191	0.460001	-7.46066	8.60898e-14	6.31603e-12	family with sequence similarity 174, member B (FAM174B), mRNA.
ENSG00000163554	SPTA1	4173.88	-2.87581	0.385537	-7.45923	8.70283e-14	6.35688e-12	spectrin, alpha, erythrocytic 1 (elliptocytosis 2) (SPTA1), mRNA.
ENSG00000165659	DACH1	77.2241	-5.21591	0.699352	-7.4582	8.77116e-14	6.37882e-12	dachshund homolog 1 (Drosophila) (DACH1), transcript variant 1, mRNA.
ENSG00000124570	SERPINB6	1417.06	-2.84578	0.381743	-7.45471	9.00629e-14	6.52134e-12	serpin peptidase inhibitor, clade B (ovalbumin), member 6 (SERPINB6), transcript variant 3, mRNA.
ENSG00000119535	CSF3R	3042.37	-3.91961	0.526032	-7.45128	9.244e-14	6.66448e-12	colony stimulating factor 3 receptor (granulocyte) (CSF3R), transcript variant 4, mRNA.
ENSG00000130066	SAT1	12662.4	-2.13364	0.286545	-7.44608	9.61518e-14	6.90221e-12	spermidine/spermine N1-acetyltransferase 1 (SAT1), transcript variant 2, non-coding RNA.
ENSG00000107863	ARHGAP21	3084.5	-3.15684	0.424823	-7.43095	1.07823e-13	7.7068e-12	Rho GTPase activating protein 21 (ARHGAP21), mRNA.
ENSG00000118200	CAMSAP2	204.302	-3.55337	0.478343	-7.4285	1.09839e-13	7.81733e-12	calmodulin regulated spectrin-associated protein family, member 2 (CAMSAP2), mRNA.
ENSG00000253276	CCDC71L	383.265	-1.74143	0.23474	-7.41855	1.18413e-13	8.39167e-12	coiled-coil domain containing 71-like (CCDC71L), mRNA.
ENSG00000171004	HS6ST2	183.194	-5.93658	0.800368	-7.41732	1.19512e-13	8.43369e-12	heparan sulfate 6-O-sulfotransferase 2 (HS6ST2), transcript variant L, mRNA.
ENSG00000158481	CD1C	355.755	-4.58226	0.617843	-7.41653	1.20225e-13	8.44824e-12	CD1c molecule (CD1C), mRNA.
ENSG00000140368	PSTPIP1	542.992	-2.13788	0.288586	-7.40813	1.28091e-13	8.96315e-12	proline-serine-threonine phosphatase interacting protein 1 (PSTPIP1), mRNA.
ENSG00000135272	MDFIC	468.064	-2.89862	0.392316	-7.38846	1.48535e-13	1.03502e-11	MyoD family inhibitor domain containing (MDFIC), transcript variant 2, mRNA.
ENSG00000106952	TNFSF8	203.251	-3.50814	0.475418	-7.37906	1.59411e-13	1.10618e-11	tumor necrosis factor (ligand) superfamily, member 8 (TNFSF8), transcript variant 2, mRNA.
ENSG00000141298	SSH2	11218	-1.63389	0.221446	-7.37829	1.60336e-13	1.10798e-11	slingshot protein phosphatase 2 (SSH2), mRNA.
ENSG00000127990	SGCE	240.454	-4.92505	0.668784	-7.36418	1.78242e-13	1.22663e-11	sarcoglycan, epsilon (SGCE), transcript variant 1, mRNA.
ENSG00000141480	ARRB2	5774.45	-1.62222	0.220429	-7.3594	1.84738e-13	1.2661e-11	arrestin, beta 2 (ARRB2), transcript variant 1, mRNA.
ENSG00000151914	DST	252.576	-4.21095	0.572441	-7.35613	1.89319e-13	1.29218e-11	dystonin (DST), transcript variant 1eA, mRNA.
ENSG00000136541	ERMN	1323.62	-3.57833	0.487571	-7.33909	2.15051e-13	1.46182e-11	ermin, ERM-like protein (ERMN), transcript variant 1, mRNA.
ENSG00000134352	IL6ST	7367.2	-2.40098	0.32786	-7.32321	2.42113e-13	1.63908e-11	interleukin 6 signal transducer (gp130, oncostatin M receptor) (IL6ST), transcript variant 3, mRNA.
ENSG00000123240	OPTN	2643.26	-1.89385	0.259091	-7.30958	2.67973e-13	1.80681e-11	optineurin (OPTN), transcript variant 4, mRNA.
ENSG00000136231	IGF2BP3	905.974	-3.66775	0.502223	-7.30303	2.81356e-13	1.8894e-11	insulin-like growth factor 2 mRNA binding protein 3 (IGF2BP3), mRNA.
ENSG00000117115	PADI2	181.646	-4.43514	0.608369	-7.29021	3.09466e-13	2.06982e-11	peptidyl arginine deiminase, type II (PADI2), mRNA.
ENSG00000170549	IRX1	1086.43	-6.02641	0.827869	-7.27942	3.35269e-13	2.23342e-11	iroquois homeobox 1 (IRX1), mRNA.
ENSG00000059377	TBXAS1	247.035	-2.4682	0.339394	-7.27239	3.53186e-13	2.34341e-11	thromboxane A synthase 1 (platelet) (TBXAS1), transcript variant 3, mRNA.
ENSG00000002587	HS3ST1	54.3157	-4.21837	0.580378	-7.26831	3.64023e-13	2.39622e-11	heparan sulfate (glucosamine) 3-O-sulfotransferase 1 (HS3ST1), mRNA.
ENSG00000182866	LCK	1333.2	2.2049	0.303338	7.26878	3.62751e-13	2.39622e-11	lymphocyte-specific protein tyrosine kinase (LCK), transcript variant 1, mRNA.
ENSG00000156113	KCNMA1	219.929	4.31737	0.594118	7.26685	3.67979e-13	2.41272e-11	potassium large conductance calcium-activated channel, subfamily M, alpha member 1 (KCNMA1), transcript variant 1, mRNA.
ENSG00000072110	ACTN1	3051.45	-2.48441	0.34196	-7.26521	3.72452e-13	2.43248e-11	actinin, alpha 1 (ACTN1), transcript variant 1, mRNA.
ENSG00000112183	RBM24	70.2069	-5.39941	0.743858	-7.25865	3.90962e-13	2.54339e-11	RNA binding motif protein 24 (RBM24), transcript variant 1, mRNA.
ENSG00000134489	HRH4	4.00781	4.41547	0.609025	7.25007	4.16564e-13	2.6994e-11	histamine receptor H4 (HRH4), transcript variant 1, mRNA.
ENSG00000183317	EPHA10	7.53567	3.06215	0.422455	7.24847	4.21513e-13	2.72088e-11	EPH receptor A10 (EPHA10), transcript variant 3, mRNA.
ENSG00000106034	CPED1	180.056	3.41646	0.471694	7.24297	4.38973e-13	2.82265e-11	cadherin-like and PC-esterase domain containing 1 (CPED1), transcript variant 1, mRNA.
ENSG00000119138	KLF9	3726.18	-3.41374	0.472314	-7.2277	4.91241e-13	3.14659e-11	Kruppel-like factor 9 (KLF9), mRNA.
ENSG00000104093	DMXL2	714.246	-1.99079	0.275538	-7.2251	5.00744e-13	3.19517e-11	Dmx-like 2 (DMXL2), transcript variant 3, mRNA.
ENSG00000106546	AHR	2172.82	-2.81783	0.390303	-7.2196	5.21416e-13	3.31437e-11	aryl hydrocarbon receptor (AHR), mRNA.
ENSG00000144681	STAC	24.794	4.21371	0.583934	7.21607	5.35104e-13	3.38845e-11	SH3 and cysteine rich domain (STAC), mRNA.
ENSG00000120896	SORBS3	3808.7	-2.06316	0.286016	-7.21343	5.45595e-13	3.42881e-11	sorbin and SH3 domain containing 3 (SORBS3), transcript variant 1, mRNA.
ENSG00000183853	KIRREL	271.799	-3.57253	0.495226	-7.21394	5.43538e-13	3.42881e-11	kin of IRRE like (Drosophila) (KIRREL), mRNA.
ENSG00000079263	SP140	420.786	-2.76861	0.383892	-7.21195	5.51555e-13	3.45323e-11	SP140 nuclear body protein (SP140), transcript variant 2, mRNA.
ENSG00000133460	SLC2A11	426.184	1.48808	0.206436	7.20843	5.66012e-13	3.53048e-11	solute carrier family 2 (facilitated glucose transporter), member 11 (SLC2A11), transcript variant 1, mRNA.
ENSG00000182334	OR5P3	32.3534	-6.0218	0.835853	-7.20438	5.83097e-13	3.62347e-11	olfactory receptor, family 5, subfamily P, member 3 (OR5P3), mRNA.
ENSG00000115525	ST3GAL5	1278.16	-1.90637	0.265692	-7.17513	7.22396e-13	4.45869e-11	ST3 beta-galactoside alpha-2,3-sialyltransferase 5 (ST3GAL5), transcript variant 1, mRNA.
ENSG00000150938	CRIM1	6450.68	-2.36571	0.329714	-7.17504	7.22857e-13	4.45869e-11	cysteine rich transmembrane BMP regulator 1 (chordin-like) (CRIM1), mRNA.
ENSG00000155307	SAMSN1	569.793	-3.53987	0.493425	-7.17408	7.27958e-13	4.47358e-11	SAM domain, SH3 domain and nuclear localization signals 1 (SAMSN1), transcript variant 1, mRNA.
ENSG00000137462	TLR2	796.724	-2.72924	0.381931	-7.1459	8.9407e-13	5.4742e-11	toll-like receptor 2 (TLR2), mRNA.
ENSG00000196872	KIAA1211L	28.9027	-5.11385	0.715791	-7.14433	9.04353e-13	5.51688e-11	KIAA1211-like (KIAA1211L), mRNA.
ENSG00000123636	BAZ2B	2355.88	-2.26854	0.317799	-7.13827	9.45095e-13	5.74438e-11	bromodomain adjacent to zinc finger domain, 2B (BAZ2B), mRNA.
ENSG00000198879	SFMBT2	6210.63	-2.24506	0.314697	-7.13403	9.74695e-13	5.90275e-11	Scm-like with four mbt domains 2 (SFMBT2), transcript variant 2, mRNA.
ENSG00000164124	TMEM144	17.5265	-3.78233	0.530447	-7.13045	1.00038e-12	6.03635e-11	transmembrane protein 144 (TMEM144), mRNA.
ENSG00000070081	NUCB2	3141.65	1.63537	0.229395	7.12906	1.01057e-12	6.0758e-11	cDNA FLJ35890 fis, clone TESTI2009190, highly similar to DNA-BINDING PROTEIN NEFA PRECURSOR.
ENSG00000182175	RGMA	707.121	-4.57736	0.642384	-7.12559	1.03636e-12	6.20844e-11	RGM domain family, member A (RGMA), transcript variant 2, mRNA.
ENSG00000114948	ADAM23	640.426	5.05116	0.709974	7.11457	1.12266e-12	6.70133e-11	ADAM metallopeptidase domain 23 (ADAM23), mRNA.
ENSG00000148143	ZNF462	91.8314	-4.76918	0.670745	-7.11028	1.15807e-12	6.88806e-11	zinc finger protein 462 (ZNF462), mRNA.
ENSG00000127946	HIP1	1741.4	2.38277	0.335472	7.10273	1.22315e-12	7.24921e-11	huntingtin interacting protein 1 (HIP1), transcript variant 1, mRNA.
ENSG00000116991	SIPA1L2	3128.58	-3.56868	0.502998	-7.09482	1.29523e-12	7.6492e-11	signal-induced proliferation-associated 1 like 2 (SIPA1L2), mRNA.
ENSG00000148483	TMEM236	105.617	-4.91558	0.693109	-7.09208	1.32111e-12	7.77447e-11	transmembrane protein 236 (TMEM236), mRNA.
ENSG00000158528	PPP1R9A	81.9526	-4.55567	0.643654	-7.07783	1.46426e-12	8.58656e-11	protein phosphatase 1, regulatory subunit 9A (PPP1R9A), transcript variant 1, mRNA.
ENSG00000123612	ACVR1C	98.884	-4.50661	0.63988	-7.0429	1.88278e-12	1.10021e-10	activin A receptor, type IC (ACVR1C), transcript variant 2, mRNA.
ENSG00000119943	PYROXD2	290.351	1.99973	0.28417	7.03709	1.96293e-12	1.14303e-10	pyridine nucleotide-disulphide oxidoreductase domain 2 (PYROXD2), mRNA.
ENSG00000124942	AHNAK	8297.52	-2.48884	0.353951	-7.03158	2.04213e-12	1.18501e-10	AHNAK nucleoprotein (AHNAK), transcript variant 2, mRNA.
ENSG00000170989	S1PR1	1299.75	-2.97648	0.423484	-7.02856	2.08678e-12	1.20671e-10	sphingosine-1-phosphate receptor 1 (S1PR1), mRNA.
ENSG00000185585	OLFML2A	98.533	-3.67629	0.523197	-7.02659	2.11649e-12	1.21965e-10	olfactomedin-like 2A (OLFML2A), mRNA.
ENSG00000162654	GBP4	5440.55	-2.02575	0.288369	-7.02485	2.1429e-12	1.23062e-10	guanylate binding protein 4 (GBP4), mRNA.
ENSG00000047634	SCML1	1949.31	-3.17345	0.452195	-7.01789	2.2525e-12	1.28911e-10	sex comb on midleg-like 1 (Drosophila) (SCML1), transcript variant 1, mRNA.
ENSG00000130595	TNNT3	123.304	-3.29248	0.469296	-7.01578	2.28678e-12	1.30425e-10	troponin T type 3 (skeletal, fast) (TNNT3), transcript variant 2, mRNA.
ENSG00000173517	PEAK1	1883.82	-2.18304	0.311233	-7.01417	2.31312e-12	1.31477e-10	NKF3 kinase family member (PEAK1), mRNA.
ENSG00000165457	FOLR2	54.3503	-3.41261	0.487712	-6.99718	2.6117e-12	1.47943e-10	folate receptor 2 (fetal) (FOLR2), transcript variant 3, mRNA.
ENSG00000173482	PTPRM	225.674	-4.35853	0.623321	-6.99244	2.70155e-12	1.52514e-10	protein tyrosine phosphatase, receptor type, M (PTPRM), transcript variant 1, mRNA.
ENSG00000170175	CHRNB1	397.906	1.68508	0.24105	6.99057	2.73778e-12	1.54037e-10	cholinergic receptor, nicotinic, beta 1 (muscle) (CHRNB1), mRNA.
ENSG00000062650	WAPAL	3278.41	1.88057	0.269177	6.98634	2.8214e-12	1.57697e-10	wings apart-like homolog (Drosophila) (WAPAL), mRNA.
ENSG00000106948	AKNA	7052.63	-1.34584	0.192639	-6.98633	2.82177e-12	1.57697e-10	AT-hook transcription factor (AKNA), mRNA.
ENSG00000114650	SCAP	2691.04	0.756731	0.108344	6.98453	2.85818e-12	1.59198e-10	SREBF chaperone (SCAP), mRNA.
ENSG00000114554	PLXNA1	632.714	-2.61514	0.374683	-6.97961	2.96001e-12	1.6432e-10	plexin A1 (PLXNA1), mRNA.
ENSG00000172059	KLF11	2092.69	-3.37209	0.4832	-6.97867	2.97984e-12	1.64871e-10	Kruppel-like factor 11 (KLF11), transcript variant 1, mRNA.
ENSG00000184949	FAM227A	56.5827	2.52985	0.362784	6.97345	3.09263e-12	1.70545e-10	family with sequence similarity 227, member A (FAM227A), mRNA.
ENSG00000186998	EMID1	101.86	-3.56633	0.511453	-6.97295	3.10374e-12	1.70593e-10	EMI domain containing 1 (EMID1), transcript variant 1, mRNA.
ENSG00000079691	LRRC16A	60.3213	-3.19706	0.45922	-6.96194	3.35611e-12	1.83857e-10	leucine rich repeat containing 16A (LRRC16A), transcript variant 2, mRNA.
ENSG00000071073	MGAT4A	2730.86	-2.04401	0.293999	-6.95245	3.59004e-12	1.94751e-10	mannosyl (alpha-1,3-)-glycoprotein beta-1,4-N-acetylglucosaminyltransferase, isozyme A (MGAT4A), transcript variant 2, mRNA.
ENSG00000100100	PIK3IP1	4322.5	-2.5456	0.366141	-6.9525	3.58862e-12	1.94751e-10	phosphoinositide-3-kinase interacting protein 1 (PIK3IP1), transcript variant 1, mRNA.
ENSG00000166317	SYNPO2L	66.3321	3.46902	0.498917	6.9531	3.57333e-12	1.94751e-10	synaptopodin 2-like (SYNPO2L), transcript variant 2, mRNA.
ENSG00000185386	MAPK11	403.702	-2.17164	0.312625	-6.94646	3.7457e-12	2.02535e-10	mitogen-activated protein kinase 11 (MAPK11), mRNA.
ENSG00000135709	KIAA0513	210.651	-2.59588	0.373861	-6.94345	3.82628e-12	2.06223e-10	KIAA0513 (KIAA0513), mRNA.
ENSG00000161381	PLXDC1	200.549	-2.66815	0.384335	-6.94224	3.85924e-12	2.07328e-10	plexin domain containing 1 (PLXDC1), mRNA.
ENSG00000175538	KCNE3	127.442	-4.53145	0.653278	-6.93649	4.01966e-12	2.15252e-10	potassium voltage-gated channel, Isk-related family, member 3 (KCNE3), mRNA.
ENSG00000143369	ECM1	2731.79	-2.89721	0.417862	-6.93341	4.10801e-12	2.19278e-10	extracellular matrix protein 1 (ECM1), transcript variant 2, mRNA.
ENSG00000003096	KLHL13	71.4843	4.4983	0.649009	6.93103	4.17785e-12	2.22294e-10	kelch-like family member 13 (KLHL13), transcript variant 4, mRNA.
ENSG00000197077	KIAA1671	393.22	-3.81445	0.55097	-6.92316	4.41667e-12	2.34252e-10	KIAA1671 (KIAA1671), mRNA.
ENSG00000122877	EGR2	76.5134	2.77136	0.400605	6.91793	4.58299e-12	2.42302e-10	early growth response 2 (EGR2), transcript variant 2, mRNA.
ENSG00000160789	LMNA	4185.46	-3.23192	0.467415	-6.91445	4.69683e-12	2.47535e-10	lamin A/C (LMNA), transcript variant 5, non-coding RNA.
ENSG00000138131	LOXL4	148.528	2.32809	0.336779	6.91283	4.75074e-12	2.49586e-10	lysyl oxidase-like 4 (LOXL4), mRNA.
ENSG00000184040	TMEM236	149.9	-4.44172	0.642762	-6.91037	4.83403e-12	2.53163e-10	transmembrane protein 236 (TMEM236), mRNA.
ENSG00000188677	PARVB	384.453	-2.89265	0.418845	-6.90626	4.97602e-12	2.59783e-10	parvin, beta (PARVB), transcript variant 1, mRNA.
ENSG00000067208	EVI5	450.938	-1.6933	0.245534	-6.8964	5.33369e-12	2.77585e-10	ecotropic viral integration site 5 (EVI5), mRNA.
ENSG00000022267	FHL1	4865.89	-2.13631	0.310143	-6.88816	5.65171e-12	2.93054e-10	four and a half LIM domains 1 (FHL1), transcript variant 8, non-coding RNA.
ENSG00000117322	CR2	99.2125	-3.34965	0.486317	-6.8878	5.6661e-12	2.93054e-10	complement component (3d/Epstein Barr virus) receptor 2 (CR2), transcript variant 2, mRNA.
ENSG00000157554	ERG	11242.5	-2.38582	0.346978	-6.87599	6.15609e-12	3.1741e-10	v-ets erythroblastosis virus E26 oncogene homolog (avian) (ERG), transcript variant 7, mRNA.
ENSG00000116667	C1orf21	219.945	-3.17972	0.462752	-6.87132	6.36101e-12	3.26964e-10	chromosome 1 open reading frame 21 (C1orf21), mRNA.
ENSG00000198483	ANKRD35	7.22587	2.57241	0.374403	6.8707	6.38855e-12	3.27369e-10	ankyrin repeat domain 35 (ANKRD35), mRNA.
ENSG00000107821	KAZALD1	485.496	-2.81388	0.409993	-6.86325	6.73131e-12	3.43497e-10	Kazal-type serine peptidase inhibitor domain 1 (KAZALD1), mRNA.
ENSG00000128487	SPECC1	741.62	-2.04093	0.297383	-6.86297	6.74454e-12	3.43497e-10	sperm antigen with calponin homology and coiled-coil domains 1 (SPECC1), transcript variant 6, mRNA.
ENSG00000144802	NFKBIZ	6400.29	-1.86605	0.271975	-6.86113	6.83161e-12	3.46871e-10	nuclear factor of kappa light polypeptide gene enhancer in B-cells inhibitor, zeta (NFKBIZ), transcript variant 2, mRNA.
ENSG00000082397	EPB41L3	175.331	3.79261	0.5536	6.85081	7.34344e-12	3.71725e-10	erythrocyte membrane protein band 4.1-like 3 (EPB41L3), mRNA.
ENSG00000106484	MEST	380.976	-3.02737	0.443029	-6.83335	8.29563e-12	4.18653e-10	mesoderm specific transcript (MEST), transcript variant 2, mRNA.
ENSG00000156535	CD109	1724.76	-3.56655	0.522303	-6.82851	8.58e-12	4.31696e-10	CD109 molecule (CD109), transcript variant 2, mRNA.
ENSG00000101938	CHRDL1	24.5977	-5.46873	0.801889	-6.81981	9.11621e-12	4.57293e-10	chordin-like 1 (CHRDL1), transcript variant 1, mRNA.
ENSG00000162496	DHRS3	1879.17	-3.01669	0.442522	-6.81705	9.29306e-12	4.64765e-10	dehydrogenase/reductase (SDR family) member 3 (DHRS3), mRNA.
ENSG00000126759	CFP	423.182	-2.44471	0.358934	-6.81105	9.68918e-12	4.83125e-10	complement factor properdin (CFP), transcript variant 2, mRNA.
ENSG00000152760	TCTEX1D1	35.4997	-3.83631	0.56331	-6.8103	9.73969e-12	4.84194e-10	Tctex1 domain containing 1 (TCTEX1D1), mRNA.
ENSG00000141756	FKBP10	32.1612	3.25253	0.477817	6.80707	9.96036e-12	4.9369e-10	FK506 binding protein 10, 65 kDa (FKBP10), mRNA.
ENSG00000104879	CKM	111.168	3.03698	0.446191	6.80645	1.00035e-11	4.94356e-10	creatine kinase, muscle (CKM), mRNA.
ENSG00000082438	COBLL1	162.213	-2.78969	0.409893	-6.80589	1.00423e-11	4.94808e-10	cordon-bleu WH2 repeat protein-like 1 (COBLL1), transcript variant 4, mRNA.
ENSG00000131196	NFATC1	1007.57	2.10802	0.310178	6.79615	1.07455e-11	5.2789e-10	nuclear factor of activated T-cells, cytoplasmic, calcineurin-dependent 1 (NFATC1), transcript variant 1, mRNA.
ENSG00000147251	DOCK11	6684.25	-1.52127	0.223915	-6.79396	1.09094e-11	5.34369e-10	dedicator of cytokinesis 11 (DOCK11), mRNA.
ENSG00000170873	MTSS1	1503.68	-2.69077	0.396139	-6.7925	1.1021e-11	5.38253e-10	metastasis suppressor 1 (MTSS1), mRNA.
ENSG00000007062	PROM1	1539.23	-4.3948	0.647307	-6.78937	1.12628e-11	5.4845e-10	prominin 1 (PROM1), transcript variant 1, mRNA.
ENSG00000125810	CD93	597.011	-3.04666	0.448884	-6.78719	1.14338e-11	5.55158e-10	CD93 molecule (CD93), mRNA.
ENSG00000138814	PPP3CA	2454.37	-1.21859	0.179606	-6.78483	1.16223e-11	5.61836e-10	protein phosphatase 3, catalytic subunit, alpha isozyme (PPP3CA), transcript variant 1, mRNA.
ENSG00000145730	PAM	424.854	-3.02694	0.446162	-6.78439	1.16581e-11	5.61836e-10	peptidylglycine alpha-amidating monooxygenase (PAM), transcript variant 5, mRNA.
ENSG00000164251	F2RL1	21.4553	-3.50564	0.516736	-6.78421	1.16726e-11	5.61836e-10	coagulation factor II (thrombin) receptor-like 1 (F2RL1), mRNA.
ENSG00000035141	FAM136A	991.612	1.12692	0.166267	6.77777	1.22042e-11	5.84046e-10	family with sequence similarity 136, member A (FAM136A), mRNA.
ENSG00000136378	ADAMTS7	744.314	3.52926	0.520688	6.77807	1.21793e-11	5.84046e-10	ADAM metallopeptidase with thrombospondin type 1 motif, 7 (ADAMTS7), mRNA.
ENSG00000205755	CRLF2	58.9731	-4.22666	0.623867	-6.77493	1.24466e-11	5.93943e-10	cytokine receptor-like factor 2 (CRLF2), transcript variant 1, mRNA.
ENSG00000196549	MME	25329.7	-2.48038	0.367934	-6.74138	1.56892e-11	7.46535e-10	membrane metallo-endopeptidase (MME), transcript variant 1bis, mRNA.
ENSG00000198821	CD247	778.345	-2.56492	0.380631	-6.7386	1.5992e-11	7.58777e-10	CD247 molecule (CD247), transcript variant 1, mRNA.
ENSG00000205765	C5orf51	549.964	1.82603	0.271461	6.72667	1.73587e-11	8.21286e-10	chromosome 5 open reading frame 51 (C5orf51), mRNA.
ENSG00000163694	RBM47	349.496	-3.22984	0.480184	-6.72625	1.74096e-11	8.21358e-10	RNA binding motif protein 47 (RBM47), transcript variant 2, mRNA.
ENSG00000075651	PLD1	371.416	-4.06925	0.605066	-6.72531	1.75223e-11	8.24338e-10	phospholipase D1, phosphatidylcholine-specific (PLD1), transcript variant 1, mRNA.
ENSG00000162817	C1orf115	70.9952	-5.21125	0.775449	-6.72031	1.81342e-11	8.50724e-10	chromosome 1 open reading frame 115 (C1orf115), mRNA.
ENSG00000213809	KLRK1	54.1891	-3.38496	0.504125	-6.71453	1.88674e-11	8.82633e-10	killer cell lectin-like receptor subfamily K, member 1 (KLRK1), mRNA.
ENSG00000136630	HLX	1367.53	-2.58538	0.385194	-6.71189	1.92124e-11	8.96257e-10	H2.0-like homeobox (HLX), mRNA.
ENSG00000159788	RGS12	2020.85	-1.57042	0.234059	-6.70949	1.95302e-11	9.08538e-10	regulator of G-protein signaling 12 (RGS12), transcript variant 1, mRNA.
ENSG00000099204	ABLIM1	2205.35	-2.31177	0.344802	-6.70463	2.01924e-11	9.36725e-10	actin binding LIM protein 1 (ABLIM1), transcript variant 4, mRNA.
ENSG00000006740	ARHGAP44	94.5261	2.67451	0.399612	6.69276	2.19001e-11	1.01312e-09	Rho GTPase activating protein 44 (ARHGAP44), mRNA.
ENSG00000112782	CLIC5	426.646	-5.3925	0.806714	-6.68453	2.3167e-11	1.06779e-09	chloride intracellular channel 5 (CLIC5), transcript variant 5, non-coding RNA.
ENSG00000128641	MYO1B	375.564	-4.15784	0.622035	-6.68426	2.321e-11	1.06779e-09	myosin IB (MYO1B), transcript variant 2, mRNA.
ENSG00000137962	ARHGAP29	2123.14	-4.77344	0.714698	-6.67897	2.40629e-11	1.10398e-09	Rho GTPase activating protein 29 (ARHGAP29), mRNA.
ENSG00000256797	KLRF2	28.9769	-5.04896	0.756335	-6.67557	2.46281e-11	1.1268e-09	killer cell lectin-like receptor subfamily F, member 2 (KLRF2), mRNA.
ENSG00000035403	VCL	2322.95	-1.45638	0.218203	-6.67443	2.482e-11	1.13247e-09	vinculin (VCL), transcript variant 2, mRNA.
ENSG00000160588	MPZL3	131.054	-2.54683	0.381717	-6.67204	2.52277e-11	1.14793e-09	myelin protein zero-like 3 (MPZL3), mRNA.
ENSG00000158234	FAIM	426.179	1.44983	0.217482	6.66646	2.62054e-11	1.18917e-09	Fas apoptotic inhibitory molecule (FAIM), transcript variant 1, mRNA.
ENSG00000196139	AKR1C3	134.943	-3.15183	0.473266	-6.65973	2.74325e-11	1.24147e-09	aldo-keto reductase family 1, member C3 (AKR1C3), transcript variant 2, mRNA.
ENSG00000197746	PSAP	15740.7	-1.5914	0.239019	-6.65805	2.77481e-11	1.25235e-09	prosaposin (PSAP), transcript variant 1, mRNA.
ENSG00000214595	EML6	124.685	2.24245	0.336931	6.65552	2.82292e-11	1.27062e-09	echinoderm microtubule associated protein like 6 (EML6), mRNA.
ENSG00000137507	LRRC32	193.532	-4.16839	0.626758	-6.65072	2.91661e-11	1.30925e-09	leucine rich repeat containing 32 (LRRC32), transcript variant 1, mRNA.
ENSG00000115705	TPO	407.524	-3.9568	0.596258	-6.63605	3.22207e-11	1.44248e-09	thyroid peroxidase (TPO), transcript variant 2, mRNA.
ENSG00000134490	TMEM241	212.208	1.39962	0.211079	6.63079	3.33898e-11	1.49021e-09	transmembrane protein 241 (TMEM241), mRNA.
ENSG00000188820	FAM26F	674.183	-2.52353	0.380597	-6.63045	3.34657e-11	1.49021e-09	family with sequence similarity 26, member F (FAM26F), transcript variant 1, mRNA.
ENSG00000057657	PRDM1	508.239	-2.95153	0.44565	-6.62299	3.52e-11	1.56326e-09	PR domain containing 1, with ZNF domain (PRDM1), transcript variant 1, mRNA.
ENSG00000185105	MYADML2	2.85091	3.7198	0.5623	6.61533	3.70735e-11	1.64208e-09	myeloid-associated differentiation marker-like 2 (MYADML2), mRNA.
ENSG00000186088	GSAP	2348.72	-2.04344	0.309486	-6.60271	4.03717e-11	1.78342e-09	gamma-secretase activating protein (GSAP), mRNA.
ENSG00000130158	DOCK6	162.953	-4.02499	0.609979	-6.59857	4.15141e-11	1.82904e-09	dedicator of cytokinesis 6 (DOCK6), mRNA.
ENSG00000169435	RASSF6	22.3325	-4.25081	0.644809	-6.59235	4.32906e-11	1.90227e-09	Ras association (RalGDS/AF-6) domain family member 6 (RASSF6), transcript variant 1, mRNA.
ENSG00000112195	TREML2	254.528	-2.48616	0.377699	-6.5824	4.62907e-11	2.02875e-09	triggering receptor expressed on myeloid cells-like 2 (TREML2), mRNA.
ENSG00000174136	RGMB	284.577	-3.66773	0.557356	-6.58059	4.68577e-11	2.04821e-09	RGM domain family, member B (RGMB), mRNA.
ENSG00000132613	MTSS1L	970.009	3.26402	0.496221	6.57774	4.77645e-11	2.08238e-09	metastasis suppressor 1-like (MTSS1L), mRNA.
ENSG00000060138	YBX3	28243.3	-1.95348	0.297101	-6.57513	4.86091e-11	2.11367e-09	Y box binding protein 3 (YBX3), transcript variant 1, mRNA.
ENSG00000227507	LTB	3341.81	-2.73615	0.416456	-6.57008	5.02874e-11	2.18095e-09	lymphotoxin beta (TNF superfamily, member 3) (LTB), transcript variant 1, mRNA.
ENSG00000115956	PLEK	2745.95	-2.97083	0.452484	-6.56559	5.18265e-11	2.24187e-09	pleckstrin (PLEK), mRNA.
ENSG00000068383	INPP5A	580.973	-2.0925	0.318989	-6.55979	5.38849e-11	2.32487e-09	inositol polyphosphate-5-phosphatase, 40kDa (INPP5A), mRNA.
ENSG00000134369	NAV1	8410.46	-2.00646	0.306139	-6.5541	5.5979e-11	2.40898e-09	neuron navigator 1 (NAV1), transcript variant 2, mRNA.
ENSG00000105894	PTN	4.65488	5.46555	0.834089	6.55272	5.64999e-11	2.42513e-09	pleiotrophin (PTN), mRNA.
ENSG00000138166	DUSP5	452.388	-3.09008	0.472197	-6.54404	5.98777e-11	2.56351e-09	dual specificity phosphatase 5 (DUSP5), mRNA.
ENSG00000145569	FAM105A	180.629	-2.91449	0.445476	-6.54241	6.05347e-11	2.58499e-09	family with sequence similarity 105, member A (FAM105A), mRNA.
ENSG00000144476	ACKR3	268.699	-3.66438	0.5607	-6.53537	6.34533e-11	2.70269e-09	NA
ENSG00000119950	MXI1	1238.52	-1.80107	0.27569	-6.53296	6.44821e-11	2.7395e-09	MAX interactor 1, dimerization protein (MXI1), transcript variant 2, mRNA.
ENSG00000197046	SIGLEC15	258.991	-3.93678	0.604198	-6.51571	7.2345e-11	3.06574e-09	sialic acid binding Ig-like lectin 15 (SIGLEC15), mRNA.
ENSG00000075618	FSCN1	1339.53	-2.52461	0.387658	-6.51247	7.39263e-11	3.11688e-09	fascin homolog 1, actin-bundling protein (Strongylocentrotus purpuratus) (FSCN1), mRNA.
ENSG00000119408	NEK6	740.979	-2.01328	0.309139	-6.51253	7.38955e-11	3.11688e-09	NIMA-related kinase 6 (NEK6), transcript variant 3, mRNA.
ENSG00000115604	IL18R1	104.425	-2.93034	0.451664	-6.48787	8.70563e-11	3.6612e-09	interleukin 18 receptor 1 (IL18R1), mRNA.
ENSG00000179144	GIMAP7	101.007	-2.56997	0.396184	-6.48679	8.76821e-11	3.67823e-09	GTPase, IMAP family member 7 (GIMAP7), mRNA.
ENSG00000178149	DALRD3	582.585	1.12288	0.17326	6.48089	9.11827e-11	3.81547e-09	DALR anticodon binding domain containing 3 (DALRD3), transcript variant 1, mRNA.
ENSG00000010810	FYN	2671.61	-1.83147	0.283013	-6.47131	9.71568e-11	4.05526e-09	FYN oncogene related to SRC, FGR, YES (FYN), transcript variant 2, mRNA.
ENSG00000126217	MCF2L	139.514	-3.03531	0.469189	-6.46927	9.84744e-11	4.07959e-09	MCF.2 cell line derived transforming sequence-like (MCF2L), transcript variant 1, mRNA.
ENSG00000134470	IL15RA	277.793	-1.93377	0.298884	-6.46996	9.80297e-11	4.07959e-09	interleukin 15 receptor, alpha (IL15RA), transcript variant 4, mRNA.
ENSG00000151150	ANK3	117.715	3.32457	0.513894	6.46937	9.84092e-11	4.07959e-09	ankyrin 3, node of Ranvier (ankyrin G) (ANK3), transcript variant 2, mRNA.
ENSG00000130052	STARD8	149.547	-3.25071	0.502842	-6.46468	1.01514e-10	4.19505e-09	StAR-related lipid transfer (START) domain containing 8 (STARD8), transcript variant 1, mRNA.
ENSG00000104870	FCGRT	2743.73	-2.24198	0.346839	-6.46406	1.01934e-10	4.20199e-09	Fc fragment of IgG, receptor, transporter, alpha (FCGRT), transcript variant 1, mRNA.
ENSG00000161267	BDH1	766.261	1.59302	0.246569	6.46074	1.0419e-10	4.2844e-09	3-hydroxybutyrate dehydrogenase, type 1 (BDH1), nuclear gene encoding mitochondrial protein, transcript variant 3, mRNA.
ENSG00000178445	GLDC	454.017	2.67043	0.413401	6.45966	1.04938e-10	4.30006e-09	glycine dehydrogenase (decarboxylating) (GLDC), nuclear gene encoding mitochondrial protein, mRNA.
ENSG00000255398	HCAR3	68.3336	-3.76326	0.582599	-6.45945	1.05087e-10	4.30006e-09	hydroxycarboxylic acid receptor 3 (HCAR3), mRNA.
ENSG00000183303	OR5P2	20.2742	-5.53032	0.856373	-6.45784	1.06207e-10	4.33521e-09	olfactory receptor, family 5, subfamily P, member 2 (OR5P2), mRNA.
ENSG00000135926	TMBIM1	2367.72	-1.6597	0.257271	-6.4512	1.10969e-10	4.51852e-09	transmembrane BAX inhibitor motif containing 1 (TMBIM1), mRNA.
ENSG00000103005	USB1	769.026	1.1506	0.178458	6.44741	1.13778e-10	4.6216e-09	U6 snRNA biogenesis 1 (USB1), transcript variant 2, mRNA.
ENSG00000150630	VEGFC	5.13623	4.7453	0.736124	6.44633	1.14589e-10	4.64324e-09	vascular endothelial growth factor C (VEGFC), mRNA.
ENSG00000137747	TMPRSS13	29.7575	-2.92324	0.453982	-6.43911	1.20179e-10	4.85791e-09	transmembrane protease, serine 13 (TMPRSS13), transcript variant 4, mRNA.
ENSG00000099282	TSPAN15	187.212	-3.3958	0.527629	-6.43595	1.22701e-10	4.94786e-09	tetraspanin 15 (TSPAN15), mRNA.
ENSG00000174516	PELI3	220.79	1.60609	0.249788	6.42982	1.27759e-10	5.13938e-09	pellino E3 ubiquitin protein ligase family member 3 (PELI3), transcript variant 1, mRNA.
ENSG00000087448	KLHL42	870.266	1.65844	0.258025	6.42744	1.2977e-10	5.2077e-09	kelch-like family member 42 (KLHL42), mRNA.
ENSG00000155966	AFF2	204.683	-3.63371	0.565469	-6.42601	1.31001e-10	5.24445e-09	AF4/FMR2 family, member 2 (AFF2), transcript variant 5, mRNA.
ENSG00000154654	NCAM2	60.9791	-5.45749	0.850037	-6.4203	1.36009e-10	5.43189e-09	neural cell adhesion molecule 2 (NCAM2), mRNA.
ENSG00000187987	ZSCAN23	12.5209	-4.97534	0.775007	-6.41974	1.36507e-10	5.43871e-09	zinc finger and SCAN domain containing 23 (ZSCAN23), mRNA.
ENSG00000138964	PARVG	5637.28	-1.78558	0.27878	-6.40498	1.50384e-10	5.97733e-09	parvin, gamma (PARVG), transcript variant 2, mRNA.
ENSG00000154642	C21orf91	928.236	2.18753	0.341577	6.4042	1.51156e-10	5.99368e-09	chromosome 21 open reading frame 91 (C21orf91), transcript variant 2, mRNA.
ENSG00000181104	F2R	196.122	-2.73739	0.427674	-6.40064	1.54724e-10	6.12062e-09	coagulation factor II (thrombin) receptor (F2R), mRNA.
ENSG00000166405	RIC3	101.432	-2.67649	0.418791	-6.39098	1.64824e-10	6.50467e-09	resistance to inhibitors of cholinesterase 3 homolog (C. elegans) (RIC3), transcript variant 1, mRNA.
ENSG00000182871	COL18A1	478.85	-2.34411	0.367321	-6.38165	1.75194e-10	6.89757e-09	collagen, type XVIII, alpha 1 (COL18A1), transcript variant 2, mRNA.
ENSG00000133805	AMPD3	908.345	-2.07438	0.325357	-6.37571	1.82119e-10	7.15334e-09	adenosine monophosphate deaminase 3 (AMPD3), transcript variant 2, mRNA.
ENSG00000136002	ARHGEF4	1498.61	-4.53454	0.711288	-6.37512	1.82825e-10	7.16416e-09	Rho guanine nucleotide exchange factor (GEF) 4 (ARHGEF4), transcript variant 1, mRNA.
ENSG00000133878	DUSP26	200.588	-3.5731	0.560604	-6.37367	1.84561e-10	7.21521e-09	dual specificity phosphatase 26 (putative) (DUSP26), mRNA.
ENSG00000268927	FLJ00418	62.7498	2.82151	0.443013	6.36892	1.90369e-10	7.42484e-09	NA
ENSG00000205084	TMEM231	62.9906	1.87108	0.293885	6.36669	1.93146e-10	7.51555e-09	transmembrane protein 231 (TMEM231), transcript variant 2, mRNA.
ENSG00000188211	NCR3LG1	60.8835	2.5957	0.407805	6.36505	1.95226e-10	7.57879e-09	natural killer cell cytotoxicity receptor 3 ligand 1 (NCR3LG1), mRNA.
ENSG00000092345	DAZL	11.5528	4.47394	0.703035	6.36374	1.96894e-10	7.61325e-09	deleted in azoospermia-like (DAZL), transcript variant 1, mRNA.
ENSG00000123843	C4BPB	9.87111	-3.38084	0.531275	-6.36364	1.97028e-10	7.61325e-09	complement component 4 binding protein, beta (C4BPB), transcript variant 4, mRNA.
ENSG00000139132	FGD4	261.204	3.10103	0.487437	6.3619	1.9927e-10	7.68203e-09	FYVE, RhoGEF and PH domain containing 4 (FGD4), mRNA.
ENSG00000099194	SCD	121.334	-2.45862	0.386492	-6.36136	1.99972e-10	7.69131e-09	stearoyl-CoA desaturase (delta-9-desaturase) (SCD), mRNA.
ENSG00000197381	ADARB1	1359.87	3.05609	0.480733	6.35714	2.05546e-10	7.88748e-09	adenosine deaminase, RNA-specific, B1 (ADARB1), transcript variant 4, non-coding RNA.
ENSG00000256574	OR13A1	407.061	-3.83778	0.603896	-6.35504	2.08379e-10	7.9778e-09	olfactory receptor, family 13, subfamily A, member 1 (OR13A1), mRNA.
ENSG00000149418	ST14	189.364	-3.21137	0.505431	-6.35371	2.10177e-10	8.02817e-09	suppression of tumorigenicity 14 (colon carcinoma) (ST14), mRNA.
ENSG00000142552	RCN3	407.511	-2.77754	0.43763	-6.34678	2.19863e-10	8.37894e-09	reticulocalbin 3, EF-hand calcium binding domain (RCN3), mRNA.
ENSG00000109654	TRIM2	275.799	-2.66304	0.420002	-6.34055	2.28951e-10	8.70536e-09	tripartite motif containing 2 (TRIM2), transcript variant 1, mRNA.
ENSG00000162298	SYVN1	8832.71	1.20834	0.190657	6.33778	2.33093e-10	8.84266e-09	synovial apoptosis inhibitor 1, synoviolin (SYVN1), transcript variant 2, mRNA.
ENSG00000124343	XG	49.54	-2.81001	0.443545	-6.33534	2.36826e-10	8.96387e-09	Xg blood group (XG), transcript variant 1, mRNA.
ENSG00000161640	SIGLEC11	15.3189	3.23355	0.51051	6.33395	2.38956e-10	9.02399e-09	sialic acid binding Ig-like lectin 11 (SIGLEC11), transcript variant 1, mRNA.
ENSG00000142405	NLRP12	92.3405	-3.39377	0.536473	-6.32607	2.51484e-10	9.47558e-09	NLR family, pyrin domain containing 12 (NLRP12), transcript variant 3, mRNA.
ENSG00000131844	MCCC2	923.073	0.937455	0.148224	6.32459	2.53908e-10	9.54535e-09	methylcrotonoyl-CoA carboxylase 2 (beta) (MCCC2), nuclear gene encoding mitochondrial protein, mRNA.
ENSG00000101333	PLCB4	140.663	-4.71722	0.746048	-6.32295	2.56623e-10	9.62567e-09	phospholipase C, beta 4 (PLCB4), transcript variant 3, mRNA.
ENSG00000157107	FCHO2	616.444	-2.49123	0.39409	-6.32146	2.59097e-10	9.69664e-09	FCH domain only 2 (FCHO2), transcript variant 1, mRNA.
ENSG00000142173	COL6A2	240.056	-2.92737	0.463159	-6.32045	2.60795e-10	9.73831e-09	collagen, type VI, alpha 2 (COL6A2), transcript variant 2C2a, mRNA.
ENSG00000196352	CD55	4658.15	-1.96435	0.311378	-6.30858	2.81616e-10	1.04922e-08	CD55 molecule, decay accelerating factor for complement (Cromer blood group) (CD55), transcript variant 1, mRNA.
ENSG00000138722	MMRN1	57.0142	-3.26636	0.517883	-6.30713	2.84264e-10	1.05672e-08	multimerin 1 (MMRN1), mRNA.
ENSG00000107242	PIP5K1B	660.197	2.15415	0.341663	6.30489	2.88398e-10	1.06529e-08	phosphatidylinositol-4-phosphate 5-kinase, type I, beta (PIP5K1B), transcript variant 2, mRNA.
ENSG00000173198	CYSLTR1	286.444	-2.52999	0.401266	-6.30502	2.88151e-10	1.06529e-08	cysteinyl leukotriene receptor 1 (CYSLTR1), mRNA.
ENSG00000178175	ZNF366	10.0452	-5.40123	0.856679	-6.30484	2.88487e-10	1.06529e-08	zinc finger protein 366 (ZNF366), mRNA.
ENSG00000116701	NCF2	1445.5	-2.21827	0.351879	-6.30407	2.8993e-10	1.06825e-08	neutrophil cytosolic factor 2 (NCF2), transcript variant 1, mRNA.
ENSG00000136383	ALPK3	97.5578	2.54269	0.403588	6.30021	2.97234e-10	1.09274e-08	alpha-kinase 3 (ALPK3), mRNA.
ENSG00000146215	CRIP3	28.9936	-3.57679	0.567804	-6.29934	2.98924e-10	1.09654e-08	cysteine-rich protein 3 (CRIP3), mRNA.
ENSG00000203710	CR1	223.418	-2.91772	0.463645	-6.293	3.11382e-10	1.13973e-08	complement component (3b/4b) receptor 1 (Knops blood group) (CR1), transcript variant F, mRNA.
ENSG00000120586	MRC1	20.3194	-4.2762	0.679652	-6.29175	3.13902e-10	1.14643e-08	mannose receptor, C type 1 (MRC1), mRNA.
ENSG00000183662	FAM19A1	70.5088	-4.98758	0.793104	-6.28868	3.20169e-10	1.16676e-08	family with sequence similarity 19 (chemokine (C-C motif)-like), member A1 (FAM19A1), transcript variant 2, mRNA.
ENSG00000181045	SLC26A11	272.402	-2.43881	0.388113	-6.28375	3.30504e-10	1.20179e-08	solute carrier family 26, member 11 (SLC26A11), transcript variant 2, mRNA.
ENSG00000007038	PRSS21	68.7778	-4.51622	0.719038	-6.28092	3.3657e-10	1.22118e-08	protease, serine, 21 (testisin) (PRSS21), transcript variant 4, mRNA.
ENSG00000196345	ZKSCAN7	30.9862	2.48358	0.395704	6.27636	3.46596e-10	1.25483e-08	zinc finger with KRAB and SCAN domains 7 (ZKSCAN7), transcript variant 1, mRNA.
ENSG00000173821	RNF213	16349.9	-1.37259	0.218729	-6.27533	3.48901e-10	1.26043e-08	ring finger protein 213 (RNF213), transcript variant 2, mRNA.
ENSG00000003436	TFPI	180.709	-3.95348	0.630053	-6.27484	3.49989e-10	1.26163e-08	tissue factor pathway inhibitor (lipoprotein-associated coagulation inhibitor) (TFPI), transcript variant 1, mRNA.
ENSG00000173175	ADCY5	21.9186	2.94114	0.468802	6.27375	3.52454e-10	1.26777e-08	adenylate cyclase 5 (ADCY5), transcript variant 2, mRNA.
ENSG00000176435	CLEC14A	1203.75	-4.48037	0.71453	-6.27038	3.60174e-10	1.29275e-08	C-type lectin domain family 14, member A (CLEC14A), mRNA.
ENSG00000132965	ALOX5AP	691.294	-2.65855	0.424021	-6.26986	3.6138e-10	1.29428e-08	arachidonate 5-lipoxygenase-activating protein (ALOX5AP), transcript variant 2, mRNA.
ENSG00000180891	CUEDC1	233.715	-2.51337	0.401156	-6.26532	3.72053e-10	1.32965e-08	CUE domain containing 1 (CUEDC1), transcript variant 2, non-coding RNA.
ENSG00000203663	OR2L2	7.73491	-4.94823	0.791957	-6.2481	4.15479e-10	1.48167e-08	olfactory receptor, family 2, subfamily L, member 2 (OR2L2), mRNA.
ENSG00000100359	SGSM3	4855.27	1.02318	0.163779	6.24733	4.17536e-10	1.48582e-08	small G protein signaling modulator 3 (SGSM3), mRNA.
ENSG00000188643	S100A16	4259.29	-4.38651	0.702361	-6.24538	4.22768e-10	1.50123e-08	S100 calcium binding protein A16 (S100A16), mRNA.
ENSG00000178695	KCTD12	1309.1	-2.83455	0.454043	-6.24291	4.29502e-10	1.5219e-08	potassium channel tetramerisation domain containing 12 (KCTD12), mRNA.
ENSG00000136960	ENPP2	137.908	-3.77685	0.605151	-6.24117	4.34319e-10	1.5357e-08	ectonucleotide pyrophosphatase/phosphodiesterase 2 (ENPP2), transcript variant 3, mRNA.
ENSG00000134460	IL2RA	123.69	-3.44649	0.55228	-6.24047	4.36268e-10	1.53932e-08	interleukin 2 receptor, alpha (IL2RA), mRNA.
ENSG00000178199	ZC3H12D	4223.6	-1.78955	0.287059	-6.23407	4.54463e-10	1.60013e-08	zinc finger CCCH-type containing 12D (ZC3H12D), mRNA.
ENSG00000167861	HID1	48.1804	2.85656	0.458427	6.23124	4.6277e-10	1.62594e-08	HID1 domain containing (HID1), mRNA.
ENSG00000145287	PLAC8	1811.27	-1.96666	0.315736	-6.2288	4.70023e-10	1.64795e-08	placenta-specific 8 (PLAC8), transcript variant 1, mRNA.
ENSG00000150681	RGS18	105.802	-3.53598	0.568222	-6.22289	4.88078e-10	1.70766e-08	regulator of G-protein signaling 18 (RGS18), mRNA.
ENSG00000166825	ANPEP	393.85	-2.80218	0.450498	-6.22018	4.96575e-10	1.73374e-08	alanyl (membrane) aminopeptidase (ANPEP), mRNA.
ENSG00000164283	ESM1	26.1582	3.78091	0.608849	6.20993	5.30094e-10	1.8469e-08	endothelial cell-specific molecule 1 (ESM1), transcript variant 1, mRNA.
ENSG00000095713	CRTAC1	9.9525	4.59029	0.740172	6.20166	5.58705e-10	1.94252e-08	cartilage acidic protein 1 (CRTAC1), transcript variant 1, mRNA.
ENSG00000136830	FAM129B	287.334	-2.10983	0.340544	-6.19546	5.8114e-10	2.01631e-08	family with sequence similarity 129, member B (FAM129B), transcript variant 1, mRNA.
ENSG00000163823	CCR1	33.5246	-2.90629	0.469204	-6.19408	5.86282e-10	2.02992e-08	chemokine (C-C motif) receptor 1 (CCR1), mRNA.
ENSG00000120318	ARAP3	155.766	-3.24748	0.524637	-6.18996	6.01781e-10	2.07927e-08	ArfGAP with RhoGAP domain, ankyrin repeat and PH domain 3 (ARAP3), mRNA.
ENSG00000214212	C19orf38	253.564	-1.90915	0.308543	-6.18761	6.10816e-10	2.10611e-08	chromosome 19 open reading frame 38 (C19orf38), mRNA.
ENSG00000152217	SETBP1	1672.25	-2.90133	0.46901	-6.18608	6.16782e-10	2.12229e-08	SET binding protein 1 (SETBP1), transcript variant 2, mRNA.
ENSG00000254709	IGLL5	537	3.67934	0.594901	6.1848	6.21823e-10	2.13523e-08	immunoglobulin lambda-like polypeptide 5 (IGLL5), transcript variant 1, mRNA.
ENSG00000166736	HTR3A	40.7741	-3.93414	0.63636	-6.18225	6.31947e-10	2.16552e-08	5-hydroxytryptamine (serotonin) receptor 3A, ionotropic (HTR3A), transcript variant 2, mRNA.
ENSG00000117122	MFAP2	61.572	-3.6444	0.589874	-6.17826	6.48107e-10	2.21634e-08	microfibrillar-associated protein 2 (MFAP2), transcript variant 2, mRNA.
ENSG00000185862	EVI2B	2739.16	-1.802	0.292333	-6.1642	7.08414e-10	2.41761e-08	ecotropic viral integration site 2B (EVI2B), mRNA.
ENSG00000196159	FAT4	68.047	-4.09832	0.665171	-6.16131	7.21476e-10	2.45715e-08	FAT atypical cadherin 4 (FAT4), mRNA.
ENSG00000135452	TSPAN31	538.239	0.906569	0.14734	6.15291	7.60764e-10	2.58567e-08	tetraspanin 31 (TSPAN31), mRNA.
ENSG00000115756	HPCAL1	1655.2	-1.40096	0.227773	-6.15069	7.71488e-10	2.61677e-08	hippocalcin-like 1 (HPCAL1), transcript variant 1, mRNA.
ENSG00000136436	CALCOCO2	5513.23	-1.17454	0.191124	-6.14546	7.97322e-10	2.6989e-08	calcium binding and coiled-coil domain 2 (CALCOCO2), transcript variant 2, mRNA.
ENSG00000198729	PPP1R14C	17.2496	-4.58631	0.747066	-6.1391	8.29921e-10	2.80355e-08	protein phosphatase 1, regulatory (inhibitor) subunit 14C (PPP1R14C), mRNA.
ENSG00000165929	TC2N	439.284	-2.59647	0.423145	-6.13612	8.45639e-10	2.85087e-08	tandem C2 domains, nuclear (TC2N), transcript variant 2, mRNA.
ENSG00000117525	F3	52.4964	-3.88903	0.634539	-6.1289	8.84871e-10	2.9771e-08	coagulation factor III (thromboplastin, tissue factor) (F3), transcript variant 1, mRNA.
ENSG00000158473	CD1D	63.8795	-2.76035	0.450448	-6.12801	8.89856e-10	2.98784e-08	CD1d molecule (CD1D), mRNA.
ENSG00000081248	CACNA1S	4.69317	3.65689	0.597072	6.1247	9.08519e-10	3.04436e-08	calcium channel, voltage-dependent, L type, alpha 1S subunit (CACNA1S), mRNA.
ENSG00000197763	TXNRD3	48.8283	-3.1543	0.515095	-6.12372	9.14178e-10	3.05717e-08	thioredoxin reductase 3 (TXNRD3), transcript variant 1, mRNA.
ENSG00000147799	ARHGAP39	65.0382	-3.59067	0.586521	-6.12197	9.24265e-10	3.08471e-08	Rho GTPase activating protein 39 (ARHGAP39), mRNA.
ENSG00000129270	MMP28	209.149	-2.74449	0.448634	-6.11744	9.50922e-10	3.16733e-08	matrix metallopeptidase 28 (MMP28), transcript variant 1, mRNA.
ENSG00000154447	SH3RF1	1789.68	-1.82451	0.298369	-6.11494	9.65913e-10	3.21084e-08	SH3 domain containing ring finger 1 (SH3RF1), mRNA.
ENSG00000203827	NBPF16	81.6407	-1.21126	0.198108	-6.11413	9.70881e-10	3.22093e-08	neuroblastoma breakpoint family, member 16 (NBPF16), mRNA.
ENSG00000183688	FAM101B	3885.76	-3.06636	0.501723	-6.11165	9.86063e-10	3.26479e-08	family with sequence similarity 101, member B (FAM101B), mRNA.
ENSG00000188807	TMEM201	1078.73	1.33838	0.219087	6.10889	1.00329e-09	3.31525e-08	transmembrane protein 201 (TMEM201), transcript variant 2, mRNA.
ENSG00000114654	EFCC1	88.5828	-3.66122	0.599517	-6.10694	1.01557e-09	3.34918e-08	EF-hand and coiled-coil domain containing 1 (EFCC1), mRNA.
ENSG00000141540	TTYH2	419.688	-1.76486	0.289107	-6.10454	1.03098e-09	3.39327e-08	tweety homolog 2 (Drosophila) (TTYH2), transcript variant 1, mRNA.
ENSG00000133794	ARNTL	766.211	-1.95827	0.320815	-6.10403	1.03427e-09	3.39737e-08	aryl hydrocarbon receptor nuclear translocator-like (ARNTL), transcript variant 3, mRNA.
ENSG00000112305	SMAP1	496.53	1.05482	0.172996	6.09734	1.07851e-09	3.53573e-08	small ArfGAP 1 (SMAP1), transcript variant 2, mRNA.
ENSG00000135269	TES	918.152	-3.08067	0.505597	-6.09314	1.10719e-09	3.62262e-08	testis derived transcript (3 LIM domains) (TES), transcript variant 1, mRNA.
ENSG00000100427	MLC1	525.978	-2.75735	0.452762	-6.09005	1.12875e-09	3.68592e-08	megalencephalic leukoencephalopathy with subcortical cysts 1 (MLC1), transcript variant 2, mRNA.
ENSG00000041982	TNC	13.4901	-3.97235	0.653135	-6.08197	1.18712e-09	3.86896e-08	tenascin C (TNC), mRNA.
ENSG00000072134	EPN2	172.472	-3.33359	0.548155	-6.08148	1.19076e-09	3.87321e-08	epsin 2 (EPN2), transcript variant 1, mRNA.
ENSG00000137726	FXYD6	32.4044	-4.51344	0.742823	-6.07606	1.2317e-09	3.99092e-08	FXYD domain containing ion transport regulator 6 (FXYD6), transcript variant 4, mRNA.
ENSG00000197241	SLC2A7	12.7024	-4.46019	0.73406	-6.07606	1.23173e-09	3.99092e-08	solute carrier family 2 (facilitated glucose transporter), member 7 (SLC2A7), mRNA.
ENSG00000181523	SGSH	783.517	-2.15947	0.355634	-6.07216	1.26203e-09	4.08113e-08	N-sulfoglucosamine sulfohydrolase (SGSH), mRNA.
ENSG00000175040	CHST2	802.925	-2.94109	0.484426	-6.07128	1.26896e-09	4.09558e-08	carbohydrate (N-acetylglucosamine-6-O) sulfotransferase 2 (CHST2), mRNA.
ENSG00000186472	PCLO	1464.5	-5.20861	0.858018	-6.07052	1.27498e-09	4.10708e-08	piccolo presynaptic cytomatrix protein (PCLO), transcript variant 1, mRNA.
ENSG00000157542	KCNJ6	6.90439	3.13311	0.516213	6.06941	1.28377e-09	4.12741e-08	potassium inwardly-rectifying channel, subfamily J, member 6 (KCNJ6), mRNA.
ENSG00000175066	GK5	409.76	1.60551	0.264736	6.06458	1.32302e-09	4.24538e-08	glycerol kinase 5 (putative) (GK5), transcript variant 1, mRNA.
ENSG00000169418	NPR1	1554.69	-2.93606	0.484238	-6.06327	1.3338e-09	4.27174e-08	natriuretic peptide receptor A/guanylate cyclase A (atrionatriuretic peptide receptor A) (NPR1), mRNA.
ENSG00000171757	LRRC34	94.5704	1.60961	0.265518	6.06215	1.34317e-09	4.2935e-08	leucine rich repeat containing 34 (LRRC34), transcript variant 2, mRNA.
ENSG00000217555	CKLF	114.415	-2.13865	0.35304	-6.05782	1.37975e-09	4.40198e-08	chemokine-like factor (CKLF), transcript variant 1, mRNA.
ENSG00000119801	YPEL5	24318.8	-1.56269	0.258018	-6.0565	1.39113e-09	4.42981e-08	yippee-like 5 (Drosophila) (YPEL5), transcript variant 1, mRNA.
ENSG00000088256	GNA11	567.711	-1.61664	0.267312	-6.04777	1.46867e-09	4.66778e-08	guanine nucleotide binding protein (G protein), alpha 11 (Gq class) (GNA11), mRNA.
ENSG00000160888	IER2	4445.76	-2.11542	0.349954	-6.04484	1.49559e-09	4.74429e-08	immediate early response 2 (IER2), mRNA.
ENSG00000081479	LRP2	6.57151	4.81735	0.797455	6.04091	1.53251e-09	4.85216e-08	low density lipoprotein receptor-related protein 2 (LRP2), mRNA.
ENSG00000019991	HGF	328.728	-3.18277	0.527019	-6.03919	1.54893e-09	4.89484e-08	hepatocyte growth factor (hepapoietin A; scatter factor) (HGF), transcript variant 1, mRNA.
ENSG00000184005	ST6GALNAC3	94.8395	-3.48665	0.57757	-6.03675	1.57248e-09	4.95986e-08	ST6 (alpha-N-acetyl-neuraminyl-2,3-beta-galactosyl-1, 3)-N-acetylgalactosaminide alpha-2,6-sialyltransferase 3 (ST6GALNAC3), transcript variant 2, mRNA.
ENSG00000112773	FAM46A	228.902	-2.77218	0.459416	-6.03413	1.59816e-09	5.02818e-08	family with sequence similarity 46, member A (FAM46A), mRNA.
ENSG00000206043	C18orf63	51.6955	-5.18563	0.859411	-6.03393	1.60018e-09	5.02818e-08	chromosome 18 open reading frame 63 (C18orf63), mRNA.
ENSG00000104714	ERICH1	1616.61	-1.20252	0.19964	-6.02344	1.70746e-09	5.35517e-08	glutamate-rich 1 (ERICH1), mRNA.
ENSG00000070031	SCT	19.481	2.71184	0.450245	6.02303	1.71183e-09	5.35879e-08	secretin (SCT), mRNA.
ENSG00000196329	GIMAP5	172.619	-2.50057	0.415553	-6.01745	1.77188e-09	5.53637e-08	GTPase, IMAP family member 5 (GIMAP5), mRNA.
ENSG00000107968	MAP3K8	1785.9	-1.84107	0.306379	-6.0091	1.86554e-09	5.8181e-08	mitogen-activated protein kinase kinase kinase 8 (MAP3K8), transcript variant 1, mRNA.
ENSG00000183741	CBX6	1589.9	1.31405	0.218841	6.00458	1.91823e-09	5.97124e-08	chromobox homolog 6 (CBX6), mRNA.
ENSG00000239998	LILRA2	4629.09	-2.07225	0.345237	-6.00239	1.94437e-09	6.04133e-08	leukocyte immunoglobulin-like receptor, subfamily A (with TM domain), member 2 (LILRA2), transcript variant 2, mRNA.
ENSG00000143126	CELSR2	1245.02	1.892	0.315262	6.00135	1.95679e-09	6.0686e-08	cadherin, EGF LAG seven-pass G-type receptor 2 (CELSR2), mRNA.
ENSG00000166402	TUB	79.8003	-3.60164	0.600316	-5.99957	1.97845e-09	6.12436e-08	tubby homolog (mouse) (TUB), transcript variant 2, mRNA.
ENSG00000010310	GIPR	65.4135	3.08467	0.514671	5.99347	2.05407e-09	6.34666e-08	gastric inhibitory polypeptide receptor (GIPR), mRNA.
ENSG00000184682	C11orf89	72.2469	-2.6032	0.434511	-5.9911	2.08426e-09	6.42802e-08	NA
ENSG00000133131	MORC4	262.592	-3.11643	0.521083	-5.98069	2.222e-09	6.84013e-08	MORC family CW-type zinc finger 4 (MORC4), transcript variant 2, mRNA.
ENSG00000152804	HHEX	6633.66	-2.04019	0.341206	-5.97934	2.2405e-09	6.87647e-08	hematopoietically expressed homeobox (HHEX), mRNA.
ENSG00000159335	PTMS	510.237	-3.13078	0.52361	-5.97922	2.24206e-09	6.87647e-08	parathymosin (PTMS), mRNA.
ENSG00000171819	ANGPTL7	12.4054	2.69194	0.450318	5.97787	2.26075e-09	6.92105e-08	angiopoietin-like 7 (ANGPTL7), mRNA.
ENSG00000221986	MYBPHL	7.54066	3.8423	0.643045	5.97516	2.2986e-09	7.02402e-08	myosin binding protein H-like (MYBPHL), transcript variant 2, mRNA.
ENSG00000257093	KIAA1147	3595.99	-1.42441	0.238419	-5.97442	2.30913e-09	7.04328e-08	KIAA1147 (KIAA1147), mRNA.
ENSG00000163520	FBLN2	62.2237	-3.04057	0.509094	-5.97252	2.33612e-09	7.11256e-08	fibulin 2 (FBLN2), transcript variant 2, mRNA.
ENSG00000243444	PALM2	94.0496	4.19801	0.703507	5.96726	2.41272e-09	7.33239e-08	paralemmin 2 (PALM2), transcript variant 2, mRNA.
ENSG00000169184	MN1	1343.8	-3.39476	0.568952	-5.96669	2.4212e-09	7.34476e-08	meningioma (disrupted in balanced translocation) 1 (MN1), mRNA.
ENSG00000161681	SHANK1	1185.93	2.95586	0.49806	5.93475	2.94302e-09	8.91146e-08	SH3 and multiple ankyrin repeat domains 1 (SHANK1), mRNA.
ENSG00000148154	UGCG	2839.57	-1.65875	0.279954	-5.92506	3.12183e-09	9.43575e-08	UDP-glucose ceramide glucosyltransferase (UGCG), mRNA.
ENSG00000187080	OR2AK2	5.36543	-4.66817	0.787933	-5.92458	3.13095e-09	9.44617e-08	olfactory receptor, family 2, subfamily AK, member 2 (OR2AK2), mRNA.
ENSG00000182580	EPHB3	170.607	-3.69184	0.623492	-5.92123	3.1954e-09	9.62317e-08	EPH receptor B3 (EPHB3), mRNA.
ENSG00000165566	AMER2	43.581	5.14447	0.869009	5.91993	3.22083e-09	9.68225e-08	APC membrane recruitment protein 2 (AMER2), transcript variant 2, mRNA.
ENSG00000109072	VTN	16.7779	1.79354	0.303416	5.91117	3.39681e-09	1.01929e-07	vitronectin (VTN), mRNA.
ENSG00000114450	GNB4	1446.56	-1.52978	0.258846	-5.91001	3.42096e-09	1.02469e-07	guanine nucleotide binding protein (G protein), beta polypeptide 4 (GNB4), mRNA.
ENSG00000156110	ADK	792.61	1.41666	0.2399	5.90521	3.52203e-09	1.05307e-07	adenosine kinase (ADK), transcript variant 2, mRNA.
ENSG00000066923	STAG3	3457.05	-2.38808	0.404568	-5.90279	3.57398e-09	1.06575e-07	stromal antigen 3 (STAG3), mRNA.
ENSG00000182118	FAM89A	58.6728	-3.18536	0.539649	-5.90264	3.57725e-09	1.06575e-07	family with sequence similarity 89, member A (FAM89A), mRNA.
ENSG00000157514	TSC22D3	94867.8	-1.9052	0.322934	-5.89967	3.64233e-09	1.0832e-07	TSC22 domain family, member 3 (TSC22D3), transcript variant 3, mRNA.
ENSG00000089159	PXN	868.697	-1.71693	0.291101	-5.89805	3.67828e-09	1.09194e-07	paxillin (PXN), transcript variant 3, mRNA.
ENSG00000140937	CDH11	102.136	-4.61696	0.782836	-5.89774	3.68523e-09	1.09206e-07	cadherin 11, type 2, OB-cadherin (osteoblast) (CDH11), mRNA.
ENSG00000111817	DSE	1239.05	-2.21438	0.375773	-5.89288	3.79526e-09	1.12267e-07	dermatan sulfate epimerase (DSE), transcript variant 2, mRNA.
ENSG00000182782	HCAR2	92.2037	-3.39088	0.575513	-5.89192	3.81731e-09	1.12719e-07	hydroxycarboxylic acid receptor 2 (HCAR2), mRNA.
ENSG00000126353	CCR7	719.391	-2.03433	0.345358	-5.8905	3.8504e-09	1.13495e-07	chemokine (C-C motif) receptor 7 (CCR7), mRNA.
ENSG00000124657	OR2B6	66.7652	-2.76447	0.46949	-5.88824	3.90337e-09	1.14853e-07	olfactory receptor, family 2, subfamily B, member 6 (OR2B6), mRNA.
ENSG00000148180	GSN	5292.52	-2.13343	0.363091	-5.87576	4.20919e-09	1.23633e-07	gelsolin (GSN), transcript variant 2, mRNA.
ENSG00000197872	FAM49A	4318.1	-2.36484	0.402676	-5.87281	4.28477e-09	1.25631e-07	family with sequence similarity 49, member A (FAM49A), mRNA.
ENSG00000100154	TTC28	605.377	-3.37738	0.575601	-5.86757	4.42233e-09	1.29437e-07	tetratricopeptide repeat domain 28 (TTC28), mRNA.
ENSG00000184378	ACTRT3	6.64986	2.4061	0.410368	5.86328	4.5382e-09	1.32595e-07	actin-related protein T3 (ACTRT3), mRNA.
ENSG00000100351	GRAP2	193.989	-2.43213	0.41493	-5.86155	4.5858e-09	1.33751e-07	GRB2-related adaptor protein 2 (GRAP2), mRNA.
ENSG00000166548	TK2	441.706	-1.91631	0.326966	-5.86089	4.60403e-09	1.34048e-07	thymidine kinase 2, mitochondrial (TK2), transcript variant 2, mRNA.
ENSG00000177283	FZD8	127.525	-3.5685	0.610836	-5.84199	5.15809e-09	1.49918e-07	frizzled family receptor 8 (FZD8), mRNA.
ENSG00000133561	GIMAP6	497.839	-2.62867	0.450282	-5.83782	5.28872e-09	1.5318e-07	GTPase, IMAP family member 6 (GIMAP6), transcript variant 1, mRNA.
ENSG00000154310	TNIK	225.415	-2.53784	0.434703	-5.8381	5.27989e-09	1.5318e-07	TRAF2 and NCK interacting kinase (TNIK), transcript variant 8, mRNA.
ENSG00000106852	LHX6	12.5695	-4.35685	0.746791	-5.83409	5.40857e-09	1.56379e-07	LIM homeobox 6 (LHX6), transcript variant 5, mRNA.
ENSG00000120162	MOB3B	651.712	-2.14978	0.368682	-5.83099	5.51011e-09	1.59039e-07	MOB kinase activator 3B (MOB3B), mRNA.
ENSG00000196468	FGF16	47.0053	-4.34389	0.745302	-5.82836	5.59752e-09	1.61282e-07	fibroblast growth factor 16 (FGF16), mRNA.
ENSG00000091436	MLTK	854.159	-1.87324	0.321532	-5.826	5.67718e-09	1.63017e-07	NA
ENSG00000104154	SLC30A4	486.445	-2.2833	0.391916	-5.826	5.67731e-09	1.63017e-07	solute carrier family 30 (zinc transporter), member 4 (SLC30A4), mRNA.
ENSG00000131187	F12	37.3548	2.36904	0.407202	5.81786	5.96055e-09	1.70856e-07	coagulation factor XII (Hageman factor) (F12), mRNA.
ENSG00000114315	HES1	30.2042	-2.90511	0.499598	-5.8149	6.0669e-09	1.73605e-07	hairy and enhancer of split 1, (Drosophila) (HES1), mRNA.
ENSG00000065413	ANKRD44	1056.64	-1.66085	0.285691	-5.81346	6.1196e-09	1.74583e-07	ankyrin repeat domain 44 (ANKRD44), transcript variant A, mRNA.
ENSG00000116478	HDAC1	4854.67	0.815617	0.1403	5.81339	6.12204e-09	1.74583e-07	histone deacetylase 1 (HDAC1), mRNA.
ENSG00000174083	PIK3R6	282.067	-2.44327	0.420498	-5.81043	6.2314e-09	1.77398e-07	phosphoinositide-3-kinase, regulatory subunit 6 (PIK3R6), mRNA.
ENSG00000185272	RBM11	74.4984	-3.37624	0.581322	-5.80786	6.32773e-09	1.79833e-07	RNA binding motif protein 11 (RBM11), mRNA.
ENSG00000105409	ATP1A3	1329.38	3.03163	0.522177	5.80575	6.40804e-09	1.81805e-07	ATPase, Na+/K+ transporting, alpha 3 polypeptide (ATP1A3), transcript variant 2, mRNA.
ENSG00000180730	SHISA2	191.96	-4.5569	0.785215	-5.80339	6.49886e-09	1.84068e-07	shisa homolog 2 (Xenopus laevis) (SHISA2), mRNA.
ENSG00000186205	MARC1	30.7025	-3.59262	0.61923	-5.80175	6.5628e-09	1.85564e-07	mitochondrial amidoxime reducing component 1 (MARC1), nuclear gene encoding mitochondrial protein, mRNA.
ENSG00000154016	GRAP	247.388	-1.43582	0.247505	-5.80118	6.58497e-09	1.85875e-07	GRB2-related adaptor protein (GRAP), mRNA.
ENSG00000145358	DDIT4L	1690.03	-3.71429	0.641294	-5.79187	6.96067e-09	1.96147e-07	DNA-damage-inducible transcript 4-like (DDIT4L), mRNA.
ENSG00000166387	PPFIBP2	486.76	-2.34909	0.40562	-5.79136	6.98197e-09	1.96415e-07	PTPRF interacting protein, binding protein 2 (liprin beta 2) (PPFIBP2), transcript variant 1, mRNA.
ENSG00000204681	GABBR1	3729.56	-2.03498	0.351406	-5.79097	6.99828e-09	1.96542e-07	gamma-aminobutyric acid (GABA) B receptor, 1 (GABBR1), transcript variant 2, mRNA.
ENSG00000198752	CDC42BPB	1015.17	-3.19667	0.552211	-5.78887	7.08631e-09	1.98679e-07	CDC42 binding protein kinase beta (DMPK-like) (CDC42BPB), mRNA.
ENSG00000008283	CYB561	537.925	-2.2211	0.383879	-5.78593	7.21112e-09	2.01839e-07	cytochrome b561 (CYB561), transcript variant 1, mRNA.
ENSG00000145246	ATP10D	859.987	1.37838	0.238313	5.78393	7.2975e-09	2.03914e-07	ATPase, class V, type 10D (ATP10D), mRNA.
ENSG00000114054	PCCB	933.191	1.06169	0.18367	5.7804	7.45211e-09	2.07885e-07	propionyl CoA carboxylase, beta polypeptide (PCCB), nuclear gene encoding mitochondrial protein, transcript variant 2, mRNA.
ENSG00000106351	AGFG2	404.174	-1.99289	0.344956	-5.77722	7.59455e-09	2.11504e-07	ArfGAP with FG repeats 2 (AGFG2), mRNA.
ENSG00000067082	KLF6	44116.7	-1.71571	0.297018	-5.77643	7.6304e-09	2.12148e-07	Kruppel-like factor 6 (KLF6), transcript variant C, mRNA.
ENSG00000110079	MS4A4A	67.7448	-2.58489	0.447632	-5.77459	7.71389e-09	2.14112e-07	membrane-spanning 4-domains, subfamily A, member 4A (MS4A4A), transcript variant 2, mRNA.
ENSG00000089127	OAS1	320.169	-2.56342	0.44429	-5.7697	7.94145e-09	2.20061e-07	2'-5'-oligoadenylate synthetase 1, 40/46kDa (OAS1), transcript variant 2, mRNA.
ENSG00000132549	VPS13B	3512.12	1.14215	0.197994	5.76863	7.99182e-09	2.21089e-07	vacuolar protein sorting 13 homolog B (yeast) (VPS13B), transcript variant 6, non-coding RNA.
ENSG00000185989	RASA3	1654.28	-1.785	0.309687	-5.76387	8.22064e-09	2.27042e-07	RAS p21 protein activator 3 (RASA3), mRNA.
ENSG00000132554	RGS22	3.56441	3.44028	0.597424	5.75852	8.48551e-09	2.3397e-07	regulator of G-protein signaling 22 (RGS22), mRNA.
ENSG00000166035	LIPC	121.503	2.0354	0.353698	5.75464	8.68269e-09	2.39011e-07	lipase, hepatic (LIPC), mRNA.
ENSG00000185215	TNFAIP2	2642.46	-1.98109	0.344639	-5.74832	9.01365e-09	2.47712e-07	tumor necrosis factor, alpha-induced protein 2 (TNFAIP2), mRNA.
ENSG00000186638	KIF24	210.868	1.50139	0.261413	5.74336	9.28147e-09	2.54652e-07	kinesin family member 24 (KIF24), mRNA.
ENSG00000172985	SH3RF3	773.627	-2.533	0.441094	-5.74253	9.32742e-09	2.55492e-07	SH3 domain containing ring finger 3 (SH3RF3), mRNA.
ENSG00000109906	ZBTB16	225.729	-3.42186	0.595976	-5.74161	9.37811e-09	2.56458e-07	zinc finger and BTB domain containing 16 (ZBTB16), transcript variant 1, mRNA.
ENSG00000153993	SEMA3D	62.9012	-4.81004	0.837959	-5.74018	9.45745e-09	2.58204e-07	sema domain, immunoglobulin domain (Ig), short basic domain, secreted, (semaphorin) 3D (SEMA3D), mRNA.
ENSG00000125538	IL1B	1603.85	-2.92358	0.509718	-5.73568	9.71219e-09	2.64725e-07	interleukin 1, beta (IL1B), mRNA.
ENSG00000176390	CRLF3	1413.84	-0.953126	0.166323	-5.73056	1.00098e-08	2.72391e-07	cytokine receptor-like factor 3 (CRLF3), transcript variant 1, mRNA.
ENSG00000124313	IQSEC2	336.123	-2.08869	0.364742	-5.72648	1.02534e-08	2.78564e-07	IQ motif and Sec7 domain 2 (IQSEC2), transcript variant 2, mRNA.
ENSG00000020633	RUNX3	2445.16	-2.06273	0.360574	-5.72069	1.06093e-08	2.87297e-07	runt-related transcription factor 3 (RUNX3), transcript variant 2, mRNA.
ENSG00000137959	IFI44L	2331.32	-3.61775	0.632385	-5.7208	1.06022e-08	2.87297e-07	interferon-induced protein 44-like (IFI44L), mRNA.
ENSG00000198795	ZNF521	41.0486	-2.94415	0.514966	-5.71719	1.08301e-08	2.928e-07	zinc finger protein 521 (ZNF521), mRNA.
ENSG00000153107	ANAPC1	1249.92	0.696543	0.121858	5.716	1.0906e-08	2.94373e-07	anaphase promoting complex subunit 1, mRNA (cDNA clone IMAGE:3834642), partial cds.
ENSG00000141150	RASL10B	34.3498	2.82021	0.493585	5.71373	1.10524e-08	2.97843e-07	RAS-like, family 10, member B (RASL10B), mRNA.
ENSG00000105967	TFEC	131.546	-3.0529	0.53442	-5.71255	1.11297e-08	2.99442e-07	transcription factor EC (TFEC), transcript variant 3, mRNA.
ENSG00000138798	EGF	15.4476	-3.63595	0.636708	-5.71054	1.12617e-08	3.02504e-07	epidermal growth factor (EGF), transcript variant 1, mRNA.
ENSG00000053108	FSTL4	81.3657	-3.39073	0.593831	-5.70994	1.13018e-08	3.03093e-07	follistatin-like 4 (FSTL4), mRNA.
ENSG00000100276	RASL10A	138.806	-2.70359	0.473574	-5.7089	1.13706e-08	3.04446e-07	RAS-like, family 10, member A (RASL10A), mRNA.
ENSG00000118307	CASC1	32.183	1.85238	0.324647	5.70582	1.15783e-08	3.0951e-07	cancer susceptibility candidate 1 (CASC1), transcript variant 4, mRNA.
ENSG00000163359	COL6A3	122.37	-3.55398	0.623201	-5.70278	1.1787e-08	3.14585e-07	collagen, type VI, alpha 3 (COL6A3), transcript variant 4, mRNA.
ENSG00000163568	AIM2	53.4946	-2.87727	0.504815	-5.69966	1.20047e-08	3.19883e-07	absent in melanoma 2 (AIM2), mRNA.
ENSG00000106078	COBL	819.534	3.18324	0.558923	5.69531	1.23149e-08	3.27623e-07	cordon-bleu WH2 repeat protein (COBL), mRNA.
ENSG00000146426	TIAM2	1387.67	-1.85421	0.325771	-5.69175	1.25744e-08	3.33993e-07	T-cell lymphoma invasion and metastasis 2 (TIAM2), transcript variant 1, mRNA.
ENSG00000042980	ADAM28	390.99	-2.66178	0.468111	-5.68622	1.29885e-08	3.43909e-07	ADAM metallopeptidase domain 28 (ADAM28), transcript variant 3, mRNA.
ENSG00000213203	GIMAP1	222.536	-1.73409	0.304964	-5.68621	1.2989e-08	3.43909e-07	GTPase, IMAP family member 1 (GIMAP1), mRNA.
ENSG00000183723	CMTM4	436.137	-2.40001	0.422184	-5.68475	1.31001e-08	3.463e-07	CKLF-like MARVEL transmembrane domain containing 4 (CMTM4), transcript variant 1, mRNA.
ENSG00000105339	DENND3	16058.9	-1.76916	0.311368	-5.6819	1.33205e-08	3.51568e-07	DENN/MADD domain containing 3 (DENND3), mRNA.
ENSG00000165626	BEND7	19.5502	-3.51439	0.61872	-5.6801	1.34613e-08	3.54722e-07	BEN domain containing 7 (BEND7), transcript variant 1, mRNA.
ENSG00000135540	NHSL1	190.811	1.75542	0.309322	5.67505	1.38647e-08	3.64774e-07	NHS-like 1 (NHSL1), transcript variant 2, mRNA.
ENSG00000075426	FOSL2	10687.6	-2.67708	0.472219	-5.66914	1.43517e-08	3.76993e-07	FOS-like antigen 2 (FOSL2), mRNA.
ENSG00000160808	MYL3	2.1688	4.22805	0.746239	5.66582	1.46327e-08	3.83769e-07	myosin, light chain 3, alkali; ventricular, skeletal, slow (MYL3), mRNA.
ENSG00000080200	CRYBG3	48.623	-3.10488	0.548219	-5.66358	1.48243e-08	3.88183e-07	beta-gamma crystallin domain containing 3 (CRYBG3), mRNA.
ENSG00000181444	ZNF467	338.548	-2.01963	0.356803	-5.66035	1.51064e-08	3.94947e-07	zinc finger protein 467 (ZNF467), mRNA.
ENSG00000137501	SYTL2	1484.02	2.71374	0.479925	5.6545	1.56304e-08	4.08006e-07	synaptotagmin-like 2 (SYTL2), transcript variant b, mRNA.
ENSG00000065534	MYLK	3039.77	2.23554	0.395458	5.65303	1.57645e-08	4.10339e-07	myosin light chain kinase (MYLK), transcript variant 8, mRNA.
ENSG00000172954	LCLAT1	335.419	0.969555	0.171512	5.65298	1.5769e-08	4.10339e-07	lysocardiolipin acyltransferase 1 (LCLAT1), transcript variant 1, mRNA.
ENSG00000154258	ABCA9	124.54	-4.32101	0.766448	-5.6377	1.72332e-08	4.4774e-07	ATP-binding cassette, sub-family A (ABC1), member 9 (ABCA9), mRNA.
ENSG00000156127	BATF	97.4923	-2.17223	0.385588	-5.63356	1.76527e-08	4.57927e-07	basic leucine zipper transcription factor, ATF-like (BATF), mRNA.
ENSG00000104888	SLC17A7	106.934	-3.10493	0.551357	-5.63144	1.78714e-08	4.62357e-07	solute carrier family 17 (sodium-dependent inorganic phosphate cotransporter), member 7 (SLC17A7), mRNA.
ENSG00000116983	HPCAL4	35.6859	-2.62702	0.466499	-5.63136	1.78791e-08	4.62357e-07	hippocalcin like 4 (HPCAL4), mRNA.
ENSG00000139737	SLAIN1	1522.44	1.60017	0.284254	5.62936	1.80877e-08	4.67027e-07	SLAIN motif family, member 1 (SLAIN1), transcript variant 3, mRNA.
ENSG00000011105	TSPAN9	456.372	-3.08566	0.548305	-5.62762	1.82711e-08	4.71031e-07	tetraspanin 9 (TSPAN9), transcript variant 1, mRNA.
ENSG00000165572	KBTBD6	198.646	1.47894	0.26282	5.6272	1.83153e-08	4.71443e-07	kelch repeat and BTB (POZ) domain containing 6 (KBTBD6), mRNA.
ENSG00000123146	CD97	15144.9	-1.80268	0.320486	-5.62483	1.85692e-08	4.7724e-07	CD97 molecule (CD97), transcript variant 1, mRNA.
ENSG00000136367	ZFHX2	30.0686	1.83992	0.327142	5.62422	1.86344e-08	4.78179e-07	zinc finger homeobox 2 (ZFHX2), mRNA.
ENSG00000116106	EPHA4	210.425	-2.56356	0.45638	-5.61715	1.94127e-08	4.97384e-07	EPH receptor A4 (EPHA4), mRNA.
ENSG00000129219	PLD2	493.58	-1.50937	0.268758	-5.61609	1.95325e-08	4.98918e-07	phospholipase D2 (PLD2), transcript variant 2, mRNA.
ENSG00000165312	OTUD1	3591.69	-1.84508	0.328521	-5.61633	1.9506e-08	4.98918e-07	OTU domain containing 1 (OTUD1), mRNA.
ENSG00000168398	BDKRB2	144.456	-4.83559	0.861233	-5.61473	1.96868e-08	5.0209e-07	bradykinin receptor B2 (BDKRB2), mRNA.
ENSG00000112096	SOD2	15500.5	-1.64991	0.29397	-5.61251	1.99417e-08	5.07812e-07	superoxide dismutase 2, mitochondrial (SOD2), nuclear gene encoding mitochondrial protein, transcript variant 2, mRNA.
ENSG00000109819	PPARGC1A	49.1464	5.18922	0.92501	5.60991	2.02433e-08	5.14705e-07	peroxisome proliferator-activated receptor gamma, coactivator 1 alpha (PPARGC1A), mRNA.
ENSG00000198832	SELM	60.8515	-2.65988	0.4745	-5.60564	2.07487e-08	5.26752e-07	selenoprotein M (SELM), mRNA.
ENSG00000184979	USP18	412.539	-2.53995	0.453186	-5.60467	2.08654e-08	5.28907e-07	ubiquitin specific peptidase 18 (USP18), mRNA.
ENSG00000169981	ZNF35	119.714	2.15192	0.384064	5.60302	2.10645e-08	5.33143e-07	zinc finger protein 35 (ZNF35), mRNA.
ENSG00000132563	REEP2	32.3775	2.30434	0.411663	5.59764	2.17293e-08	5.49135e-07	receptor accessory protein 2 (REEP2), transcript variant 4, non-coding RNA.
ENSG00000114126	TFDP2	2221.59	1.18766	0.212476	5.58963	2.27559e-08	5.74208e-07	transcription factor Dp-2 (E2F dimerization partner 2) (TFDP2), transcript variant 4, mRNA.
ENSG00000124256	ZBP1	149.239	-2.27285	0.40679	-5.58729	2.30643e-08	5.81108e-07	Z-DNA binding protein 1 (ZBP1), transcript variant 1, mRNA.
ENSG00000082929	C4orf6	21.5131	-2.90508	0.519982	-5.58689	2.31169e-08	5.81554e-07	chromosome 4 open reading frame 6 (C4orf6), mRNA.
ENSG00000166455	C16orf46	12.3292	1.53084	0.274106	5.58486	2.33883e-08	5.87494e-07	chromosome 16 open reading frame 46 (C16orf46), transcript variant 1, mRNA.
ENSG00000184887	BTBD6	1809	1.97366	0.353418	5.58449	2.34385e-08	5.8787e-07	BTB (POZ) domain containing 6 (BTBD6), mRNA.
ENSG00000188747	NOXA1	124.597	2.75466	0.493371	5.58334	2.35949e-08	5.90901e-07	NADPH oxidase activator 1 (NOXA1), transcript variant 2, mRNA.
ENSG00000169047	IRS1	1064.46	2.61801	0.468958	5.5826	2.36953e-08	5.92525e-07	insulin receptor substrate 1 (IRS1), mRNA.
ENSG00000121807	CCR2	9.81051	-3.24092	0.580965	-5.57852	2.42573e-08	6.04879e-07	chemokine (C-C motif) receptor 2 (CCR2), transcript variant B, mRNA.
ENSG00000140092	FBLN5	17.8059	-3.10492	0.556589	-5.57849	2.4262e-08	6.04879e-07	fibulin 5 (FBLN5), mRNA.
ENSG00000132010	ZNF20	21.8822	1.1344	0.203504	5.57431	2.48512e-08	6.18642e-07	zinc finger protein 20 (ZNF20), transcript variant 2, mRNA.
ENSG00000110811	LEPREL2	11.3005	-2.83013	0.507964	-5.57153	2.52515e-08	6.27669e-07	leprecan-like 2 (LEPREL2), mRNA.
ENSG00000184156	KCNQ3	58.1584	3.58667	0.64396	5.56971	2.55164e-08	6.33309e-07	potassium voltage-gated channel, KQT-like subfamily, member 3 (KCNQ3), transcript variant 2, mRNA.
ENSG00000257923	CUX1	7048.27	0.971974	0.174574	5.56769	2.58144e-08	6.39752e-07	cut-like homeobox 1 (CUX1), transcript variant 4, mRNA.
ENSG00000178921	PFAS	1553.44	0.826225	0.14843	5.56642	2.60027e-08	6.43461e-07	phosphoribosylformylglycinamidine synthase (PFAS), mRNA.
ENSG00000187808	SOWAHD	260.353	-2.38258	0.428162	-5.56465	2.62672e-08	6.4904e-07	sosondowah ankyrin repeat domain family member D (SOWAHD), mRNA.
ENSG00000182957	SPATA13	1898.58	-1.82224	0.327807	-5.55888	2.71506e-08	6.69877e-07	spermatogenesis associated 13 (SPATA13), transcript variant 1, mRNA.
ENSG00000112186	CAP2	47.0423	-3.51889	0.633114	-5.55807	2.72775e-08	6.72012e-07	CAP, adenylate cyclase-associated protein, 2 (yeast) (CAP2), mRNA.
ENSG00000064787	BCAS1	35.0567	-3.53431	0.636109	-5.55615	2.75796e-08	6.78451e-07	breast carcinoma amplified sequence 1 (BCAS1), mRNA.
ENSG00000075275	CELSR1	1016.55	-2.46334	0.443429	-5.5552	2.77289e-08	6.81116e-07	cadherin, EGF LAG seven-pass G-type receptor 1 (CELSR1), mRNA.
ENSG00000183762	KREMEN1	102.79	-2.98035	0.536522	-5.55494	2.77712e-08	6.81151e-07	kringle containing transmembrane protein 1 (KREMEN1), transcript variant 3, mRNA.
ENSG00000151623	NR3C2	396.459	-2.97705	0.535989	-5.55432	2.7869e-08	6.82544e-07	nuclear receptor subfamily 3, group C, member 2 (NR3C2), transcript variant 1, mRNA.
ENSG00000155980	KIF5A	18.6518	2.60017	0.468166	5.55395	2.7929e-08	6.83009e-07	kinesin family member 5A (KIF5A), mRNA.
ENSG00000118523	CTGF	3656.22	-2.6266	0.473102	-5.55187	2.82634e-08	6.90175e-07	connective tissue growth factor (CTGF), mRNA.
ENSG00000156738	MS4A1	6090.33	-2.80192	0.505464	-5.54326	2.96888e-08	7.23919e-07	membrane-spanning 4-domains, subfamily A, member 1 (MS4A1), transcript variant 3, mRNA.
ENSG00000159256	MORC3	2921.55	-1.1196	0.202012	-5.54226	2.98586e-08	7.26995e-07	MORC family CW-type zinc finger 3 (MORC3), mRNA.
ENSG00000013364	MVP	1598.61	-1.15015	0.207534	-5.54195	2.99114e-08	7.27217e-07	major vault protein (MVP), transcript variant 1, mRNA.
ENSG00000106266	SNX8	613.146	-1.20704	0.217872	-5.54015	3.02212e-08	7.3368e-07	sorting nexin 8 (SNX8), mRNA.
ENSG00000172183	ISG20	3779.09	-1.78588	0.322401	-5.53931	3.03659e-08	7.3612e-07	interferon stimulated exonuclease gene 20kDa (ISG20), mRNA.
ENSG00000105675	ATP4A	4.98614	2.33494	0.421554	5.53889	3.04397e-08	7.36835e-07	ATPase, H+/K+ exchanging, alpha polypeptide (ATP4A), mRNA.
ENSG00000154930	ACSS1	5739.76	-1.05137	0.189901	-5.53641	3.08742e-08	7.46268e-07	acyl-CoA synthetase short-chain family member 1 (ACSS1), transcript variant 3, mRNA.
ENSG00000180539	C9orf139	229.465	-2.59819	0.469849	-5.52984	3.20518e-08	7.73609e-07	chromosome 9 open reading frame 139 (C9orf139), mRNA.
ENSG00000131724	IL13RA1	564.161	-2.86635	0.518421	-5.52899	3.22074e-08	7.7624e-07	interleukin 13 receptor, alpha 1 (IL13RA1), mRNA.
ENSG00000072952	MRVI1	612.931	-3.22204	0.583358	-5.52326	3.32767e-08	8.00852e-07	murine retrovirus integration site 1 homolog (MRVI1), transcript variant 5, mRNA.
ENSG00000131142	CCL25	47.2234	-3.02733	0.548174	-5.52256	3.34087e-08	8.02869e-07	chemokine (C-C motif) ligand 25 (CCL25), transcript variant 1, mRNA.
ENSG00000198520	C1orf228	8718.5	-1.88372	0.341155	-5.52158	3.35961e-08	8.06209e-07	chromosome 1 open reading frame 228 (C1orf228), mRNA.
ENSG00000167751	KLK2	10.3157	-4.31912	0.782657	-5.51853	3.41855e-08	8.19064e-07	kallikrein-related peptidase 2 (KLK2), transcript variant 2, mRNA.
ENSG00000183019	C19orf59	250.196	-3.0381	0.550551	-5.5183	3.42301e-08	8.19064e-07	chromosome 19 open reading frame 59 (C19orf59), mRNA.
ENSG00000107736	CDH23	364.949	-2.07296	0.375921	-5.51434	3.50086e-08	8.3649e-07	cadherin-related 23 (CDH23), transcript variant 5, mRNA.
ENSG00000163519	TRAT1	136.978	-2.67948	0.486024	-5.51306	3.52645e-08	8.41396e-07	T cell receptor associated transmembrane adaptor 1 (TRAT1), mRNA.
ENSG00000143494	VASH2	686.293	2.61668	0.47496	5.50926	3.60338e-08	8.58523e-07	vasohibin 2 (VASH2), transcript variant 1, mRNA.
ENSG00000121764	HCRTR1	43.1912	-2.01189	0.365425	-5.50562	3.67861e-08	8.75195e-07	hypocretin (orexin) receptor 1 (HCRTR1), mRNA.
ENSG00000130589	HELZ2	1666.94	-1.97202	0.358212	-5.50517	3.6881e-08	8.762e-07	helicase with zinc finger 2, transcriptional coactivator (HELZ2), transcript variant 2, mRNA.
ENSG00000070087	PFN2	57.4706	-2.97446	0.54039	-5.50429	3.70655e-08	8.7933e-07	profilin 2 (PFN2), transcript variant 2, mRNA.
ENSG00000114268	PFKFB4	341.119	-1.80889	0.328725	-5.50275	3.7392e-08	8.85812e-07	6-phosphofructo-2-kinase/fructose-2,6-biphosphatase 4 (PFKFB4), mRNA.
ENSG00000122490	PQLC1	2385.81	-1.04708	0.190356	-5.50063	3.78443e-08	8.95254e-07	PQ loop repeat containing 1 (PQLC1), transcript variant 1, mRNA.
ENSG00000177791	MYOZ1	3.88573	3.08691	0.561446	5.49814	3.83817e-08	9.0668e-07	myozenin 1 (MYOZ1), mRNA.
ENSG00000170382	LRRN2	700.812	-1.61921	0.294526	-5.49769	3.84797e-08	9.07707e-07	leucine rich repeat neuronal 2 (LRRN2), transcript variant 2, mRNA.
ENSG00000101400	SNTA1	453.375	2.18162	0.397012	5.49511	3.90465e-08	9.19775e-07	syntrophin, alpha 1 (SNTA1), mRNA.
ENSG00000110077	MS4A6A	574.599	-3.11802	0.567485	-5.49446	3.91906e-08	9.21866e-07	membrane-spanning 4-domains, subfamily A, member 6A (MS4A6A), transcript variant 3, mRNA.
ENSG00000140057	AK7	105.482	-3.69411	0.6724	-5.49392	3.93118e-08	9.23412e-07	adenylate kinase 7 (AK7), mRNA.
ENSG00000076356	PLXNA2	119.495	-2.83342	0.51689	-5.48167	4.2133e-08	9.88285e-07	plexin A2 (PLXNA2), mRNA.
ENSG00000155849	ELMO1	2404.74	-1.12905	0.205987	-5.48119	4.22466e-08	9.89558e-07	engulfment and cell motility 1 (ELMO1), transcript variant 3, mRNA.
ENSG00000077238	IL4R	2465.07	-1.78714	0.326298	-5.47701	4.32564e-08	1.01037e-06	interleukin 4 receptor (IL4R), transcript variant 4, mRNA.
ENSG00000152818	UTRN	9249.8	-1.3096	0.2391	-5.47722	4.32063e-08	1.01037e-06	utrophin (UTRN), mRNA.
ENSG00000107099	DOCK8	5627.03	-1.31649	0.240427	-5.47565	4.35899e-08	1.01673e-06	dedicator of cytokinesis 8 (DOCK8), transcript variant 1, mRNA.
ENSG00000131748	STARD3	2981.88	-0.706397	0.129069	-5.47303	4.42398e-08	1.03045e-06	StAR-related lipid transfer (START) domain containing 3 (STARD3), transcript variant 2, mRNA.
ENSG00000107447	DNTT	24876.3	-2.10116	0.384034	-5.47129	4.46779e-08	1.0392e-06	DNA nucleotidylexotransferase (DNTT), transcript variant 1, mRNA.
ENSG00000173548	SNX33	142.445	1.9734	0.361208	5.46332	4.67315e-08	1.08545e-06	sorting nexin 33 (SNX33), mRNA.
ENSG00000105854	PON2	283.234	-2.81655	0.515566	-5.46303	4.68067e-08	1.08568e-06	paraoxonase 2 (PON2), transcript variant 2, mRNA.
ENSG00000153391	INO80C	1294.47	-1.74973	0.320492	-5.45952	4.7743e-08	1.1044e-06	INO80 complex subunit C (INO80C), transcript variant 2, mRNA.
ENSG00000175048	ZDHHC14	229.9	2.28483	0.418506	5.4595	4.77464e-08	1.1044e-06	zinc finger, DHHC-type containing 14 (ZDHHC14), transcript variant 1, mRNA.
ENSG00000010327	STAB1	1678.84	-3.22677	0.591234	-5.45768	4.82389e-08	1.11425e-06	stabilin 1 (STAB1), mRNA.
ENSG00000179361	ARID3B	1054.49	-1.57136	0.288057	-5.45505	4.89582e-08	1.12929e-06	AT rich interactive domain 3B (BRIGHT-like) (ARID3B), mRNA.
ENSG00000177051	FBXO46	671.495	0.811334	0.148763	5.45388	4.92812e-08	1.13517e-06	F-box protein 46 (FBXO46), mRNA.
ENSG00000100596	SPTLC2	3767.91	-1.29274	0.237201	-5.45	5.03708e-08	1.15867e-06	serine palmitoyltransferase, long chain base subunit 2 (SPTLC2), mRNA.
ENSG00000188958	UTS2B	3.88545	-3.66725	0.673398	-5.44589	5.1546e-08	1.18407e-06	urotensin 2B (UTS2B), mRNA.
ENSG00000187773	FAM69C	697.175	-3.69018	0.677664	-5.44544	5.16782e-08	1.18547e-06	family with sequence similarity 69, member C (FAM69C), mRNA.
ENSG00000160013	PTGIR	30.025	-2.07994	0.381993	-5.44497	5.18145e-08	1.18696e-06	prostaglandin I2 (prostacyclin) receptor (IP) (PTGIR), mRNA.
ENSG00000110076	NRXN2	654.101	-2.59987	0.47773	-5.44214	5.26438e-08	1.2043e-06	neurexin 2 (NRXN2), transcript variant beta, mRNA.
ENSG00000143257	NR1I3	13.7285	1.43958	0.264555	5.44149	5.28364e-08	1.20705e-06	nuclear receptor subfamily 1, group I, member 3 (NR1I3), transcript variant 1, mRNA.
ENSG00000164061	BSN	22.3202	1.39687	0.256741	5.44079	5.30445e-08	1.21014e-06	bassoon presynaptic cytomatrix protein (BSN), mRNA.
ENSG00000162869	PPP1R21	859.497	0.869401	0.159969	5.43481	5.48555e-08	1.24975e-06	protein phosphatase 1, regulatory subunit 21 (PPP1R21), transcript variant 5, mRNA.
ENSG00000178038	ALS2CL	494.693	-2.22387	0.40927	-5.43374	5.51851e-08	1.25554e-06	ALS2 C-terminal like (ALS2CL), transcript variant 3, mRNA.
ENSG00000081913	PHLPP1	4975.45	1.20698	0.222159	5.43295	5.54309e-08	1.25941e-06	PH domain and leucine rich repeat protein phosphatase 1 (PHLPP1), mRNA.
ENSG00000079739	PGM1	406.977	1.6724	0.307881	5.43198	5.57332e-08	1.26455e-06	phosphoglucomutase 1 (PGM1), transcript variant 1, mRNA.
ENSG00000160593	AMICA1	233.782	-2.52405	0.46489	-5.42935	5.65604e-08	1.28157e-06	adhesion molecule, interacts with CXADR antigen 1 (AMICA1), transcript variant 1, mRNA.
ENSG00000047365	ARAP2	9931.06	-1.42368	0.262334	-5.42698	5.73142e-08	1.29689e-06	ArfGAP with RhoGAP domain, ankyrin repeat and PH domain 2 (ARAP2), mRNA.
ENSG00000114013	CD86	344.011	-2.39712	0.442107	-5.42203	5.8927e-08	1.33088e-06	CD86 molecule (CD86), transcript variant 1, mRNA.
ENSG00000135631	RAB11FIP5	324.154	-2.95132	0.544336	-5.42188	5.89761e-08	1.33088e-06	RAB11 family interacting protein 5 (class I) (RAB11FIP5), mRNA.
ENSG00000166928	MS4A14	54.2601	-2.58322	0.476503	-5.4212	5.91998e-08	1.33412e-06	membrane-spanning 4-domains, subfamily A, member 14 (MS4A14), transcript variant 2, mRNA.
ENSG00000095587	TLL2	167.127	-2.00755	0.370498	-5.41851	6.00964e-08	1.35249e-06	tolloid-like 2 (TLL2), mRNA.
ENSG00000166501	PRKCB	7957.67	-1.45132	0.267908	-5.41722	6.05326e-08	1.36047e-06	protein kinase C, beta (PRKCB), transcript variant 1, mRNA.
ENSG00000053747	LAMA3	1328.13	3.16847	0.585278	5.41362	6.17624e-08	1.38624e-06	laminin, alpha 3 (LAMA3), transcript variant 3, mRNA.
ENSG00000188729	OSTN	7.04648	-4.7989	0.886548	-5.41302	6.19701e-08	1.38903e-06	osteocrin (OSTN), mRNA.
ENSG00000182162	P2RY8	6592.55	-1.6355	0.302233	-5.4114	6.25343e-08	1.39979e-06	purinergic receptor P2Y, G-protein coupled, 8 (P2RY8), mRNA.
ENSG00000000971	CFH	18.9568	-2.54396	0.470216	-5.41019	6.2957e-08	1.40736e-06	complement factor H (CFH), nuclear gene encoding mitochondrial protein, transcript variant 2, mRNA.
ENSG00000111879	FAM184A	46.9299	-3.12763	0.578806	-5.40359	6.53208e-08	1.45825e-06	family with sequence similarity 184, member A (FAM184A), transcript variant 1, mRNA.
ENSG00000198829	SUCNR1	11.4886	3.1498	0.583129	5.40155	6.6066e-08	1.47291e-06	succinate receptor 1 (SUCNR1), mRNA.
ENSG00000023445	BIRC3	984.944	-2.23632	0.414253	-5.39845	6.72173e-08	1.4932e-06	baculoviral IAP repeat containing 3 (BIRC3), transcript variant 1, mRNA.
ENSG00000124788	ATXN1	314.375	-2.29845	0.425765	-5.3984	6.72391e-08	1.4932e-06	ataxin 1 (ATXN1), transcript variant 1, mRNA.
ENSG00000178498	DTX3	411.034	2.75882	0.511046	5.39838	6.72451e-08	1.4932e-06	deltex homolog 3 (Drosophila) (DTX3), mRNA.
ENSG00000188306	LRRIQ4	2.96939	2.19517	0.406752	5.39683	6.78267e-08	1.50411e-06	leucine-rich repeats and IQ motif containing 4 (LRRIQ4), mRNA.
ENSG00000048028	USP28	2059.55	-1.68559	0.312344	-5.39658	6.7922e-08	1.50422e-06	ubiquitin specific peptidase 28 (USP28), mRNA.
ENSG00000136244	IL6	23.47	-2.94316	0.546068	-5.38974	7.05614e-08	1.5606e-06	interleukin 6 (interferon, beta 2) (IL6), mRNA.
ENSG00000139278	GLIPR1	929.964	-1.26857	0.235441	-5.38805	7.12265e-08	1.57322e-06	GLI pathogenesis-related 1 (GLIPR1), mRNA.
ENSG00000161682	FAM171A2	41.0608	2.53728	0.471024	5.38673	7.17522e-08	1.58273e-06	family with sequence similarity 171, member A2 (FAM171A2), mRNA.
ENSG00000142149	HUNK	111.327	4.0417	0.750373	5.38626	7.19404e-08	1.58478e-06	hormonally up-regulated Neu-associated kinase (HUNK), mRNA.
ENSG00000163751	CPA3	30.9754	-2.67862	0.497483	-5.38434	7.27125e-08	1.59968e-06	carboxypeptidase A3 (mast cell) (CPA3), mRNA.
ENSG00000065491	TBC1D22B	2251.55	-1.01155	0.188029	-5.37973	7.45964e-08	1.63896e-06	TBC1 domain family, member 22B (TBC1D22B), mRNA.
ENSG00000104951	IL4I1	90.5216	2.3192	0.43118	5.37872	7.50153e-08	1.64382e-06	interleukin 4 induced 1 (IL4I1), transcript variant 1, mRNA.
ENSG00000160323	ADAMTS13	156.702	1.53319	0.28504	5.37885	7.49638e-08	1.64382e-06	ADAM metallopeptidase with thrombospondin type 1 motif, 13 (ADAMTS13), transcript variant 4, non-coding RNA.
ENSG00000155130	MARCKS	1423.25	-3.03668	0.564767	-5.37687	7.57939e-08	1.6587e-06	myristoylated alanine-rich protein kinase C substrate (MARCKS), mRNA.
ENSG00000131446	MGAT1	4379.82	-0.918244	0.170835	-5.37502	7.65731e-08	1.67355e-06	mannosyl (alpha-1,3-)-glycoprotein beta-1,2-N-acetylglucosaminyltransferase (MGAT1), transcript variant 2, mRNA.
ENSG00000143365	RORC	25.9947	-2.64866	0.493135	-5.37107	7.82708e-08	1.70842e-06	RAR-related orphan receptor C (RORC), transcript variant 2, mRNA.
ENSG00000162849	KIF26B	412.343	-3.46007	0.64481	-5.36603	8.04887e-08	1.75453e-06	kinesin family member 26B (KIF26B), mRNA.
ENSG00000004139	SARM1	101.553	1.65661	0.308784	5.36494	8.09773e-08	1.76287e-06	sterile alpha and TIR motif containing 1 (SARM1), mRNA.
ENSG00000152784	PRDM8	687.528	-2.37618	0.443056	-5.36316	8.17796e-08	1.77801e-06	PR domain containing 8 (PRDM8), transcript variant 1, mRNA.
ENSG00000006831	ADIPOR2	4056.93	-1.37553	0.256552	-5.3616	8.24884e-08	1.79002e-06	adiponectin receptor 2 (ADIPOR2), mRNA.
ENSG00000182771	GRID1	10.8863	4.91406	0.91655	5.36147	8.25467e-08	1.79002e-06	glutamate receptor, ionotropic, delta 1 (GRID1), mRNA.
ENSG00000108798	ABI3	140.668	-1.83489	0.34248	-5.35765	8.43098e-08	1.8235e-06	ABI family, member 3 (ABI3), transcript variant 2, mRNA.
ENSG00000147872	PLIN2	5074.33	-1.87307	0.3496	-5.35776	8.42618e-08	1.8235e-06	perilipin 2 (PLIN2), transcript variant 1, mRNA.
ENSG00000115896	PLCL1	93.2865	-2.43123	0.454001	-5.35511	8.55062e-08	1.84698e-06	phospholipase C-like 1 (PLCL1), mRNA.
ENSG00000172738	TMEM217	244.032	-1.92232	0.359294	-5.35028	8.78203e-08	1.89451e-06	transmembrane protein 217 (TMEM217), transcript variant 1, mRNA.
ENSG00000205730	ITPRIPL2	276.448	-3.14958	0.5889	-5.34824	8.88128e-08	1.91344e-06	inositol 1,4,5-trisphosphate receptor interacting protein-like 2 (ITPRIPL2), transcript variant 2, non-coding RNA.
ENSG00000177182	CLVS1	13.7081	3.04776	0.570086	5.34614	8.98519e-08	1.93332e-06	clavesin 1 (CLVS1), mRNA.
ENSG00000106665	CLIP2	8918.91	-1.33924	0.250841	-5.33902	9.34528e-08	2.00821e-06	CAP-GLY domain containing linker protein 2 (CLIP2), transcript variant 1, mRNA.
ENSG00000124216	SNAI1	1707.84	-2.38663	0.447171	-5.33717	9.44101e-08	2.02617e-06	snail family zinc finger 1 (SNAI1), mRNA.
ENSG00000135596	MICAL1	16827	-1.19857	0.224711	-5.33382	9.61663e-08	2.0612e-06	microtubule associated monooxygenase, calponin and LIM domain containing 1 (MICAL1), transcript variant 1, mRNA.
ENSG00000112208	BAG2	103.546	1.6139	0.302634	5.33285	9.66822e-08	2.06959e-06	BCL2-associated athanogene 2 (BAG2), mRNA.
ENSG00000170927	PKHD1	31.7013	3.83144	0.718602	5.3318	9.72453e-08	2.07898e-06	polycystic kidney and hepatic disease 1 (autosomal recessive) (PKHD1), transcript variant 1, mRNA.
ENSG00000159733	ZFYVE28	66.0959	-2.29159	0.429967	-5.32968	9.83873e-08	2.10069e-06	zinc finger, FYVE domain containing 28 (ZFYVE28), transcript variant 2, mRNA.
ENSG00000066735	KIF26A	743.173	-2.75375	0.516811	-5.32834	9.91133e-08	2.11349e-06	kinesin family member 26A (KIF26A), mRNA.
ENSG00000242220	TCP10L	13.873	1.67993	0.31541	5.32617	1.00305e-07	2.13616e-06	t-complex 10-like (TCP10L), mRNA.
ENSG00000147883	CDKN2B	22.4712	-2.98033	0.559866	-5.32329	1.01905e-07	2.16747e-06	cyclin-dependent kinase inhibitor 2B (p15, inhibits CDK4) (CDKN2B), transcript variant 2, mRNA.
ENSG00000135324	MRAP2	10.9121	4.14607	0.779116	5.32151	1.0291e-07	2.18605e-06	melanocortin 2 receptor accessory protein 2 (MRAP2), mRNA.
ENSG00000105329	TGFB1	5409.42	-1.40938	0.264906	-5.32031	1.03591e-07	2.19535e-06	transforming growth factor, beta 1 (TGFB1), mRNA.
ENSG00000186350	RXRA	470.603	-1.98254	0.372638	-5.32027	1.03612e-07	2.19535e-06	retinoid X receptor, alpha (RXRA), mRNA.
ENSG00000095303	PTGS1	419.767	-1.63447	0.307441	-5.31637	1.05861e-07	2.24016e-06	prostaglandin-endoperoxide synthase 1 (prostaglandin G/H synthase and cyclooxygenase) (PTGS1), transcript variant 5, mRNA.
ENSG00000102385	DRP2	43.032	1.71658	0.322921	5.31578	1.06204e-07	2.24458e-06	dystrophin related protein 2 (DRP2), transcript variant 1, mRNA.
ENSG00000146282	RARS2	984.28	-0.668852	0.12587	-5.31382	1.07353e-07	2.26599e-06	arginyl-tRNA synthetase 2, mitochondrial (RARS2), nuclear gene encoding mitochondrial protein, mRNA.
ENSG00000185090	MANEAL	69.2644	1.95624	0.36818	5.31326	1.07679e-07	2.26999e-06	mannosidase, endo-alpha-like (MANEAL), transcript variant 3, mRNA.
ENSG00000154099	DNAAF1	49.8825	1.90941	0.359705	5.30826	1.10674e-07	2.32916e-06	dynein, axonemal, assembly factor 1 (DNAAF1), mRNA.
ENSG00000170006	TMEM154	305.161	-2.0126	0.379155	-5.30811	1.10766e-07	2.32916e-06	transmembrane protein 154 (TMEM154), mRNA.
ENSG00000110237	ARHGEF17	1639.39	-2.58149	0.486389	-5.30746	1.11162e-07	2.33178e-06	cDNA FLJ90019 fis, clone HEMBA1000745.
ENSG00000138640	FAM13A	365.811	-1.42825	0.269112	-5.30725	1.1129e-07	2.33178e-06	family with sequence similarity 13, member A (FAM13A), transcript variant 5, mRNA.
ENSG00000165092	ALDH1A1	346.102	-3.00712	0.566609	-5.30722	1.1131e-07	2.33178e-06	aldehyde dehydrogenase 1 family, member A1 (ALDH1A1), mRNA.
ENSG00000173320	STOX2	16.6233	-4.29951	0.810164	-5.30696	1.1147e-07	2.33218e-06	storkhead box 2 (STOX2), mRNA.
ENSG00000179058	C9orf50	1.8825	2.80661	0.529119	5.30432	1.13095e-07	2.36322e-06	chromosome 9 open reading frame 50 (C9orf50), mRNA.
ENSG00000197614	MFAP5	40.7204	-3.54253	0.668947	-5.29568	1.18571e-07	2.47454e-06	microfibrillar associated protein 5 (MFAP5), mRNA.
ENSG00000138411	HECW2	12.8168	-2.23016	0.421584	-5.28995	1.22351e-07	2.55023e-06	HECT, C2 and WW domain containing E3 ubiquitin protein ligase 2 (HECW2), mRNA.
ENSG00000183307	CECR6	191.339	-2.68535	0.507831	-5.28787	1.23749e-07	2.57615e-06	cat eye syndrome chromosome region, candidate 6 (CECR6), transcript variant 1, mRNA.
ENSG00000126070	AGO3	1650.07	0.749419	0.141781	5.28577	1.25179e-07	2.60266e-06	argonaute RISC catalytic component 3 (AGO3), transcript variant 1, mRNA.
ENSG00000104447	TRPS1	115.918	-2.51865	0.476676	-5.28379	1.26539e-07	2.62177e-06	trichorhinophalangeal syndrome I (TRPS1), mRNA.
ENSG00000166123	GPT2	402.351	2.46695	0.466862	5.28412	1.26312e-07	2.62177e-06	glutamic pyruvate transaminase (alanine aminotransferase) 2 (GPT2), transcript variant 1, mRNA.
ENSG00000175899	A2M	126.302	-2.29109	0.433611	-5.28374	1.2657e-07	2.62177e-06	alpha-2-macroglobulin (A2M), mRNA.
ENSG00000135363	LMO2	2016.83	-1.95558	0.370228	-5.28208	1.27722e-07	2.64234e-06	LIM domain only 2 (rhombotin-like 1) (LMO2), transcript variant 2, mRNA.
ENSG00000180929	GPR62	6.25701	2.66713	0.504973	5.28173	1.27972e-07	2.64423e-06	G protein-coupled receptor 62 (GPR62), mRNA.
ENSG00000188888	GPR179	8.69081	1.59421	0.302035	5.27823	1.30434e-07	2.69177e-06	G protein-coupled receptor 179 (GPR179), mRNA.
ENSG00000145087	STXBP5L	94.1292	-3.78596	0.717369	-5.27756	1.30918e-07	2.6984e-06	syntaxin binding protein 5-like (STXBP5L), mRNA.
ENSG00000157445	CACNA2D3	12.0832	-4.20068	0.796136	-5.27633	1.31794e-07	2.7131e-06	calcium channel, voltage-dependent, alpha 2/delta subunit 3 (CACNA2D3), mRNA.
ENSG00000172575	RASGRP1	1245.45	1.40469	0.266363	5.27359	1.33779e-07	2.75056e-06	RAS guanyl releasing protein 1 (calcium and DAG-regulated) (RASGRP1), transcript variant 2, mRNA.
ENSG00000171843	MLLT3	222.833	-2.07218	0.393082	-5.27163	1.35221e-07	2.77678e-06	myeloid/lymphoid or mixed-lineage leukemia (trithorax homolog, Drosophila); translocated to, 3 (MLLT3), mRNA.
ENSG00000112308	C6orf62	6869.23	-0.662932	0.125779	-5.27061	1.35972e-07	2.786e-06	chromosome 6 open reading frame 62 (C6orf62), mRNA.
ENSG00000151379	MSGN1	14.1933	-3.86181	0.732713	-5.27057	1.36004e-07	2.786e-06	mesogenin 1 (MSGN1), mRNA.
ENSG00000102984	ZNF821	697.462	-1.39842	0.265345	-5.27021	1.36268e-07	2.78796e-06	zinc finger protein 821 (ZNF821), transcript variant 2, mRNA.
ENSG00000153814	JAZF1	408.112	-1.74248	0.330644	-5.26997	1.36444e-07	2.78814e-06	JAZF zinc finger 1 (JAZF1), mRNA.
ENSG00000169744	LDB2	103.623	-3.23056	0.613291	-5.26758	1.38236e-07	2.82131e-06	LIM domain binding 2 (LDB2), transcript variant 1, mRNA.
ENSG00000167618	LAIR2	67.2231	-2.11703	0.402179	-5.26391	1.41025e-07	2.8747e-06	leukocyte-associated immunoglobulin-like receptor 2 (LAIR2), transcript variant 2, mRNA.
ENSG00000163162	RNF149	4414.29	-1.49573	0.284261	-5.26183	1.42628e-07	2.90381e-06	ring finger protein 149 (RNF149), mRNA.
ENSG00000110400	PVRL1	1633.76	2.73003	0.51905	5.25967	1.44312e-07	2.93451e-06	poliovirus receptor-related 1 (herpesvirus entry mediator C) (PVRL1), transcript variant 2, mRNA.
ENSG00000119686	FLVCR2	22.8972	-1.93063	0.367304	-5.25622	1.47046e-07	2.98647e-06	feline leukemia virus subgroup C cellular receptor family, member 2 (FLVCR2), transcript variant 1, mRNA.
ENSG00000134376	CRB1	35.9473	-3.45532	0.6575	-5.25524	1.47828e-07	2.99869e-06	crumbs homolog 1 (Drosophila) (CRB1), transcript variant 4, mRNA.
ENSG00000136531	SCN2A	9.83186	-3.74013	0.711812	-5.25438	1.48528e-07	3.00923e-06	sodium channel, voltage-gated, type II, alpha subunit (SCN2A), transcript variant 2, mRNA.
ENSG00000135919	SERPINE2	110.335	-2.26311	0.43081	-5.25316	1.49514e-07	3.02552e-06	serpin peptidase inhibitor, clade E (nexin, plasminogen activator inhibitor type 1), member 2 (SERPINE2), transcript variant 3, non-coding RNA.
ENSG00000057468	MSH4	23.6385	1.51676	0.288834	5.25134	1.50999e-07	3.04816e-06	mutS homolog 4 (E. coli) (MSH4), mRNA.
ENSG00000103260	METRN	129.964	1.55089	0.29532	5.25156	1.50817e-07	3.04816e-06	meteorin, glial cell differentiation regulator (METRN), mRNA.
ENSG00000154822	PLCL2	2570.79	1.02937	0.196081	5.2497	1.52344e-07	3.07159e-06	phospholipase C-like 2 (PLCL2), transcript variant 2, mRNA.
ENSG00000164828	SUN1	4636.27	-0.999657	0.190459	-5.24867	1.53199e-07	3.08511e-06	Sad1 and UNC84 domain containing 1 (SUN1), transcript variant 5, mRNA.
ENSG00000117289	TXNIP	43000	-1.67195	0.318569	-5.24831	1.53504e-07	3.08752e-06	thioredoxin interacting protein (TXNIP), mRNA.
ENSG00000168591	TMUB2	1867.73	-0.678496	0.129317	-5.24675	1.54803e-07	3.10989e-06	transmembrane and ubiquitin-like domain containing 2 (TMUB2), transcript variant 3, mRNA.
ENSG00000196209	SIRPB2	53.2025	-3.26114	0.621774	-5.24489	1.56373e-07	3.13762e-06	signal-regulatory protein beta 2 (SIRPB2), transcript variant 2, mRNA.
ENSG00000186469	GNG2	2688.22	-1.28553	0.245132	-5.24423	1.56938e-07	3.14518e-06	guanine nucleotide binding protein (G protein), gamma 2 (GNG2), transcript variant 1, mRNA.
ENSG00000181634	TNFSF15	12.5574	-4.04537	0.771464	-5.24376	1.57339e-07	3.14943e-06	tumor necrosis factor (ligand) superfamily, member 15 (TNFSF15), transcript variant 2, mRNA.
ENSG00000106560	GIMAP2	783.767	-1.4591	0.278321	-5.2425	1.58412e-07	3.1671e-06	GTPase, IMAP family member 2 (GIMAP2), mRNA.
ENSG00000233280	CRYBG3	19.0232	-3.27002	0.624056	-5.23994	1.60631e-07	3.20761e-06	beta-gamma crystallin domain containing 3 (CRYBG3), mRNA.
ENSG00000102362	SYTL4	54.4538	-2.66298	0.508342	-5.23855	1.61839e-07	3.22787e-06	synaptotagmin-like 4 (SYTL4), transcript variant 3, mRNA.
ENSG00000150764	DIXDC1	18.4296	1.84265	0.351789	5.23795	1.62373e-07	3.23463e-06	DIX domain containing 1 (DIXDC1), transcript variant 3, non-coding RNA.
ENSG00000121281	ADCY7	1128.16	-1.78291	0.340603	-5.23457	1.65371e-07	3.29043e-06	adenylate cyclase 7 (ADCY7), mRNA.
ENSG00000134215	VAV3	3929.34	-1.37719	0.263227	-5.23193	1.6775e-07	3.33378e-06	vav 3 guanine nucleotide exchange factor (VAV3), transcript variant 2, mRNA.
ENSG00000145934	TENM2	21.3785	4.73503	0.90562	5.2285	1.70891e-07	3.39216e-06	teneurin transmembrane protein 2 (TENM2), mRNA.
ENSG00000133812	SBF2	973.626	-1.52796	0.29232	-5.22702	1.72266e-07	3.41538e-06	SET binding factor 2 (SBF2), mRNA.
ENSG00000167971	CASKIN1	14.9785	2.43665	0.466228	5.22631	1.72927e-07	3.42441e-06	CASK interacting protein 1 (CASKIN1), mRNA.
ENSG00000170390	DCLK2	196.269	3.32432	0.636367	5.22391	1.75186e-07	3.46502e-06	doublecortin-like kinase 2 (DCLK2), transcript variant 2, mRNA.
ENSG00000173930	SLCO4C1	14.9261	-2.70529	0.518193	-5.22062	1.78322e-07	3.52286e-06	solute carrier organic anion transporter family, member 4C1 (SLCO4C1), mRNA.
ENSG00000087245	MMP2	11.8796	-3.41287	0.654228	-5.21664	1.82198e-07	3.59517e-06	matrix metallopeptidase 2 (gelatinase A, 72kDa gelatinase, 72kDa type IV collagenase) (MMP2), transcript variant 1, mRNA.
ENSG00000078589	P2RY10	271.972	-1.98948	0.381957	-5.20865	1.90222e-07	3.74906e-06	purinergic receptor P2Y, G-protein coupled, 10 (P2RY10), transcript variant 1, mRNA.
ENSG00000125648	SLC25A23	212.25	2.53377	0.486515	5.20799	1.90894e-07	3.75787e-06	solute carrier family 25 (mitochondrial carrier; phosphate carrier), member 23 (SLC25A23), nuclear gene encoding mitochondrial protein, mRNA.
ENSG00000088367	EPB41L1	45.9874	2.69687	0.51796	5.20672	1.92207e-07	3.77924e-06	erythrocyte membrane protein band 4.1-like 1 (EPB41L1), transcript variant 3, mRNA.
ENSG00000156968	MPV17L	67.2405	3.46475	0.665618	5.20532	1.93663e-07	3.80337e-06	MPV17 mitochondrial membrane protein-like (MPV17L), nuclear gene encoding mitochondrial protein, transcript variant 1, mRNA.
ENSG00000169570	DTWD2	46.1862	1.37283	0.263949	5.20112	1.98093e-07	3.88579e-06	DTW domain containing 2 (DTWD2), mRNA.
ENSG00000106799	TGFBR1	1994.96	-1.72619	0.331958	-5.20004	1.99249e-07	3.90388e-06	transforming growth factor, beta receptor 1 (TGFBR1), transcript variant 1, mRNA.
ENSG00000203791	METTL10	151.849	-1.2353	0.2377	-5.19689	2.02654e-07	3.96592e-06	methyltransferase like 10 (METTL10), mRNA.
ENSG00000061676	NCKAP1	74.1099	-3.08176	0.593212	-5.19504	2.04681e-07	4.00089e-06	NCK-associated protein 1 (NCKAP1), transcript variant 2, mRNA.
ENSG00000170745	KCNS3	136.015	2.91601	0.561488	5.19337	2.06522e-07	4.03213e-06	potassium voltage-gated channel, delayed-rectifier, subfamily S, member 3 (KCNS3), mRNA.
ENSG00000182319	SGK223	534.538	1.31653	0.25366	5.19013	2.1015e-07	4.09818e-06	homolog of rat pragma of Rnd2 (SGK223), mRNA.
ENSG00000161544	CYGB	3221.05	-2.81781	0.543029	-5.18906	2.11358e-07	4.11691e-06	cytoglobin (CYGB), mRNA.
ENSG00000070961	ATP2B1	2539.09	-1.37198	0.264433	-5.18838	2.12134e-07	4.1272e-06	ATPase, Ca++ transporting, plasma membrane 1 (ATP2B1), transcript variant 1, mRNA.
ENSG00000166428	PLD4	1148.42	2.22449	0.428774	5.18803	2.12529e-07	4.13005e-06	phospholipase D family, member 4 (PLD4), mRNA.
ENSG00000135931	ARMC9	57.4004	2.0358	0.392446	5.18748	2.13161e-07	4.13751e-06	armadillo repeat containing 9 (ARMC9), transcript variant 2, mRNA.
ENSG00000114923	SLC4A3	11.8369	2.37073	0.4573	5.18419	2.16954e-07	4.20622e-06	solute carrier family 4, anion exchanger, member 3 (SLC4A3), transcript variant 2, mRNA.
ENSG00000179294	C17orf96	100.847	2.05315	0.396089	5.18357	2.17684e-07	4.21547e-06	chromosome 17 open reading frame 96 (C17orf96), mRNA.
ENSG00000250305	KIAA1456	108.564	-4.55475	0.878833	-5.18272	2.18669e-07	4.22962e-06	KIAA1456 (KIAA1456), transcript variant 1, mRNA.
ENSG00000146904	EPHA1	66.033	-1.74282	0.336373	-5.1812	2.20462e-07	4.25937e-06	EPH receptor A1 (EPHA1), mRNA.
ENSG00000166741	NNMT	6.8589	-3.47316	0.670469	-5.18019	2.21665e-07	4.27765e-06	nicotinamide N-methyltransferase (NNMT), mRNA.
ENSG00000196118	C16orf93	41.6429	1.40208	0.270725	5.17896	2.23121e-07	4.30075e-06	chromosome 16 open reading frame 93 (C16orf93), transcript variant 1, mRNA.
ENSG00000152785	BMP3	404.494	-3.79899	0.733734	-5.17761	2.24749e-07	4.32713e-06	bone morphogenetic protein 3 (BMP3), mRNA.
ENSG00000163618	CADPS	201.24	-4.27885	0.826465	-5.17729	2.25129e-07	4.32944e-06	Ca++-dependent secretion activator (CADPS), transcript variant 1, mRNA.
ENSG00000043462	LCP2	1758.18	-1.21227	0.234164	-5.17701	2.25464e-07	4.33089e-06	lymphocyte cytosolic protein 2 (SH2 domain containing leukocyte protein of 76kDa) (LCP2), mRNA.
ENSG00000115594	IL1R1	83.7131	-2.74184	0.530037	-5.17292	2.30458e-07	4.42172e-06	interleukin 1 receptor, type I (IL1R1), mRNA.
ENSG00000105926	MPP6	577.698	-2.03024	0.392566	-5.17172	2.31947e-07	4.44515e-06	membrane protein, palmitoylated 6 (MAGUK p55 subfamily member 6) (MPP6), mRNA.
ENSG00000198929	NOS1AP	70.9561	-3.04304	0.588486	-5.17096	2.32892e-07	4.45814e-06	nitric oxide synthase 1 (neuronal) adaptor protein (NOS1AP), transcript variant 3, mRNA.
ENSG00000129757	CDKN1C	253.143	2.40177	0.464535	5.17027	2.3376e-07	4.46961e-06	cyclin-dependent kinase inhibitor 1C (p57, Kip2) (CDKN1C), transcript variant 2, mRNA.
ENSG00000130956	HABP4	128.051	-1.34177	0.259551	-5.16957	2.34629e-07	4.48108e-06	hyaluronan binding protein 4 (HABP4), mRNA.
ENSG00000144481	TRPM8	15.608	-4.46619	0.864368	-5.167	2.37885e-07	4.53808e-06	transient receptor potential cation channel, subfamily M, member 8 (TRPM8), mRNA.
ENSG00000213160	KLHL23	199.081	2.1946	0.424914	5.16482	2.40674e-07	4.58602e-06	kelch-like family member 23 (KLHL23), mRNA.
ENSG00000141371	C17orf64	4.49034	-3.92145	0.759306	-5.16452	2.41054e-07	4.58802e-06	chromosome 17 open reading frame 64 (C17orf64), mRNA.
ENSG00000135069	PSAT1	215.922	2.28939	0.443698	5.15979	2.47222e-07	4.70004e-06	phosphoserine aminotransferase 1 (PSAT1), transcript variant 1, mRNA.
ENSG00000187607	ZNF286A	198.793	1.48059	0.287088	5.15728	2.50567e-07	4.7582e-06	zinc finger protein 286A (ZNF286A), transcript variant 1, mRNA.
ENSG00000153233	PTPRR	41.1243	4.82128	0.934995	5.15647	2.51642e-07	4.77318e-06	protein tyrosine phosphatase, receptor type, R (PTPRR), transcript variant 4, mRNA.
ENSG00000163629	PTPN13	46.4683	-3.02561	0.586854	-5.15565	2.52753e-07	4.78879e-06	protein tyrosine phosphatase, non-receptor type 13 (APO-1/CD95 (Fas)-associated phosphatase) (PTPN13), transcript variant 3, mRNA.
ENSG00000178467	P4HTM	697.741	1.28464	0.249229	5.15447	2.54343e-07	4.81344e-06	prolyl 4-hydroxylase, transmembrane (endoplasmic reticulum) (P4HTM), transcript variant 3, mRNA.
ENSG00000110934	BIN2	654.767	-1.97255	0.382754	-5.15356	2.55583e-07	4.83142e-06	bridging integrator 2 (BIN2), mRNA.
ENSG00000130635	COL5A1	9009.6	-2.48724	0.483132	-5.14815	2.63068e-07	4.96727e-06	collagen, type V, alpha 1 (COL5A1), transcript variant 1, mRNA.
ENSG00000091409	ITGA6	6780.56	-2.67792	0.520262	-5.14724	2.64341e-07	4.98565e-06	integrin, alpha 6 (ITGA6), transcript variant 1, mRNA.
ENSG00000155903	RASA2	3852.75	-1.30382	0.253479	-5.14371	2.69367e-07	5.0747e-06	RAS p21 protein activator 2 (RASA2), mRNA.
ENSG00000185567	AHNAK2	291.599	1.90868	0.371105	5.14323	2.70061e-07	5.08203e-06	RecName: Full=Protein AHNAK2;
ENSG00000157601	MX1	6032.01	-2.26207	0.440036	-5.14065	2.73795e-07	5.14648e-06	myxovirus (influenza virus) resistance 1, interferon-inducible protein p78 (mouse) (MX1), transcript variant 1, mRNA.
ENSG00000121858	TNFSF10	239.268	-1.93666	0.377047	-5.13639	2.80064e-07	5.25838e-06	tumor necrosis factor (ligand) superfamily, member 10 (TNFSF10), transcript variant 1, mRNA.
ENSG00000187266	EPOR	551.573	-2.70216	0.526289	-5.13436	2.83106e-07	5.30354e-06	erythropoietin receptor (EPOR), transcript variant 2, non-coding RNA.
ENSG00000255833	TIFAB	54.217	-3.59666	0.700497	-5.13445	2.82975e-07	5.30354e-06	TRAF-interacting protein with forkhead-associated domain, family member B (TIFAB), mRNA.
ENSG00000131042	LILRB2	2903.31	-1.89772	0.369697	-5.13317	2.84899e-07	5.33113e-06	leukocyte immunoglobulin-like receptor, subfamily B (with TM and ITIM domains), member 2 (LILRB2), transcript variant 1, mRNA.
ENSG00000166046	TCP11L2	1353.46	-1.51459	0.295486	-5.12576	2.96346e-07	5.53911e-06	t-complex 11, testis-specific-like 2 (TCP11L2), mRNA.
ENSG00000186487	MYT1L	371.803	-3.45091	0.673832	-5.12132	3.03398e-07	5.66456e-06	myelin transcription factor 1-like (MYT1L), mRNA.
ENSG00000019102	VSIG2	30.2065	2.56424	0.500737	5.12093	3.04027e-07	5.66996e-06	V-set and immunoglobulin domain containing 2 (VSIG2), mRNA.
ENSG00000135116	HRK	1270.66	-2.49876	0.488045	-5.11992	3.0566e-07	5.69403e-06	harakiri, BCL2 interacting protein (contains only BH3 domain) (HRK), transcript variant 2, non-coding RNA.
ENSG00000141738	GRB7	121.536	-2.89281	0.56535	-5.11684	3.107e-07	5.78144e-06	growth factor receptor-bound protein 7 (GRB7), transcript variant 1, mRNA.
ENSG00000136098	NEK3	110.972	-1.91745	0.374997	-5.11325	3.16666e-07	5.87932e-06	NIMA-related kinase 3 (NEK3), transcript variant 3, mRNA.
ENSG00000163536	SERPINI1	183.073	2.56836	0.502283	5.11336	3.16472e-07	5.87932e-06	serpin peptidase inhibitor, clade I (neuroserpin), member 1 (SERPINI1), transcript variant 2, mRNA.
ENSG00000163354	DCST2	49.24	-1.5214	0.297617	-5.11193	3.18885e-07	5.91394e-06	DC-STAMP domain containing 2 (DCST2), mRNA.
ENSG00000138378	STAT4	356.346	-2.4125	0.472081	-5.11034	3.2158e-07	5.95728e-06	signal transducer and activator of transcription 4 (STAT4), transcript variant 2, mRNA.
ENSG00000105642	KCNN1	1451	-4.10022	0.802453	-5.1096	3.22837e-07	5.97392e-06	potassium intermediate/small conductance calcium-activated channel, subfamily N, member 1 (KCNN1), mRNA.
ENSG00000078018	MAP2	173.559	3.30825	0.647738	5.1074	3.26628e-07	6.03358e-06	microtubule-associated protein 2 (MAP2), transcript variant 1, mRNA.
ENSG00000146373	RNF217	281.355	-3.0511	0.597399	-5.10731	3.26786e-07	6.03358e-06	ring finger protein 217 (RNF217), mRNA.
ENSG00000117501	MROH9	1.24818	4.57443	0.896066	5.10501	3.30774e-07	6.09444e-06	maestro heat-like repeat family member 9 (MROH9), transcript variant 2, mRNA.
ENSG00000120278	PLEKHG1	4927.34	-2.56297	0.502052	-5.10499	3.30814e-07	6.09444e-06	pleckstrin homology domain containing, family G (with RhoGef domain) member 1 (PLEKHG1), mRNA.
ENSG00000140044	JDP2	475.847	-1.93298	0.378734	-5.1038	3.32907e-07	6.12623e-06	Jun dimerization protein 2 (JDP2), transcript variant 2, mRNA.
ENSG00000104998	IL27RA	313.65	-1.41487	0.277396	-5.10055	3.38666e-07	6.22082e-06	interleukin 27 receptor, alpha (IL27RA), mRNA.
ENSG00000168779	SHOX2	16.7317	3.54397	0.694832	5.10048	3.38794e-07	6.22082e-06	short stature homeobox 2 (SHOX2), transcript variant 1, mRNA.
ENSG00000168899	VAMP5	802.235	-1.45562	0.285629	-5.09621	3.46524e-07	6.35573e-06	vesicle-associated membrane protein 5 (VAMP5), mRNA.
ENSG00000143776	CDC42BPA	179.962	-2.7933	0.548577	-5.0919	3.54495e-07	6.49478e-06	CDC42 binding protein kinase alpha (DMPK-like) (CDC42BPA), transcript variant A, mRNA.
ENSG00000185133	INPP5J	10.0748	-2.98264	0.585816	-5.09142	3.55395e-07	6.50413e-06	inositol polyphosphate-5-phosphatase J (INPP5J), mRNA.
ENSG00000132846	ZBED3	687.955	1.24632	0.244817	5.09084	3.5648e-07	6.51682e-06	zinc finger, BED-type containing 3 (ZBED3), mRNA.
ENSG00000064199	SPA17	24.912	2.27819	0.447638	5.08936	3.59278e-07	6.56076e-06	sperm autoantigenic protein 17 (SPA17), mRNA.
ENSG00000150995	ITPR1	5146.29	-1.47197	0.289256	-5.08882	3.6029e-07	6.57203e-06	inositol 1,4,5-trisphosphate receptor, type 1 (ITPR1), transcript variant 2, mRNA.
ENSG00000171408	PDE7B	15.4374	-2.65972	0.522962	-5.08589	3.65915e-07	6.66733e-06	phosphodiesterase 7B (PDE7B), mRNA.
ENSG00000167549	CORO6	619.093	-1.58491	0.311792	-5.08324	3.71048e-07	6.75349e-06	coronin 6 (CORO6), mRNA.
ENSG00000115607	IL18RAP	133.557	-2.31396	0.455319	-5.08207	3.73348e-07	6.78052e-06	interleukin 18 receptor accessory protein (IL18RAP), mRNA.
ENSG00000136542	GALNT5	23.7161	-2.41316	0.474825	-5.08221	3.73069e-07	6.78052e-06	UDP-N-acetyl-alpha-D-galactosamine:polypeptide N-acetylgalactosaminyltransferase 5 (GalNAc-T5) (GALNT5), mRNA.
ENSG00000109684	CLNK	5.04981	-3.32569	0.654502	-5.08125	3.74955e-07	6.80229e-06	cytokine-dependent hematopoietic cell linker (CLNK), mRNA.
ENSG00000137193	PIM1	5445.32	-1.62708	0.320437	-5.07767	3.82084e-07	6.92408e-06	pim-1 oncogene (PIM1), transcript variant 1, mRNA.
ENSG00000169895	SYAP1	2236.01	-1.36368	0.268633	-5.07635	3.84746e-07	6.96475e-06	synapse associated protein 1 (SYAP1), transcript variant 2, non-coding RNA.
ENSG00000047617	ANO2	78.1157	-3.77139	0.743167	-5.07476	3.87985e-07	7.00814e-06	anoctamin 2 (ANO2), mRNA.
ENSG00000165209	STRBP	4887.88	0.773445	0.152404	5.07496	3.87587e-07	7.00814e-06	spermatid perinuclear RNA binding protein (STRBP), transcript variant 3, non-coding RNA.
ENSG00000173762	CD7	397.678	-1.92604	0.379563	-5.07435	3.88814e-07	7.0155e-06	CD7 molecule (CD7), mRNA.
ENSG00000127824	TUBA4A	2211.98	-1.61349	0.318203	-5.07062	3.96511e-07	7.14665e-06	tubulin, alpha 4a (TUBA4A), mRNA.
ENSG00000135525	MAP7	39.379	-2.57069	0.507108	-5.06931	3.99259e-07	7.18839e-06	microtubule-associated protein 7 (MAP7), transcript variant 6, mRNA.
ENSG00000050405	LIMA1	96.237	1.88887	0.372655	5.06869	4.00571e-07	7.20051e-06	LIM domain and actin binding 1 (LIMA1), transcript variant 4, mRNA.
ENSG00000159128	IFNGR2	1241.69	-1.3184	0.260113	-5.06858	4.00797e-07	7.20051e-06	interferon gamma receptor 2 (interferon gamma transducer 1) (IFNGR2), mRNA.
ENSG00000100106	TRIOBP	427.399	-0.795723	0.157158	-5.06319	4.12296e-07	7.38685e-06	TRIO and F-actin binding protein (TRIOBP), transcript variant 6, mRNA.
ENSG00000172159	FRMD3	50.8951	-1.33683	0.264016	-5.06346	4.1172e-07	7.38685e-06	FERM domain containing 3 (FRMD3), transcript variant 5, mRNA.
ENSG00000174125	TLR1	897.335	-1.66577	0.329003	-5.0631	4.125e-07	7.38685e-06	toll-like receptor 1 (TLR1), mRNA.
ENSG00000102024	PLS3	4.74784	-3.34799	0.661303	-5.06272	4.13325e-07	7.39369e-06	plastin 3 (PLS3), transcript variant 1, mRNA.
ENSG00000134243	SORT1	752.535	2.35773	0.466057	5.05889	4.21695e-07	7.53532e-06	sortilin 1 (SORT1), transcript variant 2, mRNA.
ENSG00000234511	C5orf58	36.3457	-1.52437	0.301452	-5.05675	4.26454e-07	7.61219e-06	chromosome 5 open reading frame 58 (C5orf58), mRNA.
ENSG00000121742	GJB6	41.9076	-3.57969	0.708088	-5.05543	4.29424e-07	7.65698e-06	gap junction protein, beta 6, 30kDa (GJB6), transcript variant 3, mRNA.
ENSG00000101384	JAG1	334.373	-3.02874	0.599327	-5.05356	4.33645e-07	7.72398e-06	jagged 1 (JAG1), mRNA.
ENSG00000167995	BEST1	238.704	-1.98955	0.394208	-5.04697	4.48882e-07	7.98684e-06	bestrophin 1 (BEST1), transcript variant 1, mRNA.
ENSG00000256235	SMIM3	42.1247	-2.98235	0.590958	-5.04664	4.49647e-07	7.99191e-06	small integral membrane protein 3 (SMIM3), mRNA.
ENSG00000117519	CNN3	811.737	-3.13144	0.621027	-5.04235	4.59849e-07	8.16453e-06	calponin 3, acidic (CNN3), mRNA.
ENSG00000005844	ITGAL	2166.01	-1.63522	0.324423	-5.04039	4.64595e-07	8.23384e-06	integrin, alpha L (antigen CD11A (p180), lymphocyte function-associated antigen 1; alpha polypeptide) (ITGAL), transcript variant 1, mRNA.
ENSG00000166927	MS4A7	155.406	-2.13706	0.423998	-5.04025	4.64919e-07	8.23384e-06	membrane-spanning 4-domains, subfamily A, member 7 (MS4A7), transcript variant 2, mRNA.
ENSG00000171476	HOPX	360.116	2.64956	0.525694	5.04012	4.65236e-07	8.23384e-06	HOP homeobox (HOPX), transcript variant 4, mRNA.
ENSG00000176928	GCNT4	20.6256	-2.58672	0.513291	-5.03947	4.66812e-07	8.25297e-06	glucosaminyl (N-acetyl) transferase 4, core 2 (GCNT4), mRNA.
ENSG00000181690	PLAG1	299.486	-2.56121	0.508499	-5.0368	4.73384e-07	8.36028e-06	pleiomorphic adenoma gene 1 (PLAG1), transcript variant 2, mRNA.
ENSG00000132330	SCLY	109.688	0.92427	0.183818	5.02817	4.95172e-07	8.73579e-06	selenocysteine lyase (SCLY), mRNA.
ENSG00000137642	SORL1	9103.38	-1.55459	0.309274	-5.02657	4.99331e-07	8.79353e-06	sortilin-related receptor, L(DLR class) A repeats containing (SORL1), mRNA.
ENSG00000196437	ZNF569	452.245	0.818988	0.162934	5.0265	4.995e-07	8.79353e-06	zinc finger protein 569 (ZNF569), mRNA.
ENSG00000135604	STX11	225.179	-2.3331	0.464279	-5.02521	5.02887e-07	8.8438e-06	syntaxin 11 (STX11), mRNA.
ENSG00000186510	CLCNKA	7.38732	2.69822	0.537069	5.02397	5.06154e-07	8.89187e-06	chloride channel, voltage-sensitive Ka (CLCNKA), transcript variant 3, mRNA.
ENSG00000183722	LHFP	222.318	-2.57621	0.512902	-5.02282	5.09187e-07	8.93572e-06	lipoma HMGIC fusion partner (LHFP), mRNA.
ENSG00000101665	SMAD7	2249.4	-1.84686	0.367867	-5.02046	5.15485e-07	9.02722e-06	SMAD family member 7 (SMAD7), transcript variant 4, mRNA.
ENSG00000213949	ITGA1	20.3675	-2.5593	0.509765	-5.02055	5.15249e-07	9.02722e-06	integrin, alpha 1 (ITGA1), mRNA.
ENSG00000121570	DPPA4	32.4034	-2.40999	0.480136	-5.0194	5.1834e-07	9.06767e-06	developmental pluripotency associated 4 (DPPA4), mRNA.
ENSG00000003147	ICA1	35.698	-2.24658	0.447698	-5.01807	5.21935e-07	9.12098e-06	islet cell autoantigen 1, 69kDa (ICA1), transcript variant 1, mRNA.
ENSG00000171097	CCBL1	273.333	0.80814	0.161095	5.01653	5.26141e-07	9.18485e-06	cysteine conjugate-beta lyase, cytoplasmic (CCBL1), transcript variant 3, mRNA.
ENSG00000135862	LAMC1	1325.52	-1.59397	0.317781	-5.01594	5.27737e-07	9.19345e-06	laminin, gamma 1 (formerly LAMB2) (LAMC1), mRNA.
ENSG00000198624	CCDC69	6733.75	1.35979	0.271086	5.01608	5.27367e-07	9.19345e-06	coiled-coil domain containing 69 (CCDC69), mRNA.
ENSG00000172969	FRG2C	265.984	-4.05216	0.807986	-5.01514	5.29958e-07	9.22249e-06	NA
ENSG00000140931	CMTM3	2672.7	-1.86618	0.37224	-5.01337	5.34838e-07	9.2977e-06	CKLF-like MARVEL transmembrane domain containing 3 (CMTM3), transcript variant 6, non-coding RNA.
ENSG00000178409	BEND3	278.372	1.07445	0.214372	5.01205	5.38524e-07	9.35202e-06	BEN domain containing 3 (BEND3), mRNA.
ENSG00000167393	PPP2R3B	1418.15	1.37287	0.274207	5.00668	5.53756e-07	9.60651e-06	protein phosphatase 2, regulatory subunit B'', beta (PPP2R3B), mRNA.
ENSG00000133063	CHIT1	44.3071	-1.92396	0.384429	-5.00472	5.59426e-07	9.68469e-06	chitinase 1 (chitotriosidase) (CHIT1), transcript variant 3, non-coding RNA.
ENSG00000169508	GPR183	472.575	-2.01643	0.4029	-5.00478	5.5925e-07	9.68469e-06	G protein-coupled receptor 183 (GPR183), mRNA.
ENSG00000111445	RFC5	1063.76	1.21531	0.242895	5.00344	5.6316e-07	9.73923e-06	replication factor C (activator 1) 5, 36.5kDa (RFC5), transcript variant 2, mRNA.
ENSG00000158122	AAED1	363.334	-2.40265	0.480335	-5.00202	5.67316e-07	9.80091e-06	AhpC/TSA antioxidant enzyme domain containing 1 (AAED1), mRNA.
ENSG00000064989	CALCRL	8.02095	-2.99732	0.59929	-5.00145	5.69016e-07	9.8201e-06	calcitonin receptor-like (CALCRL), transcript variant 1, mRNA.
ENSG00000139679	LPAR6	3644.64	-1.96655	0.393258	-5.00065	5.71369e-07	9.8505e-06	lysophosphatidic acid receptor 6 (LPAR6), transcript variant 1, mRNA.
ENSG00000173258	ZNF483	18.0308	-2.42249	0.484816	-4.99672	5.83138e-07	1.0043e-05	zinc finger protein 483 (ZNF483), transcript variant 2, mRNA.
ENSG00000171316	CHD7	7696.85	-1.25987	0.252392	-4.99171	5.98469e-07	1.02964e-05	chromodomain helicase DNA binding protein 7 (CHD7), mRNA.
ENSG00000158560	DYNC1I1	5.34623	3.64682	0.730945	4.98918	6.0635e-07	1.04105e-05	dynein, cytoplasmic 1, intermediate chain 1 (DYNC1I1), transcript variant 1, mRNA.
ENSG00000175556	LONRF3	145.581	-3.01096	0.603495	-4.98921	6.06268e-07	1.04105e-05	LON peptidase N-terminal domain and ring finger 3 (LONRF3), transcript variant 1, mRNA.
ENSG00000122176	FMOD	12.5758	2.68544	0.538311	4.98864	6.08056e-07	1.0429e-05	fibromodulin (FMOD), mRNA.
ENSG00000139668	WDFY2	1585.69	-0.997755	0.200054	-4.98744	6.11845e-07	1.04832e-05	WD repeat and FYVE domain containing 2 (WDFY2), mRNA.
ENSG00000153292	GPR110	177.11	-4.50717	0.90417	-4.98487	6.20027e-07	1.06125e-05	G protein-coupled receptor 110 (GPR110), transcript variant 1, mRNA.
ENSG00000163913	IFT122	1073.84	0.956084	0.191868	4.98304	6.25925e-07	1.07024e-05	intraflagellar transport 122 homolog (Chlamydomonas) (IFT122), transcript variant 4, mRNA.
ENSG00000048740	CELF2	12226	-1.05592	0.211931	-4.98238	6.2808e-07	1.07213e-05	CUGBP, Elav-like family member 2 (CELF2), transcript variant 3, mRNA.
ENSG00000255587	RAB44	90.5981	-2.66585	0.535063	-4.9823	6.28315e-07	1.07213e-05	RAB44, member RAS oncogene family (RAB44), mRNA.
ENSG00000106236	NPTX2	21.222	-4.0333	0.810408	-4.97687	6.462e-07	1.10152e-05	neuronal pentraxin II (NPTX2), mRNA.
ENSG00000033627	ATP6V0A1	279.706	-2.22364	0.446835	-4.97643	6.47692e-07	1.10293e-05	ATPase, H+ transporting, lysosomal V0 subunit a1 (ATP6V0A1), transcript variant 3, mRNA.
ENSG00000140379	BCL2A1	112.338	-2.17739	0.437707	-4.97455	6.54004e-07	1.11254e-05	BCL2-related protein A1 (BCL2A1), transcript variant 2, mRNA.
ENSG00000102265	TIMP1	832.025	-1.89858	0.381675	-4.97434	6.54718e-07	1.11262e-05	TIMP metallopeptidase inhibitor 1 (TIMP1), mRNA.
ENSG00000198673	FAM19A2	118.232	-1.11481	0.224293	-4.97035	6.68324e-07	1.13458e-05	family with sequence similarity 19 (chemokine (C-C motif)-like), member A2 (FAM19A2), mRNA.
ENSG00000071205	ARHGAP10	201.123	2.18922	0.440945	4.96485	6.87549e-07	1.16603e-05	Rho GTPase activating protein 10 (ARHGAP10), mRNA.
ENSG00000103037	SETD6	253.486	1.40635	0.28331	4.964	6.90546e-07	1.16992e-05	SET domain containing 6 (SETD6), transcript variant 1, mRNA.
ENSG00000154188	ANGPT1	14.5612	-2.48529	0.500876	-4.9619	6.98076e-07	1.18148e-05	angiopoietin 1 (ANGPT1), transcript variant 1, mRNA.
ENSG00000143515	ATP8B2	4443.97	-1.23335	0.248598	-4.96124	7.00459e-07	1.18431e-05	ATPase, aminophospholipid transporter, class I, type 8B, member 2 (ATP8B2), transcript variant 2, mRNA.
ENSG00000139579	NABP2	721	1.08151	0.21805	4.95993	7.05189e-07	1.1911e-05	nucleic acid binding protein 2 (NABP2), mRNA.
ENSG00000164741	DLC1	58.0596	-2.44246	0.492754	-4.95676	7.16798e-07	1.20948e-05	deleted in liver cancer 1 (DLC1), transcript variant 4, mRNA.
ENSG00000163389	POGLUT1	618.939	0.834158	0.168387	4.95381	7.27758e-07	1.22673e-05	protein O-glucosyltransferase 1 (POGLUT1), transcript variant 2, non-coding RNA.
ENSG00000182195	LDOC1	224.235	-2.80274	0.566022	-4.95166	7.35842e-07	1.2391e-05	leucine zipper, down-regulated in cancer 1 (LDOC1), mRNA.
ENSG00000170627	GTSF1	38.1617	-3.81674	0.77094	-4.95076	7.3924e-07	1.24357e-05	gametocyte specific factor 1 (GTSF1), mRNA.
ENSG00000124588	NQO2	135.066	-1.41742	0.286404	-4.94904	7.45811e-07	1.25266e-05	NAD(P)H dehydrogenase, quinone 2 (NQO2), mRNA.
ENSG00000169905	TOR1AIP2	5176.6	-1.23704	0.249959	-4.94895	7.46153e-07	1.25266e-05	torsin A interacting protein 2 (TOR1AIP2), transcript variant 1, mRNA.
ENSG00000166908	PIP4K2C	185.55	2.14532	0.433627	4.94739	7.52145e-07	1.26145e-05	phosphatidylinositol-5-phosphate 4-kinase, type II, gamma (PIP4K2C), transcript variant 2, mRNA.
ENSG00000117877	CD3EAP	21.4328	1.58851	0.321218	4.94528	7.6033e-07	1.27262e-05	CD3e molecule, epsilon associated protein (CD3EAP), mRNA.
ENSG00000196588	MKL1	2134.63	0.983581	0.19889	4.94535	7.60055e-07	1.27262e-05	megakaryoblastic leukemia (translocation) 1 (MKL1), mRNA.
ENSG00000130830	MPP1	6268.05	-1.31686	0.266627	-4.93895	7.85451e-07	1.31334e-05	membrane protein, palmitoylated 1, 55kDa (MPP1), transcript variant 4, mRNA.
ENSG00000154146	NRGN	258.132	2.3816	0.482255	4.93846	7.87423e-07	1.31532e-05	neurogranin (protein kinase C substrate, RC3) (NRGN), transcript variant 1, mRNA.
ENSG00000085117	CD82	2793.84	-1.66298	0.336876	-4.93647	7.95496e-07	1.32747e-05	CD82 molecule (CD82), transcript variant 1, mRNA.
ENSG00000099622	CIRBP	11582.8	-0.799767	0.162029	-4.93595	7.97633e-07	1.32971e-05	cold inducible RNA binding protein (CIRBP), transcript variant 2, non-coding RNA.
ENSG00000187037	GPR141	7.79107	-2.91632	0.590962	-4.93488	8.02015e-07	1.33568e-05	G protein-coupled receptor 141 (GPR141), mRNA.
ENSG00000152527	PLEKHH2	17.4493	-2.84357	0.576313	-4.93407	8.05334e-07	1.33981e-05	pleckstrin homology domain containing, family H (with MyTH4 domain) member 2 (PLEKHH2), mRNA.
ENSG00000166681	NGFRAP1	83.5946	-2.63304	0.533665	-4.93388	8.06104e-07	1.33981e-05	nerve growth factor receptor (TNFRSF16) associated protein 1 (NGFRAP1), transcript variant 2, mRNA.
ENSG00000236104	ZBTB22	714.256	-0.894548	0.181385	-4.93176	8.1493e-07	1.35312e-05	zinc finger and BTB domain containing 22 (ZBTB22), transcript variant 1, mRNA.
ENSG00000115295	CLIP4	146.694	-2.53031	0.513491	-4.92767	8.32157e-07	1.37898e-05	CAP-GLY domain containing linker protein family, member 4 (CLIP4), mRNA.
ENSG00000198648	STK39	1709.16	1.32739	0.269368	4.92779	8.31656e-07	1.37898e-05	serine threonine kinase 39 (STK39), mRNA.
ENSG00000134531	EMP1	1309.79	-2.68003	0.544327	-4.92357	8.49782e-07	1.40679e-05	epithelial membrane protein 1 (EMP1), mRNA.
ENSG00000122707	RECK	812.854	-1.46036	0.296965	-4.91762	8.76011e-07	1.44733e-05	reversion-inducing-cysteine-rich protein with kazal motifs (RECK), mRNA.
ENSG00000149639	SOGA1	2115.17	1.1493	0.233705	4.91773	8.75537e-07	1.44733e-05	RecName: Full=Protein SOGA1; AltName: Full=SOGA family member 1; AltName: Full=Suppressor of glucose by autophagy; AltName: Full=Suppressor of glucose, autophagy-associated protein 1; Contains: RecName: Full=N-terminal form; Contains: RecName: Full=C-terminal 80 kDa form; Short=80-kDa SOGA fragment;
ENSG00000116062	MSH6	8271.02	1.08307	0.220287	4.91666	8.80335e-07	1.45159e-05	mutS homolog 6 (E. coli) (MSH6), mRNA.
ENSG00000196169	KIF19	14.0654	-2.61264	0.531383	-4.91668	8.80256e-07	1.45159e-05	kinesin family member 19 (KIF19), mRNA.
ENSG00000163517	HDAC11	96.6877	-1.50181	0.305569	-4.91478	8.88804e-07	1.46411e-05	histone deacetylase 11 (HDAC11), transcript variant 1, mRNA.
ENSG00000102471	NDFIP2	80.7641	-2.61552	0.532549	-4.91132	9.04665e-07	1.48876e-05	Nedd4 family interacting protein 2 (NDFIP2), transcript variant 2, mRNA.
ENSG00000119917	IFIT3	619.408	-1.98419	0.404057	-4.91067	9.07666e-07	1.49223e-05	interferon-induced protein with tetratricopeptide repeats 3 (IFIT3), transcript variant 1, mRNA.
ENSG00000009694	TENM1	210.053	-2.41243	0.491378	-4.90953	9.12964e-07	1.49946e-05	teneurin transmembrane protein 1 (TENM1), transcript variant 2, mRNA.
ENSG00000087095	NLK	1049.86	0.911118	0.18574	4.90533	9.32692e-07	1.53035e-05	nemo-like kinase (NLK), mRNA.
ENSG00000166292	TMEM100	17.3473	-4.26489	0.869672	-4.90402	9.38948e-07	1.5391e-05	transmembrane protein 100 (TMEM100), transcript variant 2, mRNA.
ENSG00000085563	ABCB1	180.203	-2.58128	0.526391	-4.90372	9.40378e-07	1.53993e-05	ATP-binding cassette, sub-family B (MDR/TAP), member 1 (ABCB1), mRNA.
ENSG00000133134	BEX2	56.2739	-1.93999	0.395638	-4.90345	9.41698e-07	1.54057e-05	brain expressed X-linked 2 (BEX2), transcript variant 2, mRNA.
ENSG00000162836	ACP6	228.262	1.38347	0.282168	4.903	9.43845e-07	1.54257e-05	acid phosphatase 6, lysophosphatidic (ACP6), mRNA.
ENSG00000125650	PSPN	94.6329	0.97318	0.19856	4.9012	9.52546e-07	1.55527e-05	persephin (PSPN), mRNA.
ENSG00000145244	CORIN	10.3335	1.49314	0.304687	4.90057	9.55596e-07	1.55872e-05	corin, serine peptidase (CORIN), mRNA.
ENSG00000139914	FITM1	34.7705	1.51983	0.31016	4.90015	9.57638e-07	1.56052e-05	fat storage-inducing transmembrane protein 1 (FITM1), mRNA.
ENSG00000152952	PLOD2	22.3341	-2.64881	0.540678	-4.89905	9.63018e-07	1.56775e-05	procollagen-lysine, 2-oxoglutarate 5-dioxygenase 2 (PLOD2), transcript variant 1, mRNA.
ENSG00000145945	FAM50B	28.1954	-2.05901	0.420348	-4.89836	9.66405e-07	1.57173e-05	family with sequence similarity 50, member B (FAM50B), mRNA.
ENSG00000181852	RNF41	1532.56	0.969296	0.197978	4.89598	9.78169e-07	1.58931e-05	ring finger protein 41 (RNF41), transcript variant 4, mRNA.
ENSG00000184258	CDR1	38.1819	-4.37039	0.892862	-4.89482	9.83975e-07	1.59718e-05	cerebellar degeneration-related protein 1, 34kDa (CDR1), mRNA.
ENSG00000174111	SOCS7	260.423	0.987111	0.201747	4.89281	9.94072e-07	1.612e-05	suppressor of cytokine signaling 7 (SOCS7), mRNA.
ENSG00000157350	ST3GAL2	740.153	1.20317	0.246007	4.89081	1.00421e-06	1.62686e-05	ST3 beta-galactoside alpha-2,3-sialyltransferase 2 (ST3GAL2), mRNA.
ENSG00000103522	IL21R	280.891	-1.86176	0.380841	-4.88855	1.0158e-06	1.64404e-05	interleukin 21 receptor (IL21R), transcript variant 3, mRNA.
ENSG00000182199	SHMT2	2817.92	1.07315	0.219602	4.8868	1.02488e-06	1.65713e-05	serine hydroxymethyltransferase 2 (mitochondrial) (SHMT2), nuclear gene encoding mitochondrial protein, transcript variant 1, mRNA.
ENSG00000109089	CDR2L	25.6082	2.33753	0.478473	4.8854	1.03217e-06	1.66729e-05	cerebellar degeneration-related protein 2-like (CDR2L), mRNA.
ENSG00000074211	PPP2R2C	518.636	-3.24117	0.663499	-4.88497	1.03446e-06	1.66937e-05	protein phosphatase 2, regulatory subunit B, gamma (PPP2R2C), transcript variant 2, mRNA.
ENSG00000144655	CSRNP1	22936.6	-1.2709	0.26018	-4.88471	1.03582e-06	1.66994e-05	cysteine-serine-rich nuclear protein 1 (CSRNP1), mRNA.
ENSG00000104833	TUBB4A	38.8587	2.72002	0.556951	4.88376	1.04082e-06	1.67477e-05	tubulin, beta 4A class IVa (TUBB4A), mRNA.
ENSG00000138100	TRIM54	3.44527	1.839	0.376546	4.88386	1.04028e-06	1.67477e-05	tripartite motif containing 54 (TRIM54), transcript variant 1, mRNA.
ENSG00000118473	SGIP1	20.6069	-2.64256	0.54136	-4.88133	1.05373e-06	1.6927e-05	SH3-domain GRB2-like (endophilin) interacting protein 1 (SGIP1), mRNA.
ENSG00000135048	TMEM2	8102.39	-1.87244	0.383596	-4.88128	1.054e-06	1.6927e-05	transmembrane protein 2 (TMEM2), transcript variant 2, mRNA.
ENSG00000137275	RIPK1	1596.24	-0.720635	0.147767	-4.87682	1.0781e-06	1.72973e-05	receptor (TNFRSF)-interacting serine-threonine kinase 1 (RIPK1), mRNA.
ENSG00000147459	DOCK5	148.614	-2.55489	0.523932	-4.87637	1.08054e-06	1.73198e-05	dedicator of cytokinesis 5 (DOCK5), mRNA.
ENSG00000053918	KCNQ1	212.511	-2.31091	0.473957	-4.87578	1.0838e-06	1.73386e-05	potassium voltage-gated channel, KQT-like subfamily, member 1 (KCNQ1), transcript variant 1, mRNA.
ENSG00000110315	RNF141	1195.01	-1.45648	0.298708	-4.87595	1.08285e-06	1.73386e-05	ring finger protein 141 (RNF141), mRNA.
ENSG00000167286	CD3D	197.117	-2.19384	0.450234	-4.87265	1.10109e-06	1.75902e-05	CD3d molecule, delta (CD3-TCR complex) (CD3D), transcript variant 1, mRNA.
ENSG00000186810	CXCR3	144.285	-2.51772	0.516714	-4.87256	1.10163e-06	1.75902e-05	chemokine (C-X-C motif) receptor 3 (CXCR3), transcript variant 1, mRNA.
ENSG00000074706	IPCEF1	693.933	-2.44842	0.502636	-4.87115	1.1095e-06	1.76988e-05	interaction protein for cytohesin exchange factors 1 (IPCEF1), transcript variant 3, mRNA.
ENSG00000185269	NOTUM	5.95991	2.68347	0.550913	4.87096	1.11059e-06	1.76993e-05	notum pectinacetylesterase homolog (Drosophila) (NOTUM), mRNA.
ENSG00000169413	RNASE6	109.935	-2.29277	0.470908	-4.86884	1.12256e-06	1.78729e-05	ribonuclease, RNase A family, k6 (RNASE6), mRNA.
ENSG00000175262	C1orf127	27.7609	-4.13708	0.850055	-4.86684	1.13398e-06	1.80376e-05	chromosome 1 open reading frame 127 (C1orf127), mRNA.
ENSG00000103494	RPGRIP1L	177.368	1.00033	0.205568	4.86619	1.13767e-06	1.80446e-05	RPGRIP1-like (RPGRIP1L), transcript variant 1, mRNA.
ENSG00000122642	FKBP9	197.424	-2.54012	0.521961	-4.86649	1.136e-06	1.80446e-05	FK506 binding protein 9, 63 kDa (FKBP9), mRNA.
ENSG00000129682	FGF13	16.691	-4.37198	0.898405	-4.86638	1.13661e-06	1.80446e-05	fibroblast growth factor 13 (FGF13), transcript variant 1, mRNA.
ENSG00000198053	SIRPA	420.101	-2.14172	0.440197	-4.86536	1.14249e-06	1.81037e-05	signal-regulatory protein alpha (SIRPA), transcript variant 1, mRNA.
ENSG00000170899	GSTA4	101.012	-2.20115	0.452636	-4.86297	1.1564e-06	1.83068e-05	glutathione S-transferase alpha 4 (GSTA4), mRNA.
ENSG00000152767	FARP1	832.54	-2.41934	0.49771	-4.86094	1.16828e-06	1.84773e-05	FERM, RhoGEF (ARHGEF) and pleckstrin domain protein 1 (chondrocyte-derived) (FARP1), transcript variant 1, mRNA.
ENSG00000163624	CDS1	8.32314	-3.09268	0.636416	-4.85953	1.17664e-06	1.85919e-05	CDP-diacylglycerol synthase (phosphatidate cytidylyltransferase) 1 (CDS1), mRNA.
ENSG00000154133	ROBO4	85.0197	-3.00555	0.619338	-4.85284	1.21705e-06	1.9212e-05	roundabout, axon guidance receptor, homolog 4 (Drosophila) (ROBO4), mRNA.
ENSG00000172878	METAP1D	234.586	1.18646	0.24456	4.85138	1.22603e-06	1.93355e-05	methionyl aminopeptidase type 1D (mitochondrial) (METAP1D), nuclear gene encoding mitochondrial protein, mRNA.
ENSG00000069667	RORA	793.331	-2.08126	0.429059	-4.85074	1.23003e-06	1.93695e-05	RAR-related orphan receptor A (RORA), transcript variant 4, mRNA.
ENSG00000198720	ANKRD13B	407.634	1.32646	0.27346	4.85066	1.23051e-06	1.93695e-05	ankyrin repeat domain 13B (ANKRD13B), mRNA.
ENSG00000128512	DOCK4	91.0786	-2.28182	0.470522	-4.84956	1.23735e-06	1.94588e-05	dedicator of cytokinesis 4 (DOCK4), mRNA.
ENSG00000198598	MMP17	640.984	-2.47229	0.510186	-4.84586	1.26067e-06	1.98068e-05	matrix metallopeptidase 17 (membrane-inserted) (MMP17), mRNA.
ENSG00000177685	EFCAB4A	142.814	2.22401	0.459039	4.84492	1.26664e-06	1.98818e-05	EF-hand calcium binding domain 4A (EFCAB4A), mRNA.
ENSG00000164742	ADCY1	18.3381	2.19167	0.452386	4.8447	1.26805e-06	1.98853e-05	adenylate cyclase 1 (brain) (ADCY1), mRNA.
ENSG00000092067	CEBPE	72.7298	-2.44272	0.504336	-4.84344	1.27612e-06	1.9993e-05	CCAAT/enhancer binding protein (C/EBP), epsilon (CEBPE), mRNA.
ENSG00000134278	SPIRE1	30.8658	1.45335	0.300132	4.84236	1.28307e-06	2.00641e-05	spire homolog 1 (Drosophila) (SPIRE1), transcript variant 3, mRNA.
ENSG00000162931	TRIM17	15.037	1.52554	0.31504	4.84237	1.28299e-06	2.00641e-05	tripartite motif containing 17 (TRIM17), transcript variant 1, mRNA.
ENSG00000146530	VWDE	9.43907	-2.90218	0.599598	-4.84021	1.29699e-06	2.02628e-05	von Willebrand factor D and EGF domains (VWDE), mRNA.
ENSG00000197629	MPEG1	536.155	-2.37888	0.491626	-4.8388	1.30623e-06	2.0388e-05	macrophage expressed 1 (MPEG1), mRNA.
ENSG00000103528	SYT17	17.3032	-2.38545	0.493254	-4.83615	1.32378e-06	2.06425e-05	synaptotagmin XVII (SYT17), mRNA.
ENSG00000177462	OR2T8	6.15472	-3.1827	0.658216	-4.83534	1.32916e-06	2.0707e-05	olfactory receptor, family 2, subfamily T, member 8 (OR2T8), mRNA.
ENSG00000122224	LY9	2038.68	-1.98077	0.409816	-4.8333	1.34287e-06	2.09011e-05	lymphocyte antigen 9 (LY9), transcript variant 2, mRNA.
ENSG00000085276	MECOM	43.9829	-2.37825	0.492201	-4.83187	1.35253e-06	2.10318e-05	MDS1 and EVI1 complex locus (MECOM), transcript variant 5, mRNA.
ENSG00000111846	GCNT2	111.63	-2.29846	0.475795	-4.83078	1.36002e-06	2.11285e-05	glucosaminyl (N-acetyl) transferase 2, I-branching enzyme (I blood group) (GCNT2), transcript variant 3, mRNA.
ENSG00000006118	TMEM132A	162.136	2.67033	0.553055	4.82832	1.37686e-06	2.13702e-05	transmembrane protein 132A (TMEM132A), transcript variant 2, mRNA.
ENSG00000120498	TEX11	3.09087	3.16048	0.654721	4.82722	1.3845e-06	2.14688e-05	testis expressed 11 (TEX11), transcript variant 2, mRNA.
ENSG00000166689	PLEKHA7	90.3811	2.11396	0.438048	4.82587	1.39394e-06	2.1595e-05	pleckstrin homology domain containing, family A member 7 (PLEKHA7), mRNA.
ENSG00000176058	TPRN	405.641	1.19259	0.24718	4.8248	1.40146e-06	2.16914e-05	taperin (TPRN), mRNA.
ENSG00000011485	PPP5C	1245.3	0.910404	0.188782	4.82251	1.41765e-06	2.19216e-05	protein phosphatase 5, catalytic subunit (PPP5C), transcript variant 1, mRNA.
ENSG00000169684	CHRNA5	8.31195	1.67752	0.348017	4.82024	1.43388e-06	2.21519e-05	cholinergic receptor, nicotinic, alpha 5 (neuronal) (CHRNA5), mRNA.
ENSG00000247626	MARS2	138.05	1.22321	0.253993	4.81593	1.46512e-06	2.26137e-05	methionyl-tRNA synthetase 2, mitochondrial (MARS2), nuclear gene encoding mitochondrial protein, mRNA.
ENSG00000105048	TNNT1	22.9449	-3.00346	0.624111	-4.81238	1.49142e-06	2.29982e-05	troponin T type 1 (skeletal, slow) (TNNT1), transcript variant 1, mRNA.
ENSG00000162728	KCNJ9	9.44319	1.46808	0.305125	4.81143	1.49857e-06	2.30871e-05	potassium inwardly-rectifying channel, subfamily J, member 9 (KCNJ9), mRNA.
ENSG00000134709	HOOK1	125.141	-2.19141	0.455841	-4.80739	1.52913e-06	2.35362e-05	hook homolog 1 (Drosophila) (HOOK1), mRNA.
ENSG00000171303	KCNK3	81.5092	-3.95353	0.822987	-4.80388	1.55622e-06	2.3931e-05	potassium channel, subfamily K, member 3 (KCNK3), mRNA.
ENSG00000258227	CLEC5A	32.6961	-2.95009	0.614461	-4.8011	1.57795e-06	2.42428e-05	C-type lectin domain family 5, member A (CLEC5A), mRNA.
ENSG00000058804	NDC1	902.775	0.859005	0.178927	4.80088	1.5797e-06	2.42473e-05	NDC1 transmembrane nucleoporin (NDC1), transcript variant 2, mRNA.
ENSG00000091129	NRCAM	15.7237	-2.47067	0.514986	-4.79755	1.60616e-06	2.46307e-05	neuronal cell adhesion molecule (NRCAM), transcript variant 1, mRNA.
ENSG00000137710	RDX	1582.1	-1.38409	0.288546	-4.79678	1.61234e-06	2.47028e-05	radixin (RDX), transcript variant 4, mRNA.
ENSG00000160113	NR2F6	178.163	1.58001	0.329587	4.79392	1.63552e-06	2.5035e-05	nuclear receptor subfamily 2, group F, member 6 (NR2F6), mRNA.
ENSG00000112297	AIM1	3175.47	-1.1619	0.242386	-4.79358	1.63828e-06	2.5054e-05	absent in melanoma 1 (AIM1), mRNA.
ENSG00000174175	SELP	18.6138	-2.14165	0.446819	-4.7931	1.6422e-06	2.5091e-05	selectin P (granule membrane protein 140kDa, antigen CD62) (SELP), mRNA.
ENSG00000100055	CYTH4	4522.72	-1.45803	0.304311	-4.79124	1.65755e-06	2.53023e-05	cytohesin 4 (CYTH4), mRNA.
ENSG00000109756	RAPGEF2	7742.69	1.16809	0.243811	4.79095	1.65995e-06	2.53157e-05	Rap guanine nucleotide exchange factor (GEF) 2 (RAPGEF2), mRNA.
ENSG00000112293	GPLD1	79.5655	1.204	0.251324	4.79063	1.66262e-06	2.53332e-05	glycosylphosphatidylinositol specific phospholipase D1 (GPLD1), mRNA.
ENSG00000105220	GPI	3458	0.928832	0.193903	4.79019	1.66622e-06	2.5365e-05	glucose-6-phosphate isomerase (GPI), transcript variant 1, mRNA.
ENSG00000139626	ITGB7	1660.64	-1.83787	0.383702	-4.78983	1.66921e-06	2.53873e-05	integrin, beta 7 (ITGB7), mRNA.
ENSG00000228278	ORM2	77.7554	-1.67597	0.35002	-4.78823	1.68257e-06	2.5567e-05	orosomucoid 2 (ORM2), mRNA.
ENSG00000118508	RAB32	66.126	-2.56052	0.534877	-4.78712	1.69191e-06	2.56621e-05	RAB32, member RAS oncogene family (RAB32), mRNA.
ENSG00000173535	TNFRSF10C	14.7715	-2.62906	0.549174	-4.78729	1.69047e-06	2.56621e-05	tumor necrosis factor receptor superfamily, member 10c, decoy without an intracellular domain (TNFRSF10C), mRNA.
ENSG00000148737	TCF7L2	1395.14	-1.43757	0.300346	-4.78637	1.69828e-06	2.57354e-05	transcription factor 7-like 2 (T-cell specific, HMG-box) (TCF7L2), transcript variant 7, mRNA.
ENSG00000139193	CD27	232.291	-1.98001	0.413739	-4.78566	1.7043e-06	2.58031e-05	CD27 molecule (CD27), mRNA.
ENSG00000176428	VPS37D	15.759	2.82851	0.591296	4.78358	1.72202e-06	2.60477e-05	vacuolar protein sorting 37 homolog D (S. cerevisiae) (VPS37D), mRNA.
ENSG00000104918	RETN	62.5638	-2.92773	0.612169	-4.78255	1.73087e-06	2.61578e-05	resistin (RETN), transcript variant 2, mRNA.
ENSG00000108551	RASD1	3391.89	-1.90651	0.398686	-4.78198	1.73574e-06	2.62076e-05	RAS, dexamethasone-induced 1 (RASD1), transcript variant 2, mRNA.
ENSG00000048991	R3HDM1	2644.55	0.577374	0.120746	4.78173	1.73789e-06	2.62163e-05	R3H domain containing 1 (R3HDM1), mRNA.
ENSG00000131435	PDLIM4	9.69909	-2.98669	0.624875	-4.77966	1.75593e-06	2.64645e-05	PDZ and LIM domain 4 (PDLIM4), transcript variant 1, mRNA.
ENSG00000011523	CEP68	2749.4	-1.09506	0.229144	-4.77891	1.76247e-06	2.6539e-05	centrosomal protein 68kDa (CEP68), mRNA.
ENSG00000168081	PNOC	19.266	-2.07067	0.43349	-4.77674	1.78162e-06	2.68032e-05	prepronociceptin (PNOC), mRNA.
ENSG00000126860	EVI2A	539.815	-1.50895	0.31592	-4.77638	1.7848e-06	2.68267e-05	ecotropic viral integration site 2A (EVI2A), transcript variant 1, mRNA.
ENSG00000182912	C21orf90	73.9528	-2.78228	0.58275	-4.77439	1.80248e-06	2.70681e-05	chromosome 21 open reading frame 90 (C21orf90), transcript variant 1, non-coding RNA.
ENSG00000153823	PID1	293.431	-3.00931	0.630413	-4.77356	1.81001e-06	2.71567e-05	phosphotyrosine interaction domain containing 1 (PID1), transcript variant 2, mRNA.
ENSG00000160683	CXCR5	13.5913	-2.42307	0.507656	-4.77304	1.81463e-06	2.72015e-05	chemokine (C-X-C motif) receptor 5 (CXCR5), transcript variant 1, mRNA.
ENSG00000126500	FLRT1	31.7636	2.02704	0.425012	4.76937	1.84802e-06	2.76771e-05	fibronectin leucine rich transmembrane protein 1 (FLRT1), mRNA.
ENSG00000111737	RAB35	1585.87	-0.718718	0.150707	-4.76896	1.85178e-06	2.76868e-05	RAB35, member RAS oncogene family (RAB35), transcript variant 1, mRNA.
ENSG00000142627	EPHA2	36.5559	-2.953	0.619216	-4.76894	1.85199e-06	2.76868e-05	EPH receptor A2 (EPHA2), mRNA.
ENSG00000129204	USP6	258.306	-3.02965	0.635433	-4.76786	1.86198e-06	2.78111e-05	ubiquitin specific peptidase 6 (Tre-2 oncogene) (USP6), mRNA.
ENSG00000103489	XYLT1	4286.67	1.38066	0.28982	4.76387	1.89914e-06	2.83153e-05	xylosyltransferase I (XYLT1), mRNA.
ENSG00000160185	UBASH3A	84.256	-1.89562	0.397912	-4.76391	1.89875e-06	2.83153e-05	ubiquitin associated and SH3 domain containing A (UBASH3A), transcript variant 1, mRNA.
ENSG00000135046	ANXA1	872.422	-1.91278	0.40159	-4.76301	1.90725e-06	2.84109e-05	annexin A1 (ANXA1), mRNA.
ENSG00000198719	DLL1	2226.96	-2.58864	0.543708	-4.76109	1.92551e-06	2.86573e-05	delta-like 1 (Drosophila) (DLL1), mRNA.
ENSG00000116198	CEP104	1261.13	0.818104	0.171906	4.75901	1.94548e-06	2.89287e-05	centrosomal protein 104kDa (CEP104), mRNA.
ENSG00000169896	ITGAM	956.153	-1.81972	0.382668	-4.75536	1.98096e-06	2.94299e-05	integrin, alpha M (complement component 3 receptor 3 subunit) (ITGAM), transcript variant 2, mRNA.
ENSG00000183734	ASCL2	26.6044	-2.95264	0.620934	-4.75515	1.98297e-06	2.94334e-05	achaete-scute complex homolog 2 (Drosophila) (ASCL2), mRNA.
ENSG00000128567	PODXL	242.42	1.16264	0.244625	4.75277	2.00652e-06	2.97037e-05	podocalyxin-like (PODXL), transcript variant 1, mRNA.
ENSG00000169291	SHE	8.87425	-3.47206	0.730524	-4.75283	2.00589e-06	2.97037e-05	Src homology 2 domain containing E (SHE), mRNA.
ENSG00000170379	FAM115C	170.347	-1.72381	0.362685	-4.75291	2.00514e-06	2.97037e-05	family with sequence similarity 115, member C (FAM115C), transcript variant 1, mRNA.
ENSG00000123570	RAB9B	37.4497	1.62375	0.341815	4.75037	2.03044e-06	3.0031e-05	RAB9B, member RAS oncogene family (RAB9B), mRNA.
ENSG00000198870	C9orf96	66.132	1.04369	0.21974	4.74966	2.03756e-06	3.01096e-05	chromosome 9 open reading frame 96 (C9orf96), mRNA.
ENSG00000178209	PLEC	9219.02	-1.34233	0.282878	-4.74526	2.0824e-06	3.07449e-05	plectin (PLEC), transcript variant 11, mRNA.
ENSG00000163958	ZDHHC19	55.0927	-2.71637	0.572535	-4.74446	2.09068e-06	3.08398e-05	zinc finger, DHHC-type containing 19 (ZDHHC19), mRNA.
ENSG00000168404	MLKL	522.805	-1.30579	0.275334	-4.74256	2.11037e-06	3.10897e-05	mixed lineage kinase domain-like (MLKL), transcript variant 1, mRNA.
ENSG00000236320	SLFN14	70.4427	-1.95903	0.413082	-4.74246	2.11135e-06	3.10897e-05	schlafen family member 14 (SLFN14), mRNA.
ENSG00000178789	CD300LB	14.5915	-2.46633	0.520119	-4.74185	2.11771e-06	3.11557e-05	CD300 molecule-like family member b (CD300LB), mRNA.
ENSG00000120160	EQTN	4.68454	-2.66386	0.561986	-4.74008	2.13633e-06	3.14019e-05	equatorin, sperm acrosome associated (EQTN), transcript variant 1, mRNA.
ENSG00000168754	FAM178B	63.2319	-2.23879	0.472431	-4.73886	2.14922e-06	3.15635e-05	family with sequence similarity 178, member B (FAM178B), transcript variant C, mRNA.
ENSG00000179954	SSC5D	47.2677	1.47401	0.311211	4.73636	2.17592e-06	3.19275e-05	scavenger receptor cysteine rich domain containing (5 domains) (SSC5D), transcript variant 2, mRNA.
ENSG00000163600	ICOS	133.543	-1.96902	0.416077	-4.73234	2.2195e-06	3.25383e-05	inducible T-cell co-stimulator (ICOS), mRNA.
ENSG00000142621	FHAD1	24.8956	-2.52589	0.533806	-4.73184	2.22489e-06	3.25886e-05	forkhead-associated (FHA) phosphopeptide binding domain 1 (FHAD1), mRNA.
ENSG00000188343	FAM92A1	178.948	1.30337	0.275486	4.73119	2.23207e-06	3.2665e-05	family with sequence similarity 92, member A1 (FAM92A1), mRNA.
ENSG00000158270	COLEC12	13.8201	-3.14722	0.665255	-4.73085	2.23582e-06	3.26748e-05	collectin sub-family member 12 (COLEC12), mRNA.
ENSG00000164484	TMEM200A	6.30151	-3.07725	0.650476	-4.73077	2.23666e-06	3.26748e-05	transmembrane protein 200A (TMEM200A), transcript variant 2, mRNA.
ENSG00000148334	PTGES2	786.094	0.766745	0.162115	4.72965	2.24905e-06	3.28271e-05	prostaglandin E synthase 2 (PTGES2), transcript variant 5, mRNA.
ENSG00000105327	BBC3	947.899	-1.41951	0.30016	-4.72916	2.25446e-06	3.28494e-05	BCL2 binding component 3 (BBC3), nuclear gene encoding mitochondrial protein, transcript variant 4, mRNA.
ENSG00000124493	GRM4	4.37124	2.40306	0.508138	4.72916	2.25452e-06	3.28494e-05	glutamate receptor, metabotropic 4 (GRM4), transcript variant 3, mRNA.
ENSG00000182575	NXPH3	13.7734	-2.37089	0.501538	-4.72724	2.27589e-06	3.31317e-05	neurexophilin 3 (NXPH3), mRNA.
ENSG00000113721	PDGFRB	995.459	-3.02532	0.640061	-4.7266	2.28306e-06	3.31491e-05	platelet-derived growth factor receptor, beta polypeptide (PDGFRB), mRNA.
ENSG00000116824	CD2	195.332	-1.92611	0.407478	-4.72691	2.27964e-06	3.31491e-05	CD2 molecule (CD2), mRNA.
ENSG00000175866	BAIAP2	105.366	-1.79798	0.380395	-4.72662	2.28286e-06	3.31491e-05	BAI1-associated protein 2 (BAIAP2), transcript variant 1, mRNA.
ENSG00000187079	TEAD1	45.0674	-2.65096	0.560989	-4.72551	2.29539e-06	3.32992e-05	TEA domain family member 1 (SV40 transcriptional enhancer factor) (TEAD1), mRNA.
ENSG00000164691	TAGAP	2650.57	-1.77957	0.376604	-4.72532	2.29757e-06	3.33018e-05	T-cell activation RhoGTPase activating protein (TAGAP), transcript variant 2, mRNA.
ENSG00000168872	DDX19A	1119.96	0.500988	0.106045	4.72431	2.30894e-06	3.34374e-05	DEAD (Asp-Glu-Ala-Asp) box polypeptide 19A (DDX19A), mRNA.
ENSG00000197283	SYNGAP1	2080.43	1.2409	0.262695	4.72372	2.3157e-06	3.35062e-05	synaptic Ras GTPase activating protein 1 (SYNGAP1), mRNA.
ENSG00000106823	ECM2	139.3	-2.21842	0.470223	-4.7178	2.38414e-06	3.44665e-05	extracellular matrix protein 2, female organ and adipocyte specific (ECM2), transcript variant 3, mRNA.
ENSG00000149527	PLCH2	210.42	1.69095	0.358464	4.71722	2.39094e-06	3.45348e-05	phospholipase C, eta 2 (PLCH2), mRNA.
ENSG00000117971	CHRNB4	107.052	3.06912	0.650866	4.71545	2.41181e-06	3.48061e-05	cholinergic receptor, nicotinic, beta 4 (neuronal) (CHRNB4), transcript variant 1, mRNA.
ENSG00000139318	DUSP6	5529.41	-1.73951	0.369214	-4.71139	2.46027e-06	3.54748e-05	dual specificity phosphatase 6 (DUSP6), transcript variant 1, mRNA.
ENSG00000183813	CCR4	43.9611	-2.34202	0.49726	-4.70984	2.47909e-06	3.57151e-05	chemokine (C-C motif) receptor 4 (CCR4), mRNA.
ENSG00000026508	CD44	7770.39	-1.6445	0.349293	-4.70807	2.50069e-06	3.59953e-05	CD44 molecule (Indian blood group) (CD44), transcript variant 2, mRNA.
ENSG00000099821	POLRMT	1721.03	0.597907	0.127065	4.70554	2.53196e-06	3.64139e-05	polymerase (RNA) mitochondrial (DNA directed) (POLRMT), nuclear gene encoding mitochondrial protein, mRNA.
ENSG00000164932	CTHRC1	247.653	-2.73035	0.580451	-4.70385	2.553e-06	3.66848e-05	collagen triple helix repeat containing 1 (CTHRC1), transcript variant 1, mRNA.
ENSG00000130164	LDLR	2146.26	-1.88867	0.401696	-4.70174	2.57949e-06	3.6973e-05	low density lipoprotein receptor (LDLR), transcript variant 2, mRNA.
ENSG00000168785	TSPAN5	296.616	-2.09732	0.446075	-4.70173	2.5797e-06	3.6973e-05	tetraspanin 5 (TSPAN5), mRNA.
ENSG00000186104	CYP2R1	831.138	-1.07908	0.229507	-4.70173	2.57972e-06	3.6973e-05	cytochrome P450, family 2, subfamily R, polypeptide 1 (CYP2R1), mRNA.
ENSG00000154864	PIEZO2	8.19611	-2.70646	0.575759	-4.70069	2.59289e-06	3.7078e-05	piezo-type mechanosensitive ion channel component 2 (PIEZO2), mRNA.
ENSG00000165028	NIPSNAP3B	310.326	-1.7085	0.363448	-4.70081	2.59132e-06	3.7078e-05	nipsnap homolog 3B (C. elegans) (NIPSNAP3B), mRNA.
ENSG00000189233	NUGGC	12.7499	-2.22631	0.473621	-4.70062	2.59373e-06	3.7078e-05	nuclear GTPase, germinal center associated (NUGGC), mRNA.
ENSG00000145113	MUC4	93.29	2.06241	0.439037	4.69757	2.63276e-06	3.76037e-05	mucin 4, cell surface associated (MUC4), transcript variant 5, mRNA.
ENSG00000010610	CD4	241.593	-2.139	0.455416	-4.6968	2.64273e-06	3.77138e-05	CD4 molecule (CD4), transcript variant 3, mRNA.
ENSG00000115541	HSPE1	426.454	1.33873	0.285081	4.69598	2.65326e-06	3.78317e-05	heat shock 10kDa protein 1 (chaperonin 10) (HSPE1), nuclear gene encoding mitochondrial protein, mRNA.
ENSG00000063127	SLC6A16	225.785	-2.07557	0.442069	-4.69513	2.66432e-06	3.79569e-05	solute carrier family 6, member 16 (SLC6A16), mRNA.
ENSG00000136940	PDCL	1041.06	-0.83435	0.177713	-4.69494	2.66684e-06	3.79603e-05	phosducin-like (PDCL), mRNA.
ENSG00000164066	INTU	29.8106	-3.1321	0.667421	-4.69284	2.69432e-06	3.83187e-05	inturned planar cell polarity protein (INTU), mRNA.
ENSG00000177469	PTRF	19.5925	-2.16797	0.4621	-4.69155	2.71138e-06	3.85284e-05	polymerase I and transcript release factor (PTRF), mRNA.
ENSG00000136770	DNAJC1	486.335	-1.57052	0.334875	-4.68987	2.73377e-06	3.88134e-05	DnaJ (Hsp40) homolog, subfamily C, member 1 (DNAJC1), mRNA.
ENSG00000116649	SRM	1238.13	1.48367	0.316382	4.68948	2.73904e-06	3.88551e-05	spermidine synthase (SRM), mRNA.
ENSG00000183918	SH2D1A	153.212	-2.23976	0.477715	-4.68848	2.75241e-06	3.90115e-05	SH2 domain containing 1A (SH2D1A), transcript variant 1, mRNA.
ENSG00000206344	HCG27	147.343	-1.82814	0.389997	-4.68758	2.76451e-06	3.91498e-05	HLA complex group 27 (non-protein coding) (HCG27), non-coding RNA.
ENSG00000132975	GPR12	14.5316	-3.76661	0.804054	-4.68452	2.80612e-06	3.97053e-05	G protein-coupled receptor 12 (GPR12), mRNA.
ENSG00000100034	PPM1F	4226.38	-1.13656	0.242887	-4.67936	2.87765e-06	4.06828e-05	protein phosphatase, Mg2+/Mn2+ dependent, 1F (PPM1F), mRNA.
ENSG00000068831	RASGRP2	19340.1	-0.956693	0.204467	-4.67896	2.8833e-06	4.07282e-05	RAS guanyl releasing protein 2 (calcium and DAG-regulated) (RASGRP2), transcript variant 3, mRNA.
ENSG00000120868	APAF1	2493.76	-1.19554	0.255625	-4.67695	2.91169e-06	4.10943e-05	apoptotic peptidase activating factor 1 (APAF1), transcript variant 1, mRNA.
ENSG00000166049	PASD1	3.98405	-4.01432	0.85839	-4.67656	2.91722e-06	4.11376e-05	PAS domain containing 1 (PASD1), mRNA.
ENSG00000076716	GPC4	53.2544	-2.96765	0.634783	-4.67506	2.93871e-06	4.14055e-05	glypican 4 (GPC4), mRNA.
ENSG00000182541	LIMK2	2631.29	-1.21657	0.260273	-4.67418	2.95125e-06	4.1547e-05	LIM domain kinase 2 (LIMK2), transcript variant 2a, mRNA.
ENSG00000070718	AP3M2	976.368	-0.893776	0.191319	-4.67166	2.98782e-06	4.20263e-05	adaptor-related protein complex 3, mu 2 subunit (AP3M2), transcript variant 1, mRNA.
ENSG00000183971	NPW	20.7118	2.03776	0.436267	4.67091	2.99871e-06	4.21438e-05	neuropeptide W (NPW), mRNA.
ENSG00000166246	C16orf71	28.5283	1.19656	0.256251	4.66949	3.01945e-06	4.23995e-05	chromosome 16 open reading frame 71 (C16orf71), mRNA.
ENSG00000135378	PRRG4	25.3621	-2.73331	0.585497	-4.66836	3.03617e-06	4.25985e-05	proline rich Gla (G-carboxyglutamic acid) 4 (transmembrane) (PRRG4), mRNA.
ENSG00000136689	IL1RN	36.1101	-2.49858	0.53534	-4.66729	3.05205e-06	4.27492e-05	interleukin 1 receptor antagonist (IL1RN), transcript variant 4, mRNA.
ENSG00000212993	POU5F1B	4.6326	-2.55076	0.546506	-4.66739	3.05051e-06	4.27492e-05	POU class 5 homeobox 1B (POU5F1B), mRNA.
ENSG00000168461	RAB31	135.68	-2.52854	0.542368	-4.66203	3.1311e-06	4.38196e-05	RAB31, member RAS oncogene family (RAB31), mRNA.
ENSG00000144381	HSPD1	8753.84	1.07782	0.231201	4.66182	3.13421e-06	4.38263e-05	heat shock 60kDa protein 1 (chaperonin) (HSPD1), nuclear gene encoding mitochondrial protein, transcript variant 1, mRNA.
ENSG00000164692	COL1A2	23.9898	-3.11054	0.667696	-4.65861	3.1835e-06	4.44782e-05	collagen, type I, alpha 2 (COL1A2), mRNA.
ENSG00000123700	KCNJ2	343.82	3.08854	0.663249	4.65668	3.21345e-06	4.4859e-05	potassium inwardly-rectifying channel, subfamily J, member 2 (KCNJ2), mRNA.
ENSG00000174946	GPR171	40.1966	-2.22781	0.4785	-4.65581	3.22712e-06	4.50121e-05	G protein-coupled receptor 171 (GPR171), mRNA.
ENSG00000188269	OR7A5	36.2514	-4.05727	0.871576	-4.65509	3.23834e-06	4.51308e-05	olfactory receptor, family 7, subfamily A, member 5 (OR7A5), mRNA.
ENSG00000076555	ACACB	441.041	1.66638	0.35804	4.65417	3.25289e-06	4.52957e-05	acetyl-CoA carboxylase beta (ACACB), mRNA.
ENSG00000177692	DNAJC28	17.7414	-1.63162	0.35066	-4.65299	3.27148e-06	4.55165e-05	DnaJ (Hsp40) homolog, subfamily C, member 28 (DNAJC28), transcript variant 1, mRNA.
ENSG00000077942	FBLN1	63.3141	-3.04684	0.655194	-4.65029	3.31476e-06	4.60801e-05	fibulin 1 (FBLN1), transcript variant A, mRNA.
ENSG00000151276	MAGI1	191.338	4.05074	0.871189	4.64967	3.32466e-06	4.61792e-05	membrane associated guanylate kinase, WW and PDZ domain containing 1 (MAGI1), transcript variant 1, mRNA.
ENSG00000073464	CLCN4	228.86	2.36495	0.508681	4.64918	3.3326e-06	4.62457e-05	chloride channel, voltage-sensitive 4 (CLCN4), transcript variant 1, mRNA.
ENSG00000198223	CSF2RA	67.2842	-2.3386	0.503029	-4.64903	3.335e-06	4.62457e-05	colony stimulating factor 2 receptor, alpha, low-affinity (granulocyte-macrophage) (CSF2RA), transcript variant 9, mRNA.
ENSG00000188039	NWD1	7.36113	2.80765	0.604046	4.64807	3.35063e-06	4.64238e-05	NACHT and WD repeat domain containing 1 (NWD1), mRNA.
ENSG00000117862	TXNDC12	1341.19	0.910782	0.196029	4.64616	3.38163e-06	4.67366e-05	thioredoxin domain containing 12 (endoplasmic reticulum) (TXNDC12), transcript variant 1, mRNA.
ENSG00000128683	GAD1	41.4036	-2.08822	0.449449	-4.64618	3.38138e-06	4.67366e-05	glutamate decarboxylase 1 (brain, 67kDa) (GAD1), transcript variant GAD25, mRNA.
ENSG00000185633	NDUFA4L2	23.6554	1.53248	0.329836	4.64618	3.38141e-06	4.67366e-05	NADH dehydrogenase (ubiquinone) 1 alpha subcomplex, 4-like 2 (NDUFA4L2), mRNA.
ENSG00000011465	DCN	4.36464	-3.97447	0.855943	-4.64338	3.42747e-06	4.7331e-05	decorin (DCN), transcript variant A2, mRNA.
ENSG00000118162	KPTN	351.185	-1.27631	0.275013	-4.64091	3.46876e-06	4.78614e-05	kaptin (actin binding protein) (KPTN), mRNA.
ENSG00000134755	DSC2	91.3569	-4.16697	0.897927	-4.64065	3.4731e-06	4.78817e-05	desmocollin 2 (DSC2), transcript variant Dsc2b, mRNA.
ENSG00000139645	ANKRD52	3382.97	0.759661	0.163727	4.63981	3.48737e-06	4.80386e-05	ankyrin repeat domain 52 (ANKRD52), mRNA.
ENSG00000198668	CALM1	12162.2	-0.863983	0.186237	-4.63916	3.49826e-06	4.81488e-05	calmodulin 1 (phosphorylase kinase, delta) (CALM1), mRNA.
ENSG00000251692	PTX4	24.6473	-2.67814	0.577399	-4.63827	3.5133e-06	4.83159e-05	pentraxin 4, long (PTX4), mRNA.
ENSG00000154764	WNT7A	7.4875	-2.58549	0.55761	-4.63673	3.5396e-06	4.86374e-05	wingless-type MMTV integration site family, member 7A (WNT7A), mRNA.
ENSG00000133961	NUMB	3518.96	-0.834757	0.180073	-4.63565	3.55822e-06	4.88529e-05	numb homolog (Drosophila) (NUMB), transcript variant 4, mRNA.
ENSG00000186153	WWOX	336.82	0.916215	0.197764	4.63287	3.60634e-06	4.94729e-05	WW domain containing oxidoreductase (WWOX), transcript variant 3, mRNA.
ENSG00000170365	SMAD1	1352.47	-2.62969	0.567769	-4.63161	3.62826e-06	4.97325e-05	SMAD family member 1 (SMAD1), transcript variant 1, mRNA.
ENSG00000172380	GNG12	34.922	-3.04457	0.657416	-4.63111	3.63706e-06	4.98122e-05	guanine nucleotide binding protein (G protein), gamma 12 (GNG12), mRNA.
ENSG00000123130	ACOT9	1656.96	-1.16066	0.250643	-4.63073	3.6438e-06	4.98634e-05	acyl-CoA thioesterase 9 (ACOT9), nuclear gene encoding mitochondrial protein, transcript variant 2, mRNA.
ENSG00000171033	PKIA	211.221	2.32905	0.503114	4.62928	3.66943e-06	5.01729e-05	protein kinase (cAMP-dependent, catalytic) inhibitor alpha (PKIA), transcript variant 1, mRNA.
ENSG00000106328	FSCN3	51.7138	1.28467	0.277578	4.62815	3.68949e-06	5.04058e-05	fascin homolog 3, actin-bundling protein, testicular (Strongylocentrotus purpuratus) (FSCN3), mRNA.
ENSG00000175455	CCDC14	4218.3	1.0944	0.236516	4.62717	3.70688e-06	5.06019e-05	coiled-coil domain containing 14 (CCDC14), mRNA.
ENSG00000152086	TUBA3E	10.1071	1.65107	0.35684	4.62693	3.71133e-06	5.06212e-05	tubulin, alpha 3e (TUBA3E), mRNA.
ENSG00000076258	FMO4	26.2657	2.30625	0.498973	4.622	3.80057e-06	5.1796e-05	flavin containing monooxygenase 4 (FMO4), mRNA.
ENSG00000180263	FGD6	654.063	-1.77059	0.383314	-4.61916	3.85303e-06	5.2468e-05	FYVE, RhoGEF and PH domain containing 6 (FGD6), mRNA.
ENSG00000164512	ANKRD55	14.8727	-2.22345	0.48141	-4.61861	3.86311e-06	5.25194e-05	ankyrin repeat domain 55 (ANKRD55), mRNA.
ENSG00000184575	XPOT	3610.58	0.743657	0.161012	4.61863	3.86282e-06	5.25194e-05	exportin, tRNA (XPOT), mRNA.
ENSG00000173868	PHOSPHO1	121.967	-1.90449	0.412713	-4.61455	3.93943e-06	5.35133e-05	phosphatase, orphan 1 (PHOSPHO1), transcript variant 2, mRNA.
ENSG00000065833	ME1	8.50916	-2.84341	0.616386	-4.61303	3.96839e-06	5.38628e-05	malic enzyme 1, NADP(+)-dependent, cytosolic (ME1), nuclear gene encoding mitochondrial protein, mRNA.
ENSG00000156711	MAPK13	437.427	1.34133	0.290812	4.61237	3.98108e-06	5.3991e-05	mitogen-activated protein kinase 13 (MAPK13), transcript variant 1, mRNA.
ENSG00000110944	IL23A	145.363	-1.37165	0.29748	-4.61089	4.00943e-06	5.42962e-05	interleukin 23, alpha subunit p19 (IL23A), mRNA.
ENSG00000189067	LITAF	1694.15	-1.72555	0.374236	-4.61086	4.01011e-06	5.42962e-05	lipopolysaccharide-induced TNF factor (LITAF), transcript variant 1, mRNA.
ENSG00000196632	WNK3	64.0646	-3.53292	0.766534	-4.60895	4.04699e-06	5.4751e-05	WNK lysine deficient protein kinase 3 (WNK3), transcript variant 1, mRNA.
ENSG00000158555	GDPD5	614.115	-1.2996	0.281997	-4.60854	4.05501e-06	5.4815e-05	glycerophosphodiester phosphodiesterase domain containing 5 (GDPD5), mRNA.
ENSG00000185477	GPRIN3	1212.48	-2.1736	0.471732	-4.60771	4.07128e-06	5.49903e-05	GPRIN family member 3 (GPRIN3), mRNA.
ENSG00000122863	CHST3	54.9909	-3.03604	0.659106	-4.60631	4.09877e-06	5.53168e-05	carbohydrate (chondroitin 6) sulfotransferase 3 (CHST3), mRNA.
ENSG00000169436	COL22A1	21.0513	-3.62923	0.788408	-4.60324	4.15966e-06	5.60931e-05	collagen, type XXII, alpha 1 (COL22A1), mRNA.
ENSG00000132463	GRSF1	2578.31	0.613263	0.133247	4.60247	4.17513e-06	5.62562e-05	G-rich RNA sequence binding factor 1 (GRSF1), transcript variant 2, mRNA.
ENSG00000169242	EFNA1	290.047	-2.29184	0.497979	-4.60228	4.17889e-06	5.62612e-05	ephrin-A1 (EFNA1), transcript variant 1, mRNA.
ENSG00000110848	CD69	17066.2	-1.53829	0.334536	-4.59828	4.26001e-06	5.73071e-05	CD69 molecule (CD69), mRNA.
ENSG00000214900	C14orf182	80.4606	-1.30301	0.283472	-4.59661	4.29429e-06	5.77217e-05	chromosome 14 open reading frame 182 (C14orf182), mRNA.
ENSG00000167962	ZNF598	1962.06	0.833448	0.181378	4.59509	4.32555e-06	5.8095e-05	zinc finger protein 598 (ZNF598), mRNA.
ENSG00000149809	TM7SF2	495.005	0.843368	0.183548	4.59482	4.33124e-06	5.81245e-05	transmembrane 7 superfamily member 2 (TM7SF2), transcript variant 1, mRNA.
ENSG00000005884	ITGA3	26.6834	-1.96851	0.428538	-4.59355	4.35773e-06	5.84329e-05	integrin, alpha 3 (antigen CD49C, alpha 3 subunit of VLA-3 receptor) (ITGA3), transcript variant a, mRNA.
ENSG00000197329	PELI1	2592.11	-1.8371	0.400123	-4.59133	4.40423e-06	5.90089e-05	pellino E3 ubiquitin protein ligase 1 (PELI1), mRNA.
ENSG00000095383	TBC1D2	184.58	-1.14827	0.250318	-4.58725	4.49116e-06	6.01249e-05	TBC1 domain family, member 2 (TBC1D2), transcript variant 3, mRNA.
ENSG00000146555	SDK1	282.956	-3.01224	0.656678	-4.58709	4.49475e-06	6.01249e-05	sidekick cell adhesion molecule 1 (SDK1), transcript variant 1, mRNA.
ENSG00000011600	TYROBP	309.391	-2.04916	0.446865	-4.58563	4.52628e-06	6.04496e-05	TYRO protein tyrosine kinase binding protein (TYROBP), transcript variant 1, mRNA.
ENSG00000122188	LAX1	323.431	-1.61655	0.352525	-4.58563	4.52615e-06	6.04496e-05	lymphocyte transmembrane adaptor 1 (LAX1), transcript variant 1, mRNA.
ENSG00000188827	SLX4	434.762	0.71971	0.156998	4.58419	4.55756e-06	6.08186e-05	SLX4 structure-specific endonuclease subunit (SLX4), mRNA.
ENSG00000070367	EXOC5	1604.33	-0.667822	0.145695	-4.58369	4.56833e-06	6.09135e-05	exocyst complex component 5 (EXOC5), mRNA.
ENSG00000134717	BTF3L4	2368.13	-0.759074	0.165676	-4.58167	4.61275e-06	6.14566e-05	basic transcription factor 3-like 4 (BTF3L4), transcript variant 1, mRNA.
ENSG00000110492	MDK	2418.75	-2.02889	0.442938	-4.58052	4.63827e-06	6.17473e-05	midkine (neurite growth-promoting factor 2) (MDK), transcript variant 4, mRNA.
ENSG00000183873	SCN5A	18.2689	1.82989	0.399751	4.57757	4.70415e-06	6.25742e-05	sodium channel, voltage-gated, type V, alpha subunit (SCN5A), transcript variant 3, mRNA.
ENSG00000130695	CEP85	953.28	0.77724	0.169887	4.57504	4.76136e-06	6.32846e-05	centrosomal protein 85kDa (CEP85), mRNA.
ENSG00000074219	TEAD2	109.89	-2.46015	0.537991	-4.57285	4.81141e-06	6.3899e-05	TEA domain family member 2 (TEAD2), transcript variant 2, mRNA.
ENSG00000124357	NAGK	1638.22	-0.84074	0.183873	-4.5724	4.82159e-06	6.3983e-05	N-acetylglucosamine kinase (NAGK), mRNA.
ENSG00000189184	PCDH18	307.193	-2.84194	0.621583	-4.57209	4.82872e-06	6.40267e-05	protocadherin 18 (PCDH18), mRNA.
ENSG00000058668	ATP2B4	5724.12	-1.03734	0.226895	-4.5719	4.8332e-06	6.40351e-05	ATPase, Ca++ transporting, plasma membrane 4 (ATP2B4), transcript variant 1, mRNA.
ENSG00000007047	MARK4	1709.58	0.794311	0.173795	4.5704	4.8679e-06	6.44436e-05	MAP/microtubule affinity-regulating kinase 4 (MARK4), transcript variant 1, mRNA.
ENSG00000174791	RIN1	54.9149	1.39279	0.304902	4.568	4.92397e-06	6.5134e-05	Ras and Rab interactor 1 (RIN1), mRNA.
ENSG00000137801	THBS1	200.142	-2.41105	0.52795	-4.56681	4.95197e-06	6.54525e-05	thrombospondin 1 (THBS1), mRNA.
ENSG00000213347	MXD3	1943.98	-1.10368	0.241685	-4.56662	4.95646e-06	6.54598e-05	MAX dimerization protein 3 (MXD3), transcript variant 2, mRNA.
ENSG00000165105	RASEF	38.0585	-4.006	0.877277	-4.56641	4.96153e-06	6.54749e-05	RAS and EF-hand domain containing (RASEF), mRNA.
ENSG00000176105	YES1	1281.23	-2.4273	0.531632	-4.56575	4.977e-06	6.56271e-05	v-yes-1 Yamaguchi sarcoma viral oncogene homolog 1 (YES1), mRNA.
ENSG00000205693	MANSC4	7.11834	1.59513	0.349654	4.56201	5.06654e-06	6.67549e-05	MANSC domain containing 4 (MANSC4), mRNA.
ENSG00000100242	SUN2	10394.1	-0.803985	0.176291	-4.56056	5.10175e-06	6.71657e-05	Sad1 and UNC84 domain containing 2 (SUN2), transcript variant 3, mRNA.
ENSG00000114107	CEP70	654.125	0.87586	0.192131	4.55867	5.14788e-06	6.77194e-05	centrosomal protein 70kDa (CEP70), mRNA.
ENSG00000131096	PYY	2.72371	2.71251	0.595237	4.55702	5.18845e-06	6.81993e-05	peptide YY (PYY), mRNA.
ENSG00000110013	SIAE	206.203	1.40139	0.307564	4.55642	5.2032e-06	6.83392e-05	sialic acid acetylesterase (SIAE), transcript variant 1, mRNA.
ENSG00000205978	NYNRIN	909.944	2.46823	0.541726	4.55622	5.20814e-06	6.83502e-05	NYN domain and retroviral integrase containing (NYNRIN), mRNA.
ENSG00000160796	NBEAL2	12890.4	-1.36458	0.299653	-4.55388	5.26642e-06	6.90606e-05	neurobeachin-like 2 (NBEAL2), mRNA.
ENSG00000186310	NAP1L3	13.1173	-2.4012	0.527329	-4.55351	5.27586e-06	6.913e-05	nucleosome assembly protein 1-like 3 (NAP1L3), mRNA.
ENSG00000134072	CAMK1	22.2247	-2.22976	0.489841	-4.55202	5.31335e-06	6.95119e-05	calcium/calmodulin-dependent protein kinase I (CAMK1), mRNA.
ENSG00000154914	USP43	817.662	1.62408	0.356773	4.55215	5.30996e-06	6.95119e-05	ubiquitin specific peptidase 43 (USP43), transcript variant 1, mRNA.
ENSG00000128346	C22orf23	358.035	-0.89147	0.196008	-4.54812	5.4127e-06	7.07024e-05	chromosome 22 open reading frame 23 (C22orf23), transcript variant 1, mRNA.
ENSG00000189283	FHIT	2253.46	-1.63249	0.358938	-4.54812	5.41284e-06	7.07024e-05	fragile histidine triad (FHIT), transcript variant 1, mRNA.
ENSG00000133104	SPG20	539.383	-2.28055	0.501506	-4.5474	5.43125e-06	7.08872e-05	spastic paraplegia 20 (Troyer syndrome) (SPG20), transcript variant 4, mRNA.
ENSG00000164120	HPGD	299.6	2.85249	0.627306	4.54721	5.43619e-06	7.08961e-05	hydroxyprostaglandin dehydrogenase 15-(NAD) (HPGD), transcript variant 3, mRNA.
ENSG00000174059	CD34	3255.61	-2.51598	0.553419	-4.54624	5.46117e-06	7.11661e-05	CD34 molecule (CD34), transcript variant 1, mRNA.
ENSG00000165816	VWA2	191.209	-2.50057	0.550064	-4.54596	5.46866e-06	7.1208e-05	von Willebrand factor A domain containing 2 (VWA2), mRNA.
ENSG00000204304	PBX2	4223.13	-0.801098	0.176394	-4.54154	5.58456e-06	7.26603e-05	pre-B-cell leukemia homeobox 2 (PBX2), mRNA.
ENSG00000187049	TMEM216	131.071	1.11809	0.246274	4.54002	5.62484e-06	7.31274e-05	transmembrane protein 216 (TMEM216), transcript variant 3, mRNA.
ENSG00000111275	ALDH2	98.6159	-1.56863	0.345563	-4.53936	5.64266e-06	7.33017e-05	aldehyde dehydrogenase 2 family (mitochondrial) (ALDH2), nuclear gene encoding mitochondrial protein, transcript variant 1, mRNA.
ENSG00000162004	CCDC78	245.436	1.65047	0.363642	4.53871	5.66002e-06	7.347e-05	coiled-coil domain containing 78 (CCDC78), mRNA.
ENSG00000226397	C12orf77	31.0348	2.95105	0.650239	4.5384	5.66817e-06	7.35185e-05	chromosome 12 open reading frame 77 (C12orf77), mRNA.
ENSG00000078814	MYH7B	161.537	0.940399	0.207243	4.53767	5.68794e-06	7.37175e-05	myosin, heavy chain 7B, cardiac muscle, beta (MYH7B), mRNA.
ENSG00000123405	NFE2	994.626	-2.11684	0.466828	-4.53453	5.77331e-06	7.47657e-05	nuclear factor (erythroid-derived 2), 45kDa (NFE2), transcript variant 1, mRNA.
ENSG00000130762	ARHGEF16	27.647	-1.89063	0.417114	-4.53266	5.82466e-06	7.53263e-05	Rho guanine nucleotide exchange factor (GEF) 16 (ARHGEF16), mRNA.
ENSG00000174099	MSRB3	37.1469	-2.15857	0.476231	-4.53262	5.82564e-06	7.53263e-05	methionine sulfoxide reductase B3 (MSRB3), nuclear gene encoding mitochondrial protein, transcript variant 3, mRNA.
ENSG00000165568	AKR1E2	22.5539	-2.73311	0.603166	-4.53127	5.86312e-06	7.5752e-05	aldo-keto reductase family 1, member E2 (AKR1E2), transcript variant 2, mRNA.
ENSG00000141431	ASXL3	10.9382	-3.99314	0.8813	-4.53097	5.87148e-06	7.58013e-05	additional sex combs like 3 (Drosophila) (ASXL3), mRNA.
ENSG00000150045	KLRF1	198.275	-1.88297	0.41601	-4.52627	6.00333e-06	7.74435e-05	killer cell lectin-like receptor subfamily F, member 1 (KLRF1), mRNA.
ENSG00000115590	IL1R2	6.89072	-3.04876	0.673745	-4.52509	6.03697e-06	7.78171e-05	interleukin 1 receptor, type II (IL1R2), transcript variant 3, mRNA.
ENSG00000120708	TGFBI	104.572	-2.26124	0.49981	-4.5242	6.06239e-06	7.8024e-05	transforming growth factor, beta-induced, 68kDa (TGFBI), mRNA.
ENSG00000142089	IFITM3	2047.46	-1.73893	0.384354	-4.52429	6.05986e-06	7.8024e-05	interferon induced transmembrane protein 3 (IFITM3), transcript variant 1, mRNA.
ENSG00000183696	UPP1	310.481	-1.71218	0.378633	-4.52202	6.12527e-06	7.87724e-05	uridine phosphorylase 1 (UPP1), transcript variant 2, mRNA.
ENSG00000145979	TBC1D7	627.484	0.933647	0.20648	4.52172	6.13379e-06	7.8821e-05	TBC1 domain family, member 7 (TBC1D7), transcript variant 3, mRNA.
ENSG00000135372	NAT10	2363.47	0.777358	0.171952	4.52078	6.16133e-06	7.9114e-05	N-acetyltransferase 10 (GCN5-related) (NAT10), transcript variant 1, mRNA.
ENSG00000228672	PROB1	217.3	1.13385	0.250823	4.52052	6.16883e-06	7.91492e-05	proline-rich basic protein 1 (PROB1), mRNA.
ENSG00000120440	TTLL2	8.43798	-3.01101	0.666226	-4.51951	6.19832e-06	7.94053e-05	tubulin tyrosine ligase-like family, member 2 (TTLL2), mRNA.
ENSG00000170396	ZNF804A	5.614	-2.91518	0.645021	-4.51951	6.19831e-06	7.94053e-05	zinc finger protein 804A (ZNF804A), mRNA.
ENSG00000167291	TBC1D16	2572.18	-1.5554	0.344337	-4.51708	6.26994e-06	8.0261e-05	TBC1 domain family, member 16 (TBC1D16), transcript variant 3, mRNA.
ENSG00000186976	EFCAB6	3.25261	2.41409	0.534526	4.51633	6.29214e-06	8.04833e-05	EF-hand calcium binding domain 6 (EFCAB6), transcript variant 2, mRNA.
ENSG00000166228	PCBD1	127.356	1.91211	0.423434	4.51572	6.31021e-06	8.06525e-05	pterin-4 alpha-carbinolamine dehydratase/dimerization cofactor of hepatocyte nuclear factor 1 alpha (PCBD1), mRNA.
ENSG00000164535	DAGLB	8129.46	-1.27548	0.282492	-4.51509	6.32907e-06	8.08315e-05	diacylglycerol lipase, beta (DAGLB), transcript variant 2, mRNA.
ENSG00000205213	LGR4	121.335	-1.89938	0.420866	-4.51303	6.39067e-06	8.15557e-05	leucine-rich repeat containing G protein-coupled receptor 4 (LGR4), mRNA.
ENSG00000125166	GOT2	1412.96	0.937525	0.207793	4.51183	6.42722e-06	8.19594e-05	glutamic-oxaloacetic transaminase 2, mitochondrial (GOT2), nuclear gene encoding mitochondrial protein, mRNA.
ENSG00000145365	TIFA	2713.35	1.36357	0.302318	4.51037	6.47135e-06	8.2459e-05	TRAF-interacting protein with forkhead-associated domain (TIFA), mRNA.
ENSG00000180758	GPR157	71.416	-1.65561	0.367116	-4.50977	6.48965e-06	8.26289e-05	G protein-coupled receptor 157 (GPR157), mRNA.
ENSG00000171729	TMEM51	11.5766	-2.90768	0.64483	-4.50922	6.50658e-06	8.27812e-05	transmembrane protein 51 (TMEM51), transcript variant 3, mRNA.
ENSG00000104783	KCNN4	462.117	-1.52746	0.338904	-4.50705	6.57343e-06	8.35678e-05	potassium intermediate/small conductance calcium-activated channel, subfamily N, member 4 (KCNN4), mRNA.
ENSG00000157315	TMED6	332.786	-2.23313	0.495681	-4.50516	6.63219e-06	8.42506e-05	transmembrane emp24 protein transport domain containing 6 (TMED6), mRNA.
ENSG00000102098	SCML2	1961.58	-1.66325	0.369258	-4.50431	6.65882e-06	8.45243e-05	sex comb on midleg-like 2 (Drosophila) (SCML2), transcript variant 2, non-coding RNA.
ENSG00000141485	SLC13A5	8.09597	-2.21756	0.492717	-4.50068	6.77371e-06	8.59172e-05	solute carrier family 13 (sodium-dependent citrate transporter), member 5 (SLC13A5), transcript variant 1, mRNA.
ENSG00000128342	LIF	39.1492	-2.13678	0.474845	-4.49994	6.79722e-06	8.61498e-05	leukemia inhibitory factor (LIF), transcript variant 1, mRNA.
ENSG00000181915	ADO	706.595	0.679685	0.15112	4.49766	6.87041e-06	8.70112e-05	2-aminoethanethiol (cysteamine) dioxygenase (ADO), mRNA.
ENSG00000164123	C4orf45	11.7851	1.71449	0.381255	4.49695	6.89345e-06	8.72368e-05	chromosome 4 open reading frame 45 (C4orf45), mRNA.
ENSG00000089060	SLC8B1	999.14	-1.28163	0.285017	-4.4967	6.90176e-06	8.72756e-05	NA
ENSG00000119280	C1orf198	220.802	1.27598	0.283776	4.49643	6.91025e-06	8.72973e-05	chromosome 1 open reading frame 198 (C1orf198), transcript variant 3, mRNA.
ENSG00000143157	POGK	1090.73	0.816879	0.181677	4.49632	6.91396e-06	8.72973e-05	pogo transposable element with KRAB domain (POGK), mRNA.
ENSG00000213231	TCL1B	165.075	-2.87755	0.640354	-4.49368	7.00019e-06	8.83191e-05	T-cell leukemia/lymphoma 1B (TCL1B), transcript variant 1, mRNA.
ENSG00000143554	SLC27A3	2427.52	-1.53351	0.341465	-4.49096	7.0903e-06	8.93883e-05	solute carrier family 27 (fatty acid transporter), member 3 (SLC27A3), mRNA.
ENSG00000129422	MTUS1	321.009	-2.8286	0.629879	-4.49071	7.09859e-06	8.9425e-05	microtubule associated tumor suppressor 1 (MTUS1), nuclear gene encoding mitochondrial protein, transcript variant 5, mRNA.
ENSG00000170604	IRF2BP1	961.121	0.838804	0.186831	4.48964	7.13429e-06	8.98068e-05	interferon regulatory factor 2 binding protein 1 (IRF2BP1), mRNA.
ENSG00000065485	PDIA5	173.063	-1.65801	0.369333	-4.4892	7.14914e-06	8.99258e-05	protein disulfide isomerase family A, member 5 (PDIA5), transcript variant 1, mRNA.
ENSG00000167996	FTH1	6688.78	-1.50415	0.335076	-4.48898	7.15657e-06	8.99514e-05	ferritin, heavy polypeptide 1 (FTH1), mRNA.
ENSG00000178965	C1orf173	7.25769	-3.02497	0.674042	-4.48781	7.19601e-06	9.03788e-05	chromosome 1 open reading frame 173 (C1orf173), mRNA.
ENSG00000000003	TSPAN6	8.62527	-2.52277	0.562245	-4.48697	7.22445e-06	9.05994e-05	tetraspanin 6 (TSPAN6), mRNA.
ENSG00000160818	GPATCH4	495.835	0.989748	0.220582	4.48699	7.2237e-06	9.05994e-05	G patch domain containing 4 (GPATCH4), transcript variant 1, mRNA.
ENSG00000104894	CD37	6113.73	-1.44283	0.321594	-4.48649	7.24052e-06	9.07254e-05	CD37 molecule (CD37), transcript variant 1, mRNA.
ENSG00000122643	NT5C3A	1280.49	-0.834848	0.186086	-4.48635	7.24539e-06	9.07254e-05	5'-nucleotidase, cytosolic IIIA (NT5C3A), transcript variant 4, mRNA.
ENSG00000212743	DKFZP667F0711	46.7514	-1.63383	0.364223	-4.48579	7.26443e-06	9.08954e-05	NA
ENSG00000109321	AREG	6.13541	-3.1628	0.705364	-4.48393	7.32819e-06	9.16244e-05	amphiregulin (AREG), mRNA.
ENSG00000159314	ARHGAP27	6010.33	-1.05765	0.236022	-4.48118	7.42329e-06	9.27438e-05	Rho GTPase activating protein 27 (ARHGAP27), transcript variant 1, mRNA.
ENSG00000116668	SWT1	421.417	-0.838707	0.187218	-4.47984	7.46976e-06	9.3217e-05	SWT1 RNA endoribonuclease homolog (S. cerevisiae) (SWT1), transcript variant 2, mRNA.
ENSG00000148798	INA	17.7191	2.84109	0.634205	4.47977	7.47236e-06	9.3217e-05	internexin neuronal intermediate filament protein, alpha (INA), mRNA.
ENSG00000149054	ZNF215	4.69721	-3.05085	0.681176	-4.47879	7.5067e-06	9.35753e-05	zinc finger protein 215 (ZNF215), mRNA.
ENSG00000006116	CACNG3	4.01457	3.37452	0.75366	4.47751	7.55201e-06	9.40697e-05	calcium channel, voltage-dependent, gamma subunit 3 (CACNG3), mRNA.
ENSG00000182985	CADM1	18.5528	-2.69759	0.602909	-4.47429	7.66648e-06	9.54242e-05	cell adhesion molecule 1 (CADM1), transcript variant 1, mRNA.
ENSG00000008277	ADAM22	84.6662	1.45838	0.325964	4.47404	7.6756e-06	9.54664e-05	ADAM metallopeptidase domain 22 (ADAM22), transcript variant 5, mRNA.
ENSG00000132792	CTNNBL1	2034.29	1.04336	0.23344	4.46952	7.83965e-06	9.7434e-05	catenin, beta like 1 (CTNNBL1), mRNA.
ENSG00000167771	RCOR2	65.8132	2.14621	0.480217	4.46924	7.84966e-06	9.74857e-05	REST corepressor 2 (RCOR2), mRNA.
ENSG00000164161	HHIP	222.989	-2.70759	0.605875	-4.46889	7.8627e-06	9.75748e-05	hedgehog interacting protein (HHIP), mRNA.
ENSG00000161526	SAP30BP	4254.29	-0.814286	0.182234	-4.46835	7.88244e-06	9.7747e-05	SAP30 binding protein (SAP30BP), mRNA.
ENSG00000074657	ZNF532	58.2799	-2.02429	0.453107	-4.46757	7.91129e-06	9.80317e-05	zinc finger protein 532 (ZNF532), mRNA.
ENSG00000079150	FKBP7	56.3038	1.29869	0.290812	4.46573	7.9798e-06	9.88071e-05	FK506 binding protein 7 (FKBP7), transcript variant 2, mRNA.
ENSG00000087128	TMPRSS11E	4.39297	-3.92143	0.87842	-4.46419	8.03734e-06	9.93719e-05	transmembrane protease, serine 11E (TMPRSS11E), mRNA.
ENSG00000099998	GGT5	225.237	-2.65509	0.594751	-4.46419	8.03705e-06	9.93719e-05	gamma-glutamyltransferase 5 (GGT5), transcript variant 1, mRNA.
ENSG00000174718	KIAA1551	3344.83	-1.08327	0.242777	-4.46199	8.12011e-06	0.000100321	KIAA1551 (KIAA1551), mRNA.
ENSG00000059378	PARP12	2289.01	-0.95798	0.214724	-4.46145	8.1408e-06	0.000100502	poly (ADP-ribose) polymerase family, member 12 (PARP12), mRNA.
ENSG00000237693	IRGM	193.402	-1.7156	0.384565	-4.46113	8.15292e-06	0.000100577	immunity-related GTPase family, M (IRGM), mRNA.
ENSG00000184304	PRKD1	31.8287	-3.88184	0.870377	-4.45996	8.19765e-06	0.000101054	protein kinase D1 (PRKD1), mRNA.
ENSG00000125755	SYMPK	4255.19	0.387863	0.0869972	4.45834	8.25978e-06	0.000101744	symplekin (SYMPK), mRNA.
ENSG00000108691	CCL2	6.60726	-3.42947	0.769584	-4.45626	8.34014e-06	0.000102658	chemokine (C-C motif) ligand 2 (CCL2), mRNA.
ENSG00000183337	BCOR	3511.53	1.04127	0.233675	4.45604	8.34858e-06	0.000102686	BCL6 corepressor (BCOR), transcript variant 1, mRNA.
ENSG00000163625	WDFY3	1475.34	-2.44529	0.548829	-4.45546	8.37122e-06	0.000102889	WD repeat and FYVE domain containing 3 (WDFY3), mRNA.
ENSG00000163814	CDCP1	14.0232	-2.2211	0.498957	-4.4515	8.52734e-06	0.00010473	CUB domain containing protein 1 (CDCP1), transcript variant 1, mRNA.
ENSG00000132357	CARD6	78.9515	-1.65915	0.372732	-4.45133	8.53392e-06	0.000104734	caspase recruitment domain family, member 6 (CARD6), mRNA.
ENSG00000103043	VAC14	994.055	0.473337	0.106374	4.44976	8.59668e-06	0.000105271	Vac14 homolog (S. cerevisiae) (VAC14), mRNA.
ENSG00000105974	CAV1	32.6584	-2.91898	0.655967	-4.44988	8.59188e-06	0.000105271	caveolin 1, caveolae protein, 22kDa (CAV1), transcript variant 4, mRNA.
ENSG00000144161	ZC3H8	615.087	0.719213	0.16162	4.45004	8.58553e-06	0.000105271	zinc finger CCCH-type containing 8 (ZC3H8), mRNA.
ENSG00000172260	NEGR1	924.322	-2.62135	0.589437	-4.44721	8.69936e-06	0.00010645	neuronal growth regulator 1 (NEGR1), mRNA.
ENSG00000169862	CTNND2	7.5739	-3.61864	0.81378	-4.4467	8.71993e-06	0.000106624	catenin (cadherin-associated protein), delta 2 (CTNND2), mRNA.
ENSG00000165097	KDM1B	2310.8	0.920627	0.207087	4.44561	8.76426e-06	0.000107057	lysine (K)-specific demethylase 1B (KDM1B), mRNA.
ENSG00000196581	AJAP1	263.425	-4.06307	0.913971	-4.44551	8.76818e-06	0.000107057	adherens junctions associated protein 1 (AJAP1), transcript variant 2, mRNA.
ENSG00000136732	GYPC	6311.37	-1.66061	0.37363	-4.44454	8.80809e-06	0.000107465	glycophorin C (Gerbich blood group) (GYPC), transcript variant 3, mRNA.
ENSG00000233493	TMEM238	41.3298	1.21997	0.274534	4.44379	8.83896e-06	0.000107763	transmembrane protein 238 (TMEM238), mRNA.
ENSG00000158669	AGPAT6	3172.5	-0.770201	0.173431	-4.44096	8.95566e-06	0.000109106	1-acylglycerol-3-phosphate O-acyltransferase 6 (AGPAT6), mRNA.
ENSG00000162631	NTNG1	161.387	-2.64721	0.596257	-4.43972	9.0078e-06	0.000109661	netrin G1 (NTNG1), transcript variant 3, mRNA.
ENSG00000080546	SESN1	1915.37	-1.61419	0.363682	-4.43846	9.06038e-06	0.00011022	sestrin 1 (SESN1), transcript variant 3, mRNA.
ENSG00000088305	DNMT3B	572.15	1.32088	0.297617	4.43817	9.07281e-06	0.000110291	DNA (cytosine-5-)-methyltransferase 3 beta (DNMT3B), transcript variant 7, mRNA.
ENSG00000136051	KIAA1033	9257.51	-0.97432	0.219582	-4.43717	9.11506e-06	0.000110643	KIAA1033 (KIAA1033), mRNA.
ENSG00000158008	EXTL1	3.33472	2.65625	0.598632	4.43721	9.11332e-06	0.000110643	exostosin-like glycosyltransferase 1 (EXTL1), mRNA.
ENSG00000152669	CCNO	12.8521	2.86005	0.644633	4.43672	9.13416e-06	0.000110794	cyclin O (CCNO), mRNA.
ENSG00000145850	TIMD4	14.5507	-2.70942	0.610935	-4.43487	9.21296e-06	0.000111669	T-cell immunoglobulin and mucin domain containing 4 (TIMD4), transcript variant 2, mRNA.
ENSG00000057704	TMCC3	65.6681	-2.02524	0.456748	-4.43404	9.24839e-06	0.000112016	transmembrane and coiled-coil domain family 3 (TMCC3), mRNA.
ENSG00000128284	APOL3	1854.88	-1.13222	0.255385	-4.43339	9.27648e-06	0.000112275	apolipoprotein L, 3 (APOL3), transcript variant alpha/b, non-coding RNA.
ENSG00000170545	SMAGP	528.225	-1.61548	0.364428	-4.43292	9.29639e-06	0.000112434	small cell adhesion glycoprotein (SMAGP), transcript variant 2, mRNA.
ENSG00000159423	ALDH4A1	225.932	1.11171	0.250863	4.43153	9.35683e-06	0.000113083	aldehyde dehydrogenase 4 family, member A1 (ALDH4A1), transcript variant 3, mRNA.
ENSG00000188828	GLRA4	2.18123	2.27756	0.514056	4.43057	9.39845e-06	0.000113504	glycine receptor, alpha 4 (GLRA4), transcript variant 1, mRNA.
ENSG00000105072	C19orf44	125.094	0.808304	0.182458	4.43007	9.42012e-06	0.000113683	chromosome 19 open reading frame 44 (C19orf44), mRNA.
ENSG00000129534	MIS18BP1	7656.68	-0.956482	0.215953	-4.42912	9.46175e-06	0.000114103	MIS18 binding protein 1 (MIS18BP1), mRNA.
ENSG00000161944	ASGR2	16.2537	-2.54868	0.575487	-4.42874	9.47864e-06	0.000114224	asialoglycoprotein receptor 2 (ASGR2), transcript variant 3, mRNA.
ENSG00000042832	TG	60.8049	-1.65712	0.374221	-4.42818	9.5033e-06	0.000114438	thyroglobulin (TG), mRNA.
ENSG00000267206	LCN6	563.963	-2.2703	0.512722	-4.42794	9.51382e-06	0.000114482	lipocalin 6 (LCN6), mRNA.
ENSG00000070061	IKBKAP	1691.34	0.568715	0.128524	4.42497	9.6454e-06	0.000115982	inhibitor of kappa light polypeptide gene enhancer in B-cells, kinase complex-associated protein (IKBKAP), mRNA.
ENSG00000176956	LY6H	74.6721	-3.53897	0.799856	-4.4245	9.66651e-06	0.000116152	lymphocyte antigen 6 complex, locus H (LY6H), transcript variant 1, mRNA.
ENSG00000158156	XKR8	307.096	-1.24767	0.282007	-4.42424	9.67824e-06	0.000116209	XK, Kell blood group complex subunit-related family, member 8 (XKR8), mRNA.
ENSG00000124882	EREG	98.9027	-2.11187	0.47736	-4.42406	9.68646e-06	0.000116224	epiregulin (EREG), mRNA.
ENSG00000175471	MCTP1	432.434	-1.64422	0.371798	-4.42234	9.76377e-06	0.000117067	multiple C2 domains, transmembrane 1 (MCTP1), transcript variant S, mRNA.
ENSG00000095627	TDRD1	2.80366	-3.4843	0.78802	-4.42159	9.79763e-06	0.000117388	tudor domain containing 1 (TDRD1), mRNA.
ENSG00000168243	GNG4	12.1002	-2.3575	0.533324	-4.4204	9.85197e-06	0.000117955	guanine nucleotide binding protein (G protein), gamma 4 (GNG4), transcript variant 1, mRNA.
ENSG00000135502	SLC26A10	42.8371	2.7041	0.611854	4.41951	9.89229e-06	0.000118352	solute carrier family 26, member 10 (SLC26A10), mRNA.
ENSG00000204428	LY6G5C	204.768	-1.50474	0.340501	-4.41918	9.9075e-06	0.000118364	lymphocyte antigen 6 complex, locus G5C (LY6G5C), mRNA.
ENSG00000221955	SLC12A8	14.2842	-1.5569	0.352297	-4.41929	9.90276e-06	0.000118364	solute carrier family 12 (potassium/chloride transporters), member 8 (SLC12A8), transcript variant 2, mRNA.
ENSG00000079308	TNS1	3302.56	-1.8729	0.424399	-4.41307	1.01917e-05	0.000121672	tensin 1 (TNS1), mRNA.
ENSG00000168135	KCNJ4	3.05353	3.52478	0.798834	4.41241	1.02226e-05	0.000121954	potassium inwardly-rectifying channel, subfamily J, member 4 (KCNJ4), transcript variant 2, mRNA.
ENSG00000171388	APLN	9.00868	1.86602	0.422999	4.4114	1.02704e-05	0.000122436	apelin (APLN), mRNA.
ENSG00000140848	CPNE2	3418.44	-1.33469	0.302609	-4.41063	1.03071e-05	0.000122785	copine II (CPNE2), mRNA.
ENSG00000047644	WWC3	2863.73	1.80566	0.409634	4.40798	1.04338e-05	0.000124206	WWC family member 3 (WWC3), mRNA.
ENSG00000170113	NIPA1	677.713	1.40118	0.317891	4.40774	1.04457e-05	0.000124259	non imprinted in Prader-Willi/Angelman syndrome 1 (NIPA1), transcript variant 1, mRNA.
ENSG00000162676	GFI1	1602.78	1.3181	0.29906	4.4075	1.04572e-05	0.000124307	growth factor independent 1 transcription repressor (GFI1), transcript variant 2, mRNA.
ENSG00000138028	CGREF1	14.2218	2.23129	0.506428	4.40594	1.05324e-05	0.000125015	cell growth regulator with EF-hand domain 1 (CGREF1), transcript variant 2, mRNA.
ENSG00000143479	DYRK3	2223.38	1.52599	0.346341	4.40604	1.0528e-05	0.000125015	dual-specificity tyrosine-(Y)-phosphorylation regulated kinase 3 (DYRK3), transcript variant 2, mRNA.
ENSG00000182534	MXRA7	2687.41	-1.68529	0.382517	-4.4058	1.05393e-05	0.000125015	matrix-remodelling associated 7 (MXRA7), transcript variant 1, mRNA.
ENSG00000184117	NIPSNAP1	988.105	1.06084	0.24086	4.40438	1.06088e-05	0.00012575	nipsnap homolog 1 (C. elegans) (NIPSNAP1), transcript variant 2, mRNA.
ENSG00000164733	CTSB	4521.89	-1.12041	0.254567	-4.40124	1.07635e-05	0.000127493	cathepsin B (CTSB), transcript variant 1, mRNA.
ENSG00000187796	CARD9	217.506	1.60099	0.363891	4.39964	1.08431e-05	0.000128344	caspase recruitment domain family, member 9 (CARD9), transcript variant 1, mRNA.
ENSG00000122557	HERPUD2	2251.89	-0.686393	0.15602	-4.39941	1.08547e-05	0.00012839	HERPUD family member 2 (HERPUD2), mRNA.
ENSG00000089876	DHX32	161.317	1.46523	0.333112	4.39861	1.08944e-05	0.000128678	DEAH (Asp-Glu-Ala-His) box polypeptide 32 (DHX32), mRNA.
ENSG00000161609	CCDC155	64.3359	-2.81825	0.640704	-4.39867	1.08914e-05	0.000128678	coiled-coil domain containing 155 (CCDC155), mRNA.
ENSG00000181631	P2RY13	46.335	-2.55599	0.581148	-4.39818	1.09162e-05	0.000128843	purinergic receptor P2Y, G-protein coupled, 13 (P2RY13), mRNA.
ENSG00000131725	WDR44	846.565	-0.969686	0.220546	-4.39675	1.09883e-05	0.000129603	WD repeat domain 44 (WDR44), transcript variant 1, mRNA.
ENSG00000136999	NOV	145.112	-3.62446	0.824935	-4.39363	1.11471e-05	0.000131383	nephroblastoma overexpressed (NOV), mRNA.
ENSG00000090238	YPEL3	5096.96	-1.04176	0.237244	-4.39107	1.12793e-05	0.000132847	yippee-like 3 (Drosophila) (YPEL3), transcript variant 1, mRNA.
ENSG00000167419	LPO	45.3198	-2.61535	0.595634	-4.39087	1.12898e-05	0.000132877	lactoperoxidase (LPO), transcript variant 1, mRNA.
ENSG00000179163	FUCA1	774.124	-1.34391	0.306105	-4.39035	1.1317e-05	0.000133102	fucosidase, alpha-L- 1, tissue (FUCA1), mRNA.
ENSG00000167106	FAM102A	1914.16	-1.69864	0.386966	-4.38964	1.13537e-05	0.00013344	family with sequence similarity 102, member A (FAM102A), transcript variant 2, mRNA.
ENSG00000148488	ST8SIA6	28.8105	2.37746	0.541681	4.38904	1.13854e-05	0.000133718	ST8 alpha-N-acetyl-neuraminide alpha-2,8-sialyltransferase 6 (ST8SIA6), mRNA.
ENSG00000174032	SLC25A30	1484.9	-1.48	0.33725	-4.38844	1.14164e-05	0.000133988	solute carrier family 25, member 30 (SLC25A30), nuclear gene encoding mitochondrial protein, mRNA.
ENSG00000154153	FAM134B	1189.25	-1.61121	0.367198	-4.38786	1.14469e-05	0.000134157	family with sequence similarity 134, member B (FAM134B), transcript variant 2, mRNA.
ENSG00000214788	OOSP1	5.40639	2.94877	0.672028	4.38787	1.14468e-05	0.000134157	NA
ENSG00000076351	SLC46A1	40.4671	1.53788	0.350556	4.38698	1.14934e-05	0.000134536	solute carrier family 46 (folate transporter), member 1 (SLC46A1), transcript variant 1, mRNA.
ENSG00000138767	CNOT6L	8023.98	-1.19762	0.272996	-4.38694	1.14954e-05	0.000134536	CCR4-NOT transcription complex, subunit 6-like (CNOT6L), mRNA.
ENSG00000136848	DAB2IP	240.466	-2.22681	0.507676	-4.38629	1.15303e-05	0.000134688	DAB2 interacting protein (DAB2IP), transcript variant 1, mRNA.
ENSG00000146674	IGFBP3	10.7578	-2.92793	0.667526	-4.38624	1.15327e-05	0.000134688	insulin-like growth factor binding protein 3 (IGFBP3), transcript variant 2, mRNA.
ENSG00000170153	RNF150	10.1371	-2.87253	0.654861	-4.38647	1.15203e-05	0.000134688	ring finger protein 150 (RNF150), mRNA.
ENSG00000127249	ATP13A4	32.0443	1.45334	0.331824	4.37987	1.18751e-05	0.00013859	ATPase type 13A4 (ATP13A4), mRNA.
ENSG00000025708	TYMP	283.067	-1.99454	0.455572	-4.3781	1.1972e-05	0.000139525	thymidine phosphorylase (TYMP), nuclear gene encoding mitochondrial protein, transcript variant 5, mRNA.
ENSG00000089692	LAG3	91.5278	-2.06367	0.471357	-4.37814	1.19694e-05	0.000139525	lymphocyte-activation gene 3 (LAG3), mRNA.
ENSG00000085733	CTTN	99.0717	-1.92586	0.44012	-4.37576	1.21011e-05	0.000140931	cortactin (CTTN), transcript variant 2, mRNA.
ENSG00000128564	VGF	50.7506	2.42908	0.555324	4.37417	1.21898e-05	0.000141865	VGF nerve growth factor inducible (VGF), mRNA.
ENSG00000116016	EPAS1	1315.79	2.24688	0.513688	4.37401	1.21984e-05	0.000141866	endothelial PAS domain protein 1 (EPAS1), mRNA.
ENSG00000123560	PLP1	3.85891	1.77478	0.405772	4.37384	1.22078e-05	0.000141876	proteolipid protein 1 (PLP1), transcript variant 3, mRNA.
ENSG00000106128	GHRHR	14.6235	-3.58549	0.819846	-4.37337	1.22345e-05	0.000142087	growth hormone releasing hormone receptor (GHRHR), mRNA.
ENSG00000173193	PARP14	10105.7	-1.21007	0.276708	-4.37308	1.22505e-05	0.000142174	poly (ADP-ribose) polymerase family, member 14 (PARP14), mRNA.
ENSG00000123297	TSFM	224.486	0.875483	0.200213	4.37275	1.22688e-05	0.000142288	Ts translation elongation factor, mitochondrial (TSFM), nuclear gene encoding mitochondrial protein, transcript variant 1, mRNA.
ENSG00000198919	DZIP3	390.121	0.912641	0.208749	4.37194	1.23146e-05	0.000142719	DAZ interacting zinc finger protein 3 (DZIP3), mRNA.
ENSG00000239900	ADSL	1821.98	0.717037	0.164034	4.37128	1.2352e-05	0.000143053	adenylosuccinate lyase (ADSL), transcript variant 1, mRNA.
ENSG00000267041	ZNF850	432.325	0.997532	0.228314	4.36913	1.24744e-05	0.00014437	zinc finger protein 850 (ZNF850), transcript variant 1, mRNA.
ENSG00000003249	DBNDD1	63.5776	-2.36717	0.541905	-4.36825	1.25248e-05	0.000144852	dysbindin (dystrobrevin binding protein 1) domain containing 1 (DBNDD1), transcript variant 2, mRNA.
ENSG00000197385	ZNF860	12.0034	-2.43897	0.558382	-4.36792	1.25433e-05	0.000144966	zinc finger protein 860 (ZNF860), mRNA.
ENSG00000115738	ID2	5140.08	-1.81512	0.415637	-4.36708	1.25917e-05	0.000145425	inhibitor of DNA binding 2, dominant negative helix-loop-helix protein (ID2), mRNA.
ENSG00000131381	ZFYVE20	1208.38	-0.709446	0.162461	-4.36687	1.26041e-05	0.000145467	zinc finger, FYVE domain containing 20 (ZFYVE20), mRNA.
ENSG00000081041	CXCL2	16.2947	-2.54331	0.582465	-4.36646	1.26277e-05	0.000145639	chemokine (C-X-C motif) ligand 2 (CXCL2), mRNA.
ENSG00000138696	BMPR1B	139.395	-3.99378	0.914741	-4.36602	1.2653e-05	0.000145829	bone morphogenetic protein receptor, type IB (BMPR1B), transcript variant 2, mRNA.
ENSG00000159239	C2orf81	39.2229	1.31184	0.300503	4.36549	1.2684e-05	0.000146085	chromosome 2 open reading frame 81 (C2orf81), mRNA.
ENSG00000035664	DAPK2	126.783	-2.34198	0.536499	-4.3653	1.26949e-05	0.00014611	death-associated protein kinase 2 (DAPK2), mRNA.
ENSG00000162377	COA7	185.503	0.993622	0.227729	4.36319	1.28182e-05	0.000147426	NA
ENSG00000009780	FAM76A	605.049	-0.751628	0.172335	-4.36145	1.29206e-05	0.0001484	family with sequence similarity 76, member A (FAM76A), transcript variant 3, mRNA.
ENSG00000105613	MAST1	30.0794	1.80986	0.414957	4.36157	1.29133e-05	0.0001484	microtubule associated serine/threonine kinase 1 (MAST1), mRNA.
ENSG00000189091	SF3B3	3574.29	0.59833	0.137212	4.36062	1.29696e-05	0.00014886	splicing factor 3b, subunit 3, 130kDa (SF3B3), mRNA.
ENSG00000105726	ATP13A1	3276.33	0.532581	0.122156	4.35983	1.30166e-05	0.000149296	ATPase type 13A1 (ATP13A1), mRNA.
ENSG00000163001	CCDC104	493.532	0.775226	0.177832	4.35931	1.30475e-05	0.000149548	coiled-coil domain containing 104 (CCDC104), mRNA.
ENSG00000168542	COL3A1	7.97608	-3.30038	0.757161	-4.35888	1.30727e-05	0.000149734	collagen, type III, alpha 1 (COL3A1), mRNA.
ENSG00000162065	TBC1D24	449.885	1.2947	0.297157	4.35696	1.31878e-05	0.000150949	TBC1 domain family, member 24 (TBC1D24), transcript variant 1, mRNA.
ENSG00000214189	ZNF788	20.1745	1.17529	0.270081	4.35162	1.35138e-05	0.000154573	zinc finger family member 788 (ZNF788), non-coding RNA.
ENSG00000026751	SLAMF7	168.668	-1.9277	0.443058	-4.3509	1.35581e-05	0.000154973	SLAM family member 7 (SLAMF7), mRNA.
ENSG00000165300	SLITRK5	14.8802	-3.71432	0.853762	-4.35053	1.35812e-05	0.000155116	SLIT and NTRK-like family, member 5 (SLITRK5), mRNA.
ENSG00000166710	B2M	81986.5	-0.825236	0.189692	-4.3504	1.35892e-05	0.000155116	beta-2-microglobulin (B2M), mRNA.
ENSG00000120279	MYCT1	12.4657	-2.44277	0.561565	-4.34993	1.36182e-05	0.000155128	myc target 1 (MYCT1), mRNA.
ENSG00000157259	GATAD1	808.359	0.748414	0.172048	4.35003	1.36118e-05	0.000155128	GATA zinc finger domain containing 1 (GATAD1), transcript variant 2, non-coding RNA.
ENSG00000169239	CA5B	1227.89	-1.24156	0.285415	-4.35001	1.36131e-05	0.000155128	carbonic anhydrase VB, mitochondrial (CA5B), nuclear gene encoding mitochondrial protein, mRNA.
ENSG00000137509	PRCP	631.112	1.1987	0.275592	4.34955	1.36415e-05	0.000155287	prolylcarboxypeptidase (angiotensinase C) (PRCP), transcript variant 2, mRNA.
ENSG00000140320	BAHD1	833.103	0.679842	0.156351	4.34818	1.3727e-05	0.000156154	bromo adjacent homology domain containing 1 (BAHD1), mRNA.
ENSG00000168661	ZNF30	67.3285	1.27968	0.29432	4.34792	1.37436e-05	0.000156236	zinc finger protein 30 (ZNF30), transcript variant 4, non-coding RNA.
ENSG00000073712	FERMT2	383.993	-2.32033	0.533741	-4.3473	1.37826e-05	0.000156573	fermitin family member 2 (FERMT2), transcript variant 1, mRNA.
ENSG00000066044	ELAVL1	2242.74	0.722762	0.166392	4.34374	1.40075e-05	0.000159019	ELAV (embryonic lethal, abnormal vision, Drosophila)-like 1 (Hu antigen R) (ELAVL1), mRNA.
ENSG00000198019	FCGR1B	2.6697	-3.7278	0.858649	-4.34147	1.41535e-05	0.000160567	Fc fragment of IgG, high affinity Ib, receptor (CD64) (FCGR1B), transcript variant 4, non-coding RNA.
ENSG00000131849	ZNF132	40.8636	1.37105	0.315857	4.34072	1.42017e-05	0.000161004	zinc finger protein 132 (ZNF132), mRNA.
ENSG00000090376	IRAK3	2458.05	-2.02901	0.467459	-4.34051	1.42153e-05	0.000161048	interleukin-1 receptor-associated kinase 3 (IRAK3), transcript variant 2, mRNA.
ENSG00000160310	PRMT2	2608.59	-0.968105	0.223155	-4.33825	1.43619e-05	0.000162599	protein arginine methyltransferase 2 (PRMT2), transcript variant 4, mRNA.
ENSG00000124571	XPO5	1521.59	0.53434	0.123189	4.33757	1.44069e-05	0.000162998	exportin 5 (XPO5), mRNA.
ENSG00000196187	TMEM63A	2776.18	-0.835288	0.192592	-4.33708	1.44391e-05	0.00016324	transmembrane protein 63A (TMEM63A), mRNA.
ENSG00000196460	RFX8	63.5	-2.74273	0.632412	-4.33694	1.44479e-05	0.00016324	RFX family member 8, lacking RFX DNA binding domain (RFX8), mRNA.
ENSG00000102038	SMARCA1	6.71935	-2.53659	0.584932	-4.33657	1.44726e-05	0.000163408	SWI/SNF related, matrix associated, actin dependent regulator of chromatin, subfamily a, member 1 (SMARCA1), transcript variant 1, mRNA.
ENSG00000130299	GTPBP3	688.321	0.68667	0.158403	4.33495	1.45795e-05	0.000164504	GTP binding protein 3 (mitochondrial) (GTPBP3), transcript variant VII, mRNA.
ENSG00000149428	HYOU1	2239.5	0.987601	0.227979	4.33199	1.47771e-05	0.00016662	hypoxia up-regulated 1 (HYOU1), transcript variant 2, mRNA.
ENSG00000100003	SEC14L2	289.151	-1.91774	0.442873	-4.33022	1.48961e-05	0.000167848	SEC14-like 2 (S. cerevisiae) (SEC14L2), transcript variant 2, mRNA.
ENSG00000140374	ETFA	1531.31	0.964041	0.222709	4.32871	1.49984e-05	0.000168887	electron-transfer-flavoprotein, alpha polypeptide (ETFA), nuclear gene encoding mitochondrial protein, transcript variant 1, mRNA.
ENSG00000116771	AGMAT	26.2587	1.49845	0.346194	4.32836	1.50226e-05	0.000169022	agmatine ureohydrolase (agmatinase) (AGMAT), mRNA.
ENSG00000131686	CA6	14.7417	-2.25331	0.520606	-4.32824	1.50307e-05	0.000169022	carbonic anhydrase VI (CA6), transcript variant 2, mRNA.
ENSG00000196639	HRH1	12.6239	-3.2114	0.742151	-4.32715	1.51048e-05	0.000169741	histamine receptor H1 (HRH1), transcript variant 1, mRNA.
ENSG00000196533	C1orf186	39.7661	2.49837	0.577403	4.32691	1.51217e-05	0.000169816	chromosome 1 open reading frame 186 (C1orf186), mRNA.
ENSG00000137965	IFI44	2158.97	-2.13892	0.494587	-4.32466	1.52769e-05	0.000171443	interferon-induced protein 44 (IFI44), mRNA.
ENSG00000006534	ALDH3B1	682.837	-1.88554	0.436045	-4.32419	1.5309e-05	0.000171572	aldehyde dehydrogenase 3 family, member B1 (ALDH3B1), transcript variant 2, mRNA.
ENSG00000159164	SV2A	1920.6	1.4937	0.345426	4.32424	1.53061e-05	0.000171572	synaptic vesicle glycoprotein 2A (SV2A), mRNA.
ENSG00000240720	LRRD1	10.485	1.18503	0.274123	4.32296	1.53947e-05	0.000172416	leucine-rich repeats and death domain containing 1 (LRRD1), mRNA.
ENSG00000164830	OXR1	1184.63	-1.15206	0.266556	-4.32201	1.54613e-05	0.000173046	oxidation resistance 1 (OXR1), transcript variant 4, mRNA.
ENSG00000125898	FAM110A	284.76	-1.50255	0.347832	-4.31974	1.56212e-05	0.000174718	family with sequence similarity 110, member A (FAM110A), transcript variant 3, mRNA.
ENSG00000132294	EFR3A	4251.2	-1.31088	0.303495	-4.31927	1.56543e-05	0.000174971	EFR3 homolog A (S. cerevisiae) (EFR3A), mRNA.
ENSG00000183044	ABAT	398.426	0.708743	0.164125	4.3183	1.57232e-05	0.000175624	NPD009 mRNA, complete cds.
ENSG00000168488	ATXN2L	10750.6	0.659617	0.152775	4.31756	1.57761e-05	0.000176096	ataxin 2-like (ATXN2L), transcript variant E, mRNA.
ENSG00000105514	RAB3D	124.605	-1.67461	0.387929	-4.31681	1.58304e-05	0.000176584	RAB3D, member RAS oncogene family (RAB3D), mRNA.
ENSG00000109084	TMEM97	275.51	1.15417	0.267411	4.31611	1.58802e-05	0.000177021	transmembrane protein 97 (TMEM97), mRNA.
ENSG00000253368	TRNP1	38.2175	-2.88169	0.667832	-4.31499	1.59611e-05	0.000177804	TMF1-regulated nuclear protein 1 (TRNP1), mRNA.
ENSG00000188001	TPRG1	7.32138	-2.20706	0.511853	-4.3119	1.61858e-05	0.000180186	tumor protein p63 regulated 1 (TPRG1), mRNA.
ENSG00000128335	APOL2	670.176	-0.836104	0.193921	-4.31156	1.62105e-05	0.00018034	apolipoprotein L, 2 (APOL2), transcript variant alpha, mRNA.
ENSG00000155926	SLA	650.229	-1.65567	0.384149	-4.30996	1.63281e-05	0.000181527	Src-like-adaptor (SLA), transcript variant 3, mRNA.
ENSG00000104915	STX10	1369.8	-0.633779	0.147061	-4.30963	1.63529e-05	0.00018157	syntaxin 10 (STX10), transcript variant 1, mRNA.
ENSG00000136193	SCRN1	155.621	-1.93487	0.448965	-4.30962	1.63537e-05	0.00018157	secernin 1 (SCRN1), transcript variant 4, mRNA.
ENSG00000180611	MB21D2	5.64274	-2.74939	0.638251	-4.30769	1.64965e-05	0.000183033	Mab-21 domain containing 2 (MB21D2), mRNA.
ENSG00000182247	UBE2E2	398.437	-1.3406	0.311333	-4.306	1.66236e-05	0.000184321	ubiquitin-conjugating enzyme E2E 2 (UBE2E2), mRNA.
ENSG00000204377	C1orf134	33.2529	1.11915	0.259927	4.30562	1.6652e-05	0.000184513	NA
ENSG00000103653	CSK	4916.13	-0.842063	0.195597	-4.30509	1.66915e-05	0.000184827	c-src tyrosine kinase (CSK), transcript variant 1, mRNA.
ENSG00000163069	SGCB	190.371	-2.44407	0.567931	-4.30347	1.68145e-05	0.000186066	sarcoglycan, beta (43kDa dystrophin-associated glycoprotein) (SGCB), mRNA.
ENSG00000125868	DSTN	1060.3	1.52011	0.35331	4.30248	1.689e-05	0.000186777	destrin (actin depolymerizing factor) (DSTN), transcript variant 2, mRNA.
ENSG00000234602	MCIDAS	0.632793	2.93393	0.682307	4.30002	1.70783e-05	0.000188734	multiciliate differentiation and DNA synthesis associated cell cycle protein (MCIDAS), mRNA.
ENSG00000197496	SLC2A10	6.94729	2.72958	0.634899	4.29923	1.71393e-05	0.000189282	solute carrier family 2 (facilitated glucose transporter), member 10 (SLC2A10), mRNA.
ENSG00000213585	VDAC1	5868.35	1.20328	0.279898	4.29901	1.71565e-05	0.000189346	voltage-dependent anion channel 1 (VDAC1), transcript variant 3, non-coding RNA.
ENSG00000163818	LZTFL1	565.966	0.929902	0.216359	4.29796	1.72379e-05	0.00019012	leucine zipper transcription factor-like 1 (LZTFL1), transcript variant 1, mRNA.
ENSG00000101049	SGK2	40.7129	1.31167	0.305194	4.29781	1.72497e-05	0.000190123	serum/glucocorticoid regulated kinase 2 (SGK2), transcript variant 1, mRNA.
ENSG00000173546	CSPG4	96.5458	2.63429	0.61314	4.29639	1.73606e-05	0.000191092	chondroitin sulfate proteoglycan 4 (CSPG4), mRNA.
ENSG00000173706	HEG1	486.074	-1.64149	0.382057	-4.29644	1.7356e-05	0.000191092	heart development protein with EGF-like domains 1 (HEG1), mRNA.
ENSG00000167595	C19orf55	372.518	0.727435	0.169366	4.29505	1.74657e-05	0.000192123	chromosome 19 open reading frame 55 (C19orf55), mRNA.
ENSG00000136048	DRAM1	1526.82	-1.62261	0.37781	-4.29477	1.74873e-05	0.000192233	DNA-damage regulated autophagy modulator 1 (DRAM1), mRNA.
ENSG00000105851	PIK3CG	5184.76	-1.24124	0.289025	-4.29459	1.75016e-05	0.000192264	phosphatidylinositol-4,5-bisphosphate 3-kinase, catalytic subunit gamma (PIK3CG), mRNA.
ENSG00000148843	PDCD11	1842.83	0.655945	0.152747	4.29432	1.75231e-05	0.000192372	programmed cell death 11 (PDCD11), mRNA.
ENSG00000145431	PDGFC	17.9873	-2.36616	0.551111	-4.29344	1.75922e-05	0.000193004	platelet derived growth factor C (PDGFC), transcript variant 1, mRNA.
ENSG00000060982	BCAT1	1838.82	1.63856	0.381703	4.29276	1.76464e-05	0.000193472	branched chain amino-acid transaminase 1, cytosolic (BCAT1), transcript variant 5, mRNA.
ENSG00000130167	TSPAN16	13.4212	-2.84783	0.663613	-4.2914	1.77552e-05	0.000194537	tetraspanin 16 (TSPAN16), mRNA.
ENSG00000197647	ZNF433	118.103	0.945799	0.220417	4.29095	1.7791e-05	0.0001948	zinc finger protein 433 (ZNF433), mRNA.
ENSG00000172554	SNTG2	57.1791	-2.44181	0.569241	-4.28958	1.7901e-05	0.000195876	syntrophin, gamma 2 (SNTG2), mRNA.
ENSG00000166902	MRPL16	1095.65	1.04168	0.242886	4.28877	1.79669e-05	0.000196468	mitochondrial ribosomal protein L16 (MRPL16), nuclear gene encoding mitochondrial protein, mRNA.
ENSG00000007933	FMO3	1.79407	3.11722	0.726889	4.28844	1.79934e-05	0.000196628	flavin containing monooxygenase 3 (FMO3), transcript variant 2, mRNA.
ENSG00000188313	PLSCR1	992.961	-1.40654	0.328067	-4.28736	1.80811e-05	0.000197457	phospholipid scramblase 1 (PLSCR1), mRNA.
ENSG00000130751	NPAS1	34.0527	1.14151	0.266262	4.28718	1.80957e-05	0.000197487	neuronal PAS domain protein 1 (NPAS1), mRNA.
ENSG00000031081	ARHGAP31	115.242	-1.6302	0.380286	-4.28678	1.81279e-05	0.000197709	Rho GTPase activating protein 31 (ARHGAP31), mRNA.
ENSG00000146243	IRAK1BP1	115.444	1.28635	0.300087	4.28659	1.81439e-05	0.000197754	interleukin-1 receptor-associated kinase 1 binding protein 1 (IRAK1BP1), mRNA.
ENSG00000180834	MAP6D1	60.4653	0.904485	0.211095	4.28473	1.82961e-05	0.000199282	MAP6 domain containing 1 (MAP6D1), mRNA.
ENSG00000164746	C7orf57	3.56158	2.78292	0.649753	4.28305	1.84349e-05	0.000200663	chromosome 7 open reading frame 57 (C7orf57), transcript variant 1, mRNA.
ENSG00000124731	TREM1	40.8334	-2.18179	0.509485	-4.28235	1.84931e-05	0.000201166	triggering receptor expressed on myeloid cells 1 (TREM1), transcript variant 1, mRNA.
ENSG00000171488	LRRC8C	6462.86	-1.01201	0.23637	-4.28145	1.8568e-05	0.000201849	leucine rich repeat containing 8 family, member C (LRRC8C), mRNA.
ENSG00000110881	ASIC1	28.2479	1.72867	0.403855	4.28042	1.86542e-05	0.000202653	acid-sensing (proton-gated) ion channel 1 (ASIC1), transcript variant 4, non-coding RNA.
ENSG00000114021	NIT2	765.209	0.755736	0.176631	4.27862	1.88059e-05	0.000204167	nitrilase family, member 2 (NIT2), mRNA.
ENSG00000186834	HEXIM1	3070.59	-1.11171	0.259966	-4.27636	1.89971e-05	0.000206109	hexamethylene bis-acetamide inducible 1 (HEXIM1), mRNA.
ENSG00000151651	ADAM8	1897.99	-1.82233	0.42618	-4.27596	1.90314e-05	0.000206347	ADAM metallopeptidase domain 8 (ADAM8), transcript variant 1, mRNA.
ENSG00000163577	EIF5A2	34.9263	-1.89263	0.442696	-4.27525	1.90921e-05	0.000206871	eukaryotic translation initiation factor 5A2 (EIF5A2), mRNA.
ENSG00000131653	TRAF7	2186.23	0.658767	0.154114	4.27455	1.91525e-05	0.00020739	TNF receptor-associated factor 7, E3 ubiquitin protein ligase (TRAF7), mRNA.
ENSG00000213722	DDAH2	6286.9	-1.01984	0.238758	-4.27144	1.94215e-05	0.000210166	dimethylarginine dimethylaminohydrolase 2 (DDAH2), mRNA.
ENSG00000049540	ELN	17.9948	-2.62884	0.615503	-4.27105	1.94552e-05	0.000210394	elastin (ELN), transcript variant 3, mRNA.
ENSG00000146457	WTAP	10468.2	-0.875915	0.205186	-4.26889	1.96449e-05	0.000212308	Wilms tumor 1 associated protein (WTAP), transcript variant 5, mRNA.
ENSG00000111319	SCNN1A	32.4513	-1.89208	0.443615	-4.26513	1.9979e-05	0.000215692	sodium channel, non-voltage-gated 1 alpha subunit (SCNN1A), transcript variant 3, mRNA.
ENSG00000139780	METTL21C	11.8253	2.18696	0.51276	4.26507	1.99839e-05	0.000215692	methyltransferase like 21C (METTL21C), mRNA.
ENSG00000116133	DHCR24	37.1285	-2.23922	0.525087	-4.26446	2.00383e-05	0.000216138	24-dehydrocholesterol reductase (DHCR24), mRNA.
ENSG00000144231	POLR2D	727.313	0.648598	0.1521	4.26428	2.0055e-05	0.000216179	polymerase (RNA) II (DNA directed) polypeptide D (POLR2D), mRNA.
ENSG00000143669	LYST	2820.51	-1.40742	0.330118	-4.26339	2.01345e-05	0.000216895	lysosomal trafficking regulator (LYST), transcript variant 1, mRNA.
ENSG00000198740	ZNF652	2068.34	-0.943169	0.221363	-4.26073	2.03759e-05	0.000219354	zinc finger protein 652 (ZNF652), transcript variant 1, mRNA.
ENSG00000035115	SH3YL1	1033.98	0.79598	0.186863	4.25969	2.04709e-05	0.000219909	SH3 domain containing, Ysc84-like 1 (S. cerevisiae), mRNA (cDNA clone IMAGE:4825726), complete cds.
ENSG00000038210	PI4K2B	1743.67	-0.849642	0.199446	-4.26	2.04424e-05	0.000219909	phosphatidylinositol 4-kinase type 2 beta (PI4K2B), mRNA.
ENSG00000170832	USP32	1733.98	-0.95449	0.22408	-4.25959	2.04803e-05	0.000219909	ubiquitin specific peptidase 32 (USP32), mRNA.
ENSG00000171368	TPPP	40.3634	-1.5663	0.367704	-4.25966	2.04738e-05	0.000219909	tubulin polymerization promoting protein (TPPP), mRNA.
ENSG00000142208	AKT1	3617.03	0.635616	0.149246	4.25884	2.05487e-05	0.000220501	v-akt murine thymoma viral oncogene homolog 1 (AKT1), transcript variant 3, mRNA.
ENSG00000108239	TBC1D12	34.1046	-2.1255	0.499157	-4.25817	2.06109e-05	0.000221026	TBC1 domain family, member 12 (TBC1D12), mRNA.
ENSG00000125733	TRIP10	132.294	-1.34983	0.317027	-4.25776	2.06483e-05	0.000221285	thyroid hormone receptor interactor 10 (TRIP10), mRNA.
ENSG00000185924	RTN4RL1	14.6073	2.29609	0.539759	4.25392	2.10059e-05	0.000224973	reticulon 4 receptor-like 1 (RTN4RL1), mRNA.
ENSG00000171467	ZNF318	3502.29	-1.40143	0.329501	-4.25317	2.10766e-05	0.000225584	zinc finger protein 318 (ZNF318), mRNA.
ENSG00000213171	LINGO4	2.06901	-3.93524	0.925822	-4.25053	2.13262e-05	0.000228109	leucine rich repeat and Ig domain containing 4 (LINGO4), mRNA.
ENSG00000090554	FLT3LG	36.0779	-1.29936	0.30573	-4.25002	2.13756e-05	0.000228491	fms-related tyrosine kinase 3 ligand (FLT3LG), transcript variant 3, mRNA.
ENSG00000178934	LGALS7B	9.22604	-3.77279	0.88775	-4.24983	2.13931e-05	0.000228532	lectin, galactoside-binding, soluble, 7B (LGALS7B), mRNA.
ENSG00000254470	AP5B1	424.472	0.969059	0.228109	4.24822	2.15477e-05	0.000230035	adaptor-related protein complex 5, beta 1 subunit (AP5B1), mRNA.
ENSG00000140022	STON2	18.6417	-1.73391	0.408171	-4.248	2.15691e-05	0.000230116	stonin 2 (STON2), transcript variant 1, mRNA.
ENSG00000163637	PRICKLE2	2.76119	3.44612	0.811274	4.24779	2.15893e-05	0.000230185	prickle homolog 2 (Drosophila) (PRICKLE2), mRNA.
ENSG00000105643	ARRDC2	12169.4	-1.1098	0.261281	-4.24752	2.16148e-05	0.000230309	arrestin domain containing 2 (ARRDC2), transcript variant 2, mRNA.
ENSG00000188822	CNR2	1921.14	-2.16658	0.510251	-4.24611	2.17511e-05	0.000231613	cannabinoid receptor 2 (macrophage) (CNR2), mRNA.
ENSG00000161911	TREML1	15.4823	-2.11269	0.498066	-4.24179	2.21748e-05	0.000235974	triggering receptor expressed on myeloid cells-like 1 (TREML1), transcript variant 1, mRNA.
ENSG00000165553	NGB	9.84651	-3.51173	0.82806	-4.24091	2.22618e-05	0.000236748	neuroglobin (NGB), mRNA.
ENSG00000153707	PTPRD	357.736	-3.29203	0.776427	-4.23997	2.23552e-05	0.000237589	protein tyrosine phosphatase, receptor type, D (PTPRD), transcript variant 1, mRNA.
ENSG00000143537	ADAM15	1373.14	-1.22367	0.28865	-4.23929	2.24232e-05	0.000238009	ADAM metallopeptidase domain 15 (ADAM15), transcript variant 1, mRNA.
ENSG00000167196	FBXO22	285.253	0.988714	0.23322	4.2394	2.24114e-05	0.000238009	F-box protein 22 (FBXO22), transcript variant 2, mRNA.
ENSG00000177181	RIMKLA	8.2721	2.43175	0.573809	4.23792	2.25604e-05	0.000239313	ribosomal modification protein rimK-like family member A (RIMKLA), mRNA.
ENSG00000115919	KYNU	27.8575	-1.94375	0.458729	-4.23725	2.2627e-05	0.000239866	kynureninase (KYNU), transcript variant 2, mRNA.
ENSG00000150977	RILPL2	2457.36	-1.52476	0.359862	-4.23707	2.26457e-05	0.000239912	Rab interacting lysosomal protein-like 2 (RILPL2), mRNA.
ENSG00000243244	STON1	91.6463	1.20537	0.284518	4.23654	2.26987e-05	0.00024032	stonin 1 (STON1), transcript variant 1, mRNA.
ENSG00000204131	NHSL2	14.8038	-2.32015	0.547844	-4.23506	2.28491e-05	0.000241759	NHS-like 2 (NHSL2), mRNA.
ENSG00000140905	GCSH	31.843	1.50566	0.355644	4.23362	2.29959e-05	0.000242864	glycine cleavage system protein H (aminomethyl carrier) (GCSH), nuclear gene encoding mitochondrial protein, transcript variant 1, mRNA.
ENSG00000171722	C1orf111	4.82748	-3.15667	0.745621	-4.23361	2.29973e-05	0.000242864	chromosome 1 open reading frame 111 (C1orf111), mRNA.
ENSG00000183160	TMEM119	5.48878	-2.35816	0.556987	-4.23379	2.2979e-05	0.000242864	transmembrane protein 119 (TMEM119), mRNA.
ENSG00000124491	F13A1	2343.59	-2.35625	0.556635	-4.23302	2.3057e-05	0.000243341	coagulation factor XIII, A1 polypeptide (F13A1), mRNA.
ENSG00000115556	PLCD4	172.18	0.70538	0.166654	4.23261	2.30994e-05	0.000243633	phospholipase C, delta 4 (PLCD4), mRNA.
ENSG00000059573	ALDH18A1	1189.68	1.33494	0.315455	4.2318	2.31831e-05	0.000244361	aldehyde dehydrogenase 18 family, member A1 (ALDH18A1), nuclear gene encoding mitochondrial protein, transcript variant 2, mRNA.
ENSG00000070778	PTPN21	4.67259	1.88027	0.444433	4.23071	2.32953e-05	0.000245389	protein tyrosine phosphatase, non-receptor type 21 (PTPN21), mRNA.
ENSG00000183628	DGCR6	70.3698	-1.77739	0.420144	-4.23044	2.33237e-05	0.000245533	DiGeorge syndrome critical region gene 6 (DGCR6), mRNA.
ENSG00000189269	C22orf43	61.2079	1.20914	0.285845	4.23006	2.3363e-05	0.000245791	chromosome 22 open reading frame 43 (C22orf43), mRNA.
ENSG00000183145	RIPPLY3	43.508	-2.22954	0.527111	-4.22974	2.33961e-05	0.000245962	ripply3 homolog (zebrafish) (RIPPLY3), mRNA.
ENSG00000237515	SHISA9	27.528	-2.48751	0.588118	-4.22962	2.34087e-05	0.000245962	shisa homolog 9 (Xenopus laevis) (SHISA9), transcript variant 2, mRNA.
ENSG00000172819	RARG	234.607	-1.27365	0.301144	-4.22939	2.34327e-05	0.000246058	retinoic acid receptor, gamma (RARG), transcript variant 2, mRNA.
ENSG00000103335	PIEZO1	7239	-1.09943	0.26002	-4.22824	2.35525e-05	0.00024716	piezo-type mechanosensitive ion channel component 1 (PIEZO1), mRNA.
ENSG00000256812	CAPNS2	7.91473	-2.23903	0.529571	-4.22801	2.35767e-05	0.000247258	calpain, small subunit 2 (CAPNS2), mRNA.
ENSG00000163995	ABLIM2	71.2882	-2.05186	0.485436	-4.22684	2.37001e-05	0.000248396	actin binding LIM protein family, member 2 (ABLIM2), transcript variant 6, mRNA.
ENSG00000104689	TNFRSF10A	224.622	-1.88866	0.446887	-4.22627	2.37595e-05	0.000248862	tumor necrosis factor receptor superfamily, member 10a (TNFRSF10A), mRNA.
ENSG00000159189	C1QC	45.2738	-2.6671	0.631301	-4.22476	2.39191e-05	0.000250376	complement component 1, q subcomponent, C chain (C1QC), transcript variant 2, mRNA.
ENSG00000073282	TP63	58.5737	-3.20574	0.758932	-4.22401	2.39994e-05	0.000251059	tumor protein p63 (TP63), transcript variant 3, mRNA.
ENSG00000104432	IL7	9.08671	-2.04847	0.484988	-4.22375	2.40276e-05	0.000251196	interleukin 7 (IL7), transcript variant 1, mRNA.
ENSG00000135299	ANKRD6	124.204	-1.66885	0.395204	-4.22276	2.41333e-05	0.000252143	ankyrin repeat domain 6 (ANKRD6), transcript variant 1, mRNA.
ENSG00000147894	C9orf72	1862.25	-1.34058	0.317477	-4.2226	2.41502e-05	0.000252162	chromosome 9 open reading frame 72 (C9orf72), transcript variant 2, mRNA.
ENSG00000167244	IGF2	11.5195	-2.78667	0.660266	-4.22053	2.43731e-05	0.00025433	insulin-like growth factor 2 (somatomedin A) (IGF2), transcript variant 3, mRNA.
ENSG00000113600	C9	2.02394	-3.9114	0.926929	-4.21974	2.44588e-05	0.000255064	complement component 9 (C9), mRNA.
ENSG00000181007	ZFP82	369.34	0.888072	0.210473	4.21941	2.44945e-05	0.000255277	ZFP82 zinc finger protein (ZFP82), mRNA.
ENSG00000142166	IFNAR1	1575.97	-0.901297	0.213651	-4.21854	2.4589e-05	0.000255941	interferon (alpha, beta and omega) receptor 1 (IFNAR1), mRNA.
ENSG00000164530	PI16	146.311	-2.33712	0.554008	-4.21857	2.45857e-05	0.000255941	peptidase inhibitor 16 (PI16), transcript variant 2, mRNA.
ENSG00000130303	BST2	1588.98	-1.10169	0.261173	-4.21825	2.46206e-05	0.000256109	bone marrow stromal cell antigen 2 (BST2), mRNA.
ENSG00000142798	HSPG2	1266.61	-1.67825	0.397898	-4.21778	2.4672e-05	0.000256484	heparan sulfate proteoglycan 2 (HSPG2), mRNA.
ENSG00000020256	ZFP64	380.086	0.882309	0.209239	4.21676	2.47839e-05	0.000257326	ZFP64 zinc finger protein (ZFP64), transcript variant 4, mRNA.
ENSG00000187955	COL14A1	2.36555	-3.62524	0.859696	-4.21689	2.47698e-05	0.000257326	collagen, type XIV, alpha 1 (COL14A1), mRNA.
ENSG00000159445	THEM4	61.7029	-1.83198	0.434576	-4.21557	2.49151e-05	0.000258527	thioesterase superfamily member 4 (THEM4), mRNA.
ENSG00000133026	MYH10	1817.84	1.17892	0.279683	4.2152	2.49561e-05	0.000258791	myosin, heavy chain 10, non-muscle (MYH10), transcript variant 1, mRNA.
ENSG00000151632	AKR1C2	3.15968	-2.9961	0.710861	-4.21475	2.50056e-05	0.000259143	aldo-keto reductase family 1, member C2 (AKR1C2), transcript variant 2, mRNA.
ENSG00000177706	FAM20C	165.704	-2.07748	0.492924	-4.2146	2.50224e-05	0.000259156	family with sequence similarity 20, member C (FAM20C), mRNA.
ENSG00000099985	OSM	395.415	-1.98095	0.470125	-4.21366	2.51263e-05	0.000260071	oncostatin M (OSM), mRNA.
ENSG00000091317	CMTM6	6633.54	-0.873494	0.207388	-4.21188	2.53249e-05	0.000261963	CKLF-like MARVEL transmembrane domain containing 6 (CMTM6), mRNA.
ENSG00000176182	MYPOP	188.089	0.835025	0.198329	4.2103	2.55036e-05	0.000263648	Myb-related transcription factor, partner of profilin (MYPOP), mRNA.
ENSG00000129990	SYT5	25.5499	2.36381	0.561548	4.20946	2.55981e-05	0.000264461	synaptotagmin V (SYT5), mRNA.
ENSG00000128923	FAM63B	630.489	0.807285	0.191878	4.20728	2.58466e-05	0.000266698	family with sequence similarity 63, member B (FAM63B), transcript variant 1, mRNA.
ENSG00000143167	GPA33	51.7263	-2.08081	0.494569	-4.20732	2.58422e-05	0.000266698	glycoprotein A33 (transmembrane) (GPA33), mRNA.
ENSG00000112182	BACH2	8127.77	1.18555	0.281903	4.20553	2.60465e-05	0.000268594	BTB and CNC homology 1, basic leucine zipper transcription factor 2 (BACH2), transcript variant 1, mRNA.
ENSG00000161249	DMKN	7.89795	1.92116	0.456847	4.20525	2.60789e-05	0.000268761	dermokine (DMKN), transcript variant 1, mRNA.
ENSG00000158435	CNOT11	1840.22	0.477992	0.11367	4.20507	2.61006e-05	0.000268818	CCR4-NOT transcription complex, subunit 11 (CNOT11), mRNA.
ENSG00000153563	CD8A	415.044	-1.86369	0.44339	-4.20326	2.63093e-05	0.000270801	CD8a molecule (CD8A), transcript variant 4, non-coding RNA.
ENSG00000083067	TRPM3	4.18	-3.12771	0.744591	-4.20057	2.66245e-05	0.000273876	transient receptor potential cation channel, subfamily M, member 3 (TRPM3), transcript variant 1, mRNA.
ENSG00000086288	NME8	8.62794	-2.42073	0.576425	-4.19956	2.67436e-05	0.00027493	NME/NM23 family member 8 (NME8), mRNA.
ENSG00000105866	SP4	1910.91	1.16559	0.277607	4.19871	2.68434e-05	0.000275787	Sp4 transcription factor (SP4), mRNA.
ENSG00000187391	MAGI2	41.1972	1.7503	0.416994	4.19742	2.69972e-05	0.000277196	membrane associated guanylate kinase, WW and PDZ domain containing 2 (MAGI2), mRNA.
ENSG00000175352	NRIP3	83.3891	-2.02458	0.482381	-4.19705	2.70412e-05	0.000277477	nuclear receptor interacting protein 3 (NRIP3), mRNA.
ENSG00000173812	EIF1	80896.4	-0.917326	0.218598	-4.1964	2.71196e-05	0.00027811	eukaryotic translation initiation factor 1 (EIF1), mRNA.
ENSG00000081320	STK17B	13246.9	-1.02064	0.243403	-4.19321	2.7504e-05	0.000281878	serine/threonine kinase 17b (STK17B), mRNA.
ENSG00000271605	MILR1	638.174	-1.62977	0.388739	-4.19247	2.75937e-05	0.000282623	mast cell immunoglobulin-like receptor 1 (MILR1), mRNA.
ENSG00000150768	DLAT	592.33	0.824924	0.196777	4.19218	2.76289e-05	0.00028281	dihydrolipoamide S-acetyltransferase (DLAT), nuclear gene encoding mitochondrial protein, mRNA.
ENSG00000074696	PTPLAD1	1728.4	0.686506	0.163766	4.19199	2.76513e-05	0.000282866	protein tyrosine phosphatase-like A domain containing 1 (PTPLAD1), mRNA.
ENSG00000172638	EFEMP2	333.552	-1.45359	0.346999	-4.18903	2.80154e-05	0.000286414	EGF containing fibulin-like extracellular matrix protein 2 (EFEMP2), transcript variant 2, non-coding RNA.
ENSG00000059804	SLC2A3	10336.6	-1.49355	0.356917	-4.1846	2.85663e-05	0.000291866	solute carrier family 2 (facilitated glucose transporter), member 3 (SLC2A3), mRNA.
ENSG00000151726	ACSL1	3311.22	-1.78123	0.425808	-4.18318	2.8746e-05	0.000293523	acyl-CoA synthetase long-chain family member 1 (ACSL1), mRNA.
ENSG00000174996	KLC2	879.81	0.717873	0.171627	4.18276	2.87996e-05	0.00029389	kinesin light chain 2 (KLC2), transcript variant 4, mRNA.
ENSG00000181031	RPH3AL	29.2158	-2.45432	0.586918	-4.18171	2.89327e-05	0.000295068	rabphilin 3A-like (without C2 domains) (RPH3AL), transcript variant 2, mRNA.
ENSG00000154556	SORBS2	143.12	3.52494	0.843182	4.18052	2.90848e-05	0.000296437	sorbin and SH3 domain containing 2 (SORBS2), transcript variant 8, mRNA.
ENSG00000137269	LRRC1	172.256	1.51783	0.363111	4.18005	2.91439e-05	0.000296495	leucine rich repeat containing 1 (LRRC1), mRNA.
ENSG00000154451	GBP5	1063.64	-1.73265	0.41448	-4.18029	2.91142e-05	0.000296495	guanylate binding protein 5 (GBP5), transcript variant 1, mRNA.
ENSG00000167895	TMC8	6106.51	-1.08577	0.259745	-4.18015	2.91319e-05	0.000296495	transmembrane channel-like 8 (TMC8), mRNA.
ENSG00000078081	LAMP3	25.6577	2.34704	0.561518	4.17981	2.91748e-05	0.000296628	lysosomal-associated membrane protein 3 (LAMP3), mRNA.
ENSG00000206527	PTPLB	945.652	0.831157	0.198893	4.17891	2.92913e-05	0.000297631	protein tyrosine phosphatase-like (proline instead of catalytic arginine), member b (PTPLB), mRNA.
ENSG00000184557	SOCS3	417.001	-1.69075	0.404692	-4.17786	2.9427e-05	0.000298828	suppressor of cytokine signaling 3 (SOCS3), mRNA.
ENSG00000127399	LRRC61	171.092	2.04304	0.489088	4.17725	2.95051e-05	0.000299439	leucine rich repeat containing 61 (LRRC61), transcript variant 1, mRNA.
ENSG00000187800	PEAR1	147.918	-2.2609	0.541439	-4.17573	2.97037e-05	0.00030127	platelet endothelial aggregation receptor 1 (PEAR1), mRNA.
ENSG00000132361	CLUH	2158.7	0.699126	0.167476	4.17448	2.98673e-05	0.000302745	clustered mitochondria (cluA/CLU1) homolog (CLUH), nuclear gene encoding mitochondrial protein, mRNA.
ENSG00000164500	C7orf72	8.15691	-2.82959	0.677878	-4.17419	2.99054e-05	0.000302947	chromosome 7 open reading frame 72 (C7orf72), mRNA.
ENSG00000143466	IKBKE	434.311	1.05231	0.252138	4.17356	2.99878e-05	0.000303597	inhibitor of kappa light polypeptide gene enhancer in B-cells, kinase epsilon (IKBKE), transcript variant 2, mRNA.
ENSG00000221926	TRIM16	88.5124	1.06676	0.255723	4.17152	3.02569e-05	0.000306135	tripartite motif containing 16 (TRIM16), mRNA.
ENSG00000129450	SIGLEC9	20.2898	-2.1438	0.513946	-4.17125	3.02939e-05	0.000306323	sialic acid binding Ig-like lectin 9 (SIGLEC9), transcript variant 2, mRNA.
ENSG00000133169	BEX1	14.7161	-2.38056	0.571018	-4.16898	3.05965e-05	0.000309196	brain expressed, X-linked 1 (BEX1), mRNA.
ENSG00000143149	ALDH9A1	1067.29	0.910216	0.218373	4.16818	3.07044e-05	0.000310098	aldehyde dehydrogenase 9 family, member A1 (ALDH9A1), mRNA.
ENSG00000133789	SWAP70	3129.52	-1.22004	0.292726	-4.16784	3.07498e-05	0.000310368	SWAP switching B-cell complex 70kDa subunit (SWAP70), mRNA.
ENSG00000164626	KCNK5	28.0178	-1.82033	0.436816	-4.16726	3.08279e-05	0.000310968	potassium channel, subfamily K, member 5 (KCNK5), mRNA.
ENSG00000163357	DCST1	15.4329	-1.37585	0.330192	-4.16681	3.08894e-05	0.000311399	DC-STAMP domain containing 1 (DCST1), transcript variant 1, mRNA.
ENSG00000080166	DCT	27.0987	1.73352	0.416147	4.16564	3.10484e-05	0.000312695	dopachrome tautomerase (DCT), transcript variant 2, mRNA.
ENSG00000153898	MCOLN2	81.7598	-2.02877	0.487031	-4.16559	3.10555e-05	0.000312695	mucolipin 2 (MCOLN2), mRNA.
ENSG00000087152	ATXN7L3	4832.1	-0.690567	0.165787	-4.16538	3.1084e-05	0.000312793	ataxin 7-like 3 (ATXN7L3), transcript variant 2, mRNA.
ENSG00000196406	SPANXD	2.87679	-3.88324	0.932352	-4.165	3.11358e-05	0.000313125	NA
ENSG00000100403	ZC3H7B	4267.52	0.547643	0.131519	4.16398	3.12748e-05	0.0003136	zinc finger CCCH-type containing 7B (ZC3H7B), mRNA.
ENSG00000125347	IRF1	8107.33	-0.98453	0.236428	-4.16419	3.12453e-05	0.0003136	interferon regulatory factor 1 (IRF1), mRNA.
ENSG00000131778	CHD1L	3001.14	0.570136	0.136914	4.1642	3.12443e-05	0.0003136	chromodomain helicase DNA binding protein 1-like (CHD1L), transcript variant 6, non-coding RNA.
ENSG00000141076	CIRH1A	1373.04	0.6088	0.146196	4.16426	3.12358e-05	0.0003136	cirrhosis, autosomal recessive 1A (cirhin) (CIRH1A), mRNA.
ENSG00000161202	DVL3	4843.01	0.575974	0.138324	4.16396	3.12772e-05	0.0003136	dishevelled segment polarity protein 3 (DVL3), mRNA.
ENSG00000165376	CLDN2	12.6891	-2.69645	0.6481	-4.16055	3.17483e-05	0.000318133	claudin 2 (CLDN2), transcript variant 2, mRNA.
ENSG00000143363	PRUNE	384.194	0.865286	0.208064	4.15874	3.20009e-05	0.000320471	prune exopolyphosphatase (PRUNE), mRNA.
ENSG00000032389	TSSC1	1999.4	1.44943	0.34857	4.15823	3.20721e-05	0.000320991	tumor suppressing subtransferable candidate 1 (TSSC1), mRNA.
ENSG00000222004	C7orf71	2.03548	-3.17148	0.762841	-4.15745	3.21813e-05	0.00032189	chromosome 7 open reading frame 71 (C7orf71), mRNA.
ENSG00000162006	MSLNL	4.34637	1.65808	0.398879	4.15686	3.22649e-05	0.000322533	NA
ENSG00000151135	C12orf23	4212.98	-1.01214	0.243555	-4.15568	3.24327e-05	0.000324016	chromosome 12 open reading frame 23 (C12orf23), mRNA.
ENSG00000175183	CSRP2	923.114	-1.60546	0.386345	-4.15552	3.24552e-05	0.000324046	cysteine and glycine-rich protein 2 (CSRP2), mRNA.
ENSG00000079950	STX7	2092.74	-0.993721	0.23917	-4.15487	3.25476e-05	0.000324774	syntaxin 7 (STX7), mRNA.
ENSG00000150403	TMCO3	1484.58	-0.709309	0.170744	-4.15422	3.26396e-05	0.000325497	transmembrane and coiled-coil domains 3 (TMCO3), mRNA.
ENSG00000154978	VOPP1	873.966	-1.07065	0.257769	-4.15351	3.27414e-05	0.000326317	vesicular, overexpressed in cancer, prosurvival protein 1 (VOPP1), mRNA.
ENSG00000084234	APLP2	4815.02	-1.13933	0.274421	-4.15176	3.29923e-05	0.00032862	amyloid beta (A4) precursor-like protein 2 (APLP2), transcript variant 1, mRNA.
ENSG00000151090	THRB	26.6134	-1.98819	0.478926	-4.15134	3.3053e-05	0.000329028	thyroid hormone receptor, beta (THRB), transcript variant 4, mRNA.
ENSG00000141574	SECTM1	87.9404	-1.82747	0.440268	-4.1508	3.31311e-05	0.000329609	secreted and transmembrane 1 (SECTM1), mRNA.
ENSG00000071054	MAP4K4	10442	-0.806413	0.19429	-4.15057	3.31651e-05	0.000329751	mitogen-activated protein kinase kinase kinase kinase 4 (MAP4K4), transcript variant 3, mRNA.
ENSG00000196754	S100A2	18.6203	-2.15378	0.518957	-4.1502	3.32179e-05	0.000330078	S100 calcium binding protein A2 (S100A2), mRNA.
ENSG00000113532	ST8SIA4	1255.18	-0.795206	0.19163	-4.1497	3.32911e-05	0.000330411	ST8 alpha-N-acetyl-neuraminide alpha-2,8-sialyltransferase 4 (ST8SIA4), transcript variant 1, mRNA.
ENSG00000132465	IGJ	1417.05	2.28086	0.549636	4.14976	3.32823e-05	0.000330411	immunoglobulin J polypeptide, linker protein for immunoglobulin alpha and mu polypeptides (IGJ), mRNA.
ENSG00000198967	OR10Z1	1.76196	-3.85336	0.928906	-4.14828	3.34978e-05	0.000332264	olfactory receptor, family 10, subfamily Z, member 1 (OR10Z1), mRNA.
ENSG00000101210	EEF1A2	35.1059	-2.31766	0.558768	-4.14781	3.35677e-05	0.000332481	eukaryotic translation elongation factor 1 alpha 2 (EEF1A2), mRNA.
ENSG00000108219	TSPAN14	16571.5	-0.944168	0.227635	-4.14773	3.35795e-05	0.000332481	tetraspanin 14 (TSPAN14), transcript variant 1, mRNA.
ENSG00000143549	TPM3	23958.4	-0.777153	0.187358	-4.14795	3.35461e-05	0.000332481	tropomyosin 3 (TPM3), transcript variant 6, mRNA.
ENSG00000132823	OSER1	6322.19	-0.987714	0.238147	-4.1475	3.36128e-05	0.000332613	oxidative stress responsive serine-rich 1 (OSER1), mRNA.
ENSG00000183010	PYCR1	211.719	1.84266	0.444352	4.14686	3.37067e-05	0.000333344	pyrroline-5-carboxylate reductase 1 (PYCR1), transcript variant 2, mRNA.
ENSG00000099864	PALM	1143.3	-2.06984	0.499151	-4.14671	3.37282e-05	0.000333358	paralemmin (PALM), transcript variant 2, mRNA.
ENSG00000010030	ETV7	99.3394	-1.85517	0.447486	-4.14576	3.38687e-05	0.000334548	ets variant 7 (ETV7), transcript variant 2, mRNA.
ENSG00000130037	KCNA5	202.919	-2.4248	0.58492	-4.14552	3.39039e-05	0.000334656	potassium voltage-gated channel, shaker-related subfamily, member 5 (KCNA5), mRNA.
ENSG00000137714	FDX1	799.61	0.865691	0.208831	4.14542	3.39198e-05	0.000334656	ferredoxin 1 (FDX1), nuclear gene encoding mitochondrial protein, mRNA.
ENSG00000239887	C1orf226	141.237	-2.64709	0.63861	-4.14507	3.39709e-05	0.000334962	chromosome 1 open reading frame 226 (C1orf226), transcript variant 2, mRNA.
ENSG00000226976	COX6A1P2	42.4981	1.19707	0.288853	4.14421	3.40981e-05	0.000336017	NA
ENSG00000138115	CYP2C8	75.8356	1.64469	0.39702	4.14259	3.4341e-05	0.000338211	cytochrome P450, family 2, subfamily C, polypeptide 8 (CYP2C8), transcript variant 4, mRNA.
ENSG00000130270	ATP8B3	213.535	1.0919	0.263595	4.14235	3.43761e-05	0.000338356	ATPase, aminophospholipid transporter, class I, type 8B, member 3 (ATP8B3), transcript variant 2, mRNA.
ENSG00000100290	BIK	184.779	2.28217	0.55111	4.14104	3.45728e-05	0.000340091	BCL2-interacting killer (apoptosis-inducing) (BIK), mRNA.
ENSG00000112559	MDFI	177.782	-2.52636	0.610375	-4.13903	3.48774e-05	0.000342886	MyoD family inhibitor (MDFI), mRNA.
ENSG00000131845	ZNF304	687.548	0.895342	0.21642	4.13706	3.5179e-05	0.000345443	zinc finger protein 304 (ZNF304), mRNA.
ENSG00000147454	SLC25A37	4870.12	-1.45812	0.352444	-4.13716	3.51628e-05	0.000345443	solute carrier family 25 (mitochondrial iron transporter), member 37 (SLC25A37), nuclear gene encoding mitochondrial protein, mRNA.
ENSG00000142675	CNKSR1	104.046	1.00039	0.241898	4.13557	3.54074e-05	0.000347481	connector enhancer of kinase suppressor of Ras 1 (CNKSR1), transcript variant 1, mRNA.
ENSG00000120685	PROSER1	3547.26	0.816262	0.19745	4.13402	3.56474e-05	0.00034963	proline and serine rich 1 (PROSER1), mRNA.
ENSG00000160654	CD3G	87.1027	-1.91172	0.462536	-4.13313	3.57854e-05	0.000350777	CD3g molecule, gamma (CD3-TCR complex) (CD3G), mRNA.
ENSG00000166896	XRCC6BP1	212.487	1.08031	0.2614	4.13279	3.58386e-05	0.000350885	XRCC6 binding protein 1 (XRCC6BP1), mRNA.
ENSG00000186714	CCDC73	5.85271	1.76218	0.426386	4.13281	3.58347e-05	0.000350885	coiled-coil domain containing 73 (CCDC73), mRNA.
ENSG00000173275	ZNF449	159.509	-1.03006	0.249281	-4.13213	3.59417e-05	0.000351688	zinc finger protein 449 (ZNF449), mRNA.
ENSG00000143079	CTTNBP2NL	120.581	-1.40404	0.339952	-4.13011	3.62598e-05	0.000354592	CTTNBP2 N-terminal like (CTTNBP2NL), mRNA.
ENSG00000149328	GLB1L2	15.6028	-2.2135	0.535996	-4.12969	3.63253e-05	0.000355024	galactosidase, beta 1-like 2 (GLB1L2), mRNA.
ENSG00000113248	PCDHB15	24.8207	-2.38493	0.577544	-4.12943	3.63666e-05	0.000355219	protocadherin beta 15 (PCDHB15), mRNA.
ENSG00000186567	CEACAM19	21.0213	2.43506	0.589784	4.12873	3.64778e-05	0.000355889	carcinoembryonic antigen-related cell adhesion molecule 19 (CEACAM19), transcript variant 2, mRNA.
ENSG00000214290	COLCA2	34.0468	1.67876	0.406593	4.12884	3.64598e-05	0.000355889	NA
ENSG00000157703	SVOPL	13.7391	-2.56067	0.620343	-4.12783	3.66203e-05	0.00035707	SVOP-like (SVOPL), transcript variant 2, mRNA.
ENSG00000203879	GDI1	6380.08	-0.577836	0.139996	-4.12753	3.66676e-05	0.000357322	GDP dissociation inhibitor 1 (GDI1), mRNA.
ENSG00000087995	METTL2A	193.279	0.612467	0.148409	4.12689	3.67696e-05	0.000358095	methyltransferase like 2A (METTL2A), mRNA.
ENSG00000125337	KIF25	15.8997	-3.70707	0.898299	-4.12677	3.679e-05	0.000358095	kinesin family member 25 (KIF25), transcript variant 2, mRNA.
ENSG00000147912	FBXO10	121.133	0.845407	0.204873	4.12649	3.6834e-05	0.000358105	F-box protein 10 (FBXO10), mRNA.
ENSG00000177238	TRIM72	93.5434	1.98167	0.480223	4.12657	3.68221e-05	0.000358105	tripartite motif containing 72 (TRIM72), mRNA.
ENSG00000149573	MPZL2	3.71948	-2.70676	0.656071	-4.12571	3.69594e-05	0.000359114	myelin protein zero-like 2 (MPZL2), transcript variant 1, mRNA.
ENSG00000140463	BBS4	259.126	0.71065	0.172288	4.12477	3.71101e-05	0.000360369	Bardet-Biedl syndrome 4 (BBS4), transcript variant 3, non-coding RNA.
ENSG00000085872	CHERP	2491.51	0.949628	0.230239	4.12453	3.715e-05	0.000360546	calcium homeostasis endoplasmic reticulum protein (CHERP), mRNA.
ENSG00000198574	SH2D1B	48.7156	-2.1773	0.528055	-4.12323	3.73589e-05	0.000362362	SH2 domain containing 1B (SH2D1B), mRNA.
ENSG00000184640	SEPT9	26415.6	-0.802318	0.194674	-4.12134	3.76678e-05	0.000365145	septin 9 (SEPT9), transcript variant 1, mRNA.
ENSG00000185885	IFITM1	727.449	-1.7114	0.415274	-4.12113	3.77017e-05	0.000365262	interferon induced transmembrane protein 1 (IFITM1), mRNA.
ENSG00000145147	SLIT2	708.004	2.87647	0.698085	4.12052	3.78024e-05	0.000366024	slit homolog 2 (Drosophila) (SLIT2), mRNA.
ENSG00000172315	TP53RK	286.779	0.865039	0.209948	4.12025	3.78461e-05	0.000366234	TP53 regulating kinase (TP53RK), mRNA.
ENSG00000131697	NPHP4	981.169	0.946077	0.229627	4.12007	3.78764e-05	0.000366315	nephronophthisis 4 (NPHP4), mRNA.
ENSG00000157873	TNFRSF14	4278.8	-0.861551	0.209153	-4.11924	3.80128e-05	0.00036742	tumor necrosis factor receptor superfamily, member 14 (TNFRSF14), mRNA.
ENSG00000137491	SLCO2B1	37.1832	-2.82619	0.686291	-4.11807	3.8206e-05	0.000369073	solute carrier organic anion transporter family, member 2B1 (SLCO2B1), transcript variant 2, mRNA.
ENSG00000150712	MTMR12	1691.82	-0.866492	0.210447	-4.11739	3.8319e-05	0.00036995	myotubularin related protein 12 (MTMR12), mRNA.
ENSG00000008853	RHOBTB2	370.846	-1.48886	0.361764	-4.11557	3.86231e-05	0.000372476	Rho-related BTB domain containing 2 (RHOBTB2), transcript variant 1, mRNA.
ENSG00000184613	NELL2	367.676	-1.79003	0.434942	-4.11555	3.86253e-05	0.000372476	NEL-like 2 (chicken) (NELL2), transcript variant 4, mRNA.
ENSG00000124772	CPNE5	222.453	-1.75952	0.427581	-4.11505	3.87093e-05	0.00037307	copine V (CPNE5), mRNA.
ENSG00000148730	EIF4EBP2	4335.35	0.635304	0.154461	4.11304	3.90484e-05	0.00037612	eukaryotic translation initiation factor 4E binding protein 2 (EIF4EBP2), mRNA.
ENSG00000139572	GPR84	43.9834	-2.12459	0.516662	-4.11214	3.92013e-05	0.000377375	G protein-coupled receptor 84 (GPR84), mRNA.
ENSG00000140284	SLC27A2	229.876	2.47075	0.600898	4.11177	3.92643e-05	0.000377763	solute carrier family 27 (fatty acid transporter), member 2 (SLC27A2), transcript variant 1, mRNA.
ENSG00000187134	AKR1C1	21.8387	-2.21518	0.538809	-4.11125	3.9352e-05	0.000378388	aldo-keto reductase family 1, member C1 (AKR1C1), mRNA.
ENSG00000114019	AMOTL2	6.60695	-2.21052	0.537877	-4.10972	3.96144e-05	0.000380691	angiomotin like 2 (AMOTL2), mRNA.
ENSG00000095066	HOOK2	541.936	0.902272	0.219578	4.10912	3.9717e-05	0.000381414	hook homolog 2 (Drosophila) (HOOK2), transcript variant 1, mRNA.
ENSG00000111331	OAS3	1624.1	-1.50745	0.366865	-4.10901	3.97354e-05	0.000381414	2'-5'-oligoadenylate synthetase 3, 100kDa (OAS3), mRNA.
ENSG00000197859	ADAMTSL2	43.5733	2.30722	0.561525	4.10885	3.97628e-05	0.000381457	ADAMTS-like 2 (ADAMTSL2), transcript variant 2, mRNA.
ENSG00000119403	PHF19	1466.5	0.853765	0.207811	4.10837	3.98467e-05	0.000382042	PHD finger protein 19 (PHF19), transcript variant 1, mRNA.
ENSG00000115758	ODC1	8065.82	1.29774	0.315978	4.10705	4.00751e-05	0.000384011	ornithine decarboxylase 1 (ODC1), mRNA.
ENSG00000164344	KLKB1	22.1549	2.0519	0.499628	4.10685	4.0109e-05	0.000384115	kallikrein B, plasma (Fletcher factor) 1 (KLKB1), mRNA.
ENSG00000107485	GATA3	1002.72	2.42298	0.590034	4.1065	4.01702e-05	0.000384479	GATA binding protein 3 (GATA3), transcript variant 1, mRNA.
ENSG00000267508	ZNF285	30.3411	1.99842	0.486729	4.10581	4.02895e-05	0.0003854	zinc finger protein 285 (ZNF285), mRNA.
ENSG00000140945	CDH13	7.27096	-2.87456	0.700239	-4.10511	4.04124e-05	0.000386354	cadherin 13, H-cadherin (heart) (CDH13), transcript variant 6, mRNA.
ENSG00000144199	FAHD2B	104.177	1.44298	0.351603	4.10401	4.06048e-05	0.00038797	fumarylacetoacetate hydrolase domain containing 2B (FAHD2B), mRNA.
ENSG00000172534	HCFC1	8994.04	0.794788	0.193689	4.10343	4.07064e-05	0.000388718	host cell factor C1 (VP16-accessory protein) (HCFC1), mRNA.
ENSG00000167889	MGAT5B	664.928	1.83553	0.4474	4.10265	4.0844e-05	0.000389809	mannosyl (alpha-1,6-)-glycoprotein beta-1,6-N-acetyl-glucosaminyltransferase, isozyme B (MGAT5B), transcript variant 1, mRNA.
ENSG00000138443	ABI2	1378.45	0.872001	0.212569	4.1022	4.09237e-05	0.000390345	abl-interactor 2 (ABI2), mRNA.
ENSG00000013503	POLR3B	160.396	0.698014	0.170173	4.10178	4.09989e-05	0.000390839	polymerase (RNA) III (DNA directed) polypeptide B (POLR3B), transcript variant 1, mRNA.
ENSG00000151650	VENTX	64.3594	-2.32138	0.566015	-4.10128	4.10873e-05	0.000391458	VENT homeobox (VENTX), mRNA.
ENSG00000102390	PBDC1	882.621	-0.741305	0.180855	-4.09889	4.15137e-05	0.000395294	polysaccharide biosynthesis domain containing 1 (PBDC1), mRNA.
ENSG00000108774	RAB5C	1452.79	-0.90148	0.219945	-4.09866	4.15558e-05	0.000395468	RAB5C, member RAS oncogene family (RAB5C), transcript variant 3, mRNA.
ENSG00000163914	RHO	2.53072	2.1654	0.528698	4.09573	4.20841e-05	0.000400268	rhodopsin (RHO), mRNA.
ENSG00000088992	TESC	528.589	-2.13145	0.520675	-4.09363	4.24676e-05	0.000403685	tescalcin (TESC), transcript variant 3, non-coding RNA.
ENSG00000171877	FRMD5	49.2326	1.36264	0.332925	4.09294	4.25944e-05	0.000404659	FERM domain containing 5 (FRMD5), transcript variant 2, mRNA.
ENSG00000162746	FCRLB	9.68831	2.64532	0.646985	4.08869	4.33816e-05	0.000411902	Fc receptor-like B (FCRLB), mRNA.
ENSG00000114656	KIAA1257	42.1399	-2.45892	0.601542	-4.0877	4.3568e-05	0.000413201	KIAA1257 (KIAA1257), mRNA.
ENSG00000118276	B4GALT6	1691.58	-1.19662	0.292728	-4.08782	4.35444e-05	0.000413201	UDP-Gal:betaGlcNAc beta 1,4- galactosyltransferase, polypeptide 6 (B4GALT6), mRNA.
ENSG00000138642	HERC6	597.832	-1.12805	0.276002	-4.0871	4.368e-05	0.000414028	HECT and RLD domain containing E3 ubiquitin protein ligase family member 6 (HERC6), transcript variant 2, mRNA.
ENSG00000173110	HSPA6	63.9179	2.06239	0.504829	4.08533	4.40144e-05	0.00041696	heat shock 70kDa protein 6 (HSP70B') (HSPA6), mRNA.
ENSG00000006747	SCIN	25.3613	3.7176	0.910071	4.08496	4.40845e-05	0.00041728	scinderin (SCIN), transcript variant 1, mRNA.
ENSG00000178562	CD28	259.585	-1.77408	0.434303	-4.08489	4.40983e-05	0.00041728	CD28 molecule (CD28), transcript variant 1, mRNA.
ENSG00000163346	PBXIP1	12730.5	-0.960747	0.235211	-4.08461	4.41505e-05	0.000417537	pre-B-cell leukemia homeobox interacting protein 1 (PBXIP1), mRNA.
ENSG00000103496	STX4	1889.37	-0.735039	0.179975	-4.08411	4.42461e-05	0.000418204	syntaxin 4 (STX4), transcript variant 2, mRNA.
ENSG00000166592	RRAD	49.4809	1.68512	0.412874	4.08143	4.47598e-05	0.000422819	Ras-related associated with diabetes (RRAD), transcript variant 1, mRNA.
ENSG00000171714	ANO5	29.2412	3.60625	0.883732	4.0807	4.48996e-05	0.000423899	anoctamin 5 (ANO5), transcript variant 1, mRNA.
ENSG00000106290	TAF6	785.18	0.569378	0.13958	4.07921	4.51884e-05	0.000426384	TAF6 RNA polymerase II, TATA box binding protein (TBP)-associated factor, 80kDa (TAF6), transcript variant 6, non-coding RNA.
ENSG00000144369	FAM171B	9.67254	-2.43157	0.596351	-4.07741	4.55395e-05	0.00042921	family with sequence similarity 171, member B (FAM171B), mRNA.
ENSG00000149564	ESAM	717.447	2.38185	0.584145	4.07749	4.55242e-05	0.00042921	endothelial cell adhesion molecule (ESAM), mRNA.
ENSG00000241839	PLEKHO2	722.523	-1.11756	0.274128	-4.0768	4.56606e-05	0.000430108	pleckstrin homology domain containing, family O member 2 (PLEKHO2), transcript variant 1, mRNA.
ENSG00000187239	FNBP1	5181.92	-1.20512	0.295675	-4.07582	4.58517e-05	0.000431664	formin binding protein 1 (FNBP1), mRNA.
ENSG00000118432	CNR1	122.535	2.71857	0.667142	4.07495	4.60251e-05	0.000433014	cannabinoid receptor 1 (brain) (CNR1), transcript variant 2, mRNA.
ENSG00000163661	PTX3	34.0909	-1.92626	0.472721	-4.07483	4.60471e-05	0.000433014	pentraxin 3, long (PTX3), mRNA.
ENSG00000102524	TNFSF13B	225.327	-1.90992	0.468797	-4.0741	4.61927e-05	0.000434138	tumor necrosis factor (ligand) superfamily, member 13b (TNFSF13B), transcript variant 1, mRNA.
ENSG00000106070	GRB10	1462.79	1.10339	0.270847	4.07385	4.6243e-05	0.000434366	growth factor receptor-bound protein 10 (GRB10), transcript variant 3, mRNA.
ENSG00000197256	KANK2	4539.29	-1.67583	0.411547	-4.07202	4.66067e-05	0.000437536	KN motif and ankyrin repeat domains 2 (KANK2), transcript variant 1, mRNA.
ENSG00000184708	EIF4ENIF1	926.129	0.519354	0.127552	4.0717	4.6671e-05	0.000437892	eukaryotic translation initiation factor 4E nuclear import factor 1 (EIF4ENIF1), transcript variant 3, mRNA.
ENSG00000125388	GRK4	87.8485	0.783489	0.192443	4.07127	4.67567e-05	0.00043845	G protein-coupled receptor kinase 4 (GRK4), transcript variant 3, mRNA.
ENSG00000136826	KLF4	3521.27	-2.24258	0.551054	-4.06961	4.70918e-05	0.000441343	Kruppel-like factor 4 (gut) (KLF4), mRNA.
ENSG00000155090	KLF10	11623.5	-1.28587	0.316087	-4.06808	4.7402e-05	0.000444	Kruppel-like factor 10 (KLF10), transcript variant 2, mRNA.
ENSG00000173262	SLC2A14	126.996	-1.88009	0.462174	-4.06792	4.7434e-05	0.000444051	solute carrier family 2 (facilitated glucose transporter), member 14 (SLC2A14), mRNA.
ENSG00000138944	KIAA1644	32.1224	-3.43905	0.845858	-4.06575	4.78786e-05	0.000447709	KIAA1644 (KIAA1644), mRNA.
ENSG00000141655	TNFRSF11A	62.1459	-1.61083	0.396191	-4.06579	4.78709e-05	0.000447709	tumor necrosis factor receptor superfamily, member 11a, NFKB activator (TNFRSF11A), transcript variant 5, mRNA.
ENSG00000176809	LRRC37A3	277.127	1.02404	0.251923	4.06489	4.80559e-05	0.000449115	SubName: Full=Leucine-rich repeat-containing protein 37A3; Flags: Fragment;
ENSG00000100296	THOC5	983.607	0.460383	0.113292	4.06368	4.83041e-05	0.000451181	THO complex 5 (THOC5), transcript variant 4, mRNA.
ENSG00000121753	BAI2	74.2873	2.12873	0.52394	4.06293	4.84611e-05	0.000452394	brain-specific angiogenesis inhibitor 2 (BAI2), mRNA.
ENSG00000198477	ZNF280B	70.6832	-1.52554	0.375525	-4.06243	4.85647e-05	0.000453107	zinc finger protein 280B (ZNF280B), mRNA.
ENSG00000134830	C5AR2	15.1195	-2.32	0.571256	-4.06123	4.88139e-05	0.000455177	complement component 5a receptor 2 (C5AR2), transcript variant 1, mRNA.
ENSG00000182704	TSKU	43.3147	-2.11353	0.520625	-4.0596	4.91569e-05	0.000458119	tsukushi, small leucine rich proteoglycan (TSKU), transcript variant 1, mRNA.
ENSG00000124507	PACSIN1	157.74	-1.95488	0.48173	-4.05804	4.94869e-05	0.000460937	protein kinase C and casein kinase substrate in neurons 1 (PACSIN1), transcript variant 1, mRNA.
ENSG00000118402	ELOVL4	4.68152	-2.65105	0.653616	-4.05598	4.99241e-05	0.000464749	ELOVL fatty acid elongase 4 (ELOVL4), mRNA.
ENSG00000164465	DCBLD1	74.3638	-1.90801	0.470531	-4.05501	5.01326e-05	0.000466429	discoidin, CUB and LCCL domain containing 1 (DCBLD1), mRNA.
ENSG00000083838	ZNF446	345.693	0.609442	0.150326	4.05415	5.03173e-05	0.000467714	zinc finger protein 446 (ZNF446), mRNA.
ENSG00000198851	CD3E	571.548	-1.70099	0.419572	-4.0541	5.03268e-05	0.000467714	CD3e molecule, epsilon (CD3-TCR complex) (CD3E), mRNA.
ENSG00000126001	CEP250	1792.2	0.62146	0.153319	4.05338	5.04832e-05	0.000468906	centrosomal protein 250kDa (CEP250), mRNA.
ENSG00000101222	SPEF1	7.24772	1.66185	0.410097	4.05234	5.07074e-05	0.000470725	sperm flagellar 1 (SPEF1), mRNA.
ENSG00000215644	GCGR	4.33515	1.7922	0.442293	4.05205	5.07702e-05	0.000471046	glucagon receptor (GCGR), mRNA.
ENSG00000178150	ZNF114	56.7223	1.40637	0.347207	4.05052	5.1103e-05	0.000473381	zinc finger protein 114 (ZNF114), mRNA.
ENSG00000197857	ZNF44	755.03	0.660916	0.163159	4.05074	5.10551e-05	0.000473381	zinc finger protein 44 (ZNF44), transcript variant 1, mRNA.
ENSG00000197935	ZNF311	31.6588	-2.7008	0.66678	-4.0505	5.11072e-05	0.000473381	zinc finger protein 311 (ZNF311), mRNA.
ENSG00000127914	AKAP9	7863.11	0.928784	0.229338	4.04984	5.12528e-05	0.000474466	A kinase (PRKA) anchor protein (yotiao) 9 (AKAP9), transcript variant 3, mRNA.
ENSG00000196526	AFAP1	79.2443	-2.08104	0.513957	-4.04905	5.14251e-05	0.000475797	actin filament associated protein 1 (AFAP1), transcript variant A, mRNA.
ENSG00000008513	ST3GAL1	7186.38	-1.19041	0.294017	-4.04879	5.14826e-05	0.000476025	ST3 beta-galactoside alpha-2,3-sialyltransferase 1 (ST3GAL1), transcript variant 2, mRNA.
ENSG00000148053	NTRK2	2.63218	-3.55556	0.878202	-4.04868	5.1507e-05	0.000476025	neurotrophic tyrosine kinase, receptor, type 2 (NTRK2), transcript variant b, mRNA.
ENSG00000249992	TMEM158	7.4401	-2.56815	0.634408	-4.04811	5.16332e-05	0.000476927	transmembrane protein 158 (gene/pseudogene) (TMEM158), mRNA.
ENSG00000027001	MIPEP	168.605	1.07896	0.266622	4.04676	5.19305e-05	0.000479407	mitochondrial intermediate peptidase (MIPEP), nuclear gene encoding mitochondrial protein, mRNA.
ENSG00000148700	ADD3	6445.04	-0.885421	0.21882	-4.04635	5.20222e-05	0.000479987	adducin 3 (gamma) (ADD3), transcript variant 2, mRNA.
ENSG00000196071	OR2L13	4.92644	-2.9769	0.736177	-4.04373	5.26077e-05	0.000485121	olfactory receptor, family 2, subfamily L, member 13 (OR2L13), mRNA.
ENSG00000109670	FBXW7	4983.93	-1.10742	0.273931	-4.04269	5.28412e-05	0.000487004	F-box and WD repeat domain containing 7, E3 ubiquitin protein ligase (FBXW7), transcript variant 3, mRNA.
ENSG00000135002	RFK	699.626	0.799074	0.197717	4.0415	5.31095e-05	0.000489207	riboflavin kinase (RFK), mRNA.
ENSG00000186017	ZNF566	405.779	0.827706	0.204819	4.04116	5.31874e-05	0.000489653	zinc finger protein 566 (ZNF566), transcript variant 3, mRNA.
ENSG00000179195	ZNF664	1678.12	0.943517	0.233513	4.04054	5.33283e-05	0.00049068	zinc finger protein 664 (ZNF664), transcript variant 1, mRNA.
ENSG00000102317	RBM3	13696.7	-0.680978	0.168555	-4.04009	5.34298e-05	0.000491341	RNA binding motif (RNP1, RRM) protein 3 (RBM3), mRNA.
ENSG00000099956	SMARCB1	4438.26	0.586484	0.145179	4.03972	5.35152e-05	0.000491584	SWI/SNF related, matrix associated, actin dependent regulator of chromatin, subfamily b, member 1 (SMARCB1), transcript variant 1, mRNA.
ENSG00000137393	RNF144B	193.898	1.71163	0.423695	4.03976	5.35066e-05	0.000491584	ring finger protein 144B (RNF144B), mRNA.
ENSG00000021355	SERPINB1	3484.88	-1.00475	0.248793	-4.0385	5.37948e-05	0.00049388	serpin peptidase inhibitor, clade B (ovalbumin), member 1 (SERPINB1), transcript variant 2, non-coding RNA.
ENSG00000100373	UPK3A	6.61043	-2.88622	0.714745	-4.03811	5.38825e-05	0.000494413	uroplakin 3A (UPK3A), transcript variant 1, mRNA.
ENSG00000138641	HERC3	1579.3	-0.716897	0.177588	-4.03685	5.41727e-05	0.000496802	HECT and RLD domain containing E3 ubiquitin protein ligase 3 (HERC3), transcript variant 1, mRNA.
ENSG00000122042	UBL3	4587.35	-1.12207	0.277998	-4.03625	5.43122e-05	0.000497807	ubiquitin-like 3 (UBL3), mRNA.
ENSG00000169116	PARM1	13.2554	-1.99196	0.493969	-4.03257	5.5171e-05	0.000505401	prostate androgen-regulated mucin-like protein 1 (PARM1), mRNA.
ENSG00000160255	ITGB2	4191.26	-1.56441	0.38798	-4.0322	5.5258e-05	0.000505641	integrin, beta 2 (complement component 3 receptor 3 and 4 subunit) (ITGB2), transcript variant 2, mRNA.
ENSG00000197635	DPP4	44.8956	-1.78665	0.443094	-4.03222	5.52521e-05	0.000505641	dipeptidyl-peptidase 4 (DPP4), mRNA.
ENSG00000172803	SNX32	177.788	0.956063	0.23719	4.03079	5.55891e-05	0.000508392	sorting nexin 32 (SNX32), mRNA.
ENSG00000119922	IFIT2	689.942	-1.43887	0.356984	-4.03063	5.56284e-05	0.000508472	interferon-induced protein with tetratricopeptide repeats 2 (IFIT2), mRNA.
ENSG00000197454	OR2L5	1.55123	-3.7604	0.933106	-4.02998	5.57808e-05	0.000509585	olfactory receptor, family 2, subfamily L, member 5 (OR2L5), mRNA.
ENSG00000137204	SLC22A7	6.97527	-2.55871	0.635326	-4.02741	5.63952e-05	0.000514916	solute carrier family 22 (organic anion transporter), member 7 (SLC22A7), transcript variant 1, mRNA.
ENSG00000104635	SLC39A14	563.193	1.53642	0.381549	4.02679	5.65445e-05	0.000515995	solute carrier family 39 (zinc transporter), member 14 (SLC39A14), transcript variant 1, mRNA.
ENSG00000168350	DEGS2	17.9777	1.37611	0.3418	4.02608	5.6715e-05	0.000517268	delta(4)-desaturase, sphingolipid 2 (DEGS2), mRNA.
ENSG00000111796	KLRB1	181.395	-1.59938	0.397355	-4.02505	5.69625e-05	0.000519242	killer cell lectin-like receptor subfamily B, member 1 (KLRB1), mRNA.
ENSG00000138777	PPA2	865.797	0.576802	0.143346	4.02385	5.7255e-05	0.000521622	pyrophosphatase (inorganic) 2 (PPA2), nuclear gene encoding mitochondrial protein, transcript variant 1, mRNA.
ENSG00000102743	SLC25A15	158.485	0.95378	0.237079	4.02305	5.74493e-05	0.000523106	solute carrier family 25 (mitochondrial carrier; ornithine transporter) member 15 (SLC25A15), nuclear gene encoding mitochondrial protein, mRNA.
ENSG00000142609	C1orf222	87.2097	-3.32148	0.82578	-4.02223	5.76496e-05	0.000524643	RecName: Full=Uncharacterized protein C1orf222;
ENSG00000057663	ATG5	1235.06	-0.565071	0.140514	-4.02146	5.78387e-05	0.000526077	autophagy related 5 (ATG5), mRNA.
ENSG00000167191	GPRC5B	29.0853	-2.02592	0.503917	-4.02034	5.8115e-05	0.000528301	G protein-coupled receptor, family C, group 5, member B (GPRC5B), mRNA.
ENSG00000151502	VPS26B	4579.56	-1.59223	0.396112	-4.01965	5.8285e-05	0.000529557	vacuolar protein sorting 26 homolog B (S. pombe) (VPS26B), mRNA.
ENSG00000145029	NICN1	495.614	0.771363	0.191985	4.01784	5.87351e-05	0.000533356	nicolin 1 (NICN1), mRNA.
ENSG00000092096	SLC22A17	24.9378	-2.08846	0.519854	-4.0174	5.88437e-05	0.00053405	solute carrier family 22, member 17 (SLC22A17), transcript variant 2, mRNA.
ENSG00000204657	OR2H2	8.83056	-1.77669	0.442266	-4.01725	5.88819e-05	0.000534106	olfactory receptor, family 2, subfamily H, member 2 (OR2H2), mRNA.
ENSG00000242114	MTFP1	38.9249	-1.57399	0.391821	-4.01712	5.89146e-05	0.000534112	mitochondrial fission process 1 (MTFP1), nuclear gene encoding mitochondrial protein, transcript variant 1, mRNA.
ENSG00000132514	CLEC10A	6.64661	-2.68354	0.668116	-4.01658	5.905e-05	0.000534757	C-type lectin domain family 10, member A (CLEC10A), transcript variant 2, mRNA.
ENSG00000171174	RBKS	192.997	-1.96872	0.490136	-4.01669	5.90205e-05	0.000534757	ribokinase (RBKS), mRNA.
ENSG00000133313	CNDP2	4197.79	-0.671165	0.167161	-4.01508	5.9426e-05	0.00053787	CNDP dipeptidase 2 (metallopeptidase M20 family) (CNDP2), transcript variant 1, mRNA.
ENSG00000131242	RAB11FIP4	1153.5	-1.28572	0.32026	-4.01461	5.95438e-05	0.000538643	RAB11 family interacting protein 4 (class II) (RAB11FIP4), mRNA.
ENSG00000121440	PDZRN3	9.59625	-3.10126	0.772524	-4.01445	5.95844e-05	0.000538718	PDZ domain containing ring finger 3 (PDZRN3), mRNA.
ENSG00000262484	CCER2	40.1097	0.936021	0.233226	4.01336	5.9861e-05	0.000540925	NA
ENSG00000172731	LRRC20	185.018	1.90826	0.475515	4.01303	5.99433e-05	0.000541375	leucine rich repeat containing 20 (LRRC20), transcript variant 6, mRNA.
ENSG00000108669	CYTH1	15688.7	-1.16021	0.289126	-4.01283	5.99956e-05	0.000541553	cytohesin 1 (CYTH1), transcript variant 2, mRNA.
ENSG00000132182	NUP210	5548.03	1.17463	0.292764	4.0122	6.01565e-05	0.000542712	nucleoporin 210kDa (NUP210), mRNA.
ENSG00000010379	SLC6A13	15.8093	1.83933	0.45851	4.01154	6.03236e-05	0.000543107	solute carrier family 6 (neurotransmitter transporter, GABA), member 13 (SLC6A13), transcript variant 1, mRNA.
ENSG00000100350	FOXRED2	310.836	1.49567	0.372824	4.01174	6.0272e-05	0.000543107	FAD-dependent oxidoreductase domain containing 2 (FOXRED2), transcript variant 2, mRNA.
ENSG00000168918	INPP5D	14850.2	-0.903901	0.225318	-4.01166	6.02929e-05	0.000543107	inositol polyphosphate-5-phosphatase, 145kDa (INPP5D), transcript variant 1, mRNA.
ENSG00000215114	UBXN2B	532.591	1.08842	0.271323	4.01151	6.03307e-05	0.000543107	UBX domain protein 2B (UBXN2B), mRNA.
ENSG00000140853	NLRC5	15137	-1.09358	0.272771	-4.00915	6.09375e-05	0.000548273	NLR family, CARD domain containing 5 (NLRC5), mRNA.
ENSG00000107679	PLEKHA1	613.252	-1.51765	0.378616	-4.00842	6.11261e-05	0.000549149	pleckstrin homology domain containing, family A (phosphoinositide binding specific) member 1 (PLEKHA1), transcript variant 2, mRNA.
ENSG00000112992	NNT	3614.23	0.577756	0.144137	4.00839	6.11338e-05	0.000549149	nicotinamide nucleotide transhydrogenase (NNT), nuclear gene encoding mitochondrial protein, transcript variant 1, mRNA.
ENSG00000178057	NDUFAF3	909.595	0.818863	0.204286	4.00841	6.11281e-05	0.000549149	NADH dehydrogenase (ubiquinone) complex I, assembly factor 3 (NDUFAF3), nuclear gene encoding mitochondrial protein, transcript variant 4, mRNA.
ENSG00000135338	LCA5	26.4296	-2.35667	0.58797	-4.00815	6.1195e-05	0.000549402	Leber congenital amaurosis 5 (LCA5), transcript variant 1, mRNA.
ENSG00000172216	CEBPB	345.745	-1.73523	0.433147	-4.00609	6.17318e-05	0.000553923	CCAAT/enhancer binding protein (C/EBP), beta (CEBPB), mRNA.
ENSG00000089820	ARHGAP4	14130.6	-0.948057	0.236822	-4.00326	6.24768e-05	0.000560306	Rho GTPase activating protein 4 (ARHGAP4), transcript variant 2, mRNA.
ENSG00000182107	TMEM30B	8.31964	-2.09356	0.523047	-4.00262	6.26437e-05	0.000561501	transmembrane protein 30B (TMEM30B), mRNA.
ENSG00000149292	TTC12	53.6157	-1.92535	0.481072	-4.00222	6.2752e-05	0.000561866	tetratricopeptide repeat domain 12 (TTC12), mRNA.
ENSG00000169439	SDC2	609.3	-2.45506	0.613417	-4.00227	6.27383e-05	0.000561866	syndecan 2 (SDC2), mRNA.
ENSG00000107984	DKK1	25.5852	-2.34055	0.585094	-4.0003	6.3262e-05	0.000565825	dickkopf WNT signaling pathway inhibitor 1 (DKK1), mRNA.
ENSG00000173068	BNC2	17.9227	-2.60934	0.652276	-4.00036	6.32454e-05	0.000565825	basonuclin 2 (BNC2), mRNA.
ENSG00000132274	TRIM22	9041.25	-0.772917	0.193329	-3.99794	6.38967e-05	0.000571195	tripartite motif containing 22 (TRIM22), transcript variant 1, mRNA.
ENSG00000099256	PRTFDC1	10.3056	-2.64082	0.660802	-3.99638	6.43182e-05	0.000574654	phosphoribosyl transferase domain containing 1 (PRTFDC1), mRNA.
ENSG00000134121	CHL1	25.272	-2.77599	0.69474	-3.99573	6.44955e-05	0.000575929	cell adhesion molecule with homology to L1CAM (close homolog of L1) (CHL1), transcript variant 1, mRNA.
ENSG00000167613	LAIR1	7616.76	-0.987309	0.247198	-3.994	6.49673e-05	0.000579832	leukocyte-associated immunoglobulin-like receptor 1 (LAIR1), transcript variant a, mRNA.
ENSG00000106004	HOXA5	7.43321	-2.17917	0.545645	-3.99374	6.50384e-05	0.000580155	homeobox A5 (HOXA5), mRNA.
ENSG00000103275	UBE2I	3940.32	0.638424	0.159913	3.99233	6.54281e-05	0.000583319	ubiquitin-conjugating enzyme E2I (UBE2I), transcript variant 1, mRNA.
ENSG00000273274	ZBTB8B	2.22404	1.54997	0.388421	3.99044	6.59516e-05	0.000587672	zinc finger and BTB domain containing 8B (ZBTB8B), mRNA.
ENSG00000117408	IPO13	854.385	0.67595	0.169412	3.98999	6.6077e-05	0.000588474	importin 13 (IPO13), mRNA.
ENSG00000125845	BMP2	1319.85	-2.19946	0.551275	-3.98978	6.61352e-05	0.000588677	bone morphogenetic protein 2 (BMP2), mRNA.
ENSG00000188056	TREML4	4.06736	-3.24082	0.812632	-3.98805	6.66173e-05	0.000592652	triggering receptor expressed on myeloid cells-like 4 (TREML4), mRNA.
ENSG00000153046	CDYL	1887.38	-0.678133	0.170096	-3.98676	6.69808e-05	0.000595505	chromodomain protein, Y-like (CDYL), transcript variant 6, non-coding RNA.
ENSG00000169641	LUZP1	3613.18	-1.25099	0.313794	-3.98665	6.70128e-05	0.000595505	leucine zipper protein 1 (LUZP1), transcript variant 1, mRNA.
ENSG00000253250	C8orf88	24.8519	-1.87025	0.469141	-3.98653	6.70453e-05	0.000595505	NA
ENSG00000175497	DPP10	3.68823	-3.35481	0.841564	-3.98641	6.70819e-05	0.000595513	dipeptidyl-peptidase 10 (non-functional) (DPP10), transcript variant 5, mRNA.
ENSG00000187922	LCN10	972.302	-2.2203	0.55711	-3.98539	6.73698e-05	0.00059775	lipocalin 10 (LCN10), mRNA.
ENSG00000185527	PDE6G	188.844	1.32176	0.331664	3.98524	6.74115e-05	0.000597801	phosphodiesterase 6G, cGMP-specific, rod, gamma (PDE6G), transcript variant 1, mRNA.
ENSG00000196155	PLEKHG4	116.462	-1.61951	0.406488	-3.98414	6.77246e-05	0.000600258	pleckstrin homology domain containing, family G (with RhoGef domain) member 4 (PLEKHG4), transcript variant 1, mRNA.
ENSG00000140030	GPR65	206.774	-1.60287	0.402366	-3.98362	6.78736e-05	0.000601259	G protein-coupled receptor 65 (GPR65), mRNA.
ENSG00000066185	ZMYND12	14.33	1.37402	0.345094	3.98158	6.84599e-05	0.00060613	zinc finger, MYND-type containing 12 (ZMYND12), transcript variant 1, mRNA.
ENSG00000172493	AFF1	9449.9	-0.969801	0.243604	-3.98105	6.86109e-05	0.000607145	AF4/FMR2 family, member 1 (AFF1), transcript variant 1, mRNA.
ENSG00000146535	GNA12	7426.17	-1.15579	0.290362	-3.98052	6.87655e-05	0.00060819	guanine nucleotide binding protein (G protein) alpha 12 (GNA12), mRNA.
ENSG00000211454	AKR7L	63.8658	0.924443	0.232277	3.97992	6.89376e-05	0.000609388	aldo-keto reductase family 7-like (AKR7L), transcript variant 1, non-coding RNA.
ENSG00000185432	METTL7A	779.823	-1.11345	0.279817	-3.9792	6.91484e-05	0.000610927	methyltransferase like 7A (METTL7A), mRNA.
ENSG00000133800	LYVE1	13.9473	-2.29651	0.577424	-3.97716	6.9742e-05	0.000615845	lymphatic vessel endothelial hyaluronan receptor 1 (LYVE1), mRNA.
ENSG00000163734	CXCL3	5.57399	-2.79473	0.702897	-3.97602	7.00789e-05	0.000618492	chemokine (C-X-C motif) ligand 3 (CXCL3), mRNA.
ENSG00000137225	CAPN11	181.44	-1.83996	0.462789	-3.9758	7.01433e-05	0.000618732	calpain 11 (CAPN11), mRNA.
ENSG00000130592	LSP1	4154.63	-1.88076	0.473095	-3.97543	7.02521e-05	0.000619364	lymphocyte-specific protein 1 (LSP1), transcript variant 1, mRNA.
ENSG00000121680	PEX16	1057.57	-0.672693	0.169244	-3.97468	7.04735e-05	0.000620987	peroxisomal biogenesis factor 16 (PEX16), transcript variant 1, mRNA.
ENSG00000144061	NPHP1	15.95	1.80004	0.452923	3.97428	7.05921e-05	0.000621703	nephronophthisis 1 (juvenile) (NPHP1), transcript variant 3, mRNA.
ENSG00000156414	TDRD9	13.9932	-2.26681	0.570471	-3.97358	7.07996e-05	0.000623201	tudor domain containing 9 (TDRD9), mRNA.
ENSG00000005469	CROT	224.002	0.715096	0.180006	3.97262	7.10875e-05	0.000625405	carnitine O-octanoyltransferase (CROT), transcript variant 3, mRNA.
ENSG00000172987	HPSE2	3.94384	3.48125	0.876866	3.9701	7.18427e-05	0.000631715	heparanase 2 (HPSE2), transcript variant 4, mRNA.
ENSG00000197253	TPSB2	7.04501	-3.05489	0.769762	-3.96861	7.22934e-05	0.000635342	tryptase beta 2 (gene/pseudogene) (TPSB2), mRNA.
ENSG00000170801	HTRA3	648.178	-2.8274	0.712507	-3.96824	7.24043e-05	0.000635981	HtrA serine peptidase 3 (HTRA3), mRNA.
ENSG00000221866	PLXNA4	35.8737	-1.94259	0.489604	-3.96767	7.25784e-05	0.000637175	plexin A4 (PLXNA4), transcript variant 1, mRNA.
ENSG00000159403	C1R	124.827	-1.37992	0.347866	-3.9668	7.28441e-05	0.000639087	complement component 1, r subcomponent (C1R), mRNA.
ENSG00000180767	CHST13	6.57801	-2.05607	0.518333	-3.96671	7.28729e-05	0.000639087	carbohydrate (chondroitin 4) sulfotransferase 13 (CHST13), mRNA.
ENSG00000001036	FUCA2	95.0725	1.53829	0.387845	3.96625	7.30135e-05	0.000639983	fucosidase, alpha-L- 2, plasma (FUCA2), mRNA.
ENSG00000176619	LMNB2	3287.65	0.795688	0.200632	3.96591	7.31173e-05	0.000640556	lamin B2 (LMNB2), mRNA.
ENSG00000169136	ATF5	2471.7	1.81326	0.457331	3.96487	7.34345e-05	0.000642887	activating transcription factor 5 (ATF5), transcript variant 1, mRNA.
ENSG00000169446	MMGT1	2676.94	-0.763499	0.192574	-3.9647	7.34887e-05	0.000642887	membrane magnesium transporter 1 (MMGT1), mRNA.
ENSG00000186628	FSD2	4.23171	1.5905	0.40117	3.96466	7.34993e-05	0.000642887	fibronectin type III and SPRY domain containing 2 (FSD2), mRNA.
ENSG00000164078	MST1R	78.7435	-2.25185	0.568384	-3.96184	7.43735e-05	0.000650192	macrophage stimulating 1 receptor (c-met-related tyrosine kinase) (MST1R), transcript variant 2, mRNA.
ENSG00000034510	TMSB10	24667.8	-1.18663	0.299541	-3.9615	7.448e-05	0.000650441	thymosin beta 10 (TMSB10), mRNA.
ENSG00000174840	PDE12	1182.59	0.688258	0.173734	3.96157	7.44598e-05	0.000650441	phosphodiesterase 12 (PDE12), mRNA.
ENSG00000182010	RTKN2	134.676	1.55375	0.392235	3.96128	7.45498e-05	0.000650709	rhotekin 2 (RTKN2), mRNA.
ENSG00000204291	COL15A1	5.6206	-2.39678	0.605155	-3.9606	7.47605e-05	0.000652206	collagen, type XV, alpha 1 (COL15A1), mRNA.
ENSG00000169403	PTAFR	44.4528	-1.44367	0.36455	-3.96013	7.49083e-05	0.000653153	platelet-activating factor receptor (PTAFR), transcript variant 4, mRNA.
ENSG00000143319	ISG20L2	1041.55	0.720517	0.182052	3.95775	7.56579e-05	0.000659344	interferon stimulated exonuclease gene 20kDa-like 2 (ISG20L2), mRNA.
ENSG00000167565	SERTAD3	665.125	-1.02397	0.258733	-3.95762	7.57009e-05	0.000659374	SERTA domain containing 3 (SERTAD3), transcript variant 1, mRNA.
ENSG00000172673	THEMIS	79.976	-1.74604	0.441531	-3.9545	7.66933e-05	0.000667669	thymocyte selection associated (THEMIS), transcript variant 3, mRNA.
ENSG00000169758	C15orf27	25.0058	0.813743	0.205832	3.95342	7.70406e-05	0.000670341	chromosome 15 open reading frame 27 (C15orf27), mRNA.
ENSG00000163131	CTSS	3215.38	-0.831337	0.210354	-3.95209	7.74717e-05	0.000673741	cathepsin S (CTSS), transcript variant 1, mRNA.
ENSG00000024422	EHD2	225.643	-2.68548	0.679758	-3.95064	7.79411e-05	0.00067747	EH-domain containing 2 (EHD2), mRNA.
ENSG00000100083	GGA1	3169.99	0.491439	0.124442	3.94915	7.84287e-05	0.000681352	golgi-associated, gamma adaptin ear containing, ARF binding protein 1 (GGA1), transcript variant 3, mRNA.
ENSG00000126878	AIF1L	101.279	-2.59662	0.657618	-3.94853	7.86335e-05	0.000682775	allograft inflammatory factor 1-like (AIF1L), transcript variant 3, mRNA.
ENSG00000213928	IRF9	441.427	-1.05785	0.267931	-3.94821	7.87386e-05	0.000683331	interferon regulatory factor 9 (IRF9), mRNA.
ENSG00000141968	VAV1	4711.69	-0.810145	0.205255	-3.94702	7.91294e-05	0.000686365	vav 1 guanine nucleotide exchange factor (VAV1), transcript variant 1, mRNA.
ENSG00000124203	ZNF831	358.636	-1.60853	0.407574	-3.94658	7.92753e-05	0.000687272	zinc finger protein 831 (ZNF831), mRNA.
ENSG00000124780	KCNK17	502.506	-2.78203	0.705021	-3.94602	7.94599e-05	0.000688326	potassium channel, subfamily K, member 17 (KCNK17), transcript variant 2, mRNA.
ENSG00000158485	CD1B	1.54015	-3.69849	0.937283	-3.94596	7.94794e-05	0.000688326	CD1b molecule (CD1B), mRNA.
ENSG00000147434	CHRNA6	3.46464	-2.08163	0.527914	-3.94312	8.04274e-05	0.000696173	cholinergic receptor, nicotinic, alpha 6 (neuronal) (CHRNA6), transcript variant 1, mRNA.
ENSG00000132881	RSG1	72.0409	0.904331	0.22941	3.942	8.08064e-05	0.000699091	REM2 and RAB-like small GTPase 1 (RSG1), mRNA.
ENSG00000173926	MARCH3	806.642	-0.9911	0.251491	-3.9409	8.11776e-05	0.000701937	membrane-associated ring finger (C3HC4) 3, E3 ubiquitin protein ligase (MARCH3), mRNA.
ENSG00000141682	PMAIP1	10331.2	-1.13023	0.286954	-3.9387	8.19245e-05	0.000708029	phorbol-12-myristate-13-acetate-induced protein 1 (PMAIP1), mRNA.
ENSG00000130208	APOC1	40.2329	-2.052	0.521145	-3.93748	8.23417e-05	0.000711265	apolipoprotein C-I (APOC1), mRNA.
ENSG00000124743	KLHL31	4.62826	2.1015	0.533782	3.937	8.25055e-05	0.000712193	kelch-like family member 31 (KLHL31), mRNA.
ENSG00000138496	PARP9	2251.44	-0.968846	0.2461	-3.93679	8.25774e-05	0.000712193	poly (ADP-ribose) polymerase family, member 9 (PARP9), transcript variant 5, mRNA.
ENSG00000175215	CTDSP2	8605.05	-0.739366	0.187804	-3.9369	8.25406e-05	0.000712193	CTD (carboxy-terminal domain, RNA polymerase II, polypeptide A) small phosphatase 2 (CTDSP2), mRNA.
ENSG00000164287	CDC20B	1.73649	2.74314	0.696817	3.93667	8.26207e-05	0.000712197	cell division cycle 20B (CDC20B), transcript variant 3, mRNA.
ENSG00000196284	SUPT3H	685.244	-1.1714	0.297588	-3.93632	8.27409e-05	0.000712864	suppressor of Ty 3 homolog (S. cerevisiae) (SUPT3H), transcript variant 1, mRNA.
ENSG00000118156	ZNF541	3.65156	-2.8372	0.720847	-3.93592	8.28779e-05	0.000713307	zinc finger protein 541 (ZNF541), mRNA.
ENSG00000151743	AMN1	103.399	-1.03117	0.261988	-3.93594	8.28721e-05	0.000713307	antagonist of mitotic exit network 1 homolog (S. cerevisiae) (AMN1), transcript variant 1, mRNA.
ENSG00000113916	BCL6	2289.32	1.4963	0.380196	3.93559	8.29921e-05	0.000713913	B-cell CLL/lymphoma 6 (BCL6), transcript variant 3, mRNA.
ENSG00000115085	ZAP70	4890.5	1.05491	0.268051	3.93547	8.30341e-05	0.000713913	zeta-chain (TCR) associated protein kinase 70kDa (ZAP70), transcript variant 1, mRNA.
ENSG00000140575	IQGAP1	7771.49	-0.638691	0.162301	-3.93523	8.31166e-05	0.000714254	IQ motif containing GTPase activating protein 1 (IQGAP1), mRNA.
ENSG00000099953	MMP11	236.925	1.32951	0.337915	3.93445	8.33869e-05	0.000716207	matrix metallopeptidase 11 (stromelysin 3) (MMP11), mRNA.
ENSG00000065457	ADAT1	560.705	0.556198	0.141403	3.93343	8.37409e-05	0.000718877	adenosine deaminase, tRNA-specific 1 (ADAT1), transcript variant 2, non-coding RNA.
ENSG00000164483	SAMD3	111.889	-1.71997	0.437339	-3.9328	8.39621e-05	0.000720404	sterile alpha motif domain containing 3 (SAMD3), transcript variant 4, mRNA.
ENSG00000096696	DSP	10.9742	-2.11203	0.537119	-3.93215	8.41887e-05	0.000721642	desmoplakin (DSP), transcript variant 1, mRNA.
ENSG00000102103	PQBP1	2143.05	-0.659721	0.167777	-3.93214	8.41931e-05	0.000721642	polyglutamine binding protein 1 (PQBP1), transcript variant 2, mRNA.
ENSG00000136379	ABHD17C	616.687	-2.15898	0.549101	-3.93184	8.42984e-05	0.000722173	abhydrolase domain containing 17C (ABHD17C), mRNA.
ENSG00000137845	ADAM10	4095.15	0.77059	0.196022	3.93115	8.45421e-05	0.000723889	ADAM metallopeptidase domain 10 (ADAM10), mRNA.
ENSG00000139613	SMARCC2	4170.39	0.618691	0.157408	3.9305	8.47685e-05	0.000725454	SWI/SNF related, matrix associated, actin dependent regulator of chromatin, subfamily c, member 2 (SMARCC2), transcript variant 3, mRNA.
ENSG00000149294	NCAM1	40.0333	-2.06405	0.525188	-3.93011	8.49076e-05	0.000726272	neural cell adhesion molecule 1 (NCAM1), transcript variant 2, mRNA.
ENSG00000171574	ZNF584	93.1933	1.12303	0.28576	3.92997	8.49554e-05	0.000726308	zinc finger protein 584 (ZNF584), mRNA.
ENSG00000084710	EFR3B	71.6511	2.00956	0.511401	3.92952	8.51172e-05	0.000726944	EFR3 homolog B (S. cerevisiae) (EFR3B), mRNA.
ENSG00000102996	MMP15	53.7275	-2.37505	0.604409	-3.92954	8.5107e-05	0.000726944	matrix metallopeptidase 15 (membrane-inserted) (MMP15), mRNA.
ENSG00000171794	UTF1	5.0424	-3.39628	0.864512	-3.92855	8.54597e-05	0.000729496	undifferentiated embryonic cell transcription factor 1 (UTF1), mRNA.
ENSG00000158220	ESYT3	12.0996	1.38304	0.352109	3.92786	8.57037e-05	0.000731204	extended synaptotagmin-like protein 3 (ESYT3), mRNA.
ENSG00000167037	SGSM1	15.1888	-2.54681	0.648498	-3.92724	8.59261e-05	0.000732351	small G protein signaling modulator 1 (SGSM1), transcript variant 4, mRNA.
ENSG00000213145	CRIP1	104.652	-1.46385	0.372737	-3.92731	8.5901e-05	0.000732351	cysteine-rich protein 1 (intestinal) (CRIP1), mRNA.
ENSG00000157227	MMP14	405.044	-1.63445	0.41622	-3.9269	8.60465e-05	0.000733001	matrix metallopeptidase 14 (membrane-inserted) (MMP14), mRNA.
ENSG00000204305	AGER	448.997	-0.903038	0.230049	-3.92541	8.65812e-05	0.00073718	advanced glycosylation end product-specific receptor (AGER), transcript variant 10, non-coding RNA.
ENSG00000189042	ZNF567	386.261	0.765105	0.194966	3.9243	8.69821e-05	0.000740215	zinc finger protein 567 (ZNF567), mRNA.
ENSG00000046604	DSG2	319.133	-2.60388	0.663585	-3.92395	8.71085e-05	0.000740911	desmoglein 2 (DSG2), mRNA.
ENSG00000091127	PUS7	220.813	1.22716	0.312756	3.92371	8.71975e-05	0.00074129	pseudouridylate synthase 7 homolog (S. cerevisiae) (PUS7), mRNA.
ENSG00000100767	PAPLN	228.287	-1.02586	0.261531	-3.92253	8.76236e-05	0.000744152	papilin, proteoglycan-like sulfated glycoprotein (PAPLN), mRNA.
ENSG00000177575	CD163	56.6801	-2.13445	0.544142	-3.92259	8.76022e-05	0.000744152	CD163 molecule (CD163), transcript variant 1, mRNA.
ENSG00000188026	RILPL1	106.487	-1.57775	0.402333	-3.92151	8.79956e-05	0.000746931	Rab interacting lysosomal protein-like 1 (RILPL1), mRNA.
ENSG00000124019	FAM124B	68.001	-1.97527	0.50372	-3.92135	8.80525e-05	0.000747034	family with sequence similarity 124B (FAM124B), transcript variant 2, mRNA.
ENSG00000165185	KIAA1958	857.185	1.10018	0.28068	3.91969	8.86621e-05	0.000751822	KIAA1958 (KIAA1958), mRNA.
ENSG00000106100	NOD1	1152.67	-0.910559	0.232459	-3.91706	8.96337e-05	0.000759674	nucleotide-binding oligomerization domain containing 1 (NOD1), mRNA.
ENSG00000123411	IKZF4	435.584	0.65454	0.167164	3.91555	9.01988e-05	0.000763686	IKAROS family zinc finger 4 (Eos) (IKZF4), mRNA.
ENSG00000155368	DBI	2474.88	1.21809	0.311083	3.91565	9.01617e-05	0.000763686	diazepam binding inhibitor (GABA receptor modulator, acyl-CoA binding protein) (DBI), transcript variant 5, mRNA.
ENSG00000113761	ZNF346	518.166	0.525753	0.13431	3.91446	9.06052e-05	0.000766738	zinc finger protein 346 (ZNF346), mRNA.
ENSG00000088038	CNOT3	2317.11	0.423333	0.108214	3.912	9.15357e-05	0.000774218	CCR4-NOT transcription complex, subunit 3 (CNOT3), mRNA.
ENSG00000196453	ZNF777	465.564	1.00681	0.257392	3.91159	9.16919e-05	0.000775145	zinc finger protein 777 (ZNF777), mRNA.
ENSG00000163393	SLC22A15	23.9174	-1.89352	0.484162	-3.91093	9.19399e-05	0.000776848	solute carrier family 22, member 15 (SLC22A15), mRNA.
ENSG00000186132	C2orf76	95.5536	0.850246	0.217409	3.9108	9.19893e-05	0.000776871	chromosome 2 open reading frame 76 (C2orf76), mRNA.
ENSG00000134686	PHC2	3576.59	0.588425	0.150566	3.90809	9.30269e-05	0.000785236	polyhomeotic homolog 2 (Drosophila) (PHC2), transcript variant 2, mRNA.
ENSG00000124171	PARD6B	127.894	0.989846	0.253298	3.90783	9.31274e-05	0.000785686	par-6 partitioning defective 6 homolog beta (C. elegans) (PARD6B), mRNA.
ENSG00000067798	NAV3	6.72939	-3.26637	0.836148	-3.90645	9.36607e-05	0.000789785	neuron navigator 3 (NAV3), mRNA.
ENSG00000183542	KLRC4	9.70894	-2.3073	0.590711	-3.90598	9.38457e-05	0.000790945	killer cell lectin-like receptor subfamily C, member 4 (KLRC4), mRNA.
ENSG00000147231	CXorf57	51.171	-2.07413	0.531074	-3.90555	9.40128e-05	0.000791952	chromosome X open reading frame 57 (CXorf57), transcript variant 1, mRNA.
ENSG00000215218	UBE2QL1	6.64501	-3.48966	0.893578	-3.90526	9.41247e-05	0.000792493	ubiquitin-conjugating enzyme E2Q family-like 1 (UBE2QL1), mRNA.
ENSG00000198576	ARC	90.0596	-2.23298	0.571963	-3.90407	9.45883e-05	0.000795995	activity-regulated cytoskeleton-associated protein (ARC), mRNA.
ENSG00000120217	CD274	53.4117	1.66475	0.426574	3.90262	9.51572e-05	0.000800298	CD274 molecule (CD274), transcript variant 1, mRNA.
ENSG00000166199	ALKBH3	293.562	1.07014	0.274218	3.90252	9.51958e-05	0.000800298	alkB, alkylation repair homolog 3 (E. coli) (ALKBH3), mRNA.
ENSG00000042286	AIFM2	198.279	1.00705	0.258074	3.90219	9.53247e-05	0.000800978	apoptosis-inducing factor, mitochondrion-associated, 2 (AIFM2), transcript variant 1, mRNA.
ENSG00000140854	KATNB1	1373.06	0.648502	0.166201	3.9019	9.54387e-05	0.000801531	katanin p80 (WD repeat containing) subunit B 1 (KATNB1), mRNA.
ENSG00000005020	SKAP2	759.784	-1.75063	0.448723	-3.90136	9.56555e-05	0.000802947	src kinase associated phosphoprotein 2 (SKAP2), mRNA.
ENSG00000170515	PA2G4	2507.05	0.713725	0.182997	3.90019	9.61156e-05	0.000806403	proliferation-associated 2G4, 38kDa (PA2G4), mRNA.
ENSG00000163482	STK36	739.033	0.833698	0.213772	3.89994	9.62169e-05	0.000806846	serine/threonine kinase 36 (STK36), transcript variant 1, mRNA.
ENSG00000149257	SERPINH1	307.593	1.24845	0.320151	3.89956	9.63683e-05	0.000807709	serpin peptidase inhibitor, clade H (heat shock protein 47), member 1, (collagen binding protein 1) (SERPINH1), transcript variant 1, mRNA.
ENSG00000140386	SCAPER	703.75	-0.753798	0.193362	-3.89838	9.68398e-05	0.000811253	S-phase cyclin A-associated protein in the ER (SCAPER), transcript variant 1, mRNA.
ENSG00000105929	ATP6V0A4	35.5423	-3.38606	0.868856	-3.89715	9.73324e-05	0.00081497	ATPase, H+ transporting, lysosomal V0 subunit a4 (ATP6V0A4), transcript variant 3, mRNA.
ENSG00000128594	LRRC4	150.713	-2.18835	0.561795	-3.89528	9.80872e-05	0.000820877	leucine rich repeat containing 4 (LRRC4), mRNA.
ENSG00000103254	FAM173A	173.293	1.25892	0.323224	3.89489	9.82439e-05	0.000821775	family with sequence similarity 173, member A (FAM173A), transcript variant 1, mRNA.
ENSG00000133895	MEN1	1759.48	0.590034	0.15153	3.89385	9.86653e-05	0.000824885	multiple endocrine neoplasia I (MEN1), transcript variant e1B, mRNA.
ENSG00000101916	TLR8	18.7763	-2.05766	0.528725	-3.89174	9.95273e-05	0.000831674	toll-like receptor 8 (TLR8), mRNA.
ENSG00000054282	SDCCAG8	926.395	-0.567393	0.145815	-3.89117	9.97629e-05	0.000833226	serologically defined colon cancer antigen 8 (SDCCAG8), mRNA.
ENSG00000133315	MACROD1	288.398	1.01207	0.26012	3.89077	9.99273e-05	0.00083418	MACRO domain containing 1 (MACROD1), mRNA.
ENSG00000189366	ALG1L	2.30374	1.88905	0.485593	3.89019	0.000100164	0.000835737	ALG1, chitobiosyldiphosphodolichol beta-mannosyltransferase-like (ALG1L), transcript variant 1, mRNA.
ENSG00000122678	POLM	1622.32	0.862787	0.221915	3.88792	0.000101105	0.000842323	polymerase (DNA directed), mu (POLM), mRNA.
ENSG00000130598	TNNI2	82.537	-2.15322	0.553795	-3.88811	0.000101029	0.000842323	troponin I type 2 (skeletal, fast) (TNNI2), transcript variant 1, mRNA.
[truncated: 1,256 more rows]
