# Supplementary material for: Genomic analyses identify recurrent MEF2D fusions in acute lymphoblastic leukaemia
Source: Nat Commun. 2016 Nov 8;7:13331. doi: 10.1038/ncomms13331 (PMC5105166; doi:10.1038/ncomms13331)
Supplement: Supplementary Data 6 — Confirmed MEF2D rearrangements in R3 samples. [file ncomms13331-s7.xlsx]

## Sheet: Sheet1
Supplementary Data 6. Confirmed MEF2D rearrangements in R3 samples
PCR_ID	sample	Age_Dx_yrs	Gender	Protocol	Fusion	Validation method	AmpLen(bp)	Primer F	Primer R	Sanger Seq. confirmed	NRAS mutation	KRAS mutation	Note
M/B-1	SJCOGALL010235	13	Female	AALL0232	MEF2D-BCL9	RNAseq	380	AACTTTGCCATGCCTGTCACG	ACGGCATTTGGAGAGGGCATC	M/B-1	p.G12A	p.A146V	From RNAseq samples in Table S1. Used as control for RT-PCR
M/B-2	SJBALL014169	21.26	Female		MEF2D-BCL9	RNAseq	584	AACTTTGCCATGCCTGTCACG	ACGGCATTTGGAGAGGGCATC	M/B-2	No	No	From RNAseq samples in Table S1. Used as control for RT-PCR
M/B-3	SJBALL016275	15	Male	AALL1131	MEF2D-BCL9	RNAseq	641	AACTTTGCCATGCCTGTCACG	ACGGCATTTGGAGAGGGCATC	M/B-3	No	No	From RNAseq samples in Table S1. Used as control for RT-PCR
M/B-4	SJCOGALL010884	13	Female	AALL0232	MEF2D-BCL9	RNAseq	323	AACTTTGCCATGCCTGTCACG	ACGGCATTTGGAGAGGGCATC	M/B-4	p.Q61K	No	From RNAseq samples in Table S1. Used as control for RT-PCR
MH	SJCOGALL010859	7	Female	AALL0331	MEF2D-BCL9	RNAseq	284	TCACTTGAACAATGCCCAGCG	GGTTGTCAAAGCGCTTTTCAGG	MH	No	No	From RNAseq samples in Table S1. Used as control for RT-PCR
Neg1	SJCOGALL010859	7	Female	AALL0331	MEF2D-HNRNPUL1	RNAseq	NA	AACTTTGCCATGCCTGTCACG	ACGGCATTTGGAGAGGGCATC	NA	No	No	From RNAseq samples in Table S1. Used as control for RT-PCR
Neg2	SJCOGALL010235	13	Female	AALL0232	MEF2D-BCL9	RNAseq	NA	TCACTTGAACAATGCCCAGCG	GGTTGTCAAAGCGCTTTTCAGG	NA	p.G12A	p.A146V	From RNAseq samples in Table S1. Used as control for RT-PCR
P01	SJBALL020491	7.25	Male	AALL0232	MEF2D-BCL9	RT-PCR	380	AACTTTGCCATGCCTGTCACG	ACGGCATTTGGAGAGGGCATC	M/B-1	No	No
P02	SJBALL020903	16.25	Male	AALL0232	MEF2D-BCL9	RT-PCR	380	AACTTTGCCATGCCTGTCACG	ACGGCATTTGGAGAGGGCATC	M/B-1	No	No
P03	SJBALL020481	5.33333	Female	AALL0232	MEF2D-BCL9	RT-PCR	380	AACTTTGCCATGCCTGTCACG	ACGGCATTTGGAGAGGGCATC	M/B-1	No	No
P04	SJBALL020371	6.75	Female	AALL0232	MEF2D-BCL9	RT-PCR	380	AACTTTGCCATGCCTGTCACG	ACGGCATTTGGAGAGGGCATC	M/B-1	No	No
P05	SJBALL020572	15	Male	AALL0232	MEF2D-BCL9	RT-PCR	584	AACTTTGCCATGCCTGTCACG	ACGGCATTTGGAGAGGGCATC	M/B-2	No	No
P06	SJBALL021475	11.75	Male	P9906	MEF2D-BCL9	RT-PCR	584	AACTTTGCCATGCCTGTCACG	ACGGCATTTGGAGAGGGCATC	M/B-2	No	No
P07	SJBALL021705	18	Male		MEF2D-BCL9	RT-PCR	584	AACTTTGCCATGCCTGTCACG	ACGGCATTTGGAGAGGGCATC	M/B-2	No	No
P08	SJBALL021378	13.5	Male	P9906	MEF2D-BCL9	RT-PCR	584	AACTTTGCCATGCCTGTCACG	ACGGCATTTGGAGAGGGCATC	M/B-2	No	No
P09	SJBALL021347	16.1667	Female	P9906	MEF2D-BCL9	RT-PCR	584	AACTTTGCCATGCCTGTCACG	ACGGCATTTGGAGAGGGCATC	M/B-2	No	No
P10	SJBALL021504	11.1667	Female	P9906	MEF2D-BCL9	RT-PCR	641	AACTTTGCCATGCCTGTCACG	ACGGCATTTGGAGAGGGCATC	M/B-3	No	No
P11	SJBALL021407	17.25	Male	P9906	MEF2D-BCL9	RT-PCR	641	AACTTTGCCATGCCTGTCACG	ACGGCATTTGGAGAGGGCATC	M/B-3	No	p.G12A
P12	SJBALL021453	14.0833	Male	P9906	MEF2D-BCL9	RT-PCR	641	AACTTTGCCATGCCTGTCACG	ACGGCATTTGGAGAGGGCATC	M/B-3	No	No
P13	SJBALL021297	4.75	Female	P9906	MEF2D-BCL9	RT-PCR	641	AACTTTGCCATGCCTGTCACG	ACGGCATTTGGAGAGGGCATC	M/B-3	No	p.A59T
P14	SJBALL020366	12.0833	Female	AALL0232	MEF2D-HNRNPUL1	RT-PCR	284	TCACTTGAACAATGCCCAGCG	GGTTGTCAAAGCGCTTTTCAGG	M/H	No	No
P15	SJBALL020528	17.5833	Male	AALL0232	MEF2D-HNRNPUL1	RT-PCR	284	TCACTTGAACAATGCCCAGCG	GGTTGTCAAAGCGCTTTTCAGG	M/H	No	No
P16	SJBALL020402	11.1667	Male	AALL0232	MEF2D-HNRNPUL1	RT-PCR	284	TCACTTGAACAATGCCCAGCG	GGTTGTCAAAGCGCTTTTCAGG	M/H	No	No
P17	SJBALL020838	10.5833	Female	AALL0232	MEF2D-HNRNPUL1	RT-PCR	284	TCACTTGAACAATGCCCAGCG	GGTTGTCAAAGCGCTTTTCAGG	M/H	No	No
P18	SJBALL021381	16.1667	Female	P9906	MEF2D-HNRNPUL1	RT-PCR	284	TCACTTGAACAATGCCCAGCG	GGTTGTCAAAGCGCTTTTCAGG	M/H	No	No
P19	SJBALL021418	20.4167	Female	P9906	MEF2D-HNRNPUL1	RT-PCR	284	TCACTTGAACAATGCCCAGCG	GGTTGTCAAAGCGCTTTTCAGG	M/H	No	No
NA	SJBALL020362	12	Female	AALL0232	MEF2D-FOXJ2	RNAseq	NA	NA	NA	NA	No	p.A18D
Note:	Primers marked with light blue background were used for MEF2D-BCL9 fusion validation; the ones with pink background were used for MEF2D-HNRNPUL1 validation.
