# Supplementary material for: Genomic analyses identify recurrent MEF2D fusions in acute lymphoblastic leukaemia
Source: Nat Commun. 2016 Nov 8;7:13331. doi: 10.1038/ncomms13331 (PMC5105166; doi:10.1038/ncomms13331)
Supplement: Supplementary Data 7 — Gene expression signature of ZNF384-rearranged cases. [file ncomms13331-s8.xlsx]

## Sheet: Sheet1
Supplementary Data 7. Gene expression signature of ZNF384-rearranged cases
Ensembl Gene ID	Gene	Base Mean	log2 Fold Change	lfc SE	Stat	Pvalue	Padj	Gene description
ENSG00000175505	CLCF1	248.768	4.98921	0.291688	17.1046	1.3716e-65	2.34489e-61	cardiotrophin-like cytokine factor 1 (CLCF1), transcript variant 1, mRNA.
ENSG00000136237	RAPGEF5	1102.62	-6.45703	0.402424	-16.0453	6.16302e-58	5.26815e-54	Rap guanine nucleotide exchange factor (GEF) 5 (RAPGEF5), mRNA.
ENSG00000152990	GPR125	2310.09	-4.91821	0.325165	-15.1253	1.1035e-51	6.28849e-48	G protein-coupled receptor 125 (GPR125), mRNA.
ENSG00000121068	TBX2	22.0548	5.65552	0.389052	14.5367	7.09794e-48	3.03366e-44	T-box 2 (TBX2), mRNA.
ENSG00000111490	TBC1D30	120.086	4.4242	0.318815	13.877	8.73005e-44	2.98498e-40	TBC1 domain family, member 30 (TBC1D30), mRNA.
ENSG00000070759	TESK2	758.439	1.59701	0.119628	13.3498	1.18816e-40	3.38546e-37	testis-specific kinase 2 (TESK2), mRNA.
ENSG00000101115	SALL4	866.033	6.22664	0.500747	12.4347	1.69412e-35	4.13751e-32	sal-like 4 (Drosophila) (SALL4), mRNA.
ENSG00000198435	NRARP	151.449	4.11203	0.335884	12.2424	1.8453e-34	3.9434e-31	NOTCH-regulated ankyrin repeat protein (NRARP), mRNA.
ENSG00000067715	SYT1	640.358	-5.33255	0.439476	-12.1339	6.98705e-34	1.32723e-30	synaptotagmin I (SYT1), transcript variant 2, mRNA.
ENSG00000136213	CHST12	668.898	2.76746	0.230262	12.0187	2.8329e-33	4.84312e-30	carbohydrate (chondroitin 4) sulfotransferase 12 (CHST12), transcript variant 1, mRNA.
ENSG00000176531	PHLDB3	324.699	2.13665	0.179408	11.9094	1.05697e-32	1.64272e-29	pleckstrin homology-like domain, family B, member 3 (PHLDB3), mRNA.
ENSG00000144749	LRIG1	3453.12	-3.37406	0.285109	-11.8343	2.59594e-32	3.69835e-29	leucine-rich repeats and immunoglobulin-like domains 1 (LRIG1), mRNA.
ENSG00000175820	CCDC168	18.2618	3.32901	0.281991	11.8054	3.65999e-32	4.81317e-29	coiled-coil domain containing 168 (CCDC168), mRNA.
ENSG00000172967	XKR3	32.3617	5.70849	0.485201	11.7652	5.89673e-32	7.20075e-29	XK, Kell blood group complex subunit-related family, member 3 (XKR3), mRNA.
ENSG00000149256	TENM4	1595.57	-5.98365	0.50913	-11.7527	6.83916e-32	7.79481e-29	teneurin transmembrane protein 4 (TENM4), mRNA.
ENSG00000125505	MBOAT7	2661.02	2.368	0.203276	11.6492	2.31689e-31	2.4756e-28	membrane bound O-acyltransferase domain containing 7 (MBOAT7), transcript variant 1, mRNA.
ENSG00000126391	FRMD8	2685.09	2.21363	0.190568	11.616	3.4192e-31	3.43851e-28	FERM domain containing 8 (FRMD8), mRNA.
ENSG00000182500	ORAI1	1205.9	2.1126	0.183047	11.5413	8.16915e-31	7.75888e-28	ORAI calcium release-activated calcium modulator 1 (ORAI1), mRNA.
ENSG00000100599	RIN3	2047.08	3.45259	0.30166	11.4453	2.48189e-30	2.23318e-27	Ras and Rab interactor 3 (RIN3), mRNA.
ENSG00000182095	TNRC18	4061.17	2.20134	0.1926	11.4296	2.9752e-30	2.5432e-27	trinucleotide repeat containing 18 (TNRC18), mRNA.
ENSG00000075391	RASAL2	382.277	-4.40847	0.38623	-11.4141	3.55492e-30	2.89404e-27	RAS protein activator like 2 (RASAL2), transcript variant 2, mRNA.
ENSG00000118785	SPP1	129.071	4.3134	0.379153	11.3764	5.48098e-30	4.25922e-27	secreted phosphoprotein 1 (SPP1), transcript variant 5, mRNA.
ENSG00000101443	WFDC2	18.4835	4.28878	0.380529	11.2706	1.83359e-29	1.36292e-26	WAP four-disulfide core domain 2 (WFDC2), mRNA.
ENSG00000141905	NFIC	1295.5	2.83657	0.251975	11.2573	2.1309e-29	1.51791e-26	nuclear factor I/C (CCAAT-binding transcription factor) (NFIC), transcript variant 2, mRNA.
ENSG00000151287	TEX30	284.707	2.3243	0.207366	11.2087	3.69588e-29	2.52739e-26	testis expressed 30 (TEX30), mRNA.
ENSG00000141873	SLC39A3	749.555	2.28198	0.20469	11.1484	7.28648e-29	4.79114e-26	solute carrier family 39 (zinc transporter), member 3 (SLC39A3), transcript variant 1, mRNA.
ENSG00000081377	CDC14B	148.924	4.40521	0.400147	11.009	3.45915e-28	2.19029e-25	cell division cycle 14B (CDC14B), transcript variant 3, mRNA.
ENSG00000167996	FTH1	7807.66	2.96719	0.273774	10.8381	2.27144e-27	1.38688e-24	ferritin, heavy polypeptide 1 (FTH1), mRNA.
ENSG00000148498	PARD3	1393.73	-3.6802	0.341194	-10.7863	3.9974e-27	2.35654e-24	par-3 partitioning defective 3 homolog (C. elegans) (PARD3), transcript variant 1, mRNA.
ENSG00000054793	ATP9A	1343.65	4.27758	0.398658	10.73	7.36238e-27	4.19557e-24	ATPase, class II, type 9A (ATP9A), mRNA.
ENSG00000116544	DLGAP3	108.987	3.86184	0.366264	10.5439	5.42253e-26	2.99044e-23	discs, large (Drosophila) homolog-associated protein 3 (DLGAP3), mRNA.
ENSG00000151474	FRMD4A	467.604	3.13372	0.299537	10.4619	1.2928e-25	6.90677e-23	FERM domain containing 4A (FRMD4A), mRNA.
ENSG00000103222	ABCC1	5813.69	1.60841	0.155509	10.3429	4.50744e-25	2.33513e-22	ATP-binding cassette, sub-family C (CFTR/MRP), member 1 (ABCC1), mRNA.
ENSG00000198003	CCDC151	14.6408	3.56944	0.345213	10.3398	4.65367e-25	2.33997e-22	coiled-coil domain containing 151 (CCDC151), mRNA.
ENSG00000150977	RILPL2	2512.9	2.46125	0.238272	10.3296	5.17993e-25	2.53017e-22	Rab interacting lysosomal protein-like 2 (RILPL2), mRNA.
ENSG00000181264	TMEM136	236.796	-5.45408	0.533949	-10.2146	1.70567e-24	8.10005e-22	transmembrane protein 136 (TMEM136), transcript variant 2, mRNA.
ENSG00000107485	GATA3	1507.11	4.17384	0.41003	10.1794	2.4516e-24	1.13277e-21	GATA binding protein 3 (GATA3), transcript variant 1, mRNA.
ENSG00000088002	SULT2B1	9.4721	4.03489	0.398344	10.1291	4.10249e-24	1.84569e-21	sulfotransferase family, cytosolic, 2B, member 1 (SULT2B1), transcript variant 2, mRNA.
ENSG00000172995	ARPP21	4757.19	-4.26693	0.423801	-10.0682	7.63336e-24	3.34615e-21	cAMP-regulated phosphoprotein, 21kDa (ARPP21), transcript variant 5, mRNA.
ENSG00000227051	C14orf132	401.227	-4.817	0.481227	-10.0098	1.37987e-23	5.89755e-21	chromosome 14 open reading frame 132 (C14orf132), mRNA.
ENSG00000105717	PBX4	347.138	3.42426	0.342966	9.98425	1.78654e-23	7.44945e-21	pre-B-cell leukemia homeobox 4 (PBX4), transcript variant 2, non-coding RNA.
ENSG00000087245	MMP2	51.0156	4.80066	0.48116	9.97726	1.91694e-23	7.62142e-21	matrix metallopeptidase 2 (gelatinase A, 72kDa gelatinase, 72kDa type IV collagenase) (MMP2), transcript variant 1, mRNA.
ENSG00000161921	CXCL16	457.336	3.46682	0.347411	9.97902	1.88322e-23	7.62142e-21	chemokine (C-X-C motif) ligand 16 (CXCL16), transcript variant 1, mRNA.
ENSG00000140564	FURIN	5399.1	2.19074	0.22234	9.85309	6.64695e-23	2.58264e-20	furin (paired basic amino acid cleaving enzyme) (FURIN), mRNA.
ENSG00000162522	KIAA1522	180.424	2.54692	0.262532	9.70136	2.97519e-22	1.13031e-19	KIAA1522 (KIAA1522), transcript variant 1, mRNA.
ENSG00000125744	RTN2	72.1544	2.65378	0.274642	9.6627	4.34273e-22	1.61399e-19	reticulon 2 (RTN2), transcript variant 1, mRNA.
ENSG00000127526	SLC35E1	2053.45	1.87913	0.19518	9.62769	6.10895e-22	2.2221e-19	solute carrier family 35, member E1 (SLC35E1), mRNA.
ENSG00000122779	TRIM24	3179.35	2.04885	0.213651	9.58969	8.83537e-22	3.14686e-19	tripartite motif containing 24 (TRIM24), transcript variant 2, mRNA.
ENSG00000167460	TPM4	22330.3	1.51187	0.158462	9.5409	1.41599e-21	4.94037e-19	tropomyosin 4 (TPM4), transcript variant 1, mRNA.
ENSG00000076554	TPD52	1574.4	-2.54979	0.268125	-9.50972	1.91182e-21	6.40873e-19	tumor protein D52 (TPD52), transcript variant 1, mRNA.
ENSG00000130402	ACTN4	6402.72	1.32947	0.139789	9.51056	1.8964e-21	6.40873e-19	actinin, alpha 4 (ACTN4), mRNA.
ENSG00000091262	ABCC6	80.3679	2.67101	0.280937	9.50752	1.95262e-21	6.41961e-19	ATP-binding cassette, sub-family C (CFTR/MRP), member 6 (ABCC6), transcript variant 1, mRNA.
ENSG00000057704	TMCC3	444.982	3.92748	0.413665	9.49436	2.21579e-21	7.14737e-19	transmembrane and coiled-coil domain family 3 (TMCC3), mRNA.
ENSG00000105509	HAS1	17.9447	4.19439	0.44349	9.4577	3.14801e-21	9.96637e-19	hyaluronan synthase 1 (HAS1), mRNA.
ENSG00000144824	PHLDB2	819.299	-3.20912	0.340254	-9.43155	4.04064e-21	1.25598e-18	pleckstrin homology-like domain, family B, member 2 (PHLDB2), transcript variant 3, mRNA.
ENSG00000101134	DOK5	27.9453	5.94957	0.634069	9.38315	6.403e-21	1.95474e-18	docking protein 5 (DOK5), mRNA.
ENSG00000101200	AVP	13.4073	4.22662	0.451795	9.35516	8.34745e-21	2.50365e-18	arginine vasopressin (AVP), mRNA.
ENSG00000102858	MGRN1	2824.65	1.90426	0.203594	9.35324	8.5e-21	2.50545e-18	mahogunin ring finger 1, E3 ubiquitin protein ligase (MGRN1), transcript variant 1, mRNA.
ENSG00000059804	SLC2A3	14157.5	2.64048	0.282802	9.33687	9.92241e-21	2.87515e-18	solute carrier family 2 (facilitated glucose transporter), member 3 (SLC2A3), mRNA.
ENSG00000167693	NXN	262.266	3.66355	0.393933	9.29994	1.40531e-20	4.00419e-18	nucleoredoxin (NXN), transcript variant 2, mRNA.
ENSG00000178951	ZBTB7A	1236.95	1.59579	0.171827	9.2872	1.58396e-20	4.43923e-18	zinc finger and BTB domain containing 7A (ZBTB7A), mRNA.
ENSG00000090104	RGS1	5016.94	3.60805	0.389739	9.25759	2.09101e-20	5.67426e-18	regulator of G-protein signaling 1 (RGS1), mRNA.
ENSG00000130158	DOCK6	437.668	4.4545	0.48114	9.25822	2.07872e-20	5.67426e-18	dedicator of cytokinesis 6 (DOCK6), mRNA.
ENSG00000141837	CACNA1A	229.956	3.13121	0.338967	9.23751	2.52312e-20	6.73988e-18	calcium channel, voltage-dependent, P/Q type, alpha 1A subunit (CACNA1A), transcript variant 3, mRNA.
ENSG00000163053	SLC16A14	386.135	-2.93579	0.319631	-9.18494	4.11771e-20	1.08302e-17	solute carrier family 16, member 14 (monocarboxylic acid transporter 14) (SLC16A14), mRNA.
ENSG00000137962	ARHGAP29	1351.7	-5.12972	0.559846	-9.16273	5.06006e-20	1.31071e-17	Rho GTPase activating protein 29 (ARHGAP29), mRNA.
ENSG00000172081	MOB3A	9683.35	2.76093	0.303773	9.0888	1.00134e-19	2.55506e-17	MOB kinase activator 3A (MOB3A), mRNA.
ENSG00000125845	BMP2	1103.86	-3.98461	0.439154	-9.07337	1.15389e-19	2.90102e-17	bone morphogenetic protein 2 (BMP2), mRNA.
ENSG00000107518	ATRNL1	1003.87	-4.08458	0.450676	-9.06323	1.26645e-19	3.13785e-17	attractin-like 1 (ATRNL1), transcript variant 3, non-coding RNA.
ENSG00000128342	LIF	73.2076	3.38822	0.374385	9.05008	1.42861e-19	3.48908e-17	leukemia inhibitory factor (LIF), transcript variant 1, mRNA.
ENSG00000153234	NR4A2	6500.84	3.29345	0.364853	9.02678	1.76795e-19	4.25703e-17	nuclear receptor subfamily 4, group A, member 2 (NR4A2), mRNA.
ENSG00000110925	CSRNP2	970.604	1.34574	0.149331	9.01181	2.02677e-19	4.81245e-17	cysteine-serine-rich nuclear protein 2 (CSRNP2), transcript variant 2, non-coding RNA.
ENSG00000105675	ATP4A	10.7621	3.03223	0.337857	8.97488	2.83669e-19	6.6433e-17	ATPase, H+/K+ exchanging, alpha polypeptide (ATP4A), mRNA.
ENSG00000148180	GSN	5805.58	-2.55045	0.284823	-8.95451	3.41258e-19	7.88398e-17	gelsolin (GSN), transcript variant 2, mRNA.
ENSG00000242265	PEG10	2056.65	-5.15181	0.575563	-8.9509	3.52606e-19	8.03753e-17	paternally expressed 10 (PEG10), transcript variant 1, mRNA.
ENSG00000108557	RAI1	1591.37	1.89438	0.213845	8.85865	8.09857e-19	1.82175e-16	retinoic acid induced 1 (RAI1), mRNA.
ENSG00000188227	ZNF793	589.766	-2.67421	0.30344	-8.81298	1.21858e-18	2.70556e-16	zinc finger protein 793 (ZNF793), mRNA.
ENSG00000153162	BMP6	101.985	3.36286	0.383377	8.77169	1.75998e-18	3.85752e-16	bone morphogenetic protein 6 (BMP6), mRNA.
ENSG00000173825	TIGD3	108.073	2.24412	0.25658	8.74628	2.205e-18	4.77173e-16	tigger transposable element derived 3 (TIGD3), mRNA.
ENSG00000128641	MYO1B	925.873	-4.22642	0.483413	-8.74288	2.27244e-18	4.85619e-16	myosin IB (MYO1B), transcript variant 2, mRNA.
ENSG00000168994	PXDC1	187.696	3.32469	0.380647	8.7343	2.4516e-18	5.17439e-16	PX domain containing 1 (PXDC1), mRNA.
ENSG00000003436	TFPI	984.917	4.27496	0.490196	8.72091	2.75971e-18	5.75367e-16	tissue factor pathway inhibitor (lipoprotein-associated coagulation inhibitor) (TFPI), transcript variant 1, mRNA.
ENSG00000157933	SKI	4265.25	2.94773	0.338737	8.70213	3.25707e-18	6.70879e-16	v-ski sarcoma viral oncogene homolog (avian) (SKI), mRNA.
ENSG00000100280	AP1B1	8817.49	1.7956	0.206561	8.69282	3.53551e-18	7.19561e-16	adaptor-related protein complex 1, beta 1 subunit (AP1B1), transcript variant 1, mRNA.
ENSG00000141985	SH3GL1	1873.73	1.91215	0.220223	8.6828	3.86146e-18	7.76653e-16	SH3-domain GRB2-like 1 (SH3GL1), transcript variant 1, mRNA.
ENSG00000147180	ZNF711	1659.35	-3.97356	0.458251	-8.67116	4.27745e-18	8.50318e-16	zinc finger protein 711 (ZNF711), mRNA.
ENSG00000143842	SOX13	181.883	3.56729	0.413451	8.62807	6.23947e-18	1.22609e-15	SRY (sex determining region Y)-box 13 (SOX13), mRNA.
ENSG00000126016	AMOT	679.525	-2.25539	0.267254	-8.43914	3.19679e-17	6.2105e-15	angiomotin (AMOT), transcript variant 1, mRNA.
ENSG00000151090	THRB	68.5745	3.20964	0.381279	8.41808	3.82718e-17	7.35162e-15	thyroid hormone receptor, beta (THRB), transcript variant 4, mRNA.
ENSG00000126746	ZNF384	2451.43	1.49535	0.178018	8.40001	4.46446e-17	8.48049e-15	zinc finger protein 384 (ZNF384), transcript variant 2, mRNA.
ENSG00000131773	KHDRBS3	1259.22	-3.0264	0.36076	-8.38896	4.90452e-17	9.21403e-15	KH domain containing, RNA binding, signal transduction associated 3 (KHDRBS3), mRNA.
ENSG00000155189	AGPAT5	2325.05	1.41986	0.169638	8.36995	5.76427e-17	1.07115e-14	1-acylglycerol-3-phosphate O-acyltransferase 5 (AGPAT5), mRNA.
ENSG00000114654	EFCC1	152.219	-4.05976	0.487977	-8.31958	8.82749e-17	1.62274e-14	EF-hand and coiled-coil domain containing 1 (EFCC1), mRNA.
ENSG00000163867	ZMYM6	930.109	1.12668	0.135695	8.30305	1.0147e-16	1.84545e-14	zinc finger, MYM-type 6 (ZMYM6), mRNA.
ENSG00000085982	USP40	879.588	-1.43738	0.173745	-8.2729	1.30743e-16	2.28081e-14	ubiquitin specific peptidase 40 (USP40), mRNA.
ENSG00000130948	HSD17B3	13.941	3.18439	0.384845	8.27447	1.29027e-16	2.28081e-14	hydroxysteroid (17-beta) dehydrogenase 3 (HSD17B3), mRNA.
ENSG00000204960	BLACE	5294.37	-4.04003	0.488309	-8.2735	1.30078e-16	2.28081e-14	NA
ENSG00000224383	C17orf72	260.474	1.72254	0.20815	8.27547	1.27949e-16	2.28081e-14	chromosome 17 open reading frame 72 (C17orf72), transcript variant 3, mRNA.
ENSG00000197410	DCHS2	354.909	-4.73321	0.572571	-8.26659	1.37839e-16	2.3803e-14	dachsous 2 (Drosophila) (DCHS2), transcript variant 1, mRNA.
ENSG00000146938	NLGN4X	528.531	-5.1427	0.623123	-8.25311	1.54326e-16	2.63836e-14	neuroligin 4, X-linked (NLGN4X), transcript variant 2, mRNA.
ENSG00000181029	TRAPPC5	11.3405	2.76871	0.335721	8.24705	1.62354e-16	2.74813e-14	trafficking protein particle complex 5 (TRAPPC5), transcript variant 3, mRNA.
ENSG00000104381	GDAP1	199.902	-2.27873	0.277488	-8.21199	2.17552e-16	3.64634e-14	ganglioside induced differentiation associated protein 1 (GDAP1), transcript variant 2, mRNA.
ENSG00000197696	NMB	69.6201	1.73069	0.212355	8.14999	3.63961e-16	6.04104e-14	neuromedin B (NMB), transcript variant 1, mRNA.
ENSG00000159840	ZYX	3595.91	2.19928	0.27014	8.14124	3.91248e-16	6.43151e-14	zyxin (ZYX), transcript variant 2, mRNA.
ENSG00000090924	PLEKHG2	3439.32	1.76399	0.217357	8.11562	4.83314e-16	7.86928e-14	pleckstrin homology domain containing, family G (with RhoGef domain) member 2 (PLEKHG2), mRNA.
ENSG00000119125	GDA	7.61904	3.9356	0.487544	8.07229	6.89927e-16	1.11274e-13	guanine deaminase (GDA), transcript variant 4, mRNA.
ENSG00000145349	CAMK2D	1957.82	-2.57254	0.319575	-8.04989	8.28695e-16	1.32405e-13	calcium/calmodulin-dependent protein kinase II delta (CAMK2D), transcript variant 3, mRNA.
ENSG00000128016	ZFP36	13878.2	2.22327	0.276602	8.03779	9.14724e-16	1.44797e-13	ZFP36 ring finger protein (ZFP36), mRNA.
ENSG00000173905	GOLIM4	1668.04	2.69793	0.3358	8.03433	9.40935e-16	1.4758e-13	golgi integral membrane protein 4 (GOLIM4), mRNA.
ENSG00000114423	CBLB	2872.79	1.47767	0.184034	8.02931	9.80187e-16	1.51453e-13	Cbl proto-oncogene, E3 ubiquitin protein ligase B (CBLB), mRNA.
ENSG00000165915	SLC39A13	1077.71	1.35787	0.169122	8.02892	9.83349e-16	1.51453e-13	solute carrier family 39 (zinc transporter), member 13 (SLC39A13), transcript variant 1, mRNA.
ENSG00000170485	NPAS2	116.813	2.96996	0.370407	8.01808	1.07413e-15	1.63958e-13	neuronal PAS domain protein 2 (NPAS2), mRNA.
ENSG00000100221	JOSD1	6194.83	1.58758	0.198341	8.0043	1.20148e-15	1.81774e-13	Josephin domain containing 1 (JOSD1), mRNA.
ENSG00000182272	B4GALNT4	418.072	-4.36448	0.546184	-7.99085	1.34011e-15	2.00969e-13	beta-1,4-N-acetyl-galactosaminyl transferase 4 (B4GALNT4), mRNA.
ENSG00000185340	GAS2L1	124.629	2.65901	0.333584	7.97104	1.57339e-15	2.33902e-13	growth arrest-specific 2 like 1 (GAS2L1), transcript variant 1, mRNA.
ENSG00000176170	SPHK1	455.21	2.57061	0.322653	7.96709	1.62455e-15	2.39425e-13	sphingosine kinase 1 (SPHK1), transcript variant 3, mRNA.
ENSG00000163875	MEAF6	1762.16	0.855879	0.107547	7.95819	1.74578e-15	2.55093e-13	MYST/Esa1-associated factor 6 (MEAF6), transcript variant 2, mRNA.
ENSG00000129250	KIF1C	953.175	-1.27656	0.160537	-7.95183	1.83771e-15	2.66249e-13	kinesin family member 1C (KIF1C), mRNA.
ENSG00000117519	CNN3	1360.97	3.49297	0.43976	7.94291	1.97491e-15	2.82583e-13	calponin 3, acidic (CNN3), mRNA.
ENSG00000124780	KCNK17	416.693	-4.27962	0.538833	-7.94237	1.98351e-15	2.82583e-13	potassium channel, subfamily K, member 17 (KCNK17), transcript variant 2, mRNA.
ENSG00000165349	SLC7A3	590.552	-4.12361	0.519881	-7.93184	2.1593e-15	3.05086e-13	solute carrier family 7 (cationic amino acid transporter, y+ system), member 3 (SLC7A3), transcript variant 1, mRNA.
ENSG00000173040	EVC2	162.991	-3.50311	0.442035	-7.92497	2.28206e-15	3.19787e-13	Ellis van Creveld syndrome 2 (EVC2), transcript variant 1, mRNA.
ENSG00000067445	TRO	303.791	-3.46358	0.437341	-7.91964	2.38195e-15	3.31072e-13	trophinin (TRO), transcript variant 2, mRNA.
ENSG00000108468	CBX1	955.878	-2.45189	0.310797	-7.88905	3.04504e-15	4.19822e-13	chromobox homolog 1 (CBX1), transcript variant 1, mRNA.
ENSG00000179588	ZFPM1	273.92	2.44811	0.310669	7.88013	3.2703e-15	4.47273e-13	zinc finger protein, FOG family member 1 (ZFPM1), mRNA.
ENSG00000085433	WDR47	1471.59	1.15006	0.146038	7.87506	3.40589e-15	4.6212e-13	WD repeat domain 47 (WDR47), transcript variant 3, mRNA.
ENSG00000117016	RIMS3	1570.09	-2.86872	0.365679	-7.84491	4.3327e-15	5.83243e-13	regulating synaptic membrane exocytosis 3 (RIMS3), mRNA.
ENSG00000104369	JPH1	109.959	-3.52661	0.450002	-7.83688	4.61881e-15	6.169e-13	junctophilin 1 (JPH1), mRNA.
ENSG00000122643	NT5C3A	1437.99	1.10109	0.140697	7.82596	5.03803e-15	6.67676e-13	5'-nucleotidase, cytosolic IIIA (NT5C3A), transcript variant 4, mRNA.
ENSG00000120053	GOT1	560.055	1.62615	0.207986	7.81857	5.34276e-15	6.98748e-13	glutamic-oxaloacetic transaminase 1, soluble (GOT1), mRNA.
ENSG00000214556	C17orf98	4.1829	3.05793	0.391125	7.8183	5.35424e-15	6.98748e-13	chromosome 17 open reading frame 98 (C17orf98), mRNA.
ENSG00000075426	FOSL2	13109	2.73236	0.350989	7.78476	6.98461e-15	9.04613e-13	FOS-like antigen 2 (FOSL2), mRNA.
ENSG00000135083	CCNJL	380.007	3.19092	0.410074	7.78133	7.17688e-15	9.22526e-13	cyclin J-like (CCNJL), mRNA.
ENSG00000111846	GCNT2	228.858	2.70921	0.34848	7.77438	7.58169e-15	9.67288e-13	glucosaminyl (N-acetyl) transferase 2, I-branching enzyme (I blood group) (GCNT2), transcript variant 3, mRNA.
ENSG00000184489	PTP4A3	1938.65	-2.65004	0.341164	-7.76764	7.99597e-15	1.01259e-12	protein tyrosine phosphatase type IVA, member 3 (PTP4A3), transcript variant 1, mRNA.
ENSG00000046604	DSG2	257.821	-4.05582	0.522242	-7.76618	8.08907e-15	1.01684e-12	desmoglein 2 (DSG2), mRNA.
ENSG00000104756	KCTD9	1211.28	1.40472	0.180952	7.76295	8.29759e-15	1.03391e-12	potassium channel tetramerisation domain containing 9 (KCTD9), mRNA.
ENSG00000112319	EYA4	55.8415	-4.23724	0.54588	-7.76222	8.34581e-15	1.03391e-12	eyes absent homolog 4 (Drosophila) (EYA4), transcript variant 4, mRNA.
ENSG00000173065	FAM222B	523.078	1.35886	0.175611	7.73791	1.01068e-14	1.24307e-12	family with sequence similarity 222, member B (FAM222B), transcript variant 1, mRNA.
ENSG00000119401	TRIM32	239.18	-2.21859	0.287304	-7.72211	1.14419e-14	1.39722e-12	tripartite motif containing 32 (TRIM32), transcript variant 1, mRNA.
ENSG00000147443	DOK2	639.279	2.12186	0.275133	7.71212	1.23747e-14	1.50041e-12	docking protein 2, 56kDa (DOK2), mRNA.
ENSG00000146242	TPBG	364.461	-4.64582	0.602551	-7.71024	1.25581e-14	1.51193e-12	trophoblast glycoprotein (TPBG), transcript variant 1, mRNA.
ENSG00000227729	RD3L	3.81279	4.69465	0.609011	7.70864	1.27162e-14	1.52025e-12	retinal degeneration 3-like (RD3L), mRNA.
ENSG00000074356	C17orf85	3151.13	1.07487	0.139615	7.69886	1.37291e-14	1.62995e-12	chromosome 17 open reading frame 85 (C17orf85), mRNA.
ENSG00000143061	IGSF3	92.3423	-3.19899	0.416086	-7.68829	1.49113e-14	1.75809e-12	immunoglobulin superfamily, member 3 (IGSF3), transcript variant 1, mRNA.
ENSG00000179284	DAND5	3.79358	2.82487	0.367573	7.68519	1.52765e-14	1.78881e-12	DAN domain family member 5, BMP antagonist (DAND5), mRNA.
ENSG00000130201	EXOC3L2	18.6246	2.38145	0.310417	7.67176	1.69655e-14	1.97307e-12	exocyst complex component 3-like 2 (EXOC3L2), mRNA.
ENSG00000105227	PRX	1739.97	-3.11817	0.406647	-7.668	1.74695e-14	2.01796e-12	periaxin (PRX), transcript variant 2, mRNA.
ENSG00000135503	ACVR1B	622.553	1.54595	0.201649	7.66652	1.76727e-14	2.02773e-12	activin A receptor, type IB (ACVR1B), transcript variant 1, mRNA.
ENSG00000213648	SULT1A4	1.12368	3.08911	0.403531	7.6552	1.93006e-14	2.19975e-12	sulfotransferase family, cytosolic, 1A, phenol-preferring, member 4 (SULT1A4), mRNA.
ENSG00000142449	FBN3	39.2519	3.45201	0.451361	7.648	2.04124e-14	2.31106e-12	fibrillin 3 (FBN3), mRNA.
ENSG00000115844	DLX2	20.3573	3.42848	0.449818	7.62193	2.49905e-14	2.81078e-12	distal-less homeobox 2 (DLX2), mRNA.
ENSG00000103888	KIAA1199	603.981	2.9556	0.387824	7.62098	2.51751e-14	2.81303e-12	KIAA1199 (KIAA1199), mRNA.
ENSG00000166268	MYRFL	25.4679	3.10593	0.40825	7.60792	2.78536e-14	3.09212e-12	NA
ENSG00000070404	FSTL3	199.945	1.80092	0.236761	7.6065	2.81626e-14	3.10624e-12	follistatin-like 3 (secreted glycoprotein) (FSTL3), mRNA.
ENSG00000114315	HES1	111.948	3.25513	0.428055	7.60447	2.86068e-14	3.13501e-12	hairy and enhancer of split 1, (Drosophila) (HES1), mRNA.
ENSG00000111252	SH2B3	9053.89	1.98823	0.26161	7.59996	2.96229e-14	3.22569e-12	SH2B adaptor protein 3 (SH2B3), mRNA.
ENSG00000183255	PTTG1IP	5564.59	1.69785	0.224236	7.57175	3.68233e-14	3.98437e-12	pituitary tumor-transforming 1 interacting protein (PTTG1IP), mRNA.
ENSG00000114302	PRKAR2A	1557.96	1.08421	0.143216	7.57046	3.71905e-14	3.9988e-12	protein kinase, cAMP-dependent, regulatory, type II, alpha (PRKAR2A), mRNA.
ENSG00000072954	TMEM38A	141.069	2.80362	0.370978	7.55739	4.11245e-14	4.39415e-12	transmembrane protein 38A (TMEM38A), mRNA.
ENSG00000198719	DLL1	2302.52	3.22197	0.426667	7.55148	4.30339e-14	4.56961e-12	delta-like 1 (Drosophila) (DLL1), mRNA.
ENSG00000141232	TOB1	2348.4	1.70503	0.226007	7.54412	4.55351e-14	4.80536e-12	transducer of ERBB2, 1 (TOB1), transcript variant 3, mRNA.
ENSG00000112559	MDFI	135.781	-3.8215	0.509892	-7.49472	6.64397e-14	6.96842e-12	MyoD family inhibitor (MDFI), mRNA.
ENSG00000011332	DPF1	39.0897	2.0997	0.280565	7.48383	7.21881e-14	7.52517e-12	D4, zinc and double PHD fingers family 1 (DPF1), transcript variant 1, mRNA.
ENSG00000176105	YES1	1389.93	-2.82774	0.37825	-7.47586	7.67011e-14	7.94717e-12	v-yes-1 Yamaguchi sarcoma viral oncogene homolog 1 (YES1), mRNA.
ENSG00000254709	IGLL5	464.001	-3.91884	0.52442	-7.47271	7.85594e-14	8.09067e-12	immunoglobulin lambda-like polypeptide 5 (IGLL5), transcript variant 1, mRNA.
ENSG00000136379	ABHD17C	952.6	2.96748	0.397198	7.47102	7.95734e-14	8.14603e-12	abhydrolase domain containing 17C (ABHD17C), mRNA.
ENSG00000185483	ROR1	236.997	-4.46713	0.598423	-7.46485	8.33955e-14	8.48649e-12	receptor tyrosine kinase-like orphan receptor 1 (ROR1), transcript variant 2, mRNA.
ENSG00000196867	ZFP28	307.159	-1.73771	0.232955	-7.45943	8.69008e-14	8.79086e-12	ZFP28 zinc finger protein (ZFP28), mRNA.
ENSG00000164399	IL3	8.05044	4.28266	0.574539	7.45407	9.05021e-14	9.10132e-12	interleukin 3 (colony-stimulating factor, multiple) (IL3), mRNA.
ENSG00000140859	KIFC3	247.376	2.20374	0.296004	7.44497	9.6964e-14	9.69414e-12	kinesin family member C3 (KIFC3), transcript variant 3, mRNA.
ENSG00000153815	CMIP	2692.9	1.56164	0.209937	7.43861	1.0175e-13	1.01134e-11	c-Maf inducing protein (CMIP), transcript variant 1, mRNA.
ENSG00000164638	SLC29A4	28.8515	2.75926	0.371537	7.42662	1.11408e-13	1.10095e-11	solute carrier family 29 (nucleoside transporters), member 4 (SLC29A4), transcript variant 1, mRNA.
ENSG00000137878	GCOM1	5.17708	3.85166	0.518922	7.42242	1.15e-13	1.12991e-11	GRINL1A complex locus 1 (GCOM1), transcript variant 1, mRNA.
ENSG00000197081	IGF2R	6239.33	-2.08531	0.281018	-7.42056	1.16622e-13	1.1393e-11	insulin-like growth factor 2 receptor (IGF2R), mRNA.
ENSG00000090674	MCOLN1	333.992	1.42091	0.191619	7.41527	1.21378e-13	1.17902e-11	mucolipin 1 (MCOLN1), mRNA.
ENSG00000152192	POU4F1	1253.85	-4.08758	0.551603	-7.41037	1.25946e-13	1.21648e-11	POU class 4 homeobox 1 (POU4F1), mRNA.
ENSG00000127527	EPS15L1	1763.03	0.87065	0.117621	7.40213	1.34013e-13	1.28713e-11	epidermal growth factor receptor pathway substrate 15-like 1 (EPS15L1), transcript variant 1, mRNA.
ENSG00000127528	KLF2	11186.4	2.05101	0.277223	7.39842	1.37813e-13	1.31623e-11	Kruppel-like factor 2 (lung) (KLF2), mRNA.
ENSG00000005471	ABCB4	373.601	-2.71295	0.367413	-7.38392	1.53696e-13	1.45977e-11	ATP-binding cassette, sub-family B (MDR/TAP), member 4 (ABCB4), transcript variant B, mRNA.
ENSG00000105928	DFNA5	352.318	-3.48654	0.472525	-7.37853	1.60047e-13	1.51169e-11	deafness, autosomal dominant 5 (DFNA5), transcript variant 2, mRNA.
ENSG00000115112	TFCP2L1	17.8879	2.85832	0.387519	7.37594	1.6319e-13	1.52453e-11	transcription factor CP2-like 1 (TFCP2L1), mRNA.
ENSG00000184005	ST6GALNAC3	102.975	-3.15729	0.42802	-7.37651	1.62493e-13	1.52453e-11	ST6 (alpha-N-acetyl-neuraminyl-2,3-beta-galactosyl-1, 3)-N-acetylgalactosaminide alpha-2,6-sialyltransferase 3 (ST6GALNAC3), transcript variant 2, mRNA.
ENSG00000128849	CGNL1	75.2009	2.79066	0.379001	7.36319	1.79563e-13	1.66838e-11	cingulin-like 1 (CGNL1), transcript variant 1, mRNA.
ENSG00000145147	SLIT2	703.924	-4.35508	0.591534	-7.36235	1.80697e-13	1.66983e-11	slit homolog 2 (Drosophila) (SLIT2), mRNA.
ENSG00000180730	SHISA2	284.184	-4.52134	0.614478	-7.35803	1.86647e-13	1.71555e-11	shisa homolog 2 (Xenopus laevis) (SHISA2), mRNA.
ENSG00000182327	GLTPD2	28.5388	2.14426	0.291747	7.34972	1.98621e-13	1.81584e-11	glycolipid transfer protein domain containing 2 (GLTPD2), mRNA.
ENSG00000108679	LGALS3BP	3328.8	-1.74496	0.237694	-7.34119	2.11707e-13	1.92518e-11	lectin, galactoside-binding, soluble, 3 binding protein (LGALS3BP), mRNA.
ENSG00000139117	CPNE8	337.82	-3.07754	0.420185	-7.32426	2.40225e-13	2.17296e-11	copine VIII (CPNE8), mRNA.
ENSG00000103257	SLC7A5	8553.32	1.98474	0.271089	7.32138	2.45434e-13	2.19682e-11	solute carrier family 7 (amino acid transporter light chain, L system), member 5 (SLC7A5), mRNA.
ENSG00000167508	MVD	838.989	1.18369	0.161675	7.32142	2.45358e-13	2.19682e-11	mevalonate (diphospho) decarboxylase (MVD), mRNA.
ENSG00000106018	VIPR2	403.743	-4.02751	0.55021	-7.31995	2.48069e-13	2.20885e-11	vasoactive intestinal peptide receptor 2 (VIPR2), mRNA.
ENSG00000105329	TGFB1	5007.8	1.79538	0.24535	7.31765	2.52354e-13	2.23536e-11	transforming growth factor, beta 1 (TGFB1), mRNA.
ENSG00000219607	PPP1R3G	74.4471	2.82802	0.386755	7.31217	2.62868e-13	2.31649e-11	protein phosphatase 1, regulatory subunit 3G (PPP1R3G), mRNA.
ENSG00000105650	PDE4C	26.58	2.49102	0.340885	7.30752	2.72118e-13	2.3857e-11	phosphodiesterase 4C, cAMP-specific (PDE4C), transcript variant 4, non-coding RNA.
ENSG00000121005	CRISPLD1	114.725	-3.59106	0.493023	-7.28375	3.24657e-13	2.81743e-11	cysteine-rich secretory protein LCCL domain containing 1 (CRISPLD1), mRNA.
ENSG00000155034	FBXL18	278.386	1.29601	0.177927	7.28394	3.2422e-13	2.81743e-11	F-box and leucine-rich repeat protein 18 (FBXL18), mRNA.
ENSG00000099998	GGT5	227.063	-3.2695	0.449207	-7.27839	3.37821e-13	2.91686e-11	gamma-glutamyltransferase 5 (GGT5), transcript variant 1, mRNA.
ENSG00000184731	FAM110C	115.696	-4.28252	0.588533	-7.27661	3.42313e-13	2.9408e-11	family with sequence similarity 110, member C (FAM110C), mRNA.
ENSG00000152092	ASTN1	64.4775	-4.57729	0.630521	-7.25953	3.88439e-13	3.32038e-11	astrotactin 1 (ASTN1), transcript variant 2, mRNA.
ENSG00000136738	STAM	2606.1	1.50368	0.207242	7.25568	3.99656e-13	3.39926e-11	signal transducing adaptor molecule (SH3 domain and ITAM motif) 1 (STAM), transcript variant 1, mRNA.
ENSG00000102970	CCL17	319.711	-4.69389	0.647888	-7.24491	4.32739e-13	3.64439e-11	chemokine (C-C motif) ligand 17 (CCL17), mRNA.
ENSG00000106366	SERPINE1	1097.33	2.55344	0.352442	7.245	4.32427e-13	3.64439e-11	serpin peptidase inhibitor, clade E (nexin, plasminogen activator inhibitor type 1), member 1 (SERPINE1), mRNA.
ENSG00000083857	FAT1	2127.01	-4.56767	0.630881	-7.24014	4.48235e-13	3.73806e-11	FAT tumor suppressor homolog 1 (Drosophila) (FAT1), mRNA.
ENSG00000124466	LYPD3	39.2133	2.47674	0.34206	7.24068	4.46443e-13	3.73806e-11	LY6/PLAUR domain containing 3 (LYPD3), mRNA.
ENSG00000187068	C3orf70	38.5117	3.56259	0.492567	7.23272	4.73423e-13	3.90997e-11	chromosome 3 open reading frame 70 (C3orf70), mRNA.
ENSG00000242247	ARFGAP3	2694.78	1.38538	0.191533	7.23312	4.72019e-13	3.90997e-11	ADP-ribosylation factor GTPase activating protein 3 (ARFGAP3), transcript variant 1, mRNA.
ENSG00000183657	PP13439	66.7956	-3.96058	0.54798	-7.22761	4.91583e-13	4.04044e-11	NA
ENSG00000110042	DTX4	1277.84	-2.3552	0.326102	-7.22229	5.11208e-13	4.18163e-11	deltex homolog 4 (Drosophila) (DTX4), mRNA.
ENSG00000115109	EPB41L5	356.121	-2.39044	0.331069	-7.22037	5.18461e-13	4.22077e-11	erythrocyte membrane protein band 4.1 like 5 (EPB41L5), transcript variant 4, mRNA.
ENSG00000138821	SLC39A8	4025.22	1.35646	0.187952	7.21705	5.31289e-13	4.3047e-11	solute carrier family 39 (zinc transporter), member 8 (SLC39A8), transcript variant 4, mRNA.
ENSG00000169221	TBC1D10B	2099.28	1.08351	0.15021	7.2133	5.46102e-13	4.40385e-11	TBC1 domain family, member 10B (TBC1D10B), mRNA.
ENSG00000101188	NTSR1	123.746	-2.65239	0.367936	-7.20883	5.64352e-13	4.52966e-11	neurotensin receptor 1 (high affinity) (NTSR1), mRNA.
ENSG00000182022	CHST15	6023.91	-1.81051	0.2512	-7.20745	5.70102e-13	4.55442e-11	carbohydrate (N-acetylgalactosamine 4-sulfate 6-O) sulfotransferase 15 (CHST15), transcript variant 1, mRNA.
ENSG00000070756	PABPC1	62002.2	1.35286	0.187846	7.20197	5.93493e-13	4.71924e-11	poly(A) binding protein, cytoplasmic 1 (PABPC1), mRNA.
ENSG00000164466	SFXN1	4228.76	-1.84233	0.255943	-7.1982	6.10122e-13	4.829e-11	sideroflexin 1 (SFXN1), mRNA.
ENSG00000188822	CNR2	1808.12	-2.67563	0.372248	-7.18777	6.58598e-13	5.18866e-11	cannabinoid receptor 2 (macrophage) (CNR2), mRNA.
ENSG00000157985	AGAP1	463.872	-3.03359	0.422281	-7.18382	6.7788e-13	5.31607e-11	ArfGAP with GTPase domain, ankyrin repeat and PH domain 1 (AGAP1), transcript variant 3, mRNA.
ENSG00000023171	GRAMD1B	1430.36	1.67769	0.23364	7.18068	6.93643e-13	5.39533e-11	GRAM domain containing 1B (GRAMD1B), mRNA.
ENSG00000101405	OXT	9.78226	2.28378	0.318051	7.18055	6.94298e-13	5.39533e-11	oxytocin/neurophysin I prepropeptide (OXT), mRNA.
ENSG00000130766	SESN2	1246.49	2.3524	0.327701	7.17847	7.04946e-13	5.45328e-11	sestrin 2 (SESN2), mRNA.
ENSG00000137880	GCHFR	336.934	-1.76773	0.246457	-7.17255	7.36161e-13	5.66911e-11	GTP cyclohydrolase I feedback regulator (GCHFR), mRNA.
ENSG00000183690	EFHC2	146.537	2.1444	0.299348	7.16356	7.86066e-13	5.99937e-11	EF-hand domain (C-terminal) containing 2 (EFHC2), mRNA.
ENSG00000198792	TMEM184B	904.428	1.61622	0.225609	7.16378	7.84803e-13	5.99937e-11	transmembrane protein 184B (TMEM184B), transcript variant 2, mRNA.
ENSG00000213231	TCL1B	99.0576	-3.75259	0.524165	-7.15919	8.11576e-13	6.16654e-11	T-cell leukemia/lymphoma 1B (TCL1B), transcript variant 1, mRNA.
ENSG00000156113	KCNMA1	118.346	-3.49179	0.488437	-7.14891	8.74706e-13	6.6168e-11	potassium large conductance calcium-activated channel, subfamily M, alpha member 1 (KCNMA1), transcript variant 1, mRNA.
ENSG00000173327	MAP3K11	3565.14	1.11379	0.155819	7.148	8.80512e-13	6.63138e-11	mitogen-activated protein kinase kinase kinase 11 (MAP3K11), mRNA.
ENSG00000171174	RBKS	340.038	2.39883	0.335727	7.14518	8.98765e-13	6.73916e-11	ribokinase (RBKS), mRNA.
ENSG00000177932	ZNF354C	350.236	-2.3256	0.32585	-7.13702	9.53768e-13	7.12036e-11	zinc finger protein 354C (ZNF354C), mRNA.
ENSG00000149925	ALDOA	11354.7	1.18232	0.165744	7.13338	9.79342e-13	7.27949e-11	aldolase A, fructose-bisphosphate (ALDOA), transcript variant 1, mRNA.
ENSG00000075618	FSCN1	1474.05	2.22581	0.312553	7.12138	1.06855e-12	7.90821e-11	fascin homolog 1, actin-bundling protein (Strongylocentrotus purpuratus) (FSCN1), mRNA.
ENSG00000120162	MOB3B	783.36	2.0416	0.28673	7.1203	1.0769e-12	7.93561e-11	MOB kinase activator 3B (MOB3B), mRNA.
ENSG00000130413	STK33	93.2488	-3.27458	0.460147	-7.11637	1.10804e-12	8.13005e-11	serine/threonine kinase 33 (STK33), mRNA.
ENSG00000127325	BEST3	1112.25	-4.11253	0.577997	-7.11514	1.11802e-12	8.16824e-11	bestrophin 3 (BEST3), transcript variant 1, mRNA.
ENSG00000121690	DEPDC7	68.913	3.12769	0.440011	7.10821	1.17561e-12	8.55246e-11	DEP domain containing 7 (DEPDC7), transcript variant 1, mRNA.
ENSG00000188483	IER5L	120.768	2.73264	0.384752	7.10235	1.22653e-12	8.88505e-11	immediate early response 5-like (IER5L), mRNA.
ENSG00000205318	GCNT6	2.28829	3.33836	0.470649	7.09308	1.31157e-12	9.46103e-11	NA
ENSG00000104081	BMF	4640.44	-2.04388	0.288536	-7.08362	1.40432e-12	1.00875e-10	Bcl2 modifying factor (BMF), transcript variant 2, mRNA.
ENSG00000172831	CES2	858.285	0.914406	0.129269	7.07367	1.50884e-12	1.0793e-10	carboxylesterase 2 (CES2), transcript variant 1, mRNA.
ENSG00000154856	APCDD1	361.771	-2.33853	0.330755	-7.07026	1.54644e-12	1.09701e-10	adenomatosis polyposis coli down-regulated 1 (APCDD1), mRNA.
ENSG00000167695	FAM57A	47.2879	1.70993	0.241836	7.07065	1.54213e-12	1.09701e-10	family with sequence similarity 57, member A (FAM57A), mRNA.
ENSG00000091409	ITGA6	9958.59	2.60145	0.368144	7.0664	1.59008e-12	1.1233e-10	integrin, alpha 6 (ITGA6), transcript variant 1, mRNA.
ENSG00000095777	MYO3A	238.008	-4.48327	0.636175	-7.04723	1.82514e-12	1.28405e-10	myosin IIIA (MYO3A), mRNA.
ENSG00000157510	AFAP1L1	212.507	-3.32677	0.472634	-7.03878	1.93929e-12	1.35877e-10	actin filament associated protein 1-like 1 (AFAP1L1), transcript variant 2, mRNA.
ENSG00000178896	EXOSC4	248.996	1.98217	0.282034	7.02815	2.09292e-12	1.46043e-10	exosome component 4 (EXOSC4), mRNA.
ENSG00000213638	ADAT3	54.0646	1.70786	0.243028	7.02742	2.10386e-12	1.4621e-10	adenosine deaminase, tRNA-specific 3 (ADAT3), mRNA.
ENSG00000261052	SULT1A3	10.2095	1.99285	0.28366	7.0255	2.13297e-12	1.47633e-10	sulfotransferase family, cytosolic, 1A, phenol-preferring, member 3 (SULT1A3), mRNA.
ENSG00000213889	PPM1N	62.2942	1.92162	0.273633	7.02262	2.17753e-12	1.50109e-10	protein phosphatase, Mg2+/Mn2+ dependent, 1N (putative) (PPM1N), mRNA.
ENSG00000157800	SLC37A3	1497.19	-1.98178	0.282413	-7.01731	2.26173e-12	1.55287e-10	solute carrier family 37 (glycerol-3-phosphate transporter), member 3 (SLC37A3), transcript variant 1, mRNA.
ENSG00000066027	PPP2R5A	5077.06	1.07542	0.15338	7.01149	2.35786e-12	1.6124e-10	protein phosphatase 2, regulatory subunit B', alpha (PPP2R5A), transcript variant 1, mRNA.
ENSG00000106336	FBXO24	29.697	1.50557	0.214778	7.00992	2.38449e-12	1.62412e-10	F-box protein 24 (FBXO24), transcript variant 1, mRNA.
ENSG00000143545	RAB13	881.013	1.463	0.208858	7.00474	2.47437e-12	1.67864e-10	RAB13, member RAS oncogene family (RAB13), transcript variant 2, mRNA.
ENSG00000170275	CRTAP	2655.53	1.09659	0.156659	6.99981	2.56302e-12	1.73192e-10	cartilage associated protein (CRTAP), mRNA.
ENSG00000154548	SRSF12	100.464	2.26104	0.323273	6.9942	2.66773e-12	1.79557e-10	serine/arginine-rich splicing factor 12 (SRSF12), mRNA.
ENSG00000187867	PALM3	3.39602	2.80057	0.400453	6.99351	2.68097e-12	1.79741e-10	paralemmin 3 (PALM3), mRNA.
ENSG00000171435	KSR2	195.021	-4.05616	0.580143	-6.99166	2.71652e-12	1.81412e-10	kinase suppressor of ras 2 (KSR2), mRNA.
ENSG00000122068	FYTTD1	6511.6	1.11859	0.160097	6.98695	2.80933e-12	1.86881e-10	forty-two-three domain containing 1 (FYTTD1), transcript variant 2, mRNA.
ENSG00000100368	CSF2RB	1980.07	-2.30708	0.330984	-6.97037	3.16106e-12	2.09463e-10	colony stimulating factor 2 receptor, beta, low-affinity (granulocyte-macrophage) (CSF2RB), mRNA.
ENSG00000141738	GRB7	93.0025	-3.12069	0.448664	-6.95553	3.5124e-12	2.31846e-10	growth factor receptor-bound protein 7 (GRB7), transcript variant 1, mRNA.
ENSG00000149201	CCDC81	318.114	-2.5464	0.366179	-6.95397	3.55136e-12	2.33515e-10	coiled-coil domain containing 81 (CCDC81), transcript variant 1, mRNA.
ENSG00000132199	ENOSF1	1044.43	-1.58717	0.228477	-6.94675	3.73785e-12	2.44836e-10	enolase superfamily member 1 (ENOSF1), transcript variant 3, mRNA.
ENSG00000154102	C16orf74	158.987	-2.53974	0.366504	-6.92964	4.21925e-12	2.75314e-10	chromosome 16 open reading frame 74 (C16orf74), mRNA.
ENSG00000100320	RBFOX2	589.004	-3.55515	0.513218	-6.92718	4.29308e-12	2.79067e-10	RNA binding protein, fox-1 homolog (C. elegans) 2 (RBFOX2), transcript variant 6, mRNA.
ENSG00000116151	MORN1	114.255	1.4178	0.204742	6.92482	4.36519e-12	2.81612e-10	MORN repeat containing 1 (MORN1), mRNA.
ENSG00000130349	C6orf203	239.758	-1.01841	0.147066	-6.92485	4.36425e-12	2.81612e-10	chromosome 6 open reading frame 203 (C6orf203), transcript variant 3, mRNA.
ENSG00000055483	USP36	10058.8	2.06693	0.298571	6.92273	4.43023e-12	2.84734e-10	ubiquitin specific peptidase 36 (USP36), mRNA.
ENSG00000176532	PRR15	43.6648	-3.64796	0.529013	-6.89579	5.35657e-12	3.42981e-10	proline rich 15 (PRR15), mRNA.
ENSG00000133317	LGALS12	63.0779	3.51945	0.510947	6.88809	5.65456e-12	3.6071e-10	lectin, galactoside-binding, soluble, 12 (LGALS12), transcript variant 2, mRNA.
ENSG00000073150	PANX2	302.244	2.73257	0.397251	6.8787	6.04002e-12	3.83867e-10	pannexin 2 (PANX2), transcript variant 3, non-coding RNA.
ENSG00000133226	SRRM1	8109.79	1.24715	0.181614	6.86706	6.55397e-12	4.14988e-10	serine/arginine repetitive matrix 1 (SRRM1), mRNA.
ENSG00000083457	ITGAE	1437.67	1.60822	0.234255	6.86526	6.6369e-12	4.18688e-10	integrin, alpha E (antigen CD103, human mucosal lymphocyte antigen 1; alpha polypeptide) (ITGAE), mRNA.
ENSG00000145087	STXBP5L	109.952	-3.65637	0.532692	-6.86394	6.69886e-12	4.21043e-10	syntaxin binding protein 5-like (STXBP5L), mRNA.
ENSG00000173088	C10orf131	13.6657	1.73318	0.252629	6.86059	6.85748e-12	4.29434e-10	chromosome 10 open reading frame 131 (C10orf131), mRNA.
ENSG00000175592	FOSL1	342.17	2.53618	0.369945	6.85557	7.10293e-12	4.43181e-10	FOS-like antigen 1 (FOSL1), mRNA.
ENSG00000104055	TGM5	16.0545	-2.95302	0.431208	-6.84824	7.47638e-12	4.64786e-10	transglutaminase 5 (TGM5), transcript variant 2, mRNA.
ENSG00000141736	ERBB2	797.716	-2.2192	0.324369	-6.84159	7.83183e-12	4.85119e-10	v-erb-b2 erythroblastic leukemia viral oncogene homolog 2, neuro/glioblastoma derived oncogene homolog (avian) (ERBB2), transcript variant 2, mRNA.
ENSG00000132329	RAMP1	89.2313	3.30821	0.483732	6.83894	7.97833e-12	4.9241e-10	receptor (G protein-coupled) activity modifying protein 1 (RAMP1), mRNA.
ENSG00000136002	ARHGEF4	1000.78	-3.63721	0.532539	-6.82994	8.49485e-12	5.22403e-10	Rho guanine nucleotide exchange factor (GEF) 4 (ARHGEF4), transcript variant 1, mRNA.
ENSG00000105085	MED26	822.893	1.33264	0.195221	6.82634	8.71105e-12	5.33778e-10	mediator complex subunit 26 (MED26), mRNA.
ENSG00000122591	FAM126A	1062.54	-1.33441	0.195564	-6.82338	8.8924e-12	5.42945e-10	family with sequence similarity 126, member A (FAM126A), mRNA.
ENSG00000154240	CEP112	139.833	-2.03395	0.29816	-6.82168	8.9981e-12	5.47443e-10	centrosomal protein 112kDa (CEP112), transcript variant 2, mRNA.
ENSG00000095794	CREM	704.244	1.54213	0.226132	6.81959	9.13024e-12	5.51652e-10	cAMP responsive element modulator (CREM), transcript variant 2, mRNA.
ENSG00000136144	RCBTB1	4678.85	-1.28205	0.187995	-6.81956	9.13182e-12	5.51652e-10	regulator of chromosome condensation (RCC1) and BTB (POZ) domain containing protein 1 (RCBTB1), mRNA.
ENSG00000196549	MME	32606.5	-2.48581	0.36456	-6.81864	9.1906e-12	5.53248e-10	membrane metallo-endopeptidase (MME), transcript variant 1bis, mRNA.
ENSG00000104154	SLC30A4	477.971	-2.14002	0.314459	-6.80541	1.00765e-11	6.04446e-10	solute carrier family 30 (zinc transporter), member 4 (SLC30A4), mRNA.
ENSG00000078900	TP73	118.994	3.03125	0.445656	6.80177	1.03338e-11	6.17716e-10	tumor protein p73 (TP73), transcript variant 13, mRNA.
ENSG00000152104	PTPN14	906.551	-3.31471	0.487407	-6.80071	1.04105e-11	6.20132e-10	protein tyrosine phosphatase, non-receptor type 14 (PTPN14), mRNA.
ENSG00000110841	PPFIBP1	2159.83	1.78742	0.263121	6.79315	1.0971e-11	6.51249e-10	PTPRF interacting protein, binding protein 1 (liprin beta 1) (PPFIBP1), transcript variant 4, mRNA.
ENSG00000184344	GDF3	0.81255	4.01032	0.590985	6.78583	1.1542e-11	6.82772e-10	growth differentiation factor 3 (GDF3), mRNA.
ENSG00000141497	ZMYND15	31.6157	2.37796	0.350814	6.77842	1.215e-11	7.16261e-10	zinc finger, MYND-type containing 15 (ZMYND15), transcript variant 3, mRNA.
ENSG00000089327	FXYD5	6637.85	1.43405	0.211685	6.77446	1.24868e-11	7.33586e-10	FXYD domain containing ion transport regulator 5 (FXYD5), transcript variant 2, mRNA.
ENSG00000038210	PI4K2B	1910.62	-0.973	0.143751	-6.76865	1.29989e-11	7.61057e-10	phosphatidylinositol 4-kinase type 2 beta (PI4K2B), mRNA.
ENSG00000142669	SH3BGRL3	4297.51	1.51722	0.224721	6.75155	1.46269e-11	8.53455e-10	SH3 domain binding glutamic acid-rich protein like 3 (SH3BGRL3), mRNA.
ENSG00000185963	BICD2	4315.35	0.993555	0.14718	6.75059	1.47241e-11	8.562e-10	bicaudal D homolog 2 (Drosophila) (BICD2), transcript variant 2, mRNA.
ENSG00000140995	DEF8	1701.01	2.24199	0.332387	6.74514	1.52877e-11	8.85962e-10	differentially expressed in FDCP 8 homolog (mouse) (DEF8), transcript variant 9, mRNA.
ENSG00000183864	TOB2	3853.78	1.75493	0.26036	6.74038	1.57969e-11	9.12376e-10	transducer of ERBB2, 2 (TOB2), mRNA.
ENSG00000184811	TUSC5	3.96134	2.90475	0.431294	6.73498	1.63952e-11	9.43747e-10	tumor suppressor candidate 5 (TUSC5), mRNA.
ENSG00000184307	ZDHHC23	674.667	-1.98066	0.294191	-6.73257	1.66689e-11	9.56282e-10	zinc finger, DHHC-type containing 23 (ZDHHC23), mRNA.
ENSG00000198286	CARD11	2275.63	1.55733	0.23142	6.72945	1.70302e-11	9.73739e-10	caspase recruitment domain family, member 11 (CARD11), mRNA.
ENSG00000170390	DCLK2	128.702	-3.33893	0.496825	-6.72053	1.81066e-11	1.03183e-09	doublecortin-like kinase 2 (DCLK2), transcript variant 2, mRNA.
ENSG00000112218	GPR63	50.5511	-3.0205	0.449916	-6.71346	1.90064e-11	1.07951e-09	G protein-coupled receptor 63 (GPR63), transcript variant 1, mRNA.
ENSG00000124216	SNAI1	1854.76	2.58055	0.384695	6.70804	1.97261e-11	1.11668e-09	snail family zinc finger 1 (SNAI1), mRNA.
ENSG00000003249	DBNDD1	99.5418	2.62469	0.391308	6.70747	1.98022e-11	1.11729e-09	dysbindin (dystrobrevin binding protein 1) domain containing 1 (DBNDD1), transcript variant 2, mRNA.
ENSG00000101695	RNF125	3239.47	1.30795	0.195229	6.69956	2.09047e-11	1.17562e-09	ring finger protein 125, E3 ubiquitin protein ligase (RNF125), mRNA.
ENSG00000125869	LAMP5	622.943	-4.26332	0.636866	-6.69421	2.16834e-11	1.21541e-09	lysosomal-associated membrane protein family, member 5 (LAMP5), transcript variant 1, mRNA.
ENSG00000182472	CAPN12	59.8201	1.65691	0.247636	6.6909	2.21809e-11	1.23923e-09	calpain 12 (CAPN12), mRNA.
ENSG00000087086	FTL	23004.1	1.47676	0.220798	6.6883	2.25785e-11	1.25733e-09	ferritin, light polypeptide (FTL), mRNA.
ENSG00000075651	PLD1	374.264	-2.97506	0.445236	-6.68198	2.35733e-11	1.30847e-09	phospholipase D1, phosphatidylcholine-specific (PLD1), transcript variant 1, mRNA.
ENSG00000184182	UBE2F	635.562	1.35176	0.202516	6.6748	2.47571e-11	1.36973e-09	ubiquitin-conjugating enzyme E2F (putative) (UBE2F), transcript variant 1, mRNA.
ENSG00000181031	RPH3AL	83.3129	2.92071	0.437898	6.66984	2.56084e-11	1.41226e-09	rabphilin 3A-like (without C2 domains) (RPH3AL), transcript variant 2, mRNA.
ENSG00000165895	ARHGAP42	284.929	-2.22854	0.334325	-6.66579	2.6325e-11	1.44711e-09	Rho GTPase activating protein 42 (ARHGAP42), mRNA.
ENSG00000185950	IRS2	8579.9	2.12728	0.31917	6.66504	2.64602e-11	1.44988e-09	insulin receptor substrate 2 (IRS2), mRNA.
ENSG00000178965	C1orf173	39.664	3.22576	0.484056	6.66401	2.66451e-11	1.45535e-09	chromosome 1 open reading frame 173 (C1orf173), mRNA.
ENSG00000053747	LAMA3	1136.32	-3.05158	0.458215	-6.65972	2.74348e-11	1.48426e-09	laminin, alpha 3 (LAMA3), transcript variant 3, mRNA.
ENSG00000113328	CCNG1	5001.62	0.968902	0.145487	6.65973	2.74336e-11	1.48426e-09	cyclin G1 (CCNG1), transcript variant 1, mRNA.
ENSG00000115738	ID2	7341.61	2.05176	0.308055	6.66036	2.73151e-11	1.48426e-09	inhibitor of DNA binding 2, dominant negative helix-loop-helix protein (ID2), mRNA.
ENSG00000172197	MBOAT1	816.493	1.11955	0.168138	6.6585	2.7663e-11	1.49188e-09	membrane bound O-acyltransferase domain containing 1 (MBOAT1), transcript variant 1, mRNA.
ENSG00000147100	SLC16A2	461.96	-2.40611	0.361421	-6.65737	2.78773e-11	1.49871e-09	solute carrier family 16, member 2 (thyroid hormone transporter) (SLC16A2), mRNA.
ENSG00000105738	SIPA1L3	1788.66	0.99007	0.148998	6.64485	3.03536e-11	1.61761e-09	signal-induced proliferation-associated 1 like 3 (SIPA1L3), mRNA.
ENSG00000147364	FBXO25	520.494	-1.39879	0.210493	-6.6453	3.02602e-11	1.61761e-09	F-box protein 25 (FBXO25), transcript variant 1, mRNA.
ENSG00000171004	HS6ST2	158.299	-4.08436	0.614674	-6.64475	3.03727e-11	1.61761e-09	heparan sulfate 6-O-sulfotransferase 2 (HS6ST2), transcript variant L, mRNA.
ENSG00000130173	C19orf80	4.27275	3.78104	0.569307	6.64147	3.10568e-11	1.6489e-09	chromosome 19 open reading frame 80 (C19orf80), mRNA.
ENSG00000157916	RER1	2291.22	0.731634	0.110251	6.63608	3.2214e-11	1.70505e-09	RER1 retention in endoplasmic reticulum 1 homolog (S. cerevisiae) (RER1), mRNA.
ENSG00000198648	STK39	2321.21	-1.46656	0.221022	-6.63534	3.23756e-11	1.70831e-09	serine threonine kinase 39 (STK39), mRNA.
ENSG00000064886	CHI3L2	237.675	2.23054	0.336361	6.63137	3.32576e-11	1.74341e-09	chitinase 3-like 2 (CHI3L2), transcript variant 1, mRNA.
ENSG00000125740	FOSB	19856	2.48921	0.375391	6.63098	3.33466e-11	1.74341e-09	FBJ murine osteosarcoma viral oncogene homolog B (FOSB), transcript variant 1, mRNA.
ENSG00000170647	TMEM133	88.4242	-2.38444	0.359578	-6.63123	3.32901e-11	1.74341e-09	transmembrane protein 133 (TMEM133), mRNA.
ENSG00000101311	FERMT1	82.0577	-3.74018	0.564398	-6.62685	3.42933e-11	1.78743e-09	fermitin family member 1 (FERMT1), mRNA.
ENSG00000158019	BRE	701.632	1.28093	0.193415	6.62267	3.52757e-11	1.83305e-09	brain and reproductive organ-expressed (TNFRSF1A modulator) (BRE), transcript variant 4, mRNA.
ENSG00000163492	CCDC141	873.531	-2.89964	0.437923	-6.62135	3.55941e-11	1.84399e-09	coiled-coil domain containing 141 (CCDC141), mRNA.
ENSG00000127990	SGCE	203.036	-3.30402	0.499438	-6.61546	3.70397e-11	1.91308e-09	sarcoglycan, epsilon (SGCE), transcript variant 1, mRNA.
ENSG00000127314	RAP1B	8436.35	1.21419	0.18364	6.61182	3.79634e-11	1.95489e-09	RAP1B, member of RAS oncogene family (RAP1B), transcript variant 4, mRNA.
ENSG00000129757	CDKN1C	331.631	2.78341	0.421274	6.60712	3.91859e-11	2.01178e-09	cyclin-dependent kinase inhibitor 1C (p57, Kip2) (CDKN1C), transcript variant 2, mRNA.
ENSG00000108551	RASD1	4113.8	2.10455	0.318604	6.60555	3.96051e-11	2.02721e-09	RAS, dexamethasone-induced 1 (RASD1), transcript variant 2, mRNA.
ENSG00000164938	TP53INP1	39488.5	-2.3979	0.363196	-6.60223	4.05026e-11	2.06696e-09	tumor protein p53 inducible nuclear protein 1 (TP53INP1), transcript variant 2, mRNA.
ENSG00000049239	H6PD	1852.88	-1.18916	0.18017	-6.60022	4.10557e-11	2.08895e-09	hexose-6-phosphate dehydrogenase (glucose 1-dehydrogenase) (H6PD), mRNA.
ENSG00000188848	BEND4	334.54	-2.9868	0.452689	-6.59791	4.16996e-11	2.11542e-09	BEN domain containing 4 (BEND4), transcript variant 1, mRNA.
ENSG00000125266	EFNB2	647.43	-2.93546	0.445074	-6.59543	4.24025e-11	2.14471e-09	ephrin-B2 (EFNB2), mRNA.
ENSG00000164796	CSMD3	15.1834	4.25972	0.646404	6.58987	4.40217e-11	2.22004e-09	CUB and Sushi multiple domains 3 (CSMD3), transcript variant b, mRNA.
ENSG00000064547	LPAR2	1273.99	1.51062	0.229399	6.58513	4.54486e-11	2.27856e-09	lysophosphatidic acid receptor 2 (LPAR2), mRNA.
ENSG00000183496	MEX3B	583.847	2.1313	0.323646	6.58528	4.54035e-11	2.27856e-09	mex-3 homolog B (C. elegans) (MEX3B), mRNA.
ENSG00000196533	C1orf186	100.188	2.85082	0.433162	6.58141	4.66003e-11	2.32947e-09	chromosome 1 open reading frame 186 (C1orf186), mRNA.
ENSG00000104312	RIPK2	2395.68	1.47747	0.224577	6.57888	4.74009e-11	2.36046e-09	receptor-interacting serine-threonine kinase 2 (RIPK2), mRNA.
ENSG00000125657	TNFSF9	141.973	2.5604	0.389202	6.57858	4.74964e-11	2.36046e-09	tumor necrosis factor (ligand) superfamily, member 9 (TNFSF9), mRNA.
ENSG00000166342	NETO1	433.236	-3.8299	0.582234	-6.57793	4.77051e-11	2.36396e-09	neuropilin (NRP) and tolloid (TLL)-like 1 (NETO1), transcript variant 4, mRNA.
ENSG00000178386	ZNF223	12.4746	-2.26242	0.344072	-6.57544	4.85083e-11	2.39681e-09	zinc finger protein 223 (ZNF223), mRNA.
ENSG00000069849	ATP1B3	3806.53	1.11341	0.169655	6.5628	5.28063e-11	2.60166e-09	ATPase, Na+/K+ transporting, beta 3 polypeptide (ATP1B3), mRNA.
ENSG00000169692	AGPAT2	947.243	1.50585	0.229716	6.55529	5.55331e-11	2.72759e-09	1-acylglycerol-3-phosphate O-acyltransferase 2 (AGPAT2), transcript variant 1, mRNA.
ENSG00000169891	REPS2	216.98	2.50036	0.38145	6.55489	5.56813e-11	2.72759e-09	RALBP1 associated Eps domain containing 2 (REPS2), transcript variant 1, mRNA.
ENSG00000130590	SAMD10	152.611	1.57429	0.240439	6.54758	5.84763e-11	2.85632e-09	sterile alpha motif domain containing 10 (SAMD10), mRNA.
ENSG00000162494	LRRC38	41.5935	-3.67108	0.560836	-6.54574	5.92031e-11	2.88358e-09	leucine rich repeat containing 38 (LRRC38), mRNA.
ENSG00000177030	DEAF1	1377.61	1.01614	0.155378	6.53977	6.16115e-11	2.99236e-09	DEAF1 transcription factor (DEAF1), mRNA.
ENSG00000179855	GIPC3	281.855	1.96725	0.301101	6.53354	6.42338e-11	3.11088e-09	GIPC PDZ domain containing family, member 3 (GIPC3), mRNA.
ENSG00000104613	INTS10	2951.35	-0.804139	0.123105	-6.53213	6.48397e-11	3.13136e-09	integrator complex subunit 10 (INTS10), mRNA.
ENSG00000119508	NR4A3	2755.81	2.84813	0.436048	6.5317	6.50284e-11	3.13162e-09	nuclear receptor subfamily 4, group A, member 3 (NR4A3), transcript variant 4, mRNA.
ENSG00000169919	GUSB	2673.45	0.894608	0.137	6.52997	6.57838e-11	3.1591e-09	glucuronidase, beta (GUSB), mRNA.
ENSG00000166394	CYB5R2	1114.85	-3.55318	0.544967	-6.51999	7.03113e-11	3.36707e-09	cytochrome b5 reductase 2 (CYB5R2), mRNA.
ENSG00000105402	NAPA	2189.82	0.967991	0.148488	6.51897	7.07909e-11	3.38056e-09	N-ethylmaleimide-sensitive factor attachment protein, alpha (NAPA), transcript variant 2, non-coding RNA.
ENSG00000148688	RPP30	1461.49	-0.874256	0.134166	-6.51621	7.21082e-11	3.43388e-09	ribonuclease P/MRP 30kDa subunit (RPP30), transcript variant 2, mRNA.
ENSG00000172216	CEBPB	751.464	2.40963	0.369918	6.51395	7.3198e-11	3.47609e-09	CCAAT/enhancer binding protein (C/EBP), beta (CEBPB), mRNA.
ENSG00000143643	TTC13	1535.49	0.830776	0.127594	6.5111	7.46035e-11	3.53302e-09	tetratricopeptide repeat domain 13 (TTC13), transcript variant 1, mRNA.
ENSG00000021645	NRXN3	1570.19	-3.33538	0.512768	-6.50466	7.78694e-11	3.6775e-09	neurexin 3 (NRXN3), transcript variant 1, mRNA.
ENSG00000165105	RASEF	137.627	-4.18557	0.645599	-6.48323	8.97779e-11	4.22822e-09	RAS and EF-hand domain containing (RASEF), mRNA.
ENSG00000188620	HMX3	10.8225	-3.89669	0.602717	-6.46522	1.01152e-10	4.75083e-09	H6 family homeobox 3 (HMX3), mRNA.
ENSG00000122786	CALD1	302.199	-3.01484	0.466363	-6.46457	1.01586e-10	4.7581e-09	caldesmon 1 (CALD1), transcript variant 2, mRNA.
ENSG00000099284	H2AFY2	189.775	-2.935	0.454226	-6.46154	1.03646e-10	4.83026e-09	H2A histone family, member Y2 (H2AFY2), mRNA.
ENSG00000119632	IFI27L2	264.816	-1.91502	0.296375	-6.46147	1.03691e-10	4.83026e-09	interferon, alpha-inducible protein 27-like 2 (IFI27L2), mRNA.
ENSG00000165168	CYBB	5523.01	-2.43782	0.377532	-6.45727	1.06608e-10	4.95262e-09	cytochrome b-245, beta polypeptide (CYBB), mRNA.
ENSG00000158769	F11R	1036.54	1.12624	0.174508	6.45378	1.09097e-10	5.04085e-09	F11 receptor (F11R), mRNA.
ENSG00000227500	SCAMP4	569.784	1.33651	0.207087	6.45386	1.09034e-10	5.04085e-09	secretory carrier membrane protein 4 (SCAMP4), mRNA.
ENSG00000011638	TMEM159	521.122	1.21927	0.189005	6.45101	1.11108e-10	5.11996e-09	transmembrane protein 159 (TMEM159), mRNA.
ENSG00000180447	GAS1	86.6903	-2.85823	0.443414	-6.44596	1.1487e-10	5.27907e-09	growth arrest-specific 1 (GAS1), mRNA.
ENSG00000167608	TMC4	92.1384	1.42213	0.220727	6.44291	1.17205e-10	5.37197e-09	transmembrane channel-like 4 (TMC4), transcript variant 2, mRNA.
ENSG00000180354	MTURN	1693.7	1.94319	0.302494	6.42389	1.32832e-10	6.07194e-09	NA
ENSG00000117481	NSUN4	1113.42	0.764004	0.118958	6.42244	1.34105e-10	6.09749e-09	NOP2/Sun domain family, member 4 (NSUN4), transcript variant 4, non-coding RNA.
ENSG00000167476	JSRP1	33.344	1.41756	0.220714	6.42259	1.33978e-10	6.09749e-09	junctional sarcoplasmic reticulum protein 1 (JSRP1), mRNA.
ENSG00000084112	SSH1	1361.6	1.24186	0.193493	6.41812	1.3797e-10	6.2566e-09	slingshot protein phosphatase 1 (SSH1), transcript variant 1, mRNA.
ENSG00000241978	AKAP2	120.134	-2.57092	0.400598	-6.4177	1.38346e-10	6.25707e-09	A kinase (PRKA) anchor protein 2 (AKAP2), transcript variant 3, mRNA.
ENSG00000166681	NGFRAP1	213.205	2.87582	0.448336	6.41442	1.41358e-10	6.37642e-09	nerve growth factor receptor (TNFRSF16) associated protein 1 (NGFRAP1), transcript variant 2, mRNA.
ENSG00000176887	SOX11	1144.3	-4.32199	0.673962	-6.41281	1.42865e-10	6.42742e-09	SRY (sex determining region Y)-box 11 (SOX11), mRNA.
ENSG00000135318	NT5E	2965.49	-2.147	0.335018	-6.40862	1.4684e-10	6.58893e-09	5'-nucleotidase, ecto (CD73) (NT5E), transcript variant 2, mRNA.
ENSG00000130348	QRSL1	2265.86	-1.36715	0.213603	-6.40043	1.54939e-10	6.93412e-09	glutaminyl-tRNA synthase (glutamine-hydrolyzing)-like 1 (QRSL1), mRNA.
ENSG00000197183	C20orf112	2145.52	1.7026	0.266073	6.399	1.56393e-10	6.98095e-09	chromosome 20 open reading frame 112 (C20orf112), transcript variant 2, mRNA.
ENSG00000188039	NWD1	12.9024	2.87507	0.449371	6.39799	1.57432e-10	7.00898e-09	NACHT and WD repeat domain containing 1 (NWD1), mRNA.
ENSG00000107719	PALD1	1434.65	-1.94408	0.304009	-6.39483	1.60728e-10	7.13716e-09	phosphatase domain containing, paladin 1 (PALD1), mRNA.
ENSG00000081041	CXCL2	137.262	3.34212	0.522932	6.39112	1.6467e-10	7.29327e-09	chemokine (C-X-C motif) ligand 2 (CXCL2), mRNA.
ENSG00000182580	EPHB3	117.469	-3.26961	0.511896	-6.38725	1.68892e-10	7.46094e-09	EPH receptor B3 (EPHB3), mRNA.
ENSG00000013810	TACC3	3403.54	1.32245	0.207156	6.38384	1.72699e-10	7.60946e-09	transforming, acidic coiled-coil containing protein 3 (TACC3), mRNA.
ENSG00000079385	CEACAM1	284.122	2.41747	0.379106	6.37677	1.80861e-10	7.94859e-09	carcinoembryonic antigen-related cell adhesion molecule 1 (biliary glycoprotein) (CEACAM1), transcript variant 5, mRNA.
ENSG00000109654	TRIM2	280.476	-2.14542	0.336553	-6.37468	1.83342e-10	8.03188e-09	tripartite motif containing 2 (TRIM2), transcript variant 1, mRNA.
ENSG00000138771	SHROOM3	491.082	-3.62851	0.569232	-6.37439	1.83696e-10	8.03188e-09	shroom family member 3 (SHROOM3), mRNA.
ENSG00000101150	TPD52L2	5532.26	1.39486	0.218852	6.37357	1.84683e-10	8.05442e-09	tumor protein D52-like 2 (TPD52L2), transcript variant 1, mRNA.
ENSG00000050327	ARHGEF5	68.1813	-2.15067	0.337653	-6.36948	1.8967e-10	8.25087e-09	Rho guanine nucleotide exchange factor (GEF) 5 (ARHGEF5), mRNA.
ENSG00000204220	PFDN6	633.932	-0.995793	0.156498	-6.36298	1.97872e-10	8.58583e-09	prefoldin subunit 6 (PFDN6), transcript variant 4, mRNA.
ENSG00000109576	AADAT	58.8586	-4.06665	0.63953	-6.35881	2.03321e-10	8.77773e-09	aminoadipate aminotransferase (AADAT), transcript variant 1, mRNA.
ENSG00000171475	WIPF2	1570.21	0.843574	0.132659	6.35899	2.03085e-10	8.77773e-09	WAS/WASL interacting protein family, member 2 (WIPF2), mRNA.
ENSG00000143595	AQP10	8.0674	2.77367	0.436239	6.35816	2.04188e-10	8.79293e-09	aquaporin 10 (AQP10), mRNA.
ENSG00000243444	PALM2	37.4114	-3.67541	0.578976	-6.34812	2.17968e-10	9.36277e-09	paralemmin 2 (PALM2), transcript variant 2, mRNA.
ENSG00000144893	MED12L	356.882	-2.59954	0.40958	-6.34686	2.19756e-10	9.41592e-09	mediator complex subunit 12-like (MED12L), mRNA.
ENSG00000149564	ESAM	685.684	2.90863	0.458312	6.3464	2.20406e-10	9.42015e-09	endothelial cell adhesion molecule (ESAM), mRNA.
ENSG00000072682	P4HA2	520.563	-2.13518	0.336708	-6.34135	2.27755e-10	9.70999e-09	prolyl 4-hydroxylase, alpha polypeptide II (P4HA2), transcript variant 2, mRNA.
ENSG00000059758	CDK17	3801.1	1.18957	0.188121	6.32343	2.55817e-10	1.08792e-08	cyclin-dependent kinase 17 (CDK17), transcript variant 1, mRNA.
ENSG00000089094	KDM2B	4727.31	0.999301	0.15806	6.32227	2.57749e-10	1.09342e-08	lysine (K)-specific demethylase 2B (KDM2B), transcript variant 1, mRNA.
ENSG00000177602	GSG2	465.871	1.7653	0.279649	6.31257	2.74443e-10	1.15886e-08	germ cell associated 2 (haspin) (GSG2), mRNA.
ENSG00000205730	ITPRIPL2	349.707	-2.73742	0.433649	-6.31252	2.74532e-10	1.15886e-08	inositol 1,4,5-trisphosphate receptor interacting protein-like 2 (ITPRIPL2), transcript variant 2, non-coding RNA.
ENSG00000005486	RHBDD2	1206.03	1.37887	0.218474	6.31135	2.76604e-10	1.16473e-08	rhomboid domain containing 2 (RHBDD2), transcript variant 2, mRNA.
ENSG00000092621	PHGDH	1049.1	-2.59767	0.411783	-6.30836	2.82e-10	1.18454e-08	phosphoglycerate dehydrogenase (PHGDH), mRNA.
ENSG00000169032	MAP2K1	2161.91	1.24735	0.197825	6.30533	2.87583e-10	1.20503e-08	mitogen-activated protein kinase kinase 1 (MAP2K1), mRNA.
ENSG00000119411	BSPRY	344.267	-1.95752	0.310745	-6.29946	2.9869e-10	1.24851e-08	B-box and SPRY domain containing (BSPRY), mRNA.
ENSG00000113739	STC2	27.3867	-3.89227	0.617962	-6.29855	3.00434e-10	1.25274e-08	stanniocalcin 2 (STC2), mRNA.
ENSG00000090621	PABPC4	5635.19	0.97295	0.154604	6.29316	3.11061e-10	1.29389e-08	poly(A) binding protein, cytoplasmic 4 (inducible form) (PABPC4), transcript variant 1, mRNA.
ENSG00000169184	MN1	1589.27	2.90913	0.462763	6.28642	3.24872e-10	1.34806e-08	meningioma (disrupted in balanced translocation) 1 (MN1), mRNA.
ENSG00000105323	HNRNPUL1	12871.8	1.02924	0.163816	6.28293	3.32242e-10	1.3753e-08	heterogeneous nuclear ribonucleoprotein U-like 1 (HNRNPUL1), transcript variant 4, mRNA.
ENSG00000121895	TMEM156	1717.64	2.13846	0.34048	6.28074	3.3697e-10	1.39151e-08	transmembrane protein 156 (TMEM156), mRNA.
ENSG00000126602	TRAP1	663.41	-1.06726	0.170158	-6.27217	3.56054e-10	1.46677e-08	TNF receptor-associated protein 1 (TRAP1), nuclear gene encoding mitochondrial protein, transcript variant 2, mRNA.
ENSG00000197768	C9orf173	39.7429	1.82324	0.290984	6.26577	3.70993e-10	1.52464e-08	chromosome 9 open reading frame 173 (C9orf173), transcript variant 6, non-coding RNA.
ENSG00000008513	ST3GAL1	7246.06	1.27692	0.203993	6.25962	3.85926e-10	1.5822e-08	ST3 beta-galactoside alpha-2,3-sialyltransferase 1 (ST3GAL1), transcript variant 2, mRNA.
ENSG00000172716	SLFN11	2030.35	-1.73149	0.276668	-6.25836	3.89038e-10	1.59115e-08	schlafen family member 11 (SLFN11), transcript variant 2, mRNA.
ENSG00000085872	CHERP	2166.7	1.6629	0.265771	6.25689	3.92718e-10	1.60237e-08	calcium homeostasis endoplasmic reticulum protein (CHERP), mRNA.
ENSG00000011478	QPCTL	370.59	1.44831	0.231492	6.2564	3.93966e-10	1.60363e-08	glutaminyl-peptide cyclotransferase-like (QPCTL), transcript variant 1, mRNA.
ENSG00000132470	ITGB4	98.5071	1.72415	0.275713	6.25342	4.0157e-10	1.6307e-08	integrin, beta 4 (ITGB4), transcript variant 1, mRNA.
ENSG00000138185	ENTPD1	1883.06	1.22175	0.195408	6.25228	4.04492e-10	1.6348e-08	ectonucleoside triphosphate diphosphohydrolase 1 (ENTPD1), transcript variant 2, mRNA.
ENSG00000185736	ADARB2	211.076	-2.73704	0.437743	-6.25263	4.03608e-10	1.6348e-08	adenosine deaminase, RNA-specific, B2 (non-functional) (ADARB2), mRNA.
ENSG00000095917	TPSD1	14.8242	3.98981	0.63818	6.25186	4.05595e-10	1.63539e-08	tryptase delta 1 (TPSD1), mRNA.
ENSG00000179097	HTR1F	58.7666	-3.12512	0.500541	-6.24348	4.27931e-10	1.72139e-08	5-hydroxytryptamine (serotonin) receptor 1F, G protein-coupled (HTR1F), mRNA.
ENSG00000120160	EQTN	8.47811	2.2837	0.365805	6.24295	4.294e-10	1.72325e-08	equatorin, sperm acrosome associated (EQTN), transcript variant 1, mRNA.
ENSG00000076716	GPC4	41.8717	-3.20676	0.513746	-6.24192	4.3224e-10	1.73058e-08	glypican 4 (GPC4), mRNA.
ENSG00000162772	ATF3	3468.77	1.96587	0.315796	6.22513	4.81155e-10	1.92192e-08	activating transcription factor 3 (ATF3), transcript variant 4, mRNA.
ENSG00000166068	SPRED1	366.831	-2.2666	0.364152	-6.22432	4.83646e-10	1.92737e-08	sprouty-related, EVH1 domain containing 1 (SPRED1), mRNA.
ENSG00000129270	MMP28	264.026	-2.36804	0.380524	-6.22309	4.87462e-10	1.93356e-08	matrix metallopeptidase 28 (MMP28), transcript variant 1, mRNA.
ENSG00000187513	GJA4	12.8717	2.63733	0.423773	6.22345	4.8634e-10	1.93356e-08	gap junction protein, alpha 4, 37kDa (GJA4), mRNA.
ENSG00000138434	SSFA2	5755.53	1.59898	0.256967	6.22251	4.89266e-10	1.93623e-08	sperm specific antigen 2 (SSFA2), transcript variant 2, mRNA.
ENSG00000196664	TLR7	330.379	-2.61146	0.420093	-6.21639	5.08715e-10	2.00854e-08	toll-like receptor 7 (TLR7), mRNA.
ENSG00000148483	TMEM236	161.304	-3.17643	0.5121	-6.20275	5.54849e-10	2.18565e-08	transmembrane protein 236 (TMEM236), mRNA.
ENSG00000115380	EFEMP1	371.864	-4.17973	0.674205	-6.1995	5.66432e-10	2.22614e-08	EGF containing fibulin-like extracellular matrix protein 1 (EFEMP1), transcript variant 2, mRNA.
ENSG00000205795	CYS1	4.31505	2.96825	0.478847	6.19875	5.69121e-10	2.23158e-08	cystin 1 (CYS1), mRNA.
ENSG00000198523	PLN	126.482	-3.00334	0.48473	-6.1959	5.79515e-10	2.26714e-08	phospholamban (PLN), mRNA.
ENSG00000165914	TTC7B	408.328	1.71026	0.276369	6.18831	6.08116e-10	2.3736e-08	tetratricopeptide repeat domain 7B (TTC7B), mRNA.
ENSG00000185271	KLHL33	114.348	-2.67377	0.432232	-6.18596	6.1727e-10	2.40384e-08	kelch-like family member 33 (KLHL33), mRNA.
ENSG00000105649	RAB3A	24.3977	1.50419	0.243209	6.18478	6.21886e-10	2.41631e-08	RAB3A, member RAS oncogene family (RAB3A), mRNA.
ENSG00000099617	EFNA2	5.62564	2.45531	0.397105	6.18304	6.288e-10	2.43404e-08	ephrin-A2 (EFNA2), mRNA.
ENSG00000172765	TMCC1	1126.13	-0.771458	0.124773	-6.18291	6.29297e-10	2.43404e-08	transmembrane and coiled-coil domain family 1 (TMCC1), transcript variant 4, non-coding RNA.
ENSG00000053254	FOXN3	6485.79	0.72811	0.117845	6.17853	6.47025e-10	2.49095e-08	forkhead box N3 (FOXN3), transcript variant 2, mRNA.
ENSG00000155307	SAMSN1	1274.73	2.30478	0.373051	6.1782	6.48382e-10	2.49095e-08	SAM domain, SH3 domain and nuclear localization signals 1 (SAMSN1), transcript variant 1, mRNA.
ENSG00000164930	FZD6	747.112	-2.49678	0.404115	-6.17839	6.47601e-10	2.49095e-08	frizzled family receptor 6 (FZD6), transcript variant 2, mRNA.
ENSG00000171551	ECEL1	24.5228	-3.62554	0.587055	-6.17581	6.58242e-10	2.52316e-08	endothelin converting enzyme-like 1 (ECEL1), mRNA.
ENSG00000187624	C17orf97	25.5871	2.10833	0.34155	6.17283	6.70782e-10	2.56548e-08	chromosome 17 open reading frame 97 (C17orf97), mRNA.
ENSG00000132464	ENAM	971.599	-3.74976	0.608082	-6.16653	6.98044e-10	2.66378e-08	enamelin (ENAM), mRNA.
ENSG00000146192	FGD2	1219.83	-1.93701	0.314143	-6.16603	7.00246e-10	2.66624e-08	FYVE, RhoGEF and PH domain containing 2 (FGD2), mRNA.
ENSG00000142655	PEX14	360.999	0.719307	0.116799	6.15852	7.343e-10	2.77734e-08	peroxisomal biogenesis factor 14 (PEX14), mRNA.
ENSG00000150681	RGS18	628.388	2.87138	0.466239	6.15861	7.33855e-10	2.77734e-08	regulator of G-protein signaling 18 (RGS18), mRNA.
ENSG00000153944	MSI2	14706.1	-1.29652	0.210501	-6.1592	7.31125e-10	2.77734e-08	musashi RNA-binding protein 2 (MSI2), transcript variant 1, mRNA.
ENSG00000164733	CTSB	4708.65	1.16408	0.189093	6.15614	7.45389e-10	2.81306e-08	cathepsin B (CTSB), transcript variant 1, mRNA.
ENSG00000116254	CHD5	69.186	1.96295	0.318975	6.15393	7.55868e-10	2.83384e-08	chromodomain helicase DNA binding protein 5 (CHD5), mRNA.
ENSG00000127074	RGS13	84.8448	2.81454	0.457326	6.15434	7.53886e-10	2.83384e-08	regulator of G-protein signaling 13 (RGS13), transcript variant 1, mRNA.
ENSG00000176641	RNF152	213.953	-2.63089	0.427493	-6.15423	7.54422e-10	2.83384e-08	ring finger protein 152 (RNF152), mRNA.
ENSG00000141556	TBCD	3957.45	-1.08894	0.177035	-6.15099	7.70028e-10	2.88061e-08	tubulin folding cofactor D (TBCD), mRNA.
ENSG00000112576	CCND3	14969.2	-1.39262	0.226943	-6.13643	8.43952e-10	3.15026e-08	cyclin D3 (CCND3), transcript variant 2, mRNA.
ENSG00000164442	CITED2	2997.15	1.38617	0.225998	6.13353	8.59515e-10	3.20136e-08	Cbp/p300-interacting transactivator, with Glu/Asp-rich carboxy-terminal domain, 2 (CITED2), transcript variant 3, mRNA.
ENSG00000214324	C3orf56	31.0137	-3.38348	0.551697	-6.13286	8.63152e-10	3.20792e-08	RecName: Full=Putative uncharacterized protein C3orf56;
ENSG00000147202	DIAPH2	917.607	-1.95984	0.320029	-6.12394	9.12883e-10	3.38539e-08	diaphanous-related formin 2 (DIAPH2), transcript variant 12C, mRNA.
ENSG00000168398	BDKRB2	57.7821	-4.10743	0.671232	-6.11924	9.40212e-10	3.47919e-08	bradykinin receptor B2 (BDKRB2), mRNA.
ENSG00000174749	C4orf32	1223.67	-1.5898	0.260217	-6.10949	9.99469e-10	3.69048e-08	chromosome 4 open reading frame 32 (C4orf32), mRNA.
ENSG00000172175	MALT1	3771.61	1.05831	0.173476	6.10064	1.05647e-09	3.89255e-08	mucosa associated lymphoid tissue lymphoma translocation gene 1 (MALT1), transcript variant 1, mRNA.
ENSG00000173546	CSPG4	92.0056	-2.98226	0.489108	-6.09735	1.07839e-09	3.96476e-08	chondroitin sulfate proteoglycan 4 (CSPG4), mRNA.
ENSG00000064309	CDON	63.5608	-2.08404	0.341884	-6.09576	1.08916e-09	3.99578e-08	cell adhesion associated, oncogene regulated (CDON), transcript variant 2, mRNA.
ENSG00000197302	ZNF720	1084.53	-1.08619	0.178251	-6.0936	1.10399e-09	4.04149e-08	zinc finger protein 720 (ZNF720), mRNA.
ENSG00000107968	MAP3K8	2296.49	1.58758	0.260689	6.08994	1.12954e-09	4.12621e-08	mitogen-activated protein kinase kinase kinase 8 (MAP3K8), transcript variant 1, mRNA.
ENSG00000162585	C1orf86	571.976	1.20367	0.197756	6.08666	1.15291e-09	4.20259e-08	chromosome 1 open reading frame 86 (C1orf86), transcript variant 7, non-coding RNA.
ENSG00000185650	ZFP36L1	11874	1.66857	0.274859	6.07062	1.27416e-09	4.63467e-08	ZFP36 ring finger protein-like 1 (ZFP36L1), transcript variant 2, mRNA.
ENSG00000164002	EXO5	175.101	-1.05384	0.17366	-6.06841	1.2918e-09	4.68889e-08	exonuclease 5 (EXO5), mRNA.
ENSG00000086589	RBM22	5377.33	1.01653	0.167523	6.06797	1.2954e-09	4.69197e-08	RNA binding motif protein 22 (RBM22), mRNA.
ENSG00000178695	KCTD12	1506.3	-2.16292	0.356511	-6.06691	1.30392e-09	4.71287e-08	potassium channel tetramerisation domain containing 12 (KCTD12), mRNA.
ENSG00000099995	SF3A1	6013.96	0.959489	0.158218	6.06437	1.32476e-09	4.77807e-08	splicing factor 3a, subunit 1, 120kDa (SF3A1), transcript variant 1, mRNA.
ENSG00000153292	GPR110	1894.35	-4.11676	0.679735	-6.05641	1.39191e-09	5.00971e-08	G protein-coupled receptor 110 (GPR110), transcript variant 1, mRNA.
ENSG00000156030	ELMSAN1	5340.85	1.0845	0.179179	6.05261	1.42521e-09	5.10804e-08	ELM2 and Myb/SANT-like domain containing 1 (ELMSAN1), transcript variant 2, mRNA.
ENSG00000182853	VMO1	21.9297	2.49254	0.41179	6.05294	1.42228e-09	5.10804e-08	vitelline membrane outer layer 1 homolog (chicken) (VMO1), transcript variant 1, mRNA.
ENSG00000167566	NCKAP5L	1084.69	1.02493	0.169394	6.05056	1.44346e-09	5.16264e-08	NCK-associated protein 5-like (NCKAP5L), mRNA.
ENSG00000109458	GAB1	11411.8	-1.43423	0.23719	-6.04677	1.47782e-09	5.27448e-08	GRB2-associated binding protein 1 (GAB1), transcript variant 1, mRNA.
ENSG00000158158	CNNM4	777.463	0.974691	0.16121	6.04609	1.48399e-09	5.28549e-08	cyclin M4 (CNNM4), mRNA.
ENSG00000130147	SH3BP4	83.286	-3.45874	0.572463	-6.04186	1.52346e-09	5.41479e-08	SH3-domain binding protein 4 (SH3BP4), mRNA.
ENSG00000183386	FHL3	261.61	1.82546	0.302157	6.04145	1.52739e-09	5.41749e-08	four and a half LIM domains 3 (FHL3), transcript variant 1, mRNA.
ENSG00000163069	SGCB	154	-2.63383	0.43644	-6.03479	1.59169e-09	5.63386e-08	sarcoglycan, beta (43kDa dystrophin-associated glycoprotein) (SGCB), mRNA.
ENSG00000183971	NPW	24.3787	2.07696	0.344556	6.02793	1.66074e-09	5.86613e-08	neuropeptide W (NPW), mRNA.
ENSG00000124019	FAM124B	173.792	2.40694	0.399522	6.02456	1.69574e-09	5.97739e-08	family with sequence similarity 124B (FAM124B), transcript variant 2, mRNA.
ENSG00000150637	CD226	263.123	2.3601	0.392032	6.02016	1.74246e-09	6.12944e-08	CD226 molecule (CD226), mRNA.
ENSG00000145362	ANK2	68.5708	-2.87552	0.477733	-6.01911	1.75383e-09	6.15676e-08	ankyrin 2, neuronal (ANK2), transcript variant 3, mRNA.
ENSG00000141582	CBX4	7623.68	1.69013	0.281109	6.01236	1.82841e-09	6.40543e-08	chromobox homolog 4 (CBX4), mRNA.
ENSG00000165661	QSOX2	4679.73	1.83475	0.305412	6.00745	1.88462e-09	6.58885e-08	quiescin Q6 sulfhydryl oxidase 2 (QSOX2), mRNA.
ENSG00000171132	PRKCE	5272.46	-1.20953	0.201458	-6.0039	1.92637e-09	6.72105e-08	protein kinase C, epsilon (PRKCE), mRNA.
ENSG00000170962	PDGFD	101.234	2.38833	0.398473	5.9937	2.05113e-09	7.14179e-08	platelet derived growth factor D (PDGFD), transcript variant 2, mRNA.
ENSG00000158417	EIF5B	2719.38	0.9022	0.150545	5.9929	2.06128e-09	7.16254e-08	eukaryotic translation initiation factor 5B (EIF5B), mRNA.
ENSG00000179409	GEMIN4	709.59	1.01541	0.169515	5.9901	2.09715e-09	7.27241e-08	gem (nuclear organelle) associated protein 4 (GEMIN4), mRNA.
ENSG00000163046	ANKRD30BL	15071.7	-3.08153	0.514524	-5.9891	2.11011e-09	7.30252e-08	ankyrin repeat domain 30B-like (ANKRD30BL), transcript variant 1, non-coding RNA.
ENSG00000245848	CEBPA	20.2457	3.03804	0.507512	5.98614	2.14877e-09	7.42128e-08	CCAAT/enhancer binding protein (C/EBP), alpha (CEBPA), mRNA.
ENSG00000088826	SMOX	521.854	1.79635	0.300111	5.98562	2.15568e-09	7.43014e-08	spermine oxidase (SMOX), transcript variant 4, mRNA.
ENSG00000182685	BRICD5	136.124	-1.22009	0.203881	-5.98433	2.17286e-09	7.47428e-08	BRICHOS domain containing 5 (BRICD5), mRNA.
ENSG00000107140	TESK1	998.718	1.36433	0.228234	5.97775	2.26241e-09	7.76671e-08	testis-specific kinase 1 (TESK1), mRNA.
ENSG00000198752	CDC42BPB	846.669	-2.57766	0.431347	-5.97583	2.28919e-09	7.8429e-08	CDC42 binding protein kinase beta (DMPK-like) (CDC42BPB), mRNA.
ENSG00000100243	CYB5R3	1972.07	0.941814	0.157653	5.97396	2.31563e-09	7.90181e-08	cytochrome b5 reductase 3 (CYB5R3), transcript variant 5, mRNA.
ENSG00000145016	KIAA0226	3343.9	1.17863	0.197292	5.97404	2.31444e-09	7.90181e-08	KIAA0226 (KIAA0226), transcript variant 2, mRNA.
ENSG00000198189	HSD17B11	2234.3	0.928045	0.155532	5.96689	2.41813e-09	8.23512e-08	hydroxysteroid (17-beta) dehydrogenase 11 (HSD17B11), mRNA.
ENSG00000172340	SUCLG2	736.437	-1.70228	0.285358	-5.96542	2.44007e-09	8.29333e-08	succinate-CoA ligase, GDP-forming, beta subunit (SUCLG2), nuclear gene encoding mitochondrial protein, transcript variant 1, mRNA.
ENSG00000090661	CERS4	972.208	1.17637	0.19725	5.96383	2.46388e-09	8.35762e-08	ceramide synthase 4 (CERS4), mRNA.
ENSG00000122711	SPINK4	25.2582	2.14995	0.360695	5.96059	2.51332e-09	8.50845e-08	serine peptidase inhibitor, Kazal type 4 (SPINK4), mRNA.
ENSG00000115252	PDE1A	33.3743	3.47136	0.582528	5.95913	2.53584e-09	8.54304e-08	phosphodiesterase 1A, calmodulin-dependent (PDE1A), transcript variant 5, mRNA.
ENSG00000132510	KDM6B	4070.29	1.84698	0.309951	5.95896	2.53853e-09	8.54304e-08	lysine (K)-specific demethylase 6B (KDM6B), mRNA.
ENSG00000218891	ZNF579	337.97	1.37891	0.231383	5.95943	2.53121e-09	8.54304e-08	zinc finger protein 579 (ZNF579), mRNA.
ENSG00000164111	ANXA5	1733.9	-2.23667	0.375569	-5.95541	2.59421e-09	8.71328e-08	annexin A5 (ANXA5), mRNA.
ENSG00000196498	NCOR2	5036.89	1.238	0.207932	5.95387	2.6188e-09	8.77863e-08	nuclear receptor corepressor 2 (NCOR2), transcript variant 2, mRNA.
ENSG00000102043	MTMR8	92.3904	-1.81599	0.30519	-5.95035	2.67564e-09	8.95162e-08	myotubularin related protein 8 (MTMR8), mRNA.
ENSG00000008441	NFIX	1166.47	1.72117	0.289275	5.94996	2.68215e-09	8.95586e-08	nuclear factor I/X (CCAAT-binding transcription factor) (NFIX), transcript variant 2, mRNA.
ENSG00000162490	DRAXIN	145.477	-2.49815	0.41994	-5.94884	2.70052e-09	8.99964e-08	dorsal inhibitory axon guidance protein (DRAXIN), mRNA.
ENSG00000221946	FXYD7	35.1552	1.58549	0.266956	5.93914	2.86526e-09	9.53006e-08	FXYD domain containing ion transport regulator 7 (FXYD7), mRNA.
ENSG00000166902	MRPL16	1199.74	1.00384	0.169173	5.93381	2.95982e-09	9.82546e-08	mitochondrial ribosomal protein L16 (MRPL16), nuclear gene encoding mitochondrial protein, mRNA.
ENSG00000132205	EMILIN2	1213.3	1.75392	0.295745	5.93051	3.01998e-09	1.00057e-07	elastin microfibril interfacer 2 (EMILIN2), mRNA.
ENSG00000162241	SLC25A45	497.55	1.08106	0.182346	5.92861	3.05505e-09	1.01023e-07	solute carrier family 25, member 45 (SLC25A45), transcript variant 1, mRNA.
ENSG00000111671	SPSB2	156.94	1.24875	0.210713	5.9263	3.09843e-09	1.0226e-07	splA/ryanodine receptor domain and SOCS box containing 2 (SPSB2), transcript variant 2, mRNA.
ENSG00000083720	OXCT1	1509.05	-1.30781	0.220873	-5.92108	3.19827e-09	1.05352e-07	3-oxoacid CoA transferase 1 (OXCT1), nuclear gene encoding mitochondrial protein, mRNA.
ENSG00000006652	IFRD1	6255.52	1.38726	0.234418	5.91787	3.26131e-09	1.07222e-07	interferon-related developmental regulator 1 (IFRD1), transcript variant 2, mRNA.
ENSG00000146592	CREB5	847.897	2.62289	0.443344	5.91614	3.29575e-09	1.08146e-07	cAMP responsive element binding protein 5 (CREB5), transcript variant 3, mRNA.
ENSG00000169900	PYDC1	19.3409	2.40335	0.406324	5.91485	3.32169e-09	1.08789e-07	PYD (pyrin domain) containing 1 (PYDC1), mRNA.
ENSG00000102575	ACP5	245.289	1.94778	0.329409	5.91296	3.36014e-09	1.09837e-07	acid phosphatase 5, tartrate resistant (ACP5), transcript variant 4, mRNA.
ENSG00000151882	CCL28	473.688	-1.67769	0.283836	-5.91075	3.40544e-09	1.11106e-07	chemokine (C-C motif) ligand 28 (CCL28), mRNA.
ENSG00000196368	NUDT11	77.4346	-3.304	0.559022	-5.91033	3.41424e-09	1.11181e-07	nudix (nucleoside diphosphate linked moiety X)-type motif 11 (NUDT11), mRNA.
ENSG00000128310	GALR3	1.81134	2.88637	0.489297	5.89902	3.65671e-09	1.1885e-07	galanin receptor 3 (GALR3), mRNA.
ENSG00000104177	MYEF2	720.52	-2.68883	0.456563	-5.88928	3.87883e-09	1.2583e-07	myelin expression factor 2 (MYEF2), mRNA.
ENSG00000169508	GPR183	1106.46	1.95448	0.331997	5.88705	3.93147e-09	1.27296e-07	G protein-coupled receptor 183 (GPR183), mRNA.
ENSG00000111596	CNOT2	11828.4	1.25344	0.21302	5.88411	4.00201e-09	1.29335e-07	CCR4-NOT transcription complex, subunit 2 (CNOT2), transcript variant 2, mRNA.
ENSG00000142484	TM4SF5	0.824982	3.09107	0.525772	5.8791	4.12505e-09	1.3306e-07	transmembrane 4 L six family member 5 (TM4SF5), mRNA.
ENSG00000169641	LUZP1	4854.64	1.38568	0.23572	5.87851	4.13974e-09	1.33283e-07	leucine zipper protein 1 (LUZP1), transcript variant 1, mRNA.
ENSG00000185222	WBP5	100.685	2.60026	0.442456	5.87688	4.1807e-09	1.34348e-07	WW domain binding protein 5 (WBP5), transcript variant 1, mRNA.
ENSG00000215252	GOLGA8B	2683.29	-1.83649	0.31274	-5.87227	4.29865e-09	1.37879e-07	golgin A8 family, member B (GOLGA8B), transcript variant 2, non-coding RNA.
ENSG00000089351	GRAMD1A	5127.76	1.13366	0.193109	5.87059	4.34255e-09	1.39027e-07	GRAM domain containing 1A (GRAMD1A), transcript variant 1, mRNA.
ENSG00000140577	CRTC3	1937.11	0.859236	0.146395	5.8693	4.37635e-09	1.39847e-07	CREB regulated transcription coactivator 3 (CRTC3), transcript variant 2, mRNA.
ENSG00000150457	LATS2	2544.07	1.78627	0.304537	5.86554	4.47677e-09	1.42789e-07	large tumor suppressor kinase 2 (LATS2), mRNA.
ENSG00000214357	NEURL1B	1456.16	-1.77123	0.302186	-5.8614	4.58976e-09	1.4612e-07	neuralized homolog 1B (Drosophila) (NEURL1B), mRNA.
ENSG00000112234	FBXL4	1906.52	-1.05353	0.179807	-5.85924	4.64987e-09	1.47759e-07	F-box and leucine-rich repeat protein 4 (FBXL4), mRNA.
ENSG00000186648	LRRC16B	387.094	-2.00843	0.342978	-5.85587	4.74518e-09	1.50508e-07	leucine rich repeat containing 16B (LRRC16B), mRNA.
ENSG00000069966	GNB5	741.054	0.776121	0.132546	5.85548	4.75633e-09	1.50582e-07	guanine nucleotide binding protein (G protein), beta 5 (GNB5), transcript variant 1, mRNA.
ENSG00000226777	KIAA0125	712.761	-2.84964	0.486989	-5.85155	4.87015e-09	1.539e-07	KIAA0125 (KIAA0125), non-coding RNA.
ENSG00000254206	NPIPB11	162.507	1.73046	0.295812	5.84989	4.9191e-09	1.55161e-07	NA
ENSG00000119616	FCF1	1201.98	-0.678539	0.115999	-5.84951	4.93032e-09	1.55228e-07	FCF1 rRNA-processing protein (FCF1), mRNA.
ENSG00000183853	KIRREL	231.231	-2.40148	0.41087	-5.84486	5.07001e-09	1.59332e-07	kin of IRRE like (Drosophila) (KIRREL), mRNA.
ENSG00000103496	STX4	1744.35	0.966132	0.16535	5.84296	5.12827e-09	1.60868e-07	syntaxin 4 (STX4), transcript variant 2, mRNA.
ENSG00000166224	SGPL1	1349.89	-0.953411	0.163209	-5.84167	5.16809e-09	1.61533e-07	sphingosine-1-phosphate lyase 1 (SGPL1), mRNA.
ENSG00000188816	HMX2	25.1301	-3.39934	0.581913	-5.84166	5.16839e-09	1.61533e-07	H6 family homeobox 2 (HMX2), mRNA.
ENSG00000071205	ARHGAP10	370.673	-2.0926	0.358907	-5.83049	5.52654e-09	1.72412e-07	Rho GTPase activating protein 10 (ARHGAP10), mRNA.
ENSG00000132975	GPR12	14.3959	-3.454	0.593672	-5.81802	5.95478e-09	1.85096e-07	G protein-coupled receptor 12 (GPR12), mRNA.
ENSG00000153822	KCNJ16	140.876	-3.08253	0.529806	-5.81823	5.94726e-09	1.85096e-07	potassium inwardly-rectifying channel, subfamily J, member 16 (KCNJ16), transcript variant 4, mRNA.
ENSG00000170561	IRX2	473.252	-4.00758	0.689164	-5.81514	6.05837e-09	1.87974e-07	iroquois homeobox 2 (IRX2), transcript variant 2, mRNA.
ENSG00000130021	HDHD1	525.179	-1.50747	0.25933	-5.81295	6.1382e-09	1.90106e-07	haloacid dehalogenase-like hydrolase domain containing 1 (HDHD1), transcript variant 1, mRNA.
ENSG00000130958	SLC35D2	501.979	1.36371	0.23491	5.80525	6.42714e-09	1.98695e-07	solute carrier family 35, member D2 (SLC35D2), mRNA.
ENSG00000169413	RNASE6	238.31	2.20282	0.37956	5.80361	6.49029e-09	2.00285e-07	ribonuclease, RNase A family, k6 (RNASE6), mRNA.
ENSG00000174059	CD34	4726.99	2.39123	0.412673	5.79447	6.85359e-09	2.11115e-07	CD34 molecule (CD34), transcript variant 1, mRNA.
ENSG00000164112	TMEM155	13.34	-3.421	0.591952	-5.77919	7.50631e-09	2.30806e-07	transmembrane protein 155 (TMEM155), mRNA.
ENSG00000101638	ST8SIA5	337.545	2.81997	0.488364	5.77431	7.72669e-09	2.37155e-07	ST8 alpha-N-acetyl-neuraminide alpha-2,8-sialyltransferase 5 (ST8SIA5), mRNA.
ENSG00000107021	TBC1D13	1011.33	0.722966	0.125258	5.77182	7.84211e-09	2.40267e-07	TBC1 domain family, member 13 (TBC1D13), mRNA.
ENSG00000174500	GCSAM	805.73	-1.82422	0.316172	-5.76971	7.94104e-09	2.42862e-07	germinal center-associated, signaling and motility (GCSAM), transcript variant 1, mRNA.
ENSG00000164219	PGGT1B	769.278	-1.00091	0.173564	-5.76683	8.07777e-09	2.46603e-07	protein geranylgeranyltransferase type I, beta subunit (PGGT1B), mRNA.
ENSG00000198691	ABCA4	71.4241	-2.78043	0.48237	-5.76411	8.20923e-09	2.50169e-07	ATP-binding cassette, sub-family A (ABC1), member 4 (ABCA4), mRNA.
ENSG00000132207	SLX1A	1.98046	2.25865	0.391872	5.76375	8.22653e-09	2.5025e-07	SLX1 structure-specific endonuclease subunit homolog A (S. cerevisiae) (SLX1A), transcript variant 1, mRNA.
ENSG00000171223	JUNB	10532.1	1.62412	0.281814	5.76309	8.2588e-09	2.50786e-07	jun B proto-oncogene (JUNB), mRNA.
ENSG00000179134	SAMD4B	2853.21	1.19231	0.20712	5.75661	8.58223e-09	2.60145e-07	sterile alpha motif domain containing 4B (SAMD4B), mRNA.
ENSG00000152760	TCTEX1D1	52.7176	-2.6084	0.453347	-5.75365	8.73348e-09	2.64261e-07	Tctex1 domain containing 1 (TCTEX1D1), mRNA.
ENSG00000171724	VAT1L	401.302	-3.10521	0.540018	-5.7502	8.9138e-09	2.69241e-07	vesicle amine transport protein 1 homolog (T. californica)-like (VAT1L), mRNA.
ENSG00000118961	C2orf43	440.417	-1.41117	0.245609	-5.74557	9.16113e-09	2.76223e-07	chromosome 2 open reading frame 43 (C2orf43), mRNA.
ENSG00000063322	MED29	1429.2	0.736585	0.128282	5.74194	9.36e-09	2.81723e-07	mediator complex subunit 29 (MED29), mRNA.
ENSG00000181982	CCDC149	72.0624	-2.96323	0.516213	-5.74032	9.44959e-09	2.83919e-07	coiled-coil domain containing 149 (CCDC149), transcript variant 2, mRNA.
ENSG00000109466	KLHL2	3172.87	-1.52346	0.265519	-5.73769	9.59765e-09	2.87862e-07	kelch-like family member 2 (KLHL2), transcript variant 1, mRNA.
ENSG00000164932	CTHRC1	350.562	-2.55032	0.444549	-5.73687	9.64407e-09	2.88748e-07	collagen triple helix repeat containing 1 (CTHRC1), transcript variant 1, mRNA.
ENSG00000175906	ARL4D	116.431	1.66523	0.290384	5.7346	9.77413e-09	2.91631e-07	ADP-ribosylation factor-like 4D (ARL4D), mRNA.
ENSG00000196684	HSH2D	8540.73	1.45688	0.254051	5.7346	9.77449e-09	2.91631e-07	hematopoietic SH2 domain containing (HSH2D), mRNA.
ENSG00000239282	GATSL3	37.657	1.24563	0.217385	5.73009	1.0038e-08	2.9897e-07	GATS protein-like 3 (GATSL3), mRNA.
ENSG00000095981	KCNK16	6.62935	-3.51826	0.614392	-5.72641	1.0258e-08	3.04994e-07	potassium channel, subfamily K, member 16 (KCNK16), transcript variant 2, mRNA.
ENSG00000153214	TMEM87B	1359.89	0.65813	0.114997	5.72304	1.04632e-08	3.10553e-07	transmembrane protein 87B (TMEM87B), mRNA.
ENSG00000139629	GALNT6	794.749	1.78218	0.311753	5.71664	1.0865e-08	3.2192e-07	UDP-N-acetyl-alpha-D-galactosamine:polypeptide N-acetylgalactosaminyltransferase 6 (GalNAc-T6) (GALNT6), mRNA.
ENSG00000105058	FAM32A	2157.96	0.768213	0.134396	5.71603	1.09044e-08	3.22528e-07	family with sequence similarity 32, member A (FAM32A), mRNA.
ENSG00000122557	HERPUD2	2485.39	0.69305	0.121286	5.71417	1.10243e-08	3.25511e-07	HERPUD family member 2 (HERPUD2), mRNA.
ENSG00000197780	TAF13	1087.49	1.20012	0.210121	5.71155	1.11952e-08	3.29988e-07	TAF13 RNA polymerase II, TATA box binding protein (TBP)-associated factor, 18kDa (TAF13), mRNA.
ENSG00000187922	LCN10	722.599	-2.61006	0.457339	-5.70706	1.14947e-08	3.38232e-07	lipocalin 10 (LCN10), mRNA.
ENSG00000100473	COCH	259.65	-1.85815	0.325635	-5.70622	1.15512e-08	3.39076e-07	cochlin (COCH), transcript variant 2, mRNA.
ENSG00000170088	TMEM192	614.356	-0.872258	0.152866	-5.70605	1.1563e-08	3.39076e-07	transmembrane protein 192 (TMEM192), mRNA.
ENSG00000169246	NPIPB3	539.313	1.59577	0.279731	5.70466	1.16577e-08	3.40762e-07	NA
ENSG00000175274	TP53I11	2277.97	2.00104	0.350776	5.70462	1.16604e-08	3.40762e-07	tumor protein p53 inducible protein 11 (TP53I11), transcript variant 1, mRNA.
ENSG00000144834	TAGLN3	18.5686	-3.12486	0.547905	-5.70328	1.17525e-08	3.42869e-07	transgelin 3 (TAGLN3), transcript variant 2, mRNA.
ENSG00000089006	SNX5	7446.96	1.09558	0.192255	5.69856	1.20825e-08	3.51297e-07	sorting nexin 5 (SNX5), transcript variant 2, mRNA.
ENSG00000142149	HUNK	61.7567	-3.5218	0.617996	-5.69874	1.20693e-08	3.51297e-07	hormonally up-regulated Neu-associated kinase (HUNK), mRNA.
ENSG00000141580	WDR45B	5437.39	1.38716	0.243717	5.69168	1.25798e-08	3.65134e-07	WD repeat domain 45B (WDR45B), mRNA.
ENSG00000002834	LASP1	4748.77	0.833746	0.146566	5.68854	1.28129e-08	3.71269e-07	LIM and SH3 protein 1 (LASP1), transcript variant 1, mRNA.
ENSG00000198797	BRINP2	36.2628	-3.83426	0.674268	-5.68655	1.29628e-08	3.74979e-07	NA
ENSG00000101384	JAG1	270.041	-2.48911	0.437931	-5.6838	1.31735e-08	3.80429e-07	jagged 1 (JAG1), mRNA.
ENSG00000147799	ARHGAP39	56.5198	-2.39388	0.421221	-5.6832	1.32198e-08	3.81122e-07	Rho GTPase activating protein 39 (ARHGAP39), mRNA.
ENSG00000119929	CUTC	595.649	-0.85987	0.151311	-5.68279	1.32511e-08	3.81383e-07	cutC copper transporter homolog (E. coli) (CUTC), mRNA.
ENSG00000185686	PRAME	51.0959	-3.33095	0.586414	-5.68021	1.34531e-08	3.86546e-07	preferentially expressed antigen in melanoma (PRAME), transcript variant 3, mRNA.
ENSG00000109586	GALNT7	3440.16	-0.994104	0.17517	-5.67508	1.38627e-08	3.97647e-07	UDP-N-acetyl-alpha-D-galactosamine:polypeptide N-acetylgalactosaminyltransferase 7 (GalNAc-T7) (GALNT7), mRNA.
ENSG00000113448	PDE4D	3270.69	-1.61926	0.28542	-5.67328	1.4009e-08	4.01168e-07	phosphodiesterase 4D, cAMP-specific (PDE4D), transcript variant 9, mRNA.
ENSG00000154760	SLFN13	2293.02	-1.72554	0.3042	-5.6724	1.4081e-08	4.02557e-07	schlafen family member 13 (SLFN13), mRNA.
ENSG00000101746	NOL4	62.5461	-3.46103	0.610195	-5.672	1.41137e-08	4.02817e-07	nucleolar protein 4 (NOL4), transcript variant 5, mRNA.
ENSG00000138650	PCDH10	406.893	4.18448	0.73819	5.66856	1.44e-08	4.10305e-07	protocadherin 10 (PCDH10), transcript variant 2, mRNA.
ENSG00000129538	RNASE1	19.2978	2.66637	0.470523	5.66683	1.45464e-08	4.13786e-07	ribonuclease, RNase A family, 1 (pancreatic) (RNASE1), transcript variant 1, mRNA.
ENSG00000188626	GOLGA8M	44.7818	-2.80283	0.494847	-5.66403	1.4786e-08	4.19904e-07	NA
ENSG00000109184	DCUN1D4	1205.98	-0.74483	0.131606	-5.65953	1.51784e-08	4.30332e-07	DCN1, defective in cullin neddylation 1, domain containing 4 (S. cerevisiae) (DCUN1D4), transcript variant 1, mRNA.
ENSG00000131408	NR1H2	2930.08	0.952419	0.168444	5.65423	1.56544e-08	4.43092e-07	nuclear receptor subfamily 1, group H, member 2 (NR1H2), transcript variant 1, mRNA.
ENSG00000005108	THSD7A	483.783	-2.98387	0.528065	-5.65057	1.59917e-08	4.50255e-07	thrombospondin, type I, domain containing 7A (THSD7A), mRNA.
ENSG00000131730	CKMT2	106.484	-1.97635	0.349761	-5.65058	1.59904e-08	4.50255e-07	creatine kinase, mitochondrial 2 (sarcomeric) (CKMT2), nuclear gene encoding mitochondrial protein, transcript variant 1, mRNA.
ENSG00000180884	ZNF792	608.501	1.21553	0.215126	5.65034	1.60128e-08	4.50255e-07	zinc finger protein 792 (ZNF792), mRNA.
ENSG00000197265	GTF2E2	780.53	-0.695098	0.123006	-5.65092	1.59593e-08	4.50255e-07	general transcription factor IIE, polypeptide 2, beta 34kDa (GTF2E2), mRNA.
ENSG00000120063	GNA13	21647.5	1.2121	0.214733	5.64468	1.65493e-08	4.64577e-07	guanine nucleotide binding protein (G protein), alpha 13 (GNA13), mRNA.
ENSG00000116701	NCF2	2415.13	-1.81722	0.322183	-5.64033	1.6972e-08	4.75663e-07	neutrophil cytosolic factor 2 (NCF2), transcript variant 1, mRNA.
ENSG00000120742	SERP1	6202.41	0.589958	0.104618	5.63916	1.70883e-08	4.78137e-07	stress-associated endoplasmic reticulum protein 1 (SERP1), mRNA.
ENSG00000167173	C15orf39	3051.09	1.53261	0.271799	5.63876	1.7128e-08	4.78465e-07	chromosome 15 open reading frame 39 (C15orf39), mRNA.
ENSG00000182511	FES	2248.16	1.19161	0.211372	5.63751	1.72523e-08	4.81151e-07	feline sarcoma oncogene (FES), transcript variant 1, mRNA.
ENSG00000101846	STS	1278.45	-1.48478	0.263564	-5.63348	1.76605e-08	4.90933e-07	steroid sulfatase (microsomal), isozyme S (STS), mRNA.
ENSG00000163950	SLBP	6288.25	1.25674	0.223079	5.63358	1.76508e-08	4.90933e-07	stem-loop binding protein (SLBP), mRNA.
ENSG00000138795	LEF1	11329.3	-1.2219	0.216935	-5.63257	1.77547e-08	4.9275e-07	lymphoid enhancer-binding factor 1 (LEF1), transcript variant 4, mRNA.
ENSG00000072071	LPHN1	955.719	1.2347	0.219375	5.62824	1.82055e-08	5.04442e-07	latrophilin 1 (LPHN1), transcript variant 1, mRNA.
ENSG00000111860	CEP85L	2089.65	-1.88707	0.335362	-5.62696	1.83411e-08	5.07377e-07	centrosomal protein 85kDa-like (CEP85L), transcript variant 1, mRNA.
ENSG00000092421	SEMA6A	3246.39	-2.26584	0.402722	-5.62631	1.84104e-08	5.08473e-07	sema domain, transmembrane domain (TM), and cytoplasmic domain, (semaphorin) 6A (SEMA6A), mRNA.
ENSG00000118965	WDR35	431.226	-2.0113	0.357504	-5.62596	1.84475e-08	5.08674e-07	WD repeat domain 35 (WDR35), transcript variant 2, mRNA.
ENSG00000148459	PDSS1	377.662	-0.86298	0.153451	-5.62383	1.86771e-08	5.14176e-07	prenyl (decaprenyl) diphosphate synthase, subunit 1 (PDSS1), mRNA.
ENSG00000198010	DLGAP2	204.372	-2.91913	0.51924	-5.62193	1.88838e-08	5.1903e-07	discs, large (Drosophila) homolog-associated protein 2 (DLGAP2), transcript variant 1, mRNA.
ENSG00000123358	NR4A1	9216.47	2.3752	0.422781	5.61804	1.93136e-08	5.29993e-07	nuclear receptor subfamily 4, group A, member 1 (NR4A1), transcript variant 3, mRNA.
ENSG00000151650	VENTX	131.699	-2.66835	0.475202	-5.6152	1.96338e-08	5.37917e-07	VENT homeobox (VENTX), mRNA.
ENSG00000169764	UGP2	3312.04	-0.924745	0.164718	-5.6141	1.97584e-08	5.40464e-07	UDP-glucose pyrophosphorylase 2 (UGP2), transcript variant 2, mRNA.
ENSG00000266733	TBC1D29	22.9062	-2.22371	0.396197	-5.61263	1.9928e-08	5.44232e-07	TBC1 domain family, member 29 (TBC1D29), mRNA.
ENSG00000143162	CREG1	2686.07	1.61937	0.288579	5.61155	2.00525e-08	5.46512e-07	cellular repressor of E1A-stimulated genes 1 (CREG1), mRNA.
ENSG00000145358	DDIT4L	1217.24	-2.87403	0.512182	-5.61135	2.00754e-08	5.46512e-07	DNA-damage-inducible transcript 4-like (DDIT4L), mRNA.
ENSG00000154734	ADAMTS1	304.96	-3.19375	0.569252	-5.61044	2.01816e-08	5.48528e-07	ADAM metallopeptidase with thrombospondin type 1 motif, 1 (ADAMTS1), mRNA.
ENSG00000152213	ARL11	582.888	-1.47731	0.263344	-5.60982	2.02537e-08	5.49614e-07	ADP-ribosylation factor-like 11 (ARL11), mRNA.
ENSG00000165092	ALDH1A1	466.446	-2.47941	0.442128	-5.60792	2.04777e-08	5.54813e-07	aldehyde dehydrogenase 1 family, member A1 (ALDH1A1), mRNA.
ENSG00000099625	C19orf26	10.07	1.75826	0.313682	5.60522	2.07992e-08	5.62632e-07	chromosome 19 open reading frame 26 (C19orf26), mRNA.
ENSG00000155657	TTN	8500.39	-2.25545	0.402487	-5.60378	2.09732e-08	5.66441e-07	titin (TTN), transcript variant N2BA, mRNA.
ENSG00000170581	STAT2	4936.93	0.866875	0.154744	5.60201	2.11875e-08	5.71326e-07	signal transducer and activator of transcription 2, 113kDa (STAT2), transcript variant 2, mRNA.
ENSG00000125430	HS3ST3B1	536.804	1.55435	0.277576	5.59973	2.14684e-08	5.7799e-07	heparan sulfate (glucosamine) 3-O-sulfotransferase 3B1 (HS3ST3B1), mRNA.
ENSG00000169126	ARMC4	11.2471	-2.94674	0.526376	-5.59817	2.16628e-08	5.82308e-07	armadillo repeat containing 4 (ARMC4), mRNA.
ENSG00000183943	PRKX	8090.67	1.47102	0.262807	5.59735	2.17655e-08	5.84148e-07	protein kinase, X-linked (PRKX), mRNA.
ENSG00000081026	MAGI3	300.847	-1.64775	0.294418	-5.59663	2.18562e-08	5.849e-07	membrane associated guanylate kinase, WW and PDZ domain containing 3 (MAGI3), transcript variant 2, mRNA.
ENSG00000183303	OR5P2	31.4241	-3.62727	0.648122	-5.59658	2.18619e-08	5.849e-07	olfactory receptor, family 5, subfamily P, member 2 (OR5P2), mRNA.
ENSG00000187860	CCDC157	174.852	0.996203	0.178032	5.59564	2.19814e-08	5.87179e-07	coiled-coil domain containing 157 (CCDC157), mRNA.
ENSG00000010404	IDS	2899.44	1.17092	0.209277	5.59509	2.20506e-08	5.88108e-07	iduronate 2-sulfatase (IDS), transcript variant 3, mRNA.
ENSG00000105520	DKFZP761J1410	209.926	1.59737	0.285528	5.59445	2.21322e-08	5.89366e-07	NA
ENSG00000134602	MST4	6635.99	-0.918283	0.164182	-5.59309	2.23066e-08	5.93085e-07	serine/threonine protein kinase MST4 (MST4), transcript variant 1, mRNA.
ENSG00000139714	MORN3	60.6584	1.17142	0.209687	5.58652	2.31668e-08	6.14999e-07	MORN repeat containing 3 (MORN3), mRNA.
ENSG00000167962	ZNF598	1760.53	0.993099	0.17785	5.58392	2.35152e-08	6.23281e-07	zinc finger protein 598 (ZNF598), mRNA.
ENSG00000152133	GPATCH11	1359.37	0.994183	0.178059	5.58346	2.35783e-08	6.23986e-07	G patch domain containing 11 (GPATCH11), mRNA.
ENSG00000100079	LGALS2	33.3834	2.88758	0.517324	5.58177	2.38084e-08	6.29102e-07	lectin, galactoside-binding, soluble, 2 (LGALS2), mRNA.
ENSG00000121104	FAM117A	1385.6	1.09218	0.195855	5.57646	2.45457e-08	6.47583e-07	family with sequence similarity 117, member A (FAM117A), mRNA.
ENSG00000175463	TBC1D10C	4441.74	-1.23929	0.222449	-5.5711	2.53143e-08	6.66831e-07	TBC1 domain family, member 10C (TBC1D10C), transcript variant 1, mRNA.
ENSG00000197885	NKIRAS1	347.484	1.19845	0.215398	5.56388	2.63836e-08	6.93929e-07	NFKB inhibitor interacting Ras-like 1 (NKIRAS1), mRNA.
ENSG00000177051	FBXO46	635.77	0.768608	0.138263	5.55904	2.71259e-08	7.12356e-07	F-box protein 46 (FBXO46), mRNA.
ENSG00000243477	NAT6	207.655	1.00515	0.181133	5.54923	2.86927e-08	7.52348e-07	N-acetyltransferase 6 (GCN5-related) (NAT6), transcript variant 3, mRNA.
ENSG00000147465	STAR	47.4601	1.37722	0.248267	5.54735	2.90025e-08	7.59306e-07	steroidogenic acute regulatory protein (STAR), nuclear gene encoding mitochondrial protein, mRNA.
ENSG00000107262	BAG1	3317.77	0.95263	0.171735	5.54709	2.9047e-08	7.59308e-07	BCL2-associated athanogene (BAG1), transcript variant 1, mRNA.
ENSG00000007350	TKTL1	57.5509	2.11227	0.381245	5.54045	3.0169e-08	7.87434e-07	transketolase-like 1 (TKTL1), transcript variant 2, mRNA.
ENSG00000204420	C6orf25	852.276	1.68339	0.30388	5.53966	3.03052e-08	7.89783e-07	chromosome 6 open reading frame 25 (C6orf25), transcript variant 7, mRNA.
ENSG00000132938	MTUS2	170.678	-2.08848	0.377632	-5.53046	3.19392e-08	8.31099e-07	microtubule associated tumor suppressor candidate 2 (MTUS2), transcript variant 1, mRNA.
ENSG00000102048	ASB9	103.575	-2.5144	0.454719	-5.52957	3.21019e-08	8.34064e-07	ankyrin repeat and SOCS box containing 9 (ASB9), transcript variant 3, mRNA.
ENSG00000122585	NPY	1493.69	-2.91747	0.527844	-5.52714	3.25499e-08	8.4442e-07	neuropeptide Y (NPY), mRNA.
ENSG00000130332	LSM7	2801.8	1.07909	0.195274	5.52602	3.27572e-08	8.4851e-07	LSM7 homolog, U6 small nuclear RNA associated (S. cerevisiae) (LSM7), mRNA.
ENSG00000147872	PLIN2	5557.97	1.51949	0.275004	5.52535	3.28828e-08	8.50476e-07	perilipin 2 (PLIN2), transcript variant 1, mRNA.
ENSG00000127334	DYRK2	4738.7	-0.915902	0.165793	-5.52438	3.30648e-08	8.5389e-07	dual-specificity tyrosine-(Y)-phosphorylation regulated kinase 2 (DYRK2), transcript variant 2, mRNA.
ENSG00000167470	MIDN	5675.04	1.47051	0.266332	5.52136	3.36388e-08	8.67404e-07	midnolin (MIDN), mRNA.
ENSG00000100276	RASL10A	136.276	2.1468	0.388958	5.51937	3.40225e-08	8.7488e-07	RAS-like, family 10, member A (RASL10A), mRNA.
ENSG00000102908	NFAT5	5131.89	1.29463	0.234567	5.51923	3.40495e-08	8.7488e-07	nuclear factor of activated T-cells 5, tonicity-responsive (NFAT5), transcript variant 1, mRNA.
ENSG00000105383	CD33	336.735	2.37904	0.431059	5.51906	3.40823e-08	8.7488e-07	CD33 molecule (CD33), transcript variant 1, mRNA.
ENSG00000158815	FGF17	35.532	2.12696	0.385405	5.51878	3.41357e-08	8.74938e-07	fibroblast growth factor 17 (FGF17), mRNA.
ENSG00000178075	GRAMD1C	430.914	-1.76129	0.319196	-5.51788	3.43107e-08	8.78109e-07	GRAM domain containing 1C (GRAMD1C), transcript variant 1, mRNA.
ENSG00000130396	MLLT4	2889.31	-2.03899	0.369575	-5.51712	3.44598e-08	8.80606e-07	myeloid/lymphoid or mixed-lineage leukemia (trithorax homolog, Drosophila); translocated to, 4 (MLLT4), transcript variant 2, mRNA.
ENSG00000078246	TULP3	236.341	0.855502	0.155154	5.51389	3.50978e-08	8.95571e-07	tubby like protein 3 (TULP3), transcript variant 2, mRNA.
ENSG00000086062	B4GALT1	10536.7	1.6859	0.305812	5.51286	3.53048e-08	8.98724e-07	UDP-Gal:betaGlcNAc beta 1,4- galactosyltransferase, polypeptide 1 (B4GALT1), mRNA.
ENSG00000233280	CRYBG3	133.826	-2.85712	0.518274	-5.51275	3.53266e-08	8.98724e-07	beta-gamma crystallin domain containing 3 (CRYBG3), mRNA.
ENSG00000102531	FNDC3A	3924.29	0.853285	0.154929	5.50759	3.63779e-08	9.24095e-07	fibronectin type III domain containing 3A (FNDC3A), transcript variant 1, mRNA.
ENSG00000136720	HS6ST1	906.292	1.37758	0.250292	5.5039	3.71481e-08	9.42262e-07	heparan sulfate 6-O-sulfotransferase 1 (HS6ST1), mRNA.
ENSG00000153823	PID1	253.867	-2.47657	0.450048	-5.50291	3.73575e-08	9.46169e-07	phosphotyrosine interaction domain containing 1 (PID1), transcript variant 2, mRNA.
ENSG00000143870	PDIA6	4359.08	-0.79061	0.143732	-5.50057	3.78562e-08	9.55968e-07	protein disulfide isomerase family A, member 6 (PDIA6), mRNA.
ENSG00000198730	CTR9	2000.33	0.96742	0.175874	5.50064	3.78417e-08	9.55968e-07	Ctr9, Paf1/RNA polymerase II complex component, homolog (S. cerevisiae) (CTR9), mRNA.
ENSG00000140280	LYSMD2	579.291	0.985123	0.179114	5.49999	3.79815e-08	9.57716e-07	LysM, putative peptidoglycan-binding, domain containing 2 (LYSMD2), transcript variant 1, mRNA.
ENSG00000129951	LPPR3	98.3129	1.63966	0.298175	5.499	3.81943e-08	9.61664e-07	lipid phosphate phosphatase-related protein type 3 (LPPR3), transcript variant 2, mRNA.
ENSG00000165556	CDX2	53.0853	2.50642	0.456022	5.49627	3.87902e-08	9.75232e-07	caudal type homeobox 2 (CDX2), mRNA.
ENSG00000136463	TACO1	295.607	-0.719841	0.131067	-5.49218	3.97e-08	9.96638e-07	translational activator of mitochondrially encoded cytochrome c oxidase I (TACO1), nuclear gene encoding mitochondrial protein, mRNA.
ENSG00000168071	CCDC88B	3442.33	-1.24157	0.226113	-5.49094	3.99804e-08	1.00221e-06	coiled-coil domain containing 88B (CCDC88B), mRNA.
ENSG00000162267	ITIH3	595.926	-2.08079	0.378992	-5.49034	4.01154e-08	1.00412e-06	inter-alpha-trypsin inhibitor heavy chain 3 (ITIH3), mRNA.
ENSG00000136770	DNAJC1	723.671	1.4055	0.256044	5.48927	4.03589e-08	1.00874e-06	DnaJ (Hsp40) homolog, subfamily C, member 1 (DNAJC1), mRNA.
ENSG00000152518	ZFP36L2	38322.5	1.59048	0.289905	5.48621	4.10657e-08	1.02491e-06	ZFP36 ring finger protein-like 2 (ZFP36L2), mRNA.
ENSG00000196914	ARHGEF12	2639.65	-1.86792	0.341059	-5.47683	4.33001e-08	1.07909e-06	Rho guanine nucleotide exchange factor (GEF) 12 (ARHGEF12), transcript variant 2, mRNA.
ENSG00000139737	SLAIN1	1620.05	-1.30658	0.238816	-5.47108	4.47313e-08	1.11314e-06	SLAIN motif family, member 1 (SLAIN1), transcript variant 3, mRNA.
ENSG00000115850	LCT	86.1141	2.17026	0.396701	5.47076	4.48111e-08	1.1135e-06	lactase (LCT), mRNA.
ENSG00000109062	SLC9A3R1	1690.25	1.26149	0.230766	5.46652	4.58958e-08	1.13783e-06	solute carrier family 9, subfamily A (NHE3, cation proton antiporter 3), member 3 regulator 1 (SLC9A3R1), mRNA.
ENSG00000196639	HRH1	70.6431	-3.16074	0.578211	-5.46641	4.59232e-08	1.13783e-06	histamine receptor H1 (HRH1), transcript variant 1, mRNA.
ENSG00000145545	SRD5A1	249.991	1.24058	0.22732	5.45742	4.83112e-08	1.19526e-06	steroid-5-alpha-reductase, alpha polypeptide 1 (3-oxo-5 alpha-steroid delta 4-dehydrogenase alpha 1) (SRD5A1), mRNA.
ENSG00000132694	ARHGEF11	546.794	-2.02071	0.370291	-5.45709	4.83998e-08	1.19573e-06	Rho guanine nucleotide exchange factor (GEF) 11 (ARHGEF11), transcript variant 1, mRNA.
ENSG00000165816	VWA2	520.745	-2.59577	0.476057	-5.45264	4.96267e-08	1.22427e-06	von Willebrand factor A domain containing 2 (VWA2), mRNA.
ENSG00000158792	SPATA2L	209.006	1.24362	0.22814	5.45114	5.00491e-08	1.23291e-06	spermatogenesis associated 2-like (SPATA2L), mRNA.
ENSG00000138271	GPR87	12.7202	-2.81191	0.515886	-5.45065	5.0185e-08	1.23448e-06	G protein-coupled receptor 87 (GPR87), mRNA.
ENSG00000036448	MYOM2	504.108	-2.31902	0.425957	-5.44427	5.2019e-08	1.27726e-06	myomesin 2 (MYOM2), mRNA.
ENSG00000100311	PDGFB	13.5352	2.31663	0.425532	5.44408	5.20736e-08	1.27726e-06	platelet-derived growth factor beta polypeptide (PDGFB), transcript variant 2, mRNA.
ENSG00000170873	MTSS1	1587.4	-1.6666	0.306203	-5.44281	5.24452e-08	1.28453e-06	metastasis suppressor 1 (MTSS1), mRNA.
ENSG00000007129	CEACAM21	680.81	-1.06082	0.194937	-5.44186	5.2727e-08	1.28959e-06	carcinoembryonic antigen-related cell adhesion molecule 21 (CEACAM21), transcript variant 1, mRNA.
ENSG00000136826	KLF4	2446.88	-2.34548	0.431558	-5.43491	5.48233e-08	1.33894e-06	Kruppel-like factor 4 (gut) (KLF4), mRNA.
ENSG00000188229	TUBB4B	8963.57	1.44946	0.266718	5.43442	5.49753e-08	1.34074e-06	tubulin, beta 4B class IVb (TUBB4B), mRNA.
ENSG00000226397	C12orf77	46.5433	-2.86547	0.527435	-5.43284	5.54638e-08	1.35073e-06	chromosome 12 open reading frame 77 (C12orf77), mRNA.
ENSG00000170464	DNAJC18	394.128	0.968026	0.17827	5.4301	5.63216e-08	1.36966e-06	DnaJ (Hsp40) homolog, subfamily C, member 18 (DNAJC18), mRNA.
ENSG00000125952	MAX	3717.05	0.713414	0.131403	5.4292	5.66064e-08	1.37464e-06	MYC associated factor X (MAX), transcript variant 6, mRNA.
ENSG00000166016	ABTB2	396.732	1.94858	0.359229	5.42435	5.81654e-08	1.41049e-06	ankyrin repeat and BTB (POZ) domain containing 2 (ABTB2), mRNA.
ENSG00000172915	NBEA	315.355	-2.08677	0.384782	-5.42324	5.85278e-08	1.41727e-06	neurobeachin (NBEA), transcript variant 1, mRNA.
ENSG00000104812	GYS1	1221.57	0.751141	0.138577	5.4204	5.9466e-08	1.43795e-06	glycogen synthase 1 (muscle) (GYS1), transcript variant 1, mRNA.
ENSG00000105438	KDELR1	1391.18	0.912512	0.168576	5.41305	6.19611e-08	1.49617e-06	KDEL (Lys-Asp-Glu-Leu) endoplasmic reticulum protein retention receptor 1 (KDELR1), mRNA.
ENSG00000107338	SHB	61.4385	1.96672	0.363738	5.40696	6.41021e-08	1.54568e-06	Src homology 2 domain containing adaptor protein B (SHB), mRNA.
ENSG00000104472	CHRAC1	1678.12	0.939886	0.173959	5.40292	6.55655e-08	1.57874e-06	chromatin accessibility complex 1 (CHRAC1), transcript variant 1, mRNA.
ENSG00000099331	MYO9B	10533.1	0.857958	0.158813	5.4023	6.57925e-08	1.58198e-06	myosin IXB (MYO9B), transcript variant 2, mRNA.
ENSG00000158517	NCF1	1064.94	-1.66996	0.309159	-5.40162	6.60411e-08	1.58573e-06	neutrophil cytosolic factor 1 (NCF1) pseudogene mRNA, partial sequence.
ENSG00000125378	BMP4	26.3325	-2.7997	0.518368	-5.40099	6.62748e-08	1.58911e-06	bone morphogenetic protein 4 (BMP4), transcript variant 2, mRNA.
ENSG00000130844	ZNF331	2374.43	1.38177	0.255999	5.39755	6.7556e-08	1.61756e-06	zinc finger protein 331 (ZNF331), transcript variant 1, mRNA.
ENSG00000140022	STON2	191.993	-2.60567	0.483029	-5.39444	6.87393e-08	1.64359e-06	stonin 2 (STON2), transcript variant 1, mRNA.
ENSG00000167654	ATCAY	5.46756	2.3644	0.438359	5.39375	6.90035e-08	1.6476e-06	ataxia, cerebellar, Cayman type (ATCAY), mRNA.
ENSG00000162849	KIF26B	276.936	-2.5316	0.469395	-5.39333	6.91636e-08	1.64912e-06	kinesin family member 26B (KIF26B), mRNA.
ENSG00000069020	MAST4	655.486	1.88487	0.349503	5.39299	6.92962e-08	1.64998e-06	microtubule associated serine/threonine kinase family member 4 (MAST4), transcript variant 2, mRNA.
ENSG00000182180	MRPS16	1310.23	-0.796185	0.147648	-5.39247	6.94958e-08	1.65243e-06	mitochondrial ribosomal protein S16 (MRPS16), nuclear gene encoding mitochondrial protein, mRNA.
ENSG00000181222	POLR2A	9647.37	1.11821	0.207388	5.39187	6.97274e-08	1.65564e-06	polymerase (RNA) II (DNA directed) polypeptide A, 220kDa (POLR2A), mRNA.
ENSG00000106211	HSPB1	5334.97	2.13667	0.396296	5.39161	6.98275e-08	1.65572e-06	heat shock 27kDa protein 1 (HSPB1), mRNA.
ENSG00000101445	PPP1R16B	11098.3	1.63928	0.304151	5.38967	7.05875e-08	1.67142e-06	protein phosphatase 1, regulatory subunit 16B (PPP1R16B), transcript variant 2, mRNA.
ENSG00000174516	PELI3	221.247	-1.17145	0.217362	-5.38941	7.0688e-08	1.67148e-06	pellino E3 ubiquitin protein ligase family member 3 (PELI3), transcript variant 1, mRNA.
ENSG00000165752	STK32C	278.019	-1.59197	0.295421	-5.38883	7.09191e-08	1.67463e-06	serine/threonine kinase 32C (STK32C), mRNA.
ENSG00000176845	METRNL	1224.78	1.48936	0.276403	5.38836	7.11033e-08	1.67666e-06	meteorin, glial cell differentiation regulator-like (METRNL), mRNA.
ENSG00000078596	ITM2A	921.045	1.6516	0.306533	5.38799	7.12501e-08	1.67781e-06	integral membrane protein 2A (ITM2A), transcript variant 1, mRNA.
ENSG00000153132	CLGN	41.5463	-2.44972	0.454751	-5.38694	7.16683e-08	1.68534e-06	calmegin (CLGN), transcript variant 2, mRNA.
ENSG00000159708	LRRC36	9.18245	2.12963	0.395407	5.38591	7.20771e-08	1.69262e-06	leucine rich repeat containing 36 (LRRC36), transcript variant 2, mRNA.
ENSG00000178726	THBD	126.251	2.21775	0.411932	5.38378	7.29387e-08	1.71051e-06	RecName: Full=Thrombomodulin; Short=TM; AltName: Full=Fetomodulin; AltName: CD_antigen=CD141; Flags: Precursor;
ENSG00000115459	ELMOD3	749.296	-0.628467	0.116834	-5.37916	7.48348e-08	1.75257e-06	ELMO/CED-12 domain containing 3 (ELMOD3), transcript variant 2, mRNA.
ENSG00000058799	YIPF1	605.758	-0.708702	0.131777	-5.37806	7.52944e-08	1.76092e-06	Yip1 domain family, member 1 (YIPF1), transcript variant 2, non-coding RNA.
ENSG00000004399	PLXND1	7020	-1.45671	0.270884	-5.37763	7.54745e-08	1.76272e-06	plexin D1 (PLXND1), mRNA.
ENSG00000163083	INHBB	82.4263	-2.87945	0.535615	-5.37597	7.61734e-08	1.77662e-06	inhibin, beta B (INHBB), mRNA.
ENSG00000141543	EIF4A3	6193.14	1.51865	0.28261	5.37367	7.71508e-08	1.79696e-06	eukaryotic translation initiation factor 4A3 (EIF4A3), mRNA.
ENSG00000142599	RERE	6550.48	1.22582	0.228306	5.36918	7.9095e-08	1.83974e-06	arginine-glutamic acid dipeptide (RE) repeats (RERE), transcript variant 3, mRNA.
ENSG00000112245	PTP4A1	7245.69	1.06066	0.197676	5.36567	8.06499e-08	1.87336e-06	protein tyrosine phosphatase type IVA, member 1 (PTP4A1), mRNA.
ENSG00000068697	LAPTM4A	3700.47	0.95545	0.178129	5.3638	8.14881e-08	1.8877e-06	lysosomal protein transmembrane 4 alpha (LAPTM4A), mRNA.
ENSG00000196730	DAPK1	3663.94	2.31358	0.431323	5.36391	8.14375e-08	1.8877e-06	death-associated protein kinase 1 (DAPK1), mRNA.
ENSG00000161547	SRSF2	11870.1	0.846577	0.157853	5.36308	8.18148e-08	1.8927e-06	serine/arginine-rich splicing factor 2 (SRSF2), transcript variant 2, mRNA.
ENSG00000135250	SRPK2	1867.33	0.731705	0.136485	5.36108	8.27281e-08	1.91124e-06	SRSF protein kinase 2 (SRPK2), transcript variant 1, mRNA.
ENSG00000087995	METTL2A	251.563	-0.788632	0.147202	-5.35749	8.43857e-08	1.94691e-06	methyltransferase like 2A (METTL2A), mRNA.
ENSG00000179388	EGR3	446.227	2.27569	0.424896	5.35587	8.51456e-08	1.96179e-06	early growth response 3 (EGR3), transcript variant 2, mRNA.
ENSG00000116688	MFN2	3027.05	0.633817	0.118358	5.35509	8.55125e-08	1.96759e-06	mitofusin 2 (MFN2), nuclear gene encoding mitochondrial protein, transcript variant 1, mRNA.
ENSG00000175782	SLC35E3	2991.73	-1.40111	0.262124	-5.34521	9.03117e-08	2.07523e-06	solute carrier family 35, member E3 (SLC35E3), mRNA.
ENSG00000109689	STIM2	6138.8	-1.48125	0.277176	-5.34409	9.08729e-08	2.08532e-06	stromal interaction molecule 2 (STIM2), transcript variant 1, mRNA.
ENSG00000166833	NAV2	346.735	-2.63246	0.493117	-5.3384	9.37701e-08	2.14892e-06	neuron navigator 2 (NAV2), transcript variant 4, mRNA.
ENSG00000117407	ARTN	127.775	-1.80596	0.338399	-5.33677	9.46183e-08	2.16545e-06	artemin (ARTN), transcript variant 2, mRNA.
ENSG00000105939	ZC3HAV1	13054	0.888164	0.166441	5.33621	9.49078e-08	2.16571e-06	zinc finger CCCH-type, antiviral 1 (ZC3HAV1), transcript variant 1, mRNA.
ENSG00000133112	TPT1	94094.6	1.11033	0.208091	5.33578	9.51361e-08	2.16571e-06	tumor protein, translationally-controlled 1 (TPT1), mRNA.
ENSG00000151458	ANKRD50	1532.36	-1.609	0.301517	-5.33633	9.48462e-08	2.16571e-06	ankyrin repeat domain 50 (ANKRD50), transcript variant 1, mRNA.
ENSG00000164983	TMEM65	400.626	-1.59396	0.298724	-5.33589	9.50777e-08	2.16571e-06	transmembrane protein 65 (TMEM65), mRNA.
ENSG00000069399	BCL3	1987.11	1.75442	0.329033	5.33204	9.7116e-08	2.20784e-06	B-cell CLL/lymphoma 3 (BCL3), mRNA.
ENSG00000120868	APAF1	3192.84	1.01322	0.190067	5.33087	9.77452e-08	2.21919e-06	apoptotic peptidase activating factor 1 (APAF1), transcript variant 1, mRNA.
ENSG00000042493	CAPG	2498.04	-1.39224	0.261347	-5.32717	9.97555e-08	2.26183e-06	capping protein (actin filament), gelsolin-like (CAPG), transcript variant 2, mRNA.
ENSG00000072310	SREBF1	2562.3	1.03876	0.195049	5.32563	1.00604e-07	2.27804e-06	sterol regulatory element binding transcription factor 1 (SREBF1), transcript variant 2, mRNA.
ENSG00000162736	NCSTN	2044.98	0.649907	0.122126	5.32161	1.02852e-07	2.32588e-06	nicastrin (NCSTN), mRNA.
ENSG00000123453	SARDH	152.48	-1.85182	0.348129	-5.31935	1.04138e-07	2.35185e-06	sarcosine dehydrogenase (SARDH), nuclear gene encoding mitochondrial protein, transcript variant 2, mRNA.
ENSG00000185122	HSF1	2798.32	0.88961	0.167332	5.31644	1.05815e-07	2.38656e-06	heat shock transcription factor 1 (HSF1), mRNA.
ENSG00000160049	DFFA	1354.55	0.838431	0.15785	5.31156	1.08693e-07	2.44824e-06	DNA fragmentation factor, 45kDa, alpha polypeptide (DFFA), transcript variant 1, mRNA.
ENSG00000196557	CACNA1H	172.141	2.51675	0.473925	5.31044	1.0936e-07	2.46002e-06	calcium channel, voltage-dependent, T type, alpha 1H subunit (CACNA1H), transcript variant 1, mRNA.
ENSG00000166257	SCN3B	88.568	1.61918	0.305071	5.30756	1.11103e-07	2.49594e-06	sodium channel, voltage-gated, type III, beta subunit (SCN3B), transcript variant 2, mRNA.
ENSG00000166012	TAF1D	7198.28	0.885654	0.166886	5.30695	1.11474e-07	2.501e-06	cDNA: FLJ23363 fis, clone HEP15507.
ENSG00000108622	ICAM2	505.348	1.06383	0.200473	5.30659	1.11696e-07	2.50268e-06	intercellular adhesion molecule 2 (ICAM2), transcript variant 5, mRNA.
ENSG00000100154	TTC28	838.576	2.35222	0.443312	5.30602	1.12044e-07	2.50721e-06	tetratricopeptide repeat domain 28 (TTC28), mRNA.
ENSG00000137200	CMTR1	3540.97	-0.587063	0.110705	-5.30294	1.13952e-07	2.54657e-06	NA
ENSG00000171150	SOCS5	1882.21	1.0869	0.205	5.30195	1.14571e-07	2.55706e-06	suppressor of cytokine signaling 5 (SOCS5), transcript variant 2, mRNA.
ENSG00000187260	WDR86	333.839	-2.03673	0.384372	-5.29885	1.16533e-07	2.59745e-06	WD repeat domain 86 (WDR86), mRNA.
ENSG00000084072	PPIE	846.759	-0.96655	0.182469	-5.29706	1.1768e-07	2.61961e-06	peptidylprolyl isomerase E (cyclophilin E) (PPIE), transcript variant 5, non-coding RNA.
ENSG00000127507	EMR2	2561.33	1.82954	0.345426	5.29647	1.18061e-07	2.62467e-06	egf-like module containing, mucin-like, hormone receptor-like 2 (EMR2), transcript variant 8, mRNA.
ENSG00000018610	CXorf56	951.438	-0.65242	0.123204	-5.29544	1.18731e-07	2.63272e-06	chromosome X open reading frame 56 (CXorf56), transcript variant 2, mRNA.
ENSG00000144895	EIF2A	4914.92	0.635852	0.120073	5.29552	1.18676e-07	2.63272e-06	eukaryotic translation initiation factor 2A, 65kDa (EIF2A), mRNA.
ENSG00000158526	TSR2	1124.58	-0.824412	0.155806	-5.29126	1.21473e-07	2.69003e-06	TSR2, 20S rRNA accumulation, homolog (S. cerevisiae) (TSR2), mRNA.
ENSG00000185436	IFNLR1	610.31	-2.18715	0.413396	-5.2907	1.21848e-07	2.69485e-06	interferon, lambda receptor 1 (IFNLR1), transcript variant 2, mRNA.
ENSG00000064195	DLX3	1.29683	2.52228	0.47706	5.28714	1.24245e-07	2.74431e-06	distal-less homeobox 3 (DLX3), mRNA.
ENSG00000138696	BMPR1B	887.339	-3.61613	0.68407	-5.2862	1.24883e-07	2.75484e-06	bone morphogenetic protein receptor, type IB (BMPR1B), transcript variant 2, mRNA.
ENSG00000076067	RBMS2	392.659	1.15959	0.219553	5.28158	1.28075e-07	2.8216e-06	RNA binding motif, single stranded interacting protein 2 (RBMS2), mRNA.
ENSG00000078018	MAP2	127.925	-2.81065	0.53247	-5.2785	1.30243e-07	2.86569e-06	microtubule-associated protein 2 (MAP2), transcript variant 1, mRNA.
ENSG00000165821	SALL2	93.934	-1.71743	0.325628	-5.27419	1.33341e-07	2.93007e-06	sal-like 2 (Drosophila) (SALL2), mRNA.
ENSG00000102316	MAGED2	1487.04	-0.910469	0.172684	-5.27245	1.34613e-07	2.95422e-06	melanoma antigen family D, 2 (MAGED2), transcript variant 2, mRNA.
ENSG00000008869	HEATR5B	3054.04	0.760007	0.144177	5.27133	1.35437e-07	2.96849e-06	HEAT repeat containing 5B (HEATR5B), mRNA.
ENSG00000144231	POLR2D	807.115	-0.656498	0.124602	-5.26875	1.37358e-07	3.00674e-06	polymerase (RNA) II (DNA directed) polypeptide D (POLR2D), mRNA.
ENSG00000141622	RNF165	297.538	-2.2961	0.436211	-5.26374	1.41155e-07	3.08592e-06	ring finger protein 165 (RNF165), transcript variant 1, mRNA.
ENSG00000160062	ZBTB8A	209.565	1.65245	0.313975	5.263	1.41724e-07	3.09439e-06	zinc finger and BTB domain containing 8A (ZBTB8A), mRNA.
ENSG00000156206	C15orf26	16.7429	1.74154	0.331218	5.25797	1.45652e-07	3.1761e-06	chromosome 15 open reading frame 26 (C15orf26), mRNA.
ENSG00000161036	LRWD1	924.071	0.927452	0.176487	5.25507	1.47967e-07	3.21838e-06	leucine-rich repeats and WD repeat domain containing 1 (LRWD1), mRNA.
ENSG00000179094	PER1	12707.9	1.77893	0.338512	5.25514	1.4791e-07	3.21838e-06	period circadian clock 1 (PER1), mRNA.
ENSG00000183463	URAD	42.418	1.8542	0.35286	5.25478	1.48203e-07	3.21941e-06	NA
ENSG00000172380	GNG12	82.8107	-2.71911	0.518225	-5.24696	1.54625e-07	3.35466e-06	guanine nucleotide binding protein (G protein), gamma 12 (GNG12), mRNA.
ENSG00000136238	RAC1	5803.86	0.843313	0.160768	5.24554	1.55827e-07	3.37646e-06	ras-related C3 botulinum toxin substrate 1 (rho family, small GTP binding protein Rac1) (RAC1), transcript variant Rac1b, mRNA.
ENSG00000170293	CMTM8	764.977	-1.8069	0.344616	-5.24322	1.57802e-07	3.41492e-06	CKLF-like MARVEL transmembrane domain containing 8 (CMTM8), mRNA.
ENSG00000177425	PAWR	469.898	-2.36535	0.45117	-5.24271	1.58239e-07	3.42003e-06	PRKC, apoptosis, WT1, regulator (PAWR), mRNA.
ENSG00000163689	C3orf67	138.023	-2.52727	0.482229	-5.24081	1.59877e-07	3.45108e-06	chromosome 3 open reading frame 67 (C3orf67), mRNA.
ENSG00000138162	TACC2	120.32	-2.9441	0.561815	-5.24033	1.60288e-07	3.45559e-06	transforming, acidic coiled-coil containing protein 2 (TACC2), transcript variant 1, mRNA.
ENSG00000187944	C2orf66	5.60641	2.33784	0.446246	5.2389	1.61535e-07	3.4781e-06	chromosome 2 open reading frame 66 (C2orf66), mRNA.
ENSG00000175175	PPM1E	44.5882	-2.94295	0.561941	-5.23712	1.63105e-07	3.50748e-06	protein phosphatase, Mg2+/Mn2+ dependent, 1E (PPM1E), transcript variant 1, mRNA.
ENSG00000143549	TPM3	23691.7	0.771074	0.147246	5.23663	1.63538e-07	3.51238e-06	tropomyosin 3 (TPM3), transcript variant 6, mRNA.
ENSG00000164900	GBX1	1.4146	2.97858	0.568911	5.23558	1.64471e-07	3.52798e-06	gastrulation brain homeobox 1 (GBX1), mRNA.
ENSG00000046653	GPM6B	1637.85	1.59965	0.30568	5.23308	1.66708e-07	3.56702e-06	glycoprotein M6B (GPM6B), transcript variant 1, mRNA.
ENSG00000124334	IL9R	47.6498	2.12025	0.405148	5.23328	1.66532e-07	3.56702e-06	interleukin 9 receptor (IL9R), transcript variant 1, mRNA.
ENSG00000151846	PABPC3	116.074	0.946391	0.180941	5.23038	1.69166e-07	3.61508e-06	poly(A) binding protein, cytoplasmic 3 (PABPC3), mRNA.
ENSG00000182197	EXT1	234.001	-1.90668	0.364743	-5.22747	1.71847e-07	3.66778e-06	exostosin glycosyltransferase 1 (EXT1), mRNA.
ENSG00000236939	C8orf56	42.7002	-2.67816	0.512501	-5.22567	1.73528e-07	3.69904e-06	chromosome 8 open reading frame 56 (C8orf56), non-coding RNA.
ENSG00000070731	ST6GALNAC2	87.0485	1.48846	0.285014	5.22239	1.76624e-07	3.76036e-06	ST6 (alpha-N-acetyl-neuraminyl-2,3-beta-galactosyl-1, 3)-N-acetylgalactosaminide alpha-2,6-sialyltransferase 2 (ST6GALNAC2), mRNA.
ENSG00000175931	UBE2O	2426.69	0.809126	0.155008	5.21988	1.79038e-07	3.80701e-06	ubiquitin-conjugating enzyme E2O (UBE2O), mRNA.
ENSG00000172530	BANP	948.369	0.737055	0.141249	5.21812	1.80753e-07	3.83869e-06	BTG3 associated nuclear protein (BANP), transcript variant 3, mRNA.
ENSG00000180543	TSPYL5	219.301	-2.72889	0.523357	-5.21421	1.84607e-07	3.91083e-06	TSPY-like 5 (TSPYL5), mRNA.
ENSG00000187498	COL4A1	103.696	-3.2774	0.628547	-5.21424	1.84568e-07	3.91083e-06	collagen, type IV, alpha 1 (COL4A1), mRNA.
ENSG00000011422	PLAUR	1110.1	1.76833	0.339219	5.21294	1.85871e-07	3.93137e-06	plasminogen activator, urokinase receptor (PLAUR), transcript variant 2, mRNA.
ENSG00000198453	ZNF568	272.049	-1.07756	0.206716	-5.21277	1.86037e-07	3.93137e-06	zinc finger protein 568 (ZNF568), transcript variant 1, mRNA.
ENSG00000171865	RNASEH1	634.524	-0.685731	0.131603	-5.21059	1.88242e-07	3.96818e-06	ribonuclease H1 (RNASEH1), mRNA.
ENSG00000187398	LUZP2	18.8185	-3.20257	0.614613	-5.21071	1.88123e-07	3.96818e-06	leucine zipper protein 2 (LUZP2), transcript variant 1, mRNA.
ENSG00000166484	MAPK7	692.053	1.39228	0.267473	5.20531	1.93672e-07	4.07761e-06	mitogen-activated protein kinase 7 (MAPK7), transcript variant 1, mRNA.
ENSG00000167208	SNX20	1122.36	-1.07789	0.207167	-5.20299	1.96111e-07	4.12387e-06	sorting nexin 20 (SNX20), transcript variant 2, mRNA.
ENSG00000131620	ANO1	251.228	-2.87362	0.552599	-5.20019	1.99085e-07	4.18127e-06	anoctamin 1, calcium activated chloride channel (ANO1), transcript variant 2, non-coding RNA.
ENSG00000151948	GLT1D1	387.126	-2.59735	0.499508	-5.19982	1.99486e-07	4.18456e-06	glycosyltransferase 1 domain containing 1 (GLT1D1), mRNA.
ENSG00000133612	AGAP3	641.314	2.08903	0.401822	5.19889	2.00478e-07	4.19508e-06	ArfGAP with GTPase domain, ankyrin repeat and PH domain 3 (AGAP3), transcript variant 1, mRNA.
ENSG00000154930	ACSS1	4797.81	-0.957763	0.184223	-5.19892	2.00447e-07	4.19508e-06	acyl-CoA synthetase short-chain family member 1 (ACSS1), transcript variant 3, mRNA.
ENSG00000126953	TIMM8A	290.476	-0.770743	0.14829	-5.19755	2.01935e-07	4.2204e-06	translocase of inner mitochondrial membrane 8 homolog A (yeast) (TIMM8A), nuclear gene encoding mitochondrial protein, transcript variant 1, mRNA.
ENSG00000204952	FBXO47	2.99606	2.23533	0.430154	5.19658	2.02983e-07	4.23712e-06	F-box protein 47 (FBXO47), mRNA.
ENSG00000018869	ZNF582	97.6344	-1.10859	0.213366	-5.19573	2.03922e-07	4.25153e-06	zinc finger protein 582 (ZNF582), mRNA.
ENSG00000007047	MARK4	1464.91	0.974259	0.187587	5.19365	2.06212e-07	4.29403e-06	MAP/microtubule affinity-regulating kinase 4 (MARK4), transcript variant 1, mRNA.
ENSG00000138829	FBN2	239.102	-2.70517	0.52106	-5.19166	2.08422e-07	4.33478e-06	fibrillin 2 (FBN2), mRNA.
ENSG00000112782	CLIC5	97.524	-2.81129	0.541795	-5.18884	2.11611e-07	4.39575e-06	chloride intracellular channel 5 (CLIC5), transcript variant 5, non-coding RNA.
ENSG00000070423	RNF126	1515.73	0.922569	0.177892	5.18612	2.1472e-07	4.45274e-06	ring finger protein 126 (RNF126), mRNA.
ENSG00000101096	NFATC2	1675.83	0.997341	0.192315	5.18599	2.14875e-07	4.45274e-06	nuclear factor of activated T-cells, cytoplasmic, calcineurin-dependent 2 (NFATC2), transcript variant 7, mRNA.
ENSG00000126821	SGPP1	568.558	-1.34371	0.259119	-5.18567	2.15238e-07	4.45486e-06	sphingosine-1-phosphate phosphatase 1 (SGPP1), mRNA.
ENSG00000004864	SLC25A13	697.224	-0.757318	0.14609	-5.1839	2.17295e-07	4.49199e-06	solute carrier family 25 (aspartate/glutamate carrier), member 13 (SLC25A13), nuclear gene encoding mitochondrial protein, transcript variant 1, mRNA.
ENSG00000120738	EGR1	4989.65	2.26867	0.437774	5.18229	2.19179e-07	4.52546e-06	early growth response 1 (EGR1), mRNA.
ENSG00000050767	COL23A1	287.776	-2.24456	0.433175	-5.18164	2.19942e-07	4.53574e-06	collagen, type XXIII, alpha 1 (COL23A1), mRNA.
ENSG00000167461	RAB8A	1760.21	0.859691	0.165954	5.1803	2.21524e-07	4.56285e-06	RAB8A, member RAS oncogene family (RAB8A), mRNA.
ENSG00000112578	BYSL	634.319	-0.869362	0.167851	-5.17938	2.2262e-07	4.57993e-06	bystin-like (BYSL), mRNA.
ENSG00000166801	FAM111A	4019.6	-0.917493	0.177229	-5.17689	2.25621e-07	4.63608e-06	family with sequence similarity 111, member A (FAM111A), transcript variant 5, mRNA.
ENSG00000184402	SS18L1	720.287	0.664877	0.128499	5.17419	2.28902e-07	4.69785e-06	synovial sarcoma translocation gene on chromosome 18-like 1 (SS18L1), mRNA.
ENSG00000119638	NEK9	3450.13	-0.839922	0.162422	-5.17123	2.32556e-07	4.76712e-06	NIMA-related kinase 9 (NEK9), mRNA.
ENSG00000166329	CCDC182	4.8704	-2.35785	0.456065	-5.17	2.34095e-07	4.79292e-06	NA
ENSG00000264364	DYNLL2	3555.71	-0.72302	0.139881	-5.16881	2.35587e-07	4.81769e-06	dynein, light chain, LC8-type 2 (DYNLL2), mRNA.
ENSG00000170542	SERPINB9	3605.93	1.32782	0.257121	5.16417	2.41504e-07	4.9328e-06	serpin peptidase inhibitor, clade B (ovalbumin), member 9 (SERPINB9), mRNA.
ENSG00000100721	TCL1A	8228.35	-1.98223	0.383907	-5.16332	2.42609e-07	4.94945e-06	T-cell leukemia/lymphoma 1A (TCL1A), transcript variant 3, non-coding RNA.
ENSG00000196724	ZNF418	419.586	-1.7465	0.338373	-5.16147	2.45015e-07	4.99257e-06	zinc finger protein 418 (ZNF418), mRNA.
ENSG00000018189	RUFY3	2700.19	-1.26137	0.244619	-5.15646	2.51667e-07	5.12202e-06	RUN and FYVE domain containing 3 (RUFY3), transcript variant 3, mRNA.
ENSG00000101333	PLCB4	121.25	-2.85618	0.554306	-5.15271	2.56751e-07	5.21928e-06	phospholipase C, beta 4 (PLCB4), transcript variant 3, mRNA.
ENSG00000185513	L3MBTL1	539.81	-1.14561	0.22247	-5.14948	2.61213e-07	5.30367e-06	l(3)mbt-like 1 (Drosophila) (L3MBTL1), transcript variant I, mRNA.
ENSG00000168056	LTBP3	2504.04	1.49272	0.289897	5.14914	2.61684e-07	5.30694e-06	latent transforming growth factor beta binding protein 3 (LTBP3), transcript variant 1, mRNA.
ENSG00000187193	MT1X	188.103	-2.36711	0.459765	-5.14853	2.62538e-07	5.31795e-06	metallothionein 1X (MT1X), mRNA.
ENSG00000105711	SCN1B	355.4	1.49693	0.290797	5.14766	2.63753e-07	5.33623e-06	sodium channel, voltage-gated, type I, beta subunit (SCN1B), transcript variant b, mRNA.
ENSG00000100298	APOBEC3H	88.1842	-1.69109	0.328597	-5.14641	2.65524e-07	5.36572e-06	apolipoprotein B mRNA editing enzyme, catalytic polypeptide-like 3H (APOBEC3H), transcript variant 4, mRNA.
ENSG00000197948	FCHSD1	937.142	-1.65227	0.321099	-5.14567	2.66561e-07	5.38031e-06	FCH and double SH3 domains 1 (FCHSD1), mRNA.
ENSG00000104897	SF3A2	3279.53	1.27627	0.248199	5.14211	2.71666e-07	5.4769e-06	splicing factor 3a, subunit 2, 66kDa (SF3A2), mRNA.
ENSG00000108389	MTMR4	3421.74	-0.628506	0.122256	-5.14091	2.73404e-07	5.50544e-06	myotubularin related protein 4 (MTMR4), mRNA.
ENSG00000163751	CPA3	65.2869	2.09733	0.408185	5.1382	2.77389e-07	5.57254e-06	carboxypeptidase A3 (mast cell) (CPA3), mRNA.
ENSG00000183378	OVCH2	883.771	-3.07533	0.598509	-5.13831	2.77218e-07	5.57254e-06	ovochymase 2 (gene/pseudogene) (OVCH2), mRNA.
ENSG00000126243	LRFN3	67.698	-1.88582	0.36742	-5.13261	2.85753e-07	5.72712e-06	leucine rich repeat and fibronectin type III domain containing 3 (LRFN3), mRNA.
ENSG00000147419	CCDC25	684.464	-0.891473	0.173685	-5.1327	2.85616e-07	5.72712e-06	coiled-coil domain containing 25 (CCDC25), mRNA.
ENSG00000134086	VHL	3382.1	-0.513227	0.100007	-5.1319	2.8683e-07	5.74198e-06	von Hippel-Lindau tumor suppressor, E3 ubiquitin protein ligase (VHL), transcript variant 1, mRNA.
ENSG00000184113	CLDN5	52.0187	2.35296	0.458517	5.13167	2.87184e-07	5.74234e-06	claudin 5 (CLDN5), transcript variant 2, mRNA.
ENSG00000153157	SYCP2L	108.785	2.5034	0.487882	5.13116	2.87965e-07	5.75123e-06	synaptonemal complex protein 2-like (SYCP2L), mRNA.
ENSG00000141867	BRD4	6713.18	1.40569	0.273975	5.13072	2.8863e-07	5.75778e-06	bromodomain containing 4 (BRD4), transcript variant long, mRNA.
ENSG00000132465	IGJ	15968.8	-2.65419	0.517381	-5.13004	2.89674e-07	5.77188e-06	immunoglobulin J polypeptide, linker protein for immunoglobulin alpha and mu polypeptides (IGJ), mRNA.
ENSG00000251692	PTX4	17.7439	-2.38454	0.465052	-5.12746	2.93672e-07	5.84473e-06	pentraxin 4, long (PTX4), mRNA.
ENSG00000183891	TTC32	813.477	-0.734042	0.143219	-5.12531	2.97054e-07	5.90517e-06	tetratricopeptide repeat domain 32 (TTC32), mRNA.
ENSG00000145649	GZMA	959.032	-2.34606	0.457816	-5.12445	2.98405e-07	5.92512e-06	granzyme A (granzyme 1, cytotoxic T-lymphocyte-associated serine esterase 3) (GZMA), mRNA.
ENSG00000112561	TFEB	1681.35	-1.01849	0.198826	-5.12253	3.0146e-07	5.97699e-06	transcription factor EB (TFEB), transcript variant 4, mRNA.
ENSG00000187569	DPPA3	1.02191	3.06865	0.599069	5.12237	3.01716e-07	5.97699e-06	developmental pluripotency associated 3 (DPPA3), mRNA.
ENSG00000134508	CABLES1	325.781	2.2124	0.431929	5.12213	3.02102e-07	5.9777e-06	Cdk5 and Abl enzyme substrate 1 (CABLES1), transcript variant 4, mRNA.
ENSG00000130368	MAS1	7.20498	-3.04369	0.594676	-5.11822	3.08427e-07	6.09566e-06	MAS1 oncogene (MAS1), mRNA.
ENSG00000206579	XKR4	158.362	-2.66047	0.519824	-5.11801	3.08777e-07	6.09566e-06	XK, Kell blood group complex subunit-related family, member 4 (XKR4), mRNA.
ENSG00000148737	TCF7L2	1319.38	1.40773	0.275132	5.11658	3.11133e-07	6.1351e-06	transcription factor 7-like 2 (T-cell specific, HMG-box) (TCF7L2), transcript variant 7, mRNA.
ENSG00000101911	PRPS2	1001.8	-1.0993	0.214945	-5.11435	3.14828e-07	6.19443e-06	phosphoribosyl pyrophosphate synthetase 2 (PRPS2), transcript variant 1, mRNA.
ENSG00000118707	TGIF2	1470.56	0.759872	0.148577	5.11432	3.14867e-07	6.19443e-06	TGFB-induced factor homeobox 2 (TGIF2), transcript variant 3, mRNA.
ENSG00000106384	MOGAT3	1.05533	2.31078	0.451986	5.11251	3.17906e-07	6.24704e-06	monoacylglycerol O-acyltransferase 3 (MOGAT3), mRNA.
ENSG00000152454	ZNF256	756.613	-1.14464	0.223951	-5.11111	3.20273e-07	6.28117e-06	zinc finger protein 256 (ZNF256), mRNA.
ENSG00000198780	FAM169A	691.019	-1.63369	0.319639	-5.11105	3.20378e-07	6.28117e-06	family with sequence similarity 169, member A (FAM169A), transcript variant 2, non-coding RNA.
ENSG00000181220	ZNF746	1723.78	0.718896	0.140782	5.10646	3.28255e-07	6.42824e-06	zinc finger protein 746 (ZNF746), transcript variant 1, mRNA.
ENSG00000189057	FAM111B	1195.09	-1.60263	0.313869	-5.10603	3.28995e-07	6.43536e-06	family with sequence similarity 111, member B (FAM111B), transcript variant 3, mRNA.
ENSG00000240505	TNFRSF13B	222.843	-2.47928	0.486147	-5.09986	3.399e-07	6.64107e-06	tumor necrosis factor receptor superfamily, member 13B (TNFRSF13B), mRNA.
ENSG00000106536	POU6F2	3.98719	-2.94757	0.578509	-5.09512	3.48527e-07	6.80185e-06	POU class 6 homeobox 2 (POU6F2), transcript variant 1, mRNA.
ENSG00000117834	SLC5A9	8.16203	-2.58423	0.507689	-5.09019	3.57707e-07	6.97304e-06	solute carrier family 5 (sodium/glucose cotransporter), member 9 (SLC5A9), transcript variant 2, mRNA.
ENSG00000032389	TSSC1	1740.23	-1.3555	0.266485	-5.08661	3.6452e-07	7.09776e-06	tumor suppressing subtransferable candidate 1 (TSSC1), mRNA.
ENSG00000215305	VPS16	1017.45	-0.535066	0.105209	-5.08574	3.66186e-07	7.12209e-06	vacuolar protein sorting 16 homolog (S. cerevisiae) (VPS16), transcript variant 1, mRNA.
ENSG00000180096	SEPT1	341.684	-1.24077	0.244348	-5.07789	3.81656e-07	7.41454e-06	septin 1 (SEPT1), mRNA.
ENSG00000144724	PTPRG	164.645	-2.71182	0.53425	-5.07593	3.85596e-07	7.48257e-06	protein tyrosine phosphatase, receptor type, G (PTPRG), mRNA.
ENSG00000160951	PTGER1	2.73618	1.9034	0.375051	5.07505	3.87396e-07	7.50897e-06	prostaglandin E receptor 1 (subtype EP1), 42kDa (PTGER1), mRNA.
ENSG00000196263	ZNF471	236.987	-1.94566	0.383509	-5.07332	3.90937e-07	7.56904e-06	zinc finger protein 471 (ZNF471), mRNA.
ENSG00000014824	SLC30A9	1474.25	-0.787107	0.155238	-5.07033	3.97132e-07	7.68028e-06	solute carrier family 30 (zinc transporter), member 9 (SLC30A9), mRNA.
ENSG00000182534	MXRA7	2391.78	1.45654	0.287298	5.06978	3.98282e-07	7.69382e-06	matrix-remodelling associated 7 (MXRA7), transcript variant 1, mRNA.
ENSG00000137434	C6orf52	6.21857	1.37118	0.270482	5.06941	3.99057e-07	7.70009e-06	chromosome 6 open reading frame 52 (C6orf52), transcript variant 1, mRNA.
ENSG00000143252	SDHC	588.419	-0.895195	0.176624	-5.06835	4.01272e-07	7.73409e-06	succinate dehydrogenase complex, subunit C, integral membrane protein, 15kDa (SDHC), transcript variant 6, non-coding RNA.
ENSG00000170345	FOS	39344.7	1.52732	0.301565	5.06466	4.09124e-07	7.87657e-06	FBJ murine osteosarcoma viral oncogene homolog (FOS), mRNA.
ENSG00000157734	SNX22	710.059	-1.19618	0.236194	-5.06439	4.09707e-07	7.87891e-06	sorting nexin 22 (SNX22), transcript variant 1, mRNA.
ENSG00000188467	SLC24A5	70.635	-2.58352	0.510301	-5.06275	4.13258e-07	7.93826e-06	solute carrier family 24, member 5 (SLC24A5), mRNA.
ENSG00000105755	ETHE1	371.714	0.969738	0.191601	5.06123	4.16561e-07	7.99273e-06	ethylmalonic encephalopathy 1 (ETHE1), nuclear gene encoding mitochondrial protein, mRNA.
ENSG00000116044	NFE2L2	3073.1	0.894223	0.176728	5.05989	4.19489e-07	8.03989e-06	nuclear factor (erythroid-derived 2)-like 2 (NFE2L2), transcript variant 2, mRNA.
ENSG00000120451	SNX19	2871.3	-0.789756	0.156095	-5.05945	4.20465e-07	8.04957e-06	sorting nexin 19 (SNX19), mRNA.
ENSG00000148429	USP6NL	3206.6	-0.708374	0.140048	-5.05809	4.23485e-07	8.09832e-06	USP6 N-terminal like (USP6NL), transcript variant 2, mRNA.
ENSG00000120910	PPP3CC	3415.88	-0.71373	0.141114	-5.05783	4.24055e-07	8.10016e-06	protein phosphatase 3, catalytic subunit, gamma isozyme (PPP3CC), transcript variant 3, mRNA.
ENSG00000174236	REP15	3.58057	2.23385	0.441966	5.05435	4.3186e-07	8.24004e-06	RAB15 effector protein (REP15), mRNA.
ENSG00000099337	KCNK6	184.239	1.22857	0.243156	5.0526	4.3583e-07	8.30652e-06	potassium channel, subfamily K, member 6 (KCNK6), mRNA.
ENSG00000158545	ZC3H18	3576.67	0.954943	0.189027	5.0519	4.37445e-07	8.32802e-06	zinc finger CCCH-type containing 18 (ZC3H18), mRNA.
ENSG00000196167	COLCA1	93.0218	-1.74005	0.344533	-5.05045	4.40775e-07	8.38207e-06	NA
ENSG00000121210	KIAA0922	11198.3	-1.11414	0.220681	-5.04864	4.44972e-07	8.45249e-06	KIAA0922 (KIAA0922), transcript variant 1, mRNA.
ENSG00000197483	ZNF628	501.468	1.45837	0.289069	5.04505	4.53396e-07	8.60296e-06	zinc finger protein 628 (ZNF628), mRNA.
ENSG00000169895	SYAP1	2492.88	0.942064	0.186754	5.04442	4.54894e-07	8.6218e-06	synapse associated protein 1 (SYAP1), transcript variant 2, non-coding RNA.
ENSG00000114656	KIAA1257	69.6677	-2.23856	0.44384	-5.04363	4.56783e-07	8.64803e-06	KIAA1257 (KIAA1257), mRNA.
ENSG00000197016	ZNF470	173.481	-1.40898	0.279457	-5.04186	4.61025e-07	8.71869e-06	zinc finger protein 470 (ZNF470), mRNA.
ENSG00000010270	STARD3NL	1472.28	0.609308	0.120877	5.04073	4.6375e-07	8.76051e-06	STARD3 N-terminal like (STARD3NL), mRNA.
ENSG00000257923	CUX1	7090.99	0.848487	0.168341	5.04028	4.64859e-07	8.77177e-06	cut-like homeobox 1 (CUX1), transcript variant 4, mRNA.
ENSG00000115652	UXS1	4090.48	-0.887026	0.176005	-5.03979	4.66045e-07	8.78447e-06	UDP-glucuronate decarboxylase 1 (UXS1), transcript variant 4, non-coding RNA.
ENSG00000101236	RNF24	2974.98	1.1568	0.229587	5.03862	4.68899e-07	8.82853e-06	ring finger protein 24 (RNF24), transcript variant 1, mRNA.
ENSG00000174125	TLR1	1372.58	-1.32587	0.263244	-5.03664	4.73766e-07	8.91034e-06	toll-like receptor 1 (TLR1), mRNA.
ENSG00000060237	WNK1	9916.44	0.795047	0.157989	5.03228	4.84682e-07	9.08759e-06	WNK lysine deficient protein kinase 1 (WNK1), transcript variant 4, mRNA.
ENSG00000124782	RREB1	4499.36	0.843204	0.16756	5.03225	4.84768e-07	9.08759e-06	ras responsive element binding protein 1 (RREB1), transcript variant 2, mRNA.
ENSG00000186265	BTLA	360.171	2.08569	0.414466	5.03224	4.84785e-07	9.08759e-06	B and T lymphocyte associated (BTLA), transcript variant 1, mRNA.
ENSG00000144451	SPAG16	160.684	-1.55003	0.308054	-5.03169	4.86178e-07	9.10373e-06	sperm associated antigen 16 (SPAG16), transcript variant 2, mRNA.
ENSG00000007312	CD79B	10090.8	-1.29887	0.258182	-5.03083	4.88371e-07	9.13478e-06	CD79b molecule, immunoglobulin-associated beta (CD79B), transcript variant 3, mRNA.
ENSG00000125848	FLRT3	11.5453	-3.31598	0.659439	-5.02848	4.94377e-07	9.23702e-06	fibronectin leucine rich transmembrane protein 3 (FLRT3), transcript variant 2, mRNA.
ENSG00000073605	GSDMB	1284.95	-1.04959	0.208757	-5.02778	4.96185e-07	9.26067e-06	gasdermin B (GSDMB), transcript variant 1, mRNA.
ENSG00000082641	NFE2L1	2164.18	-0.620554	0.123465	-5.02614	5.00445e-07	9.32999e-06	nuclear factor (erythroid-derived 2)-like 1 (NFE2L1), mRNA.
ENSG00000035862	TIMP2	1785.67	1.49421	0.297347	5.02513	5.031e-07	9.36928e-06	TIMP metallopeptidase inhibitor 2 (TIMP2), mRNA.
ENSG00000007944	MYLIP	9447.11	1.19233	0.237351	5.02349	5.07402e-07	9.43761e-06	myosin regulatory light chain interacting protein (MYLIP), mRNA.
ENSG00000130584	ZBTB46	605.906	1.5075	0.3001	5.02331	5.07873e-07	9.43761e-06	zinc finger and BTB domain containing 46 (ZBTB46), mRNA.
ENSG00000107819	SFXN3	1134.44	1.15381	0.229703	5.02306	5.08555e-07	9.44001e-06	sideroflexin 3 (SFXN3), mRNA.
ENSG00000185022	MAFF	3509.78	2.00138	0.398615	5.02083	5.14474e-07	9.53953e-06	v-maf musculoaponeurotic fibrosarcoma oncogene homolog F (avian) (MAFF), transcript variant 3, mRNA.
ENSG00000186205	MARC1	88.8253	-2.47569	0.493152	-5.02013	5.16371e-07	9.56434e-06	mitochondrial amidoxime reducing component 1 (MARC1), nuclear gene encoding mitochondrial protein, mRNA.
ENSG00000130176	CNN1	3.63577	1.96827	0.39218	5.01879	5.19975e-07	9.62067e-06	calponin 1, basic, smooth muscle (CNN1), mRNA.
ENSG00000118600	TMEM5	203.099	-0.929065	0.185162	-5.01759	5.2323e-07	9.67042e-06	transmembrane protein 5 (TMEM5), transcript variant 1, mRNA.
ENSG00000167553	TUBA1C	770.993	0.88363	0.176151	5.01632	5.26701e-07	9.72407e-06	tubulin, alpha 1c (TUBA1C), mRNA.
ENSG00000054116	TRAPPC3	1071.52	-0.59644	0.118929	-5.01508	5.30118e-07	9.77659e-06	trafficking protein particle complex 3 (TRAPPC3), transcript variant 2, mRNA.
ENSG00000137252	HCRTR2	0.842191	3.24122	0.646644	5.01237	5.37651e-07	9.89416e-06	hypocretin (orexin) receptor 2 (HCRTR2), mRNA.
ENSG00000186815	TPCN1	542.77	1.14927	0.22928	5.01252	5.37215e-07	9.89416e-06	two pore segment channel 1 (TPCN1), transcript variant 1, mRNA.
ENSG00000172939	OXSR1	2733.97	0.603857	0.120489	5.01173	5.39429e-07	9.91621e-06	oxidative stress responsive 1 (OXSR1), mRNA.
ENSG00000118242	MREG	96.1859	-1.80181	0.359558	-5.01119	5.40941e-07	9.93333e-06	melanoregulin (MREG), mRNA.
ENSG00000064989	CALCRL	23.4997	2.24339	0.447771	5.01012	5.43956e-07	9.97797e-06	calcitonin receptor-like (CALCRL), transcript variant 1, mRNA.
ENSG00000156170	NDUFAF6	1362.92	-1.03667	0.206958	-5.0091	5.46859e-07	1.00205e-05	NADH dehydrogenase (ubiquinone) complex I, assembly factor 6 (NDUFAF6), nuclear gene encoding mitochondrial protein, mRNA.
ENSG00000125149	C16orf70	854.548	0.851092	0.170008	5.00619	5.55171e-07	1.01619e-05	chromosome 16 open reading frame 70 (C16orf70), mRNA.
ENSG00000131370	SH3BP5	1580.26	-2.01723	0.403198	-5.00308	5.64206e-07	1.03162e-05	SH3-domain binding protein 5 (BTK-associated) (SH3BP5), transcript variant 1, mRNA.
ENSG00000095380	NANS	732.191	0.811673	0.162313	5.00066	5.71342e-07	1.04355e-05	N-acetylneuraminic acid synthase (NANS), mRNA.
ENSG00000078579	FGF20	1.17792	2.66885	0.533811	4.99963	5.74413e-07	1.04804e-05	fibroblast growth factor 20 (FGF20), mRNA.
ENSG00000188305	C19orf35	394.352	1.5021	0.300459	4.99936	5.75198e-07	1.04836e-05	chromosome 19 open reading frame 35 (C19orf35), mRNA.
ENSG00000133028	SCO1	590.762	-0.583512	0.116726	-4.99898	5.76353e-07	1.04934e-05	SCO1 cytochrome c oxidase assembly protein (SCO1), nuclear gene encoding mitochondrial protein, mRNA.
ENSG00000172057	ORMDL3	3063.12	-0.853078	0.170693	-4.99772	5.80109e-07	1.05506e-05	ORM1-like 3 (S. cerevisiae) (ORMDL3), mRNA.
ENSG00000101197	BIRC7	72.1261	-3.33079	0.666581	-4.99683	5.82818e-07	1.05886e-05	baculoviral IAP repeat containing 7 (BIRC7), transcript variant 1, mRNA.
ENSG00000023608	SNAPC1	222.559	0.70952	0.14201	4.99627	5.84494e-07	1.06078e-05	small nuclear RNA activating complex, polypeptide 1, 43kDa (SNAPC1), mRNA.
ENSG00000177679	SRRM3	14.4562	2.41381	0.483267	4.99477	5.89064e-07	1.06794e-05	serine/arginine repetitive matrix 3 (SRRM3), mRNA.
ENSG00000182983	ZNF662	130.458	-2.49204	0.498997	-4.9941	5.91109e-07	1.07051e-05	zinc finger protein 662 (ZNF662), transcript variant 1, mRNA.
ENSG00000112033	PPARD	1569.36	1.40956	0.282285	4.9934	5.93243e-07	1.07324e-05	peroxisome proliferator-activated receptor delta (PPARD), transcript variant 2, mRNA.
ENSG00000141150	RASL10B	33.272	-1.84976	0.370577	-4.99156	5.98945e-07	1.08241e-05	RAS-like, family 10, member B (RASL10B), mRNA.
ENSG00000184675	AMER1	642.205	-1.01974	0.204301	-4.99135	5.99601e-07	1.08245e-05	APC membrane recruitment protein 1 (AMER1), mRNA.
ENSG00000140350	ANP32A	5260.99	-0.561456	0.112519	-4.98989	6.0414e-07	1.08949e-05	acidic (leucine-rich) nuclear phosphoprotein 32 family, member A (ANP32A), mRNA.
ENSG00000171595	DNAI2	5.69578	1.82166	0.365268	4.98718	6.12654e-07	1.10368e-05	dynein, axonemal, intermediate chain 2 (DNAI2), transcript variant 2, mRNA.
ENSG00000231672	DIRC3	74.4735	-1.50966	0.302768	-4.98618	6.1585e-07	1.10827e-05	disrupted in renal carcinoma 3 (DIRC3), non-coding RNA.
ENSG00000206052	DOK6	55.8867	2.05584	0.412383	4.98528	6.18736e-07	1.11229e-05	docking protein 6 (DOK6), mRNA.
ENSG00000205592	MUC19	117.976	-2.24282	0.450102	-4.98292	6.26307e-07	1.12472e-05	SubName: Full=MUC19 variant 10; Flags: Fragment;
ENSG00000164850	GPER1	173.658	-2.21711	0.445252	-4.97944	6.37687e-07	1.14396e-05	NA
ENSG00000102302	FGD1	421.985	-1.33628	0.268386	-4.97894	6.39319e-07	1.14568e-05	FYVE, RhoGEF and PH domain containing 1 (FGD1), mRNA.
ENSG00000179954	SSC5D	44.769	1.41833	0.284878	4.97873	6.40038e-07	1.14577e-05	scavenger receptor cysteine rich domain containing (5 domains) (SSC5D), transcript variant 2, mRNA.
ENSG00000104723	TUSC3	113.538	-3.30644	0.664415	-4.97647	6.47543e-07	1.15799e-05	tumor suppressor candidate 3 (TUSC3), transcript variant 1, mRNA.
ENSG00000140854	KATNB1	1270.22	0.80207	0.161181	4.97622	6.4838e-07	1.15828e-05	katanin p80 (WD repeat containing) subunit B 1 (KATNB1), mRNA.
ENSG00000130164	LDLR	2555.88	1.53755	0.309014	4.97568	6.50184e-07	1.16029e-05	low density lipoprotein receptor (LDLR), transcript variant 2, mRNA.
ENSG00000186340	THBS2	12.8808	1.97643	0.397355	4.97396	6.55984e-07	1.16942e-05	thrombospondin 2 (THBS2), mRNA.
ENSG00000073008	PVR	52.6602	-2.14746	0.431896	-4.97216	6.62118e-07	1.17912e-05	poliovirus receptor (PVR), transcript variant 4, mRNA.
ENSG00000166073	GPR176	2164.15	-2.46795	0.496457	-4.97111	6.65692e-07	1.18373e-05	G protein-coupled receptor 176 (GPR176), transcript variant 3, mRNA.
ENSG00000267534	S1PR2	69.928	1.74829	0.351699	4.971	6.66092e-07	1.18373e-05	sphingosine-1-phosphate receptor 2 (S1PR2), mRNA.
ENSG00000077943	ITGA8	183.401	-2.87162	0.577875	-4.96928	6.7202e-07	1.19303e-05	integrin, alpha 8 (ITGA8), mRNA.
ENSG00000225828	FAM229A	449.951	1.299	0.261483	4.96784	6.77025e-07	1.20067e-05	family with sequence similarity 229, member A (FAM229A), mRNA.
ENSG00000158528	PPP1R9A	83.0455	-2.29621	0.462357	-4.9663	6.82408e-07	1.20896e-05	protein phosphatase 1, regulatory subunit 9A (PPP1R9A), transcript variant 1, mRNA.
ENSG00000132793	LPIN3	38.0216	-2.58185	0.519964	-4.96545	6.85437e-07	1.21307e-05	lipin 3 (LPIN3), mRNA.
ENSG00000101811	CSTF2	413.62	-0.662759	0.133481	-4.96519	6.86328e-07	1.21339e-05	cleavage stimulation factor, 3' pre-RNA, subunit 2, 64kDa (CSTF2), mRNA.
ENSG00000182158	CREB3L2	2092.69	1.03401	0.20836	4.9626	6.95539e-07	1.2284e-05	cAMP responsive element binding protein 3-like 2 (CREB3L2), transcript variant 1, mRNA.
ENSG00000124766	SOX4	15109	1.02727	0.207012	4.96236	6.96423e-07	1.22869e-05	SRY (sex determining region Y)-box 4 (SOX4), mRNA.
ENSG00000130522	JUND	30412.8	1.38433	0.279019	4.96142	6.99786e-07	1.23336e-05	jun D proto-oncogene (JUND), mRNA.
ENSG00000115290	GRB14	36.3133	-2.48883	0.501844	-4.95937	7.07223e-07	1.24518e-05	growth factor receptor-bound protein 14 (GRB14), mRNA.
ENSG00000186469	GNG2	3618.47	-0.991308	0.199925	-4.9584	7.10778e-07	1.25015e-05	guanine nucleotide binding protein (G protein), gamma 2 (GNG2), transcript variant 1, mRNA.
ENSG00000198369	SPRED2	621.095	1.68496	0.339872	4.95764	7.13563e-07	1.25376e-05	sprouty-related, EVH1 domain containing 2 (SPRED2), transcript variant 2, mRNA.
ENSG00000085662	AKR1B1	2434.94	-1.08605	0.219106	-4.95674	7.16854e-07	1.25825e-05	aldo-keto reductase family 1, member B1 (aldose reductase) (AKR1B1), mRNA.
ENSG00000188263	IL17REL	30.565	2.19043	0.441987	4.95586	7.2011e-07	1.26267e-05	interleukin 17 receptor E-like (IL17REL), mRNA.
ENSG00000198853	RUSC2	476.166	1.42145	0.287082	4.95136	7.36948e-07	1.29087e-05	RUN and SH3 domain containing 2 (RUSC2), transcript variant 2, mRNA.
ENSG00000134480	CCNH	2134.1	1.10068	0.222445	4.94813	7.49298e-07	1.31116e-05	cyclin H (CCNH), transcript variant 1, mRNA.
ENSG00000063169	GLTSCR1	807.971	1.37803	0.278533	4.94747	7.51855e-07	1.31429e-05	glioma tumor suppressor candidate region gene 1 (GLTSCR1), mRNA.
ENSG00000177283	FZD8	296.246	-2.44921	0.495547	-4.94243	7.71535e-07	1.34731e-05	frizzled family receptor 8 (FZD8), mRNA.
ENSG00000168427	KLHL30	29.0324	-2.67826	0.541964	-4.94178	7.74144e-07	1.34911e-05	kelch-like family member 30 (KLHL30), mRNA.
ENSG00000186493	C5orf38	23.6655	-3.41503	0.69103	-4.94194	7.73479e-07	1.34911e-05	chromosome 5 open reading frame 38 (C5orf38), mRNA.
ENSG00000170374	SP7	9.49269	1.80922	0.366167	4.94097	7.77354e-07	1.35332e-05	Sp7 transcription factor (SP7), transcript variant 2, mRNA.
ENSG00000163728	TTC14	2664.06	-1.01928	0.206338	-4.93987	7.81763e-07	1.35962e-05	tetratricopeptide repeat domain 14 (TTC14), transcript variant 1, mRNA.
ENSG00000148400	NOTCH1	3822.17	1.11498	0.225916	4.93539	7.99895e-07	1.38974e-05	notch 1 (NOTCH1), mRNA.
ENSG00000111859	NEDD9	1649.28	-1.49802	0.303664	-4.93317	8.0906e-07	1.40423e-05	neural precursor cell expressed, developmentally down-regulated 9 (NEDD9), transcript variant 1, mRNA.
ENSG00000162882	HAAO	177.547	1.16382	0.235949	4.9325	8.11848e-07	1.40764e-05	3-hydroxyanthranilate 3,4-dioxygenase (HAAO), mRNA.
ENSG00000185869	ZNF829	263.097	-1.21678	0.246716	-4.93191	8.14295e-07	1.41045e-05	zinc finger protein 829 (ZNF829), transcript variant 1, mRNA.
ENSG00000100253	MIOX	132.377	-1.89015	0.383304	-4.93119	8.17297e-07	1.41279e-05	myo-inositol oxygenase (MIOX), mRNA.
ENSG00000159714	ZDHHC1	49.8929	1.7493	0.354737	4.93127	8.16983e-07	1.41279e-05	zinc finger, DHHC-type containing 1 (ZDHHC1), mRNA.
ENSG00000134247	PTGFRN	28.9902	-2.39277	0.485268	-4.93081	8.18881e-07	1.4141e-05	prostaglandin F2 receptor inhibitor (PTGFRN), mRNA.
ENSG00000005249	PRKAR2B	1130.02	1.50522	0.305304	4.93023	8.21343e-07	1.41564e-05	protein kinase, cAMP-dependent, regulatory, type II, beta (PRKAR2B), mRNA.
ENSG00000166448	TMEM130	20.9586	1.94942	0.395403	4.93021	8.21428e-07	1.41564e-05	transmembrane protein 130 (TMEM130), transcript variant 2, mRNA.
ENSG00000259511	UBE2Q2L	3.91838	-2.4093	0.489017	-4.92683	8.35754e-07	1.43888e-05	NA
ENSG00000029993	HMGB3	1229.82	-1.2396	0.251673	-4.92546	8.41641e-07	1.44755e-05	high mobility group box 3 (HMGB3), mRNA.
ENSG00000089639	GMIP	2396.75	0.694216	0.140972	4.92449	8.458e-07	1.45201e-05	GEM interacting protein (GMIP), mRNA.
ENSG00000170892	TSEN34	558.752	0.787981	0.160014	4.92446	8.45932e-07	1.45201e-05	tRNA splicing endonuclease 34 homolog (S. cerevisiae) (TSEN34), transcript variant 1, mRNA.
ENSG00000101546	RBFA	520.779	-0.700522	0.142277	-4.92363	8.49514e-07	1.45524e-05	ribosome binding factor A (putative) (RBFA), nuclear gene encoding mitochondrial protein, transcript variant 1, mRNA.
ENSG00000152580	IGSF10	50.8157	-2.66803	0.541866	-4.92377	8.48907e-07	1.45524e-05	immunoglobulin superfamily, member 10 (IGSF10), transcript variant 2, mRNA.
ENSG00000170011	MYRIP	676.541	2.11444	0.429474	4.92334	8.50807e-07	1.456e-05	myosin VIIA and Rab interacting protein (MYRIP), mRNA.
ENSG00000111640	GAPDH	42058.7	0.896806	0.182201	4.92208	8.56304e-07	1.45963e-05	glyceraldehyde-3-phosphate dehydrogenase (GAPDH), transcript variant 1, mRNA.
ENSG00000139083	ETV6	6950.19	1.19669	0.243102	4.92258	8.54109e-07	1.45963e-05	ets variant 6 (ETV6), mRNA.
ENSG00000141748	ARL5C	146.338	1.65236	0.335683	4.92237	8.55023e-07	1.45963e-05	ADP-ribosylation factor-like 5C (ARL5C), mRNA.
ENSG00000144354	CDCA7	2289.62	-1.31213	0.266581	-4.92207	8.56343e-07	1.45963e-05	cell division cycle associated 7 (CDCA7), transcript variant 1, mRNA.
ENSG00000112273	HDGFL1	1.38164	2.98321	0.606637	4.91763	8.75992e-07	1.49163e-05	hepatoma derived growth factor-like 1 (HDGFL1), mRNA.
ENSG00000155755	TMEM237	327.034	-1.21106	0.246284	-4.91731	8.77417e-07	1.49257e-05	transmembrane protein 237 (TMEM237), transcript variant 1, mRNA.
ENSG00000173320	STOX2	46.7692	-2.86142	0.582507	-4.91225	9.00377e-07	1.5301e-05	storkhead box 2 (STOX2), mRNA.
ENSG00000177613	CSTF2T	1507.52	-0.819307	0.166815	-4.91148	9.03916e-07	1.53459e-05	cleavage stimulation factor, 3' pre-RNA, subunit 2, 64kDa, tau variant (CSTF2T), mRNA.
ENSG00000132139	GAS2L2	11.2931	-1.29207	0.263125	-4.91048	9.08522e-07	1.54088e-05	growth arrest-specific 2 like 2 (GAS2L2), mRNA.
ENSG00000182601	HS3ST4	35.5744	-3.4461	0.70201	-4.90891	9.15846e-07	1.55176e-05	heparan sulfate (glucosamine) 3-O-sulfotransferase 4 (HS3ST4), mRNA.
ENSG00000148143	ZNF462	124.174	-2.41508	0.492187	-4.90683	9.25591e-07	1.56672e-05	zinc finger protein 462 (ZNF462), mRNA.
ENSG00000151135	C12orf23	4409.33	-0.924623	0.188444	-4.90662	9.26578e-07	1.56684e-05	chromosome 12 open reading frame 23 (C12orf23), mRNA.
ENSG00000171425	ZNF581	867.78	0.953699	0.194392	4.90606	9.29237e-07	1.56979e-05	zinc finger protein 581 (ZNF581), mRNA.
ENSG00000198680	TUSC1	101.539	-2.54758	0.519329	-4.90552	9.31801e-07	1.57256e-05	tumor suppressor candidate 1 (TUSC1), mRNA.
ENSG00000140688	C16orf58	1032.13	-0.726488	0.148235	-4.90093	9.53843e-07	1.60818e-05	chromosome 16 open reading frame 58 (C16orf58), mRNA.
ENSG00000158164	TMSB15A	63.1637	-3.22687	0.658834	-4.89785	9.6891e-07	1.63197e-05	thymosin beta 15a (TMSB15A), mRNA.
ENSG00000239306	RBM14	3155.58	0.828467	0.169169	4.89729	9.71696e-07	1.63505e-05	RNA binding motif protein 14 (RBM14), transcript variant 1, mRNA.
ENSG00000196466	ZNF799	395.173	0.897038	0.183241	4.89539	9.81121e-07	1.64929e-05	zinc finger protein 799 (ZNF799), mRNA.
ENSG00000143590	EFNA3	32.1973	1.33565	0.272861	4.89497	9.83187e-07	1.65114e-05	ephrin-A3 (EFNA3), mRNA.
ENSG00000151502	VPS26B	3613.55	-1.37644	0.281266	-4.89374	9.89389e-07	1.65992e-05	vacuolar protein sorting 26 homolog B (S. pombe) (VPS26B), mRNA.
ENSG00000166340	TPP1	2660.41	1.08319	0.221398	4.89248	9.95709e-07	1.66889e-05	tripeptidyl peptidase I (TPP1), mRNA.
ENSG00000235750	KIAA0040	2257.44	-0.875748	0.179074	-4.89043	1.00616e-06	1.68476e-05	KIAA0040 (KIAA0040), transcript variant 2, mRNA.
ENSG00000166446	CDYL2	801.878	2.10841	0.431255	4.88902	1.01341e-06	1.69524e-05	chromodomain protein, Y-like 2 (CDYL2), mRNA.
ENSG00000165973	NELL1	136.301	-3.41568	0.698966	-4.88676	1.0251e-06	1.71311e-05	NEL-like 1 (chicken) (NELL1), transcript variant 2, mRNA.
ENSG00000164221	CCDC112	214.987	-1.44989	0.296728	-4.88626	1.02769e-06	1.71577e-05	coiled-coil domain containing 112 (CCDC112), transcript variant 2, mRNA.
ENSG00000122367	LDB3	129.693	-3.09912	0.634811	-4.88195	1.0504e-06	1.75196e-05	LIM domain binding 3 (LDB3), transcript variant 1, mRNA.
ENSG00000241563	CORT	22.507	1.1461	0.234957	4.87794	1.07198e-06	1.78622e-05	cortistatin (CORT), mRNA.
ENSG00000182175	RGMA	426.532	-2.74978	0.563918	-4.87621	1.08141e-06	1.80017e-05	RGM domain family, member A (RGMA), transcript variant 2, mRNA.
ENSG00000167604	NFKBID	2681.97	1.43982	0.29529	4.87593	1.08296e-06	1.80099e-05	nuclear factor of kappa light polypeptide gene enhancer in B-cells inhibitor, delta (NFKBID), mRNA.
ENSG00000151067	CACNA1C	152.148	-2.1445	0.439953	-4.87437	1.09154e-06	1.8135e-05	voltage-dependent L-type Ca2+ channel alpha 1 subunit (CACNA1C) mRNA, exon 1a and partial cds.
ENSG00000063245	EPN1	1959.79	0.944263	0.193871	4.87057	1.11276e-06	1.84696e-05	epsin 1 (EPN1), transcript variant 2, mRNA.
ENSG00000196159	FAT4	60.8403	-2.24038	0.460227	-4.86799	1.12737e-06	1.8694e-05	FAT atypical cadherin 4 (FAT4), mRNA.
ENSG00000164037	SLC9B1	68.4272	-0.82232	0.168966	-4.86679	1.13425e-06	1.87899e-05	solute carrier family 9, subfamily B (NHA1, cation proton antiporter 1), member 1 (SLC9B1), nuclear gene encoding mitochondrial protein, transcript variant 2, mRNA.
ENSG00000171246	NPTX1	389.705	2.60255	0.534852	4.86592	1.13923e-06	1.88541e-05	neuronal pentraxin I (NPTX1), mRNA.
ENSG00000128805	ARHGAP22	77.2593	-2.15212	0.442521	-4.86331	1.15439e-06	1.90866e-05	Rho GTPase activating protein 22 (ARHGAP22), transcript variant 4, mRNA.
ENSG00000013573	DDX11	1999.72	-0.851203	0.175093	-4.86145	1.16532e-06	1.92173e-05	DEAD/H (Asp-Glu-Ala-Asp/His) box helicase 11 (DDX11), transcript variant 2, mRNA.
ENSG00000101152	DNAJC5	2621.62	0.805528	0.165695	4.8615	1.16502e-06	1.92173e-05	DnaJ (Hsp40) homolog, subfamily C, member 5 (DNAJC5), mRNA.
ENSG00000151176	PLBD2	92.5949	1.32187	0.271913	4.86139	1.16567e-06	1.92173e-05	phospholipase B domain containing 2 (PLBD2), transcript variant 1, mRNA.
ENSG00000254852	NPIPA2	3.3271	1.58159	0.325378	4.86077	1.1693e-06	1.92585e-05	NA
ENSG00000256797	KLRF2	83.5799	-2.91619	0.600094	-4.85956	1.17648e-06	1.93582e-05	killer cell lectin-like receptor subfamily F, member 2 (KLRF2), mRNA.
ENSG00000196872	KIAA1211L	42.9977	-2.34076	0.482066	-4.85568	1.19973e-06	1.97217e-05	KIAA1211-like (KIAA1211L), mRNA.
ENSG00000197857	ZNF44	942.364	0.640023	0.131879	4.85309	1.21551e-06	1.9962e-05	zinc finger protein 44 (ZNF44), transcript variant 1, mRNA.
ENSG00000173218	VANGL1	221.57	-1.78235	0.36739	-4.85138	1.22606e-06	2.01158e-05	VANGL planar cell polarity protein 1 (VANGL1), transcript variant 3, mRNA.
ENSG00000184640	SEPT9	24809.6	-0.786335	0.162147	-4.84953	1.23756e-06	2.02851e-05	septin 9 (SEPT9), transcript variant 1, mRNA.
ENSG00000100628	ASB2	38.3156	-1.76369	0.363729	-4.84893	1.2413e-06	2.0327e-05	ankyrin repeat and SOCS box containing 2 (ASB2), transcript variant 2, mRNA.
ENSG00000078043	PIAS2	2493.14	0.674357	0.139149	4.84628	1.25797e-06	2.05802e-05	protein inhibitor of activated STAT, 2 (PIAS2), transcript variant beta, mRNA.
ENSG00000070371	CLTCL1	370.228	-1.60963	0.332262	-4.84447	1.26951e-06	2.07491e-05	clathrin, heavy chain-like 1 (CLTCL1), transcript variant 1, mRNA.
ENSG00000115170	ACVR1	311.797	0.786441	0.162465	4.84069	1.29388e-06	2.11272e-05	activin A receptor, type I (ACVR1), transcript variant 2, mRNA.
ENSG00000198663	C6orf89	1995.06	-0.706214	0.145925	-4.83956	1.3013e-06	2.1228e-05	chromosome 6 open reading frame 89 (C6orf89), mRNA.
ENSG00000099860	GADD45B	8809.57	1.56938	0.324415	4.83757	1.31435e-06	2.14205e-05	growth arrest and DNA-damage-inducible, beta (GADD45B), mRNA.
ENSG00000159495	TGM7	3.26046	-2.68327	0.554723	-4.83713	1.31727e-06	2.14477e-05	transglutaminase 7 (TGM7), mRNA.
ENSG00000154079	C6orf57	129.12	-1.18938	0.245998	-4.8349	1.33213e-06	2.1669e-05	chromosome 6 open reading frame 57 (C6orf57), mRNA.
ENSG00000144827	ABHD10	865.246	-0.82384	0.170402	-4.83467	1.33365e-06	2.16731e-05	abhydrolase domain containing 10 (ABHD10), nuclear gene encoding mitochondrial protein, transcript variant 2, mRNA.
ENSG00000168264	IRF2BP2	8724.51	0.67839	0.14036	4.83322	1.34344e-06	2.18114e-05	interferon regulatory factor 2 binding protein 2 (IRF2BP2), transcript variant 2, mRNA.
ENSG00000155974	GRIP1	206.99	-1.86004	0.385053	-4.83062	1.36109e-06	2.2077e-05	glutamate receptor interacting protein 1 (GRIP1), transcript variant 2, mRNA.
ENSG00000112096	SOD2	16772.2	1.12295	0.232595	4.8279	1.3798e-06	2.2317e-05	superoxide dismutase 2, mitochondrial (SOD2), nuclear gene encoding mitochondrial protein, transcript variant 2, mRNA.
ENSG00000185883	ATP6V0C	154.73	1.50441	0.311593	4.82812	1.3783e-06	2.2317e-05	ATPase, H+ transporting, lysosomal 16kDa, V0 subunit c (ATP6V0C), transcript variant 2, mRNA.
ENSG00000240857	RDH14	303.299	-0.634762	0.131477	-4.82793	1.3796e-06	2.2317e-05	retinol dehydrogenase 14 (all-trans/9-cis/11-cis) (RDH14), mRNA.
ENSG00000178573	MAF	341.576	1.80859	0.374782	4.8257	1.39511e-06	2.25432e-05	v-maf musculoaponeurotic fibrosarcoma oncogene homolog (avian) (MAF), transcript variant 1, mRNA.
ENSG00000080200	CRYBG3	123.184	-2.13442	0.442617	-4.82227	1.41932e-06	2.29128e-05	beta-gamma crystallin domain containing 3 (CRYBG3), mRNA.
ENSG00000154710	RABGEF1	169.743	0.860742	0.178623	4.81875	1.4446e-06	2.32989e-05	RAB guanine nucleotide exchange factor (GEF) 1 (RABGEF1), mRNA.
ENSG00000180525	PRR26	58.7338	-2.78198	0.577836	-4.81449	1.47579e-06	2.37572e-05	proline rich 26 (PRR26), transcript variant 2, non-coding RNA.
ENSG00000184040	TMEM236	228.926	-2.38283	0.494919	-4.81459	1.47503e-06	2.37572e-05	transmembrane protein 236 (TMEM236), mRNA.
ENSG00000183955	SETD8	1999.84	0.563073	0.117045	4.81074	1.50371e-06	2.41838e-05	SET domain containing (lysine methyltransferase) 8 (SETD8), mRNA.
ENSG00000120332	TNN	3.92708	2.0674	0.43005	4.80735	1.52943e-06	2.45743e-05	tenascin N (TNN), mRNA.
ENSG00000213967	ZNF726	455.582	-1.04379	0.21722	-4.80524	1.54567e-06	2.48119e-05	zinc finger protein 726 (ZNF726), mRNA.
ENSG00000186834	HEXIM1	3201.85	1.0792	0.224633	4.80429	1.55303e-06	2.49068e-05	hexamethylene bis-acetamide inducible 1 (HEXIM1), mRNA.
ENSG00000182168	UNC5C	82.2091	-3.14044	0.654008	-4.80184	1.57214e-06	2.51897e-05	unc-5 homolog C (C. elegans) (UNC5C), mRNA.
ENSG00000172000	ZNF556	7.0428	2.44137	0.5085	4.80111	1.57787e-06	2.52578e-05	zinc finger protein 556 (ZNF556), mRNA.
ENSG00000140937	CDH11	353.56	3.01383	0.627817	4.80049	1.58279e-06	2.53127e-05	cadherin 11, type 2, OB-cadherin (osteoblast) (CDH11), mRNA.
ENSG00000047617	ANO2	75.7157	-2.61725	0.545238	-4.8002	1.58509e-06	2.53258e-05	anoctamin 2 (ANO2), mRNA.
ENSG00000077009	NMRK2	4.45739	2.2554	0.469972	4.79901	1.59451e-06	2.54526e-05	nicotinamide riboside kinase 2 (NMRK2), mRNA.
ENSG00000187650	VMAC	408.213	-0.653658	0.136214	-4.79877	1.59642e-06	2.54593e-05	vimentin-type intermediate filament associated coiled-coil protein (VMAC), mRNA.
ENSG00000028277	POU2F2	1880.78	1.34021	0.279306	4.79836	1.5997e-06	2.54879e-05	POU class 2 homeobox 2 (POU2F2), transcript variant 2, mRNA.
ENSG00000133961	NUMB	3437.55	0.777008	0.16197	4.79723	1.60878e-06	2.56086e-05	numb homolog (Drosophila) (NUMB), transcript variant 4, mRNA.
ENSG00000133121	STARD13	214.334	-2.12223	0.442612	-4.79479	1.62847e-06	2.58979e-05	StAR-related lipid transfer (START) domain containing 13 (STARD13), transcript variant 2, mRNA.
ENSG00000182551	ADI1	1332.76	-0.75074	0.156637	-4.79286	1.64422e-06	2.60999e-05	acireductone dioxygenase 1 (ADI1), mRNA.
ENSG00000183662	FAM19A1	53.8817	-2.61638	0.545877	-4.793	1.64309e-06	2.60999e-05	family with sequence similarity 19 (chemokine (C-C motif)-like), member A1 (FAM19A1), transcript variant 2, mRNA.
ENSG00000183019	C19orf59	249.214	2.01097	0.419771	4.79063	1.66256e-06	2.63666e-05	chromosome 19 open reading frame 59 (C19orf59), mRNA.
ENSG00000204424	LY6G6F	2.59762	2.7453	0.573761	4.78475	1.71204e-06	2.71262e-05	lymphocyte antigen 6 complex, locus G6F (LY6G6F), mRNA.
ENSG00000132906	CASP9	515.333	0.760279	0.158983	4.78213	1.73444e-06	2.74555e-05	caspase 9, apoptosis-related cysteine peptidase (CASP9), transcript variant alpha, mRNA.
ENSG00000090020	SLC9A1	728.116	1.01874	0.213359	4.77478	1.79905e-06	2.84256e-05	solute carrier family 9, subfamily A (NHE1, cation proton antiporter 1), member 1 (SLC9A1), transcript variant 2, non-coding RNA.
ENSG00000166503	HDGFRP3	616.954	-1.95645	0.409743	-4.77482	1.79865e-06	2.84256e-05	hepatoma-derived growth factor, related protein 3 (HDGFRP3), mRNA.
ENSG00000136883	KIF12	43.0124	-3.23159	0.676905	-4.77407	1.8054e-06	2.84997e-05	kinesin family member 12 (KIF12), mRNA.
ENSG00000001497	LAS1L	1923.68	-0.551209	0.115522	-4.77146	1.82893e-06	2.88178e-05	LAS1-like (S. cerevisiae) (LAS1L), transcript variant 3, mRNA.
ENSG00000148057	IDNK	232.087	-0.842797	0.176632	-4.77148	1.82879e-06	2.88178e-05	idnK, gluconokinase homolog (E. coli) (IDNK), transcript variant 4, non-coding RNA.
ENSG00000079432	CIC	7634.8	0.97965	0.205356	4.77049	1.8378e-06	2.8931e-05	capicua transcriptional repressor (CIC), mRNA.
ENSG00000072864	NDE1	2639.02	0.823582	0.172655	4.77011	1.84127e-06	2.89589e-05	nudE nuclear distribution E homolog 1 (A. nidulans) (NDE1), transcript variant 2, mRNA.
ENSG00000108515	ENO3	572.626	-1.13005	0.236928	-4.76962	1.84573e-06	2.90025e-05	enolase 3 (beta, muscle) (ENO3), transcript variant 2, mRNA.
ENSG00000132481	TRIM47	96.0373	1.77414	0.372197	4.76668	1.87286e-06	2.93748e-05	tripartite motif containing 47 (TRIM47), mRNA.
ENSG00000135148	TRAFD1	1474.2	-0.710593	0.14907	-4.76685	1.87127e-06	2.93748e-05	TRAF-type zinc finger domain containing 1 (TRAFD1), transcript variant 2, mRNA.
ENSG00000170234	PWWP2A	1278.03	0.54309	0.113993	4.76425	1.89561e-06	2.97042e-05	PWWP domain containing 2A (PWWP2A), transcript variant 1, mRNA.
ENSG00000168078	PBK	214.348	-1.58873	0.33352	-4.76353	1.90233e-06	2.97823e-05	PDZ binding kinase (PBK), mRNA.
ENSG00000100312	ACR	85.6321	2.46254	0.517149	4.76176	1.91908e-06	3.00171e-05	acrosin (ACR), mRNA.
ENSG00000106128	GHRHR	12.2669	-3.06332	0.643482	-4.76053	1.93086e-06	3.01736e-05	growth hormone releasing hormone receptor (GHRHR), mRNA.
ENSG00000089902	RCOR1	3723.29	0.808442	0.169874	4.75906	1.945e-06	3.03669e-05	REST corepressor 1 (RCOR1), mRNA.
ENSG00000114745	GORASP1	2259.17	-0.867467	0.182348	-4.75721	1.96288e-06	3.06181e-05	golgi reassembly stacking protein 1, 65kDa (GORASP1), mRNA.
ENSG00000183337	BCOR	3655.99	0.896776	0.188526	4.75677	1.9672e-06	3.06575e-05	BCL6 corepressor (BCOR), transcript variant 1, mRNA.
ENSG00000107147	KCNT1	12.2518	1.27385	0.267878	4.75534	1.98115e-06	3.08468e-05	potassium channel, subfamily T, member 1 (KCNT1), transcript variant 1, mRNA.
ENSG00000140612	SEC11A	1860.01	0.638988	0.134382	4.75502	1.98422e-06	3.086e-05	SEC11 homolog A (S. cerevisiae) (SEC11A), transcript variant 5, mRNA.
ENSG00000167978	SRRM2	52464.3	1.17951	0.248062	4.75488	1.98561e-06	3.086e-05	serine/arginine repetitive matrix 2 (SRRM2), mRNA.
ENSG00000136859	ANGPTL2	77.1721	-1.87058	0.393638	-4.75202	2.0139e-06	3.12712e-05	angiopoietin-like 2 (ANGPTL2), mRNA.
ENSG00000170854	MINA	331.632	-1.73818	0.36585	-4.75107	2.02348e-06	3.13915e-05	MYC induced nuclear antigen (MINA), transcript variant 4, mRNA.
ENSG00000158445	KCNB1	18.0352	1.49699	0.315144	4.75016	2.03255e-06	3.15036e-05	potassium voltage-gated channel, Shab-related subfamily, member 1 (KCNB1), mRNA.
ENSG00000183780	SLC35F3	27.7925	-2.48291	0.523084	-4.74668	2.06782e-06	3.20213e-05	solute carrier family 35, member F3 (SLC35F3), mRNA.
ENSG00000112874	NUDT12	53.3446	-1.80283	0.379859	-4.74605	2.0743e-06	3.20749e-05	nudix (nucleoside diphosphate linked moiety X)-type motif 12 (NUDT12), mRNA.
ENSG00000196449	YRDC	1068.04	0.895505	0.188687	4.74598	2.07504e-06	3.20749e-05	yrdC domain containing (E. coli) (YRDC), nuclear gene encoding mitochondrial protein, mRNA.
ENSG00000176155	CCDC57	1050.25	0.907042	0.191152	4.74513	2.08368e-06	3.21794e-05	coiled-coil domain containing 57 (CCDC57), mRNA.
ENSG00000171490	RSL1D1	5618.04	0.698705	0.147333	4.74237	2.11237e-06	3.25931e-05	ribosomal L1 domain containing 1 (RSL1D1), mRNA.
ENSG00000151079	KCNA6	199.69	-2.27005	0.478849	-4.74063	2.13057e-06	3.28442e-05	potassium voltage-gated channel, shaker-related subfamily, member 6 (KCNA6), mRNA.
ENSG00000132122	SPATA6	74.9676	-2.13225	0.450146	-4.7368	2.17122e-06	3.34408e-05	spermatogenesis associated 6 (SPATA6), mRNA.
ENSG00000114353	GNAI2	10621.4	0.682413	0.144125	4.73488	2.19186e-06	3.37282e-05	guanine nucleotide binding protein (G protein), alpha inhibiting activity polypeptide 2 (GNAI2), transcript variant 2, mRNA.
ENSG00000247077	PGAM5	979.342	-0.759592	0.160448	-4.73418	2.19938e-06	3.38136e-05	phosphoglycerate mutase family member 5 (PGAM5), nuclear gene encoding mitochondrial protein, transcript variant 2, mRNA.
ENSG00000166997	CNPY4	336.301	-0.712578	0.150548	-4.73322	2.20991e-06	3.39448e-05	canopy 4 homolog (zebrafish) (CNPY4), mRNA.
ENSG00000052749	RRP12	2274.49	1.08767	0.229859	4.7319	2.22425e-06	3.40733e-05	ribosomal RNA processing 12 homolog (S. cerevisiae) (RRP12), transcript variant 2, mRNA.
ENSG00000174231	PRPF8	17812.1	0.71983	0.152118	4.73205	2.2226e-06	3.40733e-05	PRP8 pre-mRNA processing factor 8 homolog (S. cerevisiae) (PRPF8), mRNA.
ENSG00000186472	PCLO	1234.96	-2.97047	0.627735	-4.73204	2.22275e-06	3.40733e-05	piccolo presynaptic cytomatrix protein (PCLO), transcript variant 1, mRNA.
ENSG00000109089	CDR2L	24.5538	1.90572	0.402834	4.73078	2.23661e-06	3.42319e-05	cerebellar degeneration-related protein 2-like (CDR2L), mRNA.
ENSG00000005483	KMT2E	20056.3	1.09416	0.231603	4.72431	2.30894e-06	3.53074e-05	lysine (K)-specific methyltransferase 2E (KMT2E), transcript variant 1, mRNA.
ENSG00000147437	GNRH1	102.98	1.19521	0.253067	4.7229	2.325e-06	3.55211e-05	gonadotropin-releasing hormone 1 (luteinizing-releasing hormone) (GNRH1), transcript variant 2, mRNA.
ENSG00000167646	DNAAF3	4.01901	2.19889	0.465786	4.7208	2.34913e-06	3.58579e-05	dynein, axonemal, assembly factor 3 (DNAAF3), transcript variant 3, mRNA.
ENSG00000172534	HCFC1	8049.9	0.966799	0.204861	4.7193	2.36658e-06	3.60919e-05	host cell factor C1 (VP16-accessory protein) (HCFC1), mRNA.
ENSG00000155970	MICU3	98.9245	1.9675	0.416927	4.71906	2.36935e-06	3.6099e-05	mitochondrial calcium uptake family, member 3 (MICU3), nuclear gene encoding mitochondrial protein, mRNA.
ENSG00000174607	UGT8	96.4127	-2.46689	0.522768	-4.7189	2.37127e-06	3.6099e-05	UDP glycosyltransferase 8 (UGT8), transcript variant 1, mRNA.
ENSG00000159899	NPR2	200.328	-1.24119	0.263045	-4.71853	2.37559e-06	3.61005e-05	natriuretic peptide receptor B/guanylate cyclase B (atrionatriuretic peptide receptor B) (NPR2), mRNA.
ENSG00000185482	STAC3	167.44	-1.18615	0.251375	-4.71864	2.37432e-06	3.61005e-05	SH3 and cysteine rich domain 3 (STAC3), mRNA.
ENSG00000065609	SNAP91	15.159	-3.07897	0.652678	-4.71744	2.38834e-06	3.6262e-05	synaptosomal-associated protein, 91kDa (SNAP91), transcript variant 7, mRNA.
ENSG00000132300	PTCD3	4050.65	-0.486183	0.103072	-4.71693	2.39425e-06	3.62621e-05	pentatricopeptide repeat domain 3 (PTCD3), nuclear gene encoding mitochondrial protein, mRNA.
ENSG00000152689	RASGRP3	273.183	1.37163	0.290803	4.71672	2.39683e-06	3.62621e-05	RAS guanyl releasing protein 3 (calcium and DAG-regulated) (RASGRP3), transcript variant 2, mRNA.
ENSG00000154473	BUB3	5472.38	-0.572975	0.121471	-4.71696	2.39399e-06	3.62621e-05	BUB3 mitotic checkpoint protein (BUB3), transcript variant 2, mRNA.
ENSG00000179178	TMEM125	7.46342	-2.07611	0.440143	-4.71689	2.39479e-06	3.62621e-05	transmembrane protein 125 (TMEM125), mRNA.
ENSG00000111725	PRKAB1	1344.3	0.787194	0.167008	4.71351	2.43487e-06	3.6805e-05	protein kinase, AMP-activated, beta 1 non-catalytic subunit (PRKAB1), mRNA.
ENSG00000099875	MKNK2	21457.1	1.29922	0.275685	4.71271	2.44446e-06	3.69174e-05	MAP kinase interacting serine/threonine kinase 2 (MKNK2), transcript variant 1, mRNA.
ENSG00000196924	FLNA	28721.6	1.2787	0.271356	4.71227	2.4497e-06	3.69638e-05	filamin A, alpha (FLNA), transcript variant 1, mRNA.
ENSG00000102007	PLP2	2438.12	1.30932	0.277874	4.71193	2.45382e-06	3.69934e-05	proteolipid protein 2 (colonic epithelium-enriched) (PLP2), mRNA.
ENSG00000146733	PSPH	337.616	-0.951362	0.201973	-4.71035	2.47297e-06	3.72492e-05	phosphoserine phosphatase (PSPH), mRNA.
ENSG00000169313	P2RY12	21.6322	-2.34643	0.49888	-4.70339	2.55874e-06	3.85072e-05	purinergic receptor P2Y, G-protein coupled, 12 (P2RY12), transcript variant 1, mRNA.
ENSG00000162460	TMEM82	1.33345	2.76713	0.588415	4.70268	2.56768e-06	3.85739e-05	transmembrane protein 82 (TMEM82), mRNA.
ENSG00000188706	ZDHHC9	453.529	0.786733	0.16729	4.7028	2.56622e-06	3.85739e-05	zinc finger, DHHC-type containing 9 (ZDHHC9), transcript variant 2, mRNA.
ENSG00000173200	PARP15	7566.83	-1.30307	0.277123	-4.70214	2.57447e-06	3.8642e-05	poly (ADP-ribose) polymerase family, member 15 (PARP15), transcript variant 1, mRNA.
ENSG00000102034	ELF4	2606.72	0.974291	0.207241	4.70125	2.5858e-06	3.87481e-05	E74-like factor 4 (ets domain transcription factor) (ELF4), transcript variant 1, mRNA.
ENSG00000134668	SPOCD1	4.58226	2.03216	0.432261	4.70122	2.58608e-06	3.87481e-05	SPOC domain containing 1 (SPOCD1), mRNA.
ENSG00000149922	TBX6	60.685	1.06327	0.226321	4.69808	2.62623e-06	3.92826e-05	T-box 6 (TBX6), mRNA.
ENSG00000162817	C1orf115	60.7608	-2.56699	0.546392	-4.69807	2.62635e-06	3.92826e-05	chromosome 1 open reading frame 115 (C1orf115), mRNA.
ENSG00000174990	CA5A	2.12718	2.41064	0.513206	4.69721	2.63744e-06	3.94141e-05	carbonic anhydrase VA, mitochondrial (CA5A), nuclear gene encoding mitochondrial protein, mRNA.
ENSG00000140932	CMTM2	309.953	-2.00151	0.426164	-4.69656	2.64585e-06	3.95053e-05	CKLF-like MARVEL transmembrane domain containing 2 (CMTM2), transcript variant 1, mRNA.
ENSG00000152804	HHEX	6155.05	1.25674	0.267659	4.69529	2.66223e-06	3.97151e-05	hematopoietically expressed homeobox (HHEX), mRNA.
ENSG00000148331	ASB6	833.083	0.735158	0.156593	4.69471	2.6699e-06	3.97947e-05	ankyrin repeat and SOCS box containing 6 (ASB6), transcript variant 1, mRNA.
ENSG00000167601	AXL	30.7319	1.64099	0.349606	4.69382	2.68155e-06	3.99336e-05	AXL receptor tyrosine kinase (AXL), transcript variant 1, mRNA.
ENSG00000167487	KLHL26	325.96	1.10609	0.235678	4.69323	2.68919e-06	4.00125e-05	kelch-like family member 26 (KLHL26), mRNA.
ENSG00000100422	CERK	5356.75	-0.925676	0.197246	-4.69301	2.69213e-06	4.00214e-05	ceramide kinase (CERK), mRNA.
ENSG00000111241	FGF6	38.0801	-2.21998	0.473169	-4.69172	2.7092e-06	4.02401e-05	fibroblast growth factor 6 (FGF6), mRNA.
ENSG00000175115	PACS1	3288.55	0.853378	0.181957	4.68999	2.73218e-06	4.05463e-05	phosphofurin acidic cluster sorting protein 1 (PACS1), mRNA.
ENSG00000161835	GRASP	5389.54	1.72089	0.367003	4.68904	2.74485e-06	4.0699e-05	GRP1 (general receptor for phosphoinositides 1)-associated scaffold protein (GRASP), transcript variant 1, mRNA.
ENSG00000101000	PROCR	41.1943	1.29638	0.276502	4.68851	2.75203e-06	4.07348e-05	protein C receptor, endothelial (PROCR), mRNA.
ENSG00000125871	MGME1	1209.69	0.907298	0.193513	4.68858	2.75113e-06	4.07348e-05	mitochondrial genome maintenance exonuclease 1 (MGME1), nuclear gene encoding mitochondrial protein, mRNA.
ENSG00000164929	BAALC	1958.77	-2.04989	0.437337	-4.68719	2.76976e-06	4.09618e-05	brain and acute leukemia, cytoplasmic (BAALC), transcript variant 1, mRNA.
ENSG00000131650	KREMEN2	159.738	-1.80372	0.385011	-4.68483	2.80186e-06	4.1365e-05	kringle containing transmembrane protein 2 (KREMEN2), transcript variant 4, mRNA.
ENSG00000170776	AKAP13	15151.2	0.987159	0.210706	4.685	2.79964e-06	4.1365e-05	A kinase (PRKA) anchor protein 13 (AKAP13), transcript variant 2, mRNA.
ENSG00000166165	CKB	139.589	1.29709	0.276884	4.68458	2.8053e-06	4.138e-05	creatine kinase, brain (CKB), mRNA.
ENSG00000171992	SYNPO	322.933	-2.03726	0.434929	-4.68413	2.81149e-06	4.14356e-05	synaptopodin (SYNPO), transcript variant 3, mRNA.
ENSG00000100350	FOXRED2	287.728	-1.27833	0.272947	-4.68344	2.82105e-06	4.15406e-05	FAD-dependent oxidoreductase domain containing 2 (FOXRED2), transcript variant 2, mRNA.
ENSG00000082397	EPB41L3	175.24	-2.19019	0.467784	-4.68206	2.84008e-06	4.17849e-05	erythrocyte membrane protein band 4.1-like 3 (EPB41L3), mRNA.
ENSG00000120129	DUSP1	27617.7	1.14346	0.244235	4.68178	2.84388e-06	4.18048e-05	dual specificity phosphatase 1 (DUSP1), mRNA.
ENSG00000131142	CCL25	49.1049	-2.01652	0.43084	-4.68045	2.86251e-06	4.20426e-05	chemokine (C-C motif) ligand 25 (CCL25), transcript variant 1, mRNA.
ENSG00000157954	WIPI2	4322.67	0.752875	0.160966	4.67723	2.90782e-06	4.26714e-05	WD repeat domain, phosphoinositide interacting 2 (WIPI2), transcript variant 6, mRNA.
ENSG00000166562	SEC11C	461.043	-1.381	0.295306	-4.67652	2.91789e-06	4.27823e-05	SEC11 homolog C (S. cerevisiae) (SEC11C), mRNA.
ENSG00000080573	COL5A3	31.1729	1.97546	0.42261	4.67444	2.94761e-06	4.31811e-05	collagen, type V, alpha 3 (COL5A3), mRNA.
ENSG00000253506	NACA2	3.18703	2.00086	0.428438	4.67013	3.01013e-06	4.40593e-05	nascent polypeptide-associated complex alpha subunit 2 (NACA2), mRNA.
ENSG00000184682	C11orf89	84.7256	1.43443	0.307386	4.66655	3.06304e-06	4.47954e-05	NA
ENSG00000106268	NUDT1	1055.38	-1.04579	0.224171	-4.66516	3.08382e-06	4.50606e-05	nudix (nucleoside diphosphate linked moiety X)-type motif 1 (NUDT1), transcript variant 2B, mRNA.
ENSG00000239264	TXNDC5	156.712	1.10967	0.237908	4.66428	3.09703e-06	4.5215e-05	thioredoxin domain containing 5 (endoplasmic reticulum) (TXNDC5), transcript variant 3, mRNA.
ENSG00000048471	SNX29	3591.4	0.792506	0.169926	4.66383	3.10378e-06	4.52749e-05	sorting nexin 29 (SNX29), mRNA.
ENSG00000119523	ALG2	720.304	0.845066	0.181232	4.6629	3.11789e-06	4.54419e-05	ALG2, alpha-1,3/1,6-mannosyltransferase (ALG2), transcript variant 2, non-coding RNA.
ENSG00000116652	DLEU2L	39.8232	-1.00527	0.215684	-4.66085	3.14908e-06	4.58575e-05	deleted in lymphocytic leukemia 2-like (DLEU2L), non-coding RNA.
ENSG00000169057	MECP2	4939.78	1.10196	0.236477	4.6599	3.16358e-06	4.59965e-05	methyl CpG binding protein 2 (Rett syndrome) (MECP2), transcript variant 1, mRNA.
ENSG00000196277	GRM7	3.11497	2.73411	0.586735	4.65988	3.16401e-06	4.59965e-05	glutamate receptor, metabotropic 7 (GRM7), transcript variant 2, mRNA.
ENSG00000167291	TBC1D16	2504.72	1.33249	0.286042	4.65839	3.18693e-06	4.62903e-05	TBC1 domain family, member 16 (TBC1D16), transcript variant 3, mRNA.
ENSG00000150760	DOCK1	414.775	-2.58885	0.555935	-4.65675	3.21241e-06	4.65813e-05	dedicator of cytokinesis 1 (DOCK1), mRNA.
ENSG00000198178	CLEC4C	12.2872	2.6931	0.578302	4.65691	3.20985e-06	4.65813e-05	C-type lectin domain family 4, member C (CLEC4C), transcript variant 1, mRNA.
ENSG00000113088	GZMK	154.707	-1.9639	0.421806	-4.65593	3.22525e-06	4.67279e-05	granzyme K (granzyme 3; tryptase II) (GZMK), mRNA.
ENSG00000112167	SAYSD1	373.518	-0.762963	0.163906	-4.65488	3.24175e-06	4.68093e-05	SAYSVFN motif domain containing 1 (SAYSD1), mRNA.
ENSG00000112992	NNT	4293.38	-0.546602	0.11743	-4.6547	3.24456e-06	4.68093e-05	nicotinamide nucleotide transhydrogenase (NNT), nuclear gene encoding mitochondrial protein, transcript variant 1, mRNA.
ENSG00000124391	IL17C	21.8928	1.20008	0.25782	4.65473	3.24409e-06	4.68093e-05	interleukin 17C (IL17C), mRNA.
ENSG00000159784	FAM131B	10.1002	1.4831	0.318615	4.65482	3.24269e-06	4.68093e-05	family with sequence similarity 131, member B (FAM131B), transcript variant b, mRNA.
ENSG00000198963	RORB	25.984	-2.43852	0.523858	-4.65492	3.24109e-06	4.68093e-05	RAR-related orphan receptor B (RORB), mRNA.
ENSG00000166949	SMAD3	5925.11	1.344	0.288972	4.65097	3.30371e-06	4.76224e-05	SMAD family member 3 (SMAD3), transcript variant 1, mRNA.
ENSG00000135766	EGLN1	3057.65	-0.766588	0.164864	-4.64983	3.32205e-06	4.78465e-05	egl nine homolog 1 (C. elegans) (EGLN1), mRNA.
ENSG00000022976	ZNF839	830.163	-0.706439	0.151966	-4.64866	3.34105e-06	4.80573e-05	zinc finger protein 839 (ZNF839), transcript variant 3, mRNA.
ENSG00000137842	TMEM62	646.305	-0.679192	0.146108	-4.64858	3.34231e-06	4.80573e-05	transmembrane protein 62 (TMEM62), mRNA.
ENSG00000175003	SLC22A1	22.2824	-2.0066	0.431744	-4.64766	3.35716e-06	4.82302e-05	solute carrier family 22 (organic cation transporter), member 1 (SLC22A1), transcript variant 1, mRNA.
ENSG00000105641	SLC5A5	10.4879	1.33008	0.286369	4.64462	3.40705e-06	4.88759e-05	solute carrier family 5 (sodium iodide symporter), member 5 (SLC5A5), mRNA.
ENSG00000181016	LSMEM1	169.637	1.54172	0.331941	4.64457	3.40782e-06	4.88759e-05	leucine-rich single-pass membrane protein 1 (LSMEM1), transcript variant 2, mRNA.
ENSG00000136160	EDNRB	29.0168	-2.63319	0.567272	-4.64185	3.45302e-06	4.94826e-05	endothelin receptor type B (EDNRB), transcript variant 3, mRNA.
ENSG00000181408	UTS2R	8.62837	2.19377	0.472704	4.64089	3.46912e-06	4.96718e-05	urotensin 2 receptor (UTS2R), mRNA.
ENSG00000120899	PTK2B	12805.7	-0.6824	0.147047	-4.64068	3.47258e-06	4.96798e-05	protein tyrosine kinase 2 beta (PTK2B), transcript variant 1, mRNA.
ENSG00000066336	SPI1	2918.92	1.12003	0.24145	4.63878	3.50471e-06	5.00974e-05	spleen focus forming virus (SFFV) proviral integration oncogene spi1 (SPI1), transcript variant 1, mRNA.
ENSG00000196547	MAN2A2	5844.42	0.87069	0.187745	4.63761	3.52458e-06	5.03393e-05	mannosidase, alpha, class 2A, member 2 (MAN2A2), mRNA.
ENSG00000149600	COMMD7	1164.31	0.740402	0.159676	4.63689	3.53684e-06	5.04723e-05	COMM domain containing 7 (COMMD7), transcript variant 1, mRNA.
ENSG00000204161	C10orf128	201.78	-1.81596	0.391658	-4.63659	3.54206e-06	5.05047e-05	chromosome 10 open reading frame 128 (C10orf128), mRNA.
ENSG00000166886	NAB2	371.929	1.13033	0.243927	4.63389	3.58865e-06	5.11262e-05	NGFI-A binding protein 2 (EGR1 binding protein 2) (NAB2), mRNA.
ENSG00000198894	CIPC	722.669	-0.665734	0.143677	-4.63355	3.59445e-06	5.11663e-05	NA
ENSG00000100749	VRK1	2015.09	-0.771101	0.166462	-4.63231	3.61611e-06	5.14318e-05	vaccinia related kinase 1 (VRK1), mRNA.
ENSG00000184887	BTBD6	1630.72	-1.32053	0.285089	-4.63198	3.62177e-06	5.14694e-05	BTB (POZ) domain containing 6 (BTBD6), mRNA.
ENSG00000112964	GHR	19.3984	-2.47431	0.534686	-4.6276	3.69929e-06	5.25275e-05	growth hormone receptor (GHR), transcript variant 1, mRNA.
ENSG00000179058	C9orf50	2.60752	2.12411	0.459084	4.62684	3.71286e-06	5.26764e-05	chromosome 9 open reading frame 50 (C9orf50), mRNA.
ENSG00000137501	SYTL2	1719.15	1.77711	0.384384	4.62325	3.77771e-06	5.3552e-05	synaptotagmin-like 2 (SYTL2), transcript variant b, mRNA.
ENSG00000116147	TNR	37.1738	-2.35995	0.510506	-4.62276	3.78665e-06	5.36343e-05	tenascin R (TNR), mRNA.
ENSG00000156709	AIFM1	743.794	-0.663439	0.143537	-4.62208	3.79915e-06	5.37668e-05	apoptosis-inducing factor, mitochondrion-associated, 1 (AIFM1), transcript variant 4, mRNA.
ENSG00000175267	VWA3A	20.7565	1.13007	0.244583	4.6204	3.82994e-06	5.41576e-05	von Willebrand factor A domain containing 3A (VWA3A), mRNA.
ENSG00000118816	CCNI	18530.9	0.763429	0.16525	4.61983	3.84056e-06	5.42629e-05	cyclin I (CCNI), mRNA.
ENSG00000070444	MNT	1015.35	0.765184	0.165649	4.61933	3.8499e-06	5.43501e-05	MNT, MAX dimerization protein (MNT), mRNA.
ENSG00000105392	CRX	2.86562	1.99769	0.43278	4.61595	3.91305e-06	5.5196e-05	cone-rod homeobox (CRX), mRNA.
ENSG00000164713	BRI3	1066.99	0.997096	0.216027	4.6156	3.91956e-06	5.52423e-05	brain protein I3 (BRI3), transcript variant 1, mRNA.
ENSG00000131504	DIAPH1	11751.3	0.82533	0.17897	4.61155	3.9967e-06	5.62367e-05	diaphanous-related formin 1 (DIAPH1), transcript variant 2, mRNA.
ENSG00000162631	NTNG1	150.547	-2.17901	0.472499	-4.61167	3.99442e-06	5.62367e-05	netrin G1 (NTNG1), transcript variant 3, mRNA.
ENSG00000104419	NDRG1	7530.94	1.46235	0.317253	4.60943	4.03772e-06	5.67671e-05	N-myc downstream regulated 1 (NDRG1), transcript variant 3, mRNA.
ENSG00000168843	FSTL5	69.4925	-3.16977	0.687837	-4.60831	4.05947e-06	5.70261e-05	follistatin-like 5 (FSTL5), transcript variant 2, mRNA.
ENSG00000163734	CXCL3	28.0607	2.49178	0.540774	4.60781	4.06925e-06	5.71166e-05	chemokine (C-X-C motif) ligand 3 (CXCL3), mRNA.
ENSG00000138798	EGF	46.527	2.1801	0.473207	4.60708	4.08362e-06	5.72712e-05	epidermal growth factor (EGF), transcript variant 1, mRNA.
ENSG00000139644	TMBIM6	12565.9	0.539856	0.117188	4.60674	4.09024e-06	5.7317e-05	transmembrane BAX inhibitor motif containing 6 (TMBIM6), transcript variant 1, mRNA.
ENSG00000100632	ERH	1588.49	-0.896493	0.194623	-4.6063	4.09898e-06	5.73454e-05	enhancer of rudimentary homolog (Drosophila) (ERH), mRNA.
ENSG00000137563	GGH	380.183	-1.41939	0.308134	-4.60642	4.09668e-06	5.73454e-05	gamma-glutamyl hydrolase (conjugase, folylpolygammaglutamyl hydrolase) (GGH), mRNA.
ENSG00000154957	ZNF18	474.75	-0.61391	0.13331	-4.60514	4.12182e-06	5.76178e-05	zinc finger protein 18 (ZNF18), mRNA.
ENSG00000184867	ARMCX2	140.115	-1.57405	0.341855	-4.60444	4.13585e-06	5.77667e-05	armadillo repeat containing, X-linked 2 (ARMCX2), mRNA.
ENSG00000137075	RNF38	5320.25	0.815794	0.177187	4.60413	4.14198e-06	5.78052e-05	ring finger protein 38 (RNF38), transcript variant 1, mRNA.
ENSG00000163743	RCHY1	1000.71	0.666214	0.144705	4.60393	4.14594e-06	5.78132e-05	ring finger and CHY zinc finger domain containing 1, E3 ubiquitin protein ligase (RCHY1), transcript variant 1, mRNA.
ENSG00000101966	XIAP	2820.58	-0.726251	0.1578	-4.60234	4.17761e-06	5.82073e-05	X-linked inhibitor of apoptosis (XIAP), transcript variant 2, mRNA.
ENSG00000134109	EDEM1	23311.8	-0.960183	0.208884	-4.59673	4.29163e-06	5.97474e-05	ER degradation enhancer, mannosidase alpha-like 1 (EDEM1), mRNA.
ENSG00000154330	PGM5	10.823	-2.30643	0.501848	-4.59588	4.30934e-06	5.99451e-05	phosphoglucomutase 5 (PGM5), mRNA.
ENSG00000253598	SLC10A5	15.9226	1.28437	0.279507	4.59512	4.32505e-06	6.01147e-05	solute carrier family 10 (sodium/bile acid cotransporter family), member 5 (SLC10A5), mRNA.
ENSG00000114948	ADAM23	118.924	-2.37183	0.516201	-4.59477	4.33218e-06	6.01648e-05	ADAM metallopeptidase domain 23 (ADAM23), mRNA.
ENSG00000117791	MARC2	30.5021	-2.54247	0.553574	-4.59283	4.37279e-06	6.06795e-05	mitochondrial amidoxime reducing component 2 (MARC2), nuclear gene encoding mitochondrial protein, mRNA.
ENSG00000171786	NHLH1	22.4129	1.77401	0.386334	4.59191	4.39203e-06	6.08971e-05	nescient helix loop helix 1 (NHLH1), mRNA.
ENSG00000138376	BARD1	2033.08	-0.90023	0.196127	-4.59002	4.43193e-06	6.14006e-05	BRCA1 associated RING domain 1 (BARD1), mRNA.
ENSG00000153786	ZDHHC7	2041.28	0.604417	0.131713	4.58889	4.45608e-06	6.16852e-05	zinc finger, DHHC-type containing 7 (ZDHHC7), transcript variant 1, mRNA.
ENSG00000184258	CDR1	36.3694	-2.94727	0.642292	-4.58867	4.46075e-06	6.16998e-05	cerebellar degeneration-related protein 1, 34kDa (CDR1), mRNA.
ENSG00000163376	KBTBD8	609.227	-1.51276	0.329854	-4.58616	4.5148e-06	6.23969e-05	kelch repeat and BTB (POZ) domain containing 8 (KBTBD8), mRNA.
ENSG00000177764	ZCCHC3	78.1681	0.953137	0.2079	4.5846	4.54858e-06	6.2813e-05	zinc finger, CCHC domain containing 3 (ZCCHC3), mRNA.
ENSG00000100442	FKBP3	1073.66	-0.597639	0.13038	-4.58382	4.56551e-06	6.2996e-05	FK506 binding protein 3, 25kDa (FKBP3), mRNA.
ENSG00000139832	RAB20	204.293	1.48144	0.323365	4.58131	4.6207e-06	6.3706e-05	RAB20, member RAS oncogene family (RAB20), mRNA.
ENSG00000168887	C2orf68	1120.09	-0.558436	0.121927	-4.58008	4.648e-06	6.40308e-05	chromosome 2 open reading frame 68 (C2orf68), mRNA.
ENSG00000164007	CLDN19	17.8815	1.79201	0.391392	4.57857	4.68173e-06	6.44435e-05	claudin 19 (CLDN19), transcript variant 1, mRNA.
ENSG00000177354	C10orf71	5.13173	-2.87396	0.627722	-4.57839	4.68573e-06	6.44467e-05	chromosome 10 open reading frame 71 (C10orf71), mRNA.
ENSG00000115884	SDC1	163.24	-1.83212	0.400353	-4.57626	4.73364e-06	6.50533e-05	syndecan 1 (SDC1), transcript variant 2, mRNA.
ENSG00000181544	FANCB	282.089	-0.950518	0.207727	-4.57581	4.74385e-06	6.51412e-05	Fanconi anemia, complementation group B (FANCB), transcript variant 1, mRNA.
ENSG00000143816	WNT9A	284.577	-2.28929	0.500344	-4.57544	4.75223e-06	6.52039e-05	wingless-type MMTV integration site family, member 9A (WNT9A), mRNA.
ENSG00000125245	GPR18	658.464	-1.1045	0.241438	-4.57466	4.7699e-06	6.53939e-05	G protein-coupled receptor 18 (GPR18), transcript variant 1, mRNA.
ENSG00000196937	FAM3C	1973.84	-1.10035	0.240546	-4.57439	4.77601e-06	6.54252e-05	family with sequence similarity 3, member C (FAM3C), transcript variant 1, mRNA.
ENSG00000180787	ZFP3	385.532	-1.20237	0.262887	-4.5737	4.79186e-06	6.55898e-05	ZFP3 zinc finger protein (ZFP3), mRNA.
ENSG00000148335	NTMT1	482.129	0.662289	0.144823	4.5731	4.80559e-06	6.57251e-05	N-terminal Xaa-Pro-Lys N-methyltransferase 1 (NTMT1), mRNA.
ENSG00000132640	BTBD3	2718.7	-1.32862	0.290546	-4.57285	4.81135e-06	6.57512e-05	BTB (POZ) domain containing 3 (BTBD3), transcript variant 2, mRNA.
ENSG00000134463	ECHDC3	100.579	-1.39448	0.304994	-4.57215	4.82739e-06	6.59143e-05	enoyl CoA hydratase domain containing 3 (ECHDC3), nuclear gene encoding mitochondrial protein, mRNA.
ENSG00000136816	TOR1B	677.281	0.84317	0.18442	4.572	4.83099e-06	6.59143e-05	torsin family 1, member B (torsin B) (TOR1B), mRNA.
ENSG00000136295	TTYH3	3572.41	1.13029	0.247253	4.5714	4.84484e-06	6.60505e-05	tweety homolog 3 (Drosophila) (TTYH3), mRNA.
ENSG00000151778	SERP2	11.6968	-2.16791	0.474706	-4.56684	4.95126e-06	6.74476e-05	stress-associated endoplasmic reticulum protein family member 2 (SERP2), mRNA.
ENSG00000101292	PROKR2	10.2443	-2.77911	0.608929	-4.56393	5.02046e-06	6.83358e-05	prokineticin receptor 2 (PROKR2), mRNA.
ENSG00000109670	FBXW7	7686.42	-1.11195	0.243661	-4.5635	5.03066e-06	6.84202e-05	F-box and WD repeat domain containing 7, E3 ubiquitin protein ligase (FBXW7), transcript variant 3, mRNA.
ENSG00000074317	SNCB	7.35999	-2.84566	0.623642	-4.56297	5.04344e-06	6.85394e-05	synuclein, beta (SNCB), transcript variant 1, mRNA.
ENSG00000104804	TULP2	216.733	1.57064	0.344331	4.56141	5.08104e-06	6.89957e-05	tubby like protein 2 (TULP2), mRNA.
ENSG00000174473	GALNTL6	39.943	-1.65801	0.36355	-4.56061	5.10048e-06	6.92046e-05	UDP-N-acetyl-alpha-D-galactosamine:polypeptide N-acetylgalactosaminyltransferase-like 6 (GALNTL6), mRNA.
ENSG00000088881	EBF4	166.716	-2.19895	0.482514	-4.55728	5.18204e-06	7.02555e-05	early B-cell factor 4 (EBF4), mRNA.
ENSG00000138759	FRAS1	9.35773	-2.24815	0.493473	-4.55576	5.21958e-06	7.07083e-05	Fraser syndrome 1 (FRAS1), transcript variant 2, mRNA.
ENSG00000175265	GOLGA8A	2060.48	-1.48674	0.326397	-4.55502	5.23816e-06	7.09038e-05	golgin A8 family, member A (GOLGA8A), transcript variant 1, mRNA.
ENSG00000133131	MORC4	225.658	-1.8571	0.407926	-4.55253	5.3005e-06	7.1691e-05	MORC family CW-type zinc finger 4 (MORC4), transcript variant 2, mRNA.
ENSG00000169564	PCBP1	2863.36	0.812551	0.178518	4.55164	5.32297e-06	7.1938e-05	poly(rC) binding protein 1 (PCBP1), mRNA.
ENSG00000142405	NLRP12	146.247	-1.91139	0.419993	-4.551	5.33906e-06	7.20983e-05	NLR family, pyrin domain containing 12 (NLRP12), transcript variant 3, mRNA.
ENSG00000188269	OR7A5	49.6059	-2.83632	0.623387	-4.54986	5.36829e-06	7.24359e-05	olfactory receptor, family 7, subfamily A, member 5 (OR7A5), mRNA.
ENSG00000176182	MYPOP	158.914	0.992984	0.21826	4.54955	5.37605e-06	7.24834e-05	Myb-related transcription factor, partner of profilin (MYPOP), mRNA.
ENSG00000240403	KIR3DL2	52.1291	-2.21773	0.487587	-4.54838	5.40602e-06	7.283e-05	killer cell immunoglobulin-like receptor, three domains, long cytoplasmic tail, 2 (KIR3DL2), transcript variant 1, mRNA.
ENSG00000111676	ATN1	3495.97	1.48783	0.327139	4.54801	5.41558e-06	7.29014e-05	atrophin 1 (ATN1), transcript variant 1, mRNA.
ENSG00000105664	COMP	3.791	1.61131	0.35441	4.54647	5.45531e-06	7.33441e-05	cartilage oligomeric matrix protein (COMP), mRNA.
ENSG00000164904	ALDH7A1	424.851	-1.37141	0.301647	-4.5464	5.45704e-06	7.33441e-05	aldehyde dehydrogenase 7 family, member A1 (ALDH7A1), transcript variant 1, mRNA.
ENSG00000197555	SIPA1L1	1709.65	0.988079	0.217388	4.54523	5.48746e-06	7.36949e-05	signal-induced proliferation-associated 1 like 1 (SIPA1L1), mRNA.
ENSG00000137413	TAF8	1948.37	-0.394167	0.0867367	-4.5444	5.50909e-06	7.39273e-05	TAF8 RNA polymerase II, TATA box binding protein (TBP)-associated factor, 43kDa (TAF8), mRNA.
ENSG00000087077	TRIP6	820.857	-0.930007	0.204755	-4.54205	5.57099e-06	7.46994e-05	thyroid hormone receptor interactor 6 (TRIP6), mRNA.
ENSG00000240344	PPIL3	817.842	0.492298	0.108393	4.54177	5.57839e-06	7.47399e-05	peptidylprolyl isomerase (cyclophilin)-like 3 (PPIL3), transcript variant PPIL3b, mRNA.
ENSG00000109066	TMEM104	871.358	1.03815	0.228599	4.54136	5.58914e-06	7.48253e-05	transmembrane protein 104 (TMEM104), mRNA.
ENSG00000197557	TTC30A	84.6133	-1.46214	0.322102	-4.53936	5.6425e-06	7.54806e-05	tetratricopeptide repeat domain 30A (TTC30A), mRNA.
ENSG00000177202	SPACA4	4.39638	1.73899	0.383261	4.53734	5.69671e-06	7.61462e-05	sperm acrosome associated 4 (SPACA4), mRNA.
ENSG00000158806	NPM2	70.7217	1.6677	0.367673	4.53583	5.73777e-06	7.66351e-05	nucleophosmin/nucleoplasmin 2 (NPM2), mRNA.
ENSG00000078804	TP53INP2	1832.96	1.41611	0.312254	4.53513	5.7567e-06	7.68278e-05	tumor protein p53 inducible nuclear protein 2 (TP53INP2), mRNA.
ENSG00000196313	POM121	3039.21	0.94806	0.209148	4.53296	5.81641e-06	7.75643e-05	POM121 transmembrane nucleoporin (POM121), transcript variant 1, mRNA.
ENSG00000066382	MPPED2	119.71	-2.79667	0.617038	-4.53241	5.83154e-06	7.77053e-05	metallophosphoesterase domain containing 2 (MPPED2), transcript variant 1, mRNA.
ENSG00000180209	MYLPF	29.5245	0.987441	0.217925	4.53111	5.86733e-06	7.81214e-05	myosin light chain, phosphorylatable, fast skeletal muscle (MYLPF), mRNA.
ENSG00000170473	WIBG	490.888	-0.908989	0.200675	-4.52965	5.90811e-06	7.86031e-05	within bgcn homolog (Drosophila) (WIBG), transcript variant 2, mRNA.
ENSG00000196428	TSC22D2	2842.36	0.859601	0.189788	4.52927	5.91884e-06	7.86847e-05	TSC22 domain family, member 2 (TSC22D2), mRNA.
ENSG00000213015	ZNF580	552.095	1.03239	0.227975	4.5285	5.94051e-06	7.89114e-05	zinc finger protein 580 (ZNF580), transcript variant 2, mRNA.
ENSG00000113532	ST8SIA4	1707.48	-0.799058	0.176507	-4.52706	5.98086e-06	7.93858e-05	ST8 alpha-N-acetyl-neuraminide alpha-2,8-sialyltransferase 4 (ST8SIA4), transcript variant 1, mRNA.
ENSG00000115363	EVA1A	69.2552	-2.42461	0.535931	-4.52412	6.06479e-06	8.03994e-05	eva-1 homolog A (C. elegans) (EVA1A), transcript variant 1, mRNA.
ENSG00000177105	RHOG	2811.5	1.01525	0.224411	4.52405	6.06663e-06	8.03994e-05	ras homolog family member G (RHOG), mRNA.
ENSG00000134333	LDHA	11043.1	0.723488	0.159956	4.52306	6.09521e-06	8.07154e-05	lactate dehydrogenase A (LDHA), transcript variant 1, mRNA.
ENSG00000103035	PSMD7	1996.09	-0.47694	0.105475	-4.52184	6.13036e-06	8.11182e-05	proteasome (prosome, macropain) 26S subunit, non-ATPase, 7 (PSMD7), mRNA.
ENSG00000142039	CCDC97	1263.48	0.718569	0.158998	4.51934	6.20315e-06	8.20179e-05	coiled-coil domain containing 97 (CCDC97), mRNA.
ENSG00000071575	TRIB2	1573.17	-1.57117	0.347721	-4.51848	6.2285e-06	8.22258e-05	tribbles homolog 2 (Drosophila) (TRIB2), transcript variant 1, mRNA.
ENSG00000203772	SPRN	170.051	-0.911471	0.201715	-4.5186	6.22485e-06	8.22258e-05	shadow of prion protein homolog (zebrafish) (SPRN), mRNA.
ENSG00000104904	OAZ1	9475.39	0.723432	0.160149	4.51723	6.26527e-06	8.26474e-05	ornithine decarboxylase antizyme 1 (OAZ1), mRNA.
ENSG00000155636	RBM45	424.735	-0.661883	0.146651	-4.51333	6.38168e-06	8.41181e-05	RNA binding motif protein 45 (RBM45), mRNA.
ENSG00000171634	BPTF	10101.9	0.637061	0.141158	4.51309	6.38887e-06	8.4148e-05	bromodomain PHD finger transcription factor (BPTF), transcript variant 2, mRNA.
ENSG00000160318	CLDND2	68.7541	1.13069	0.25056	4.51265	6.40216e-06	8.41933e-05	claudin domain containing 2 (CLDND2), mRNA.
ENSG00000167595	C19orf55	362.831	0.766786	0.169917	4.5127	6.40062e-06	8.41933e-05	chromosome 19 open reading frame 55 (C19orf55), mRNA.
ENSG00000126259	KIRREL2	63.471	2.07535	0.459936	4.51227	6.41389e-06	8.42181e-05	kin of IRRE like 2 (Drosophila) (KIRREL2), transcript variant 1, mRNA.
ENSG00000141933	TPGS1	201.705	0.712648	0.157931	4.51242	6.40932e-06	8.42181e-05	tubulin polyglutamylase complex subunit 1 (TPGS1), mRNA.
ENSG00000121039	RDH10	185.174	0.950861	0.210781	4.51113	6.44819e-06	8.46035e-05	retinol dehydrogenase 10 (all-trans) (RDH10), mRNA.
ENSG00000185028	LRRC14B	390.819	-2.20262	0.488359	-4.51024	6.47539e-06	8.48951e-05	leucine rich repeat containing 14B (LRRC14B), mRNA.
ENSG00000049245	VAMP3	2052.82	0.62157	0.137841	4.50932	6.50349e-06	8.51982e-05	vesicle-associated membrane protein 3 (VAMP3), mRNA.
ENSG00000136156	ITM2B	12442.9	0.794061	0.176102	4.50909	6.5107e-06	8.52274e-05	integral membrane protein 2B (ITM2B), mRNA.
ENSG00000100226	GTPBP1	5934.8	0.924753	0.205136	4.508	6.54404e-06	8.55983e-05	GTP binding protein 1 (GTPBP1), mRNA.
ENSG00000100036	SLC35E4	44.607	1.24931	0.2772	4.50689	6.57834e-06	8.59811e-05	solute carrier family 35, member E4 (SLC35E4), mRNA.
ENSG00000145384	FABP2	9.4529	-2.73102	0.606105	-4.50585	6.6108e-06	8.63393e-05	fatty acid binding protein 2, intestinal (FABP2), mRNA.
ENSG00000153443	UBALD1	1089.3	1.21748	0.270296	4.50422	6.66168e-06	8.69375e-05	UBA-like domain containing 1 (UBALD1), mRNA.
ENSG00000197927	C2orf27A	19.5742	-1.76915	0.392849	-4.50339	6.68773e-06	8.72109e-05	chromosome 2 open reading frame 27A (C2orf27A), mRNA.
ENSG00000170445	HARS	1989.44	-0.391263	0.0869056	-4.50216	6.72667e-06	8.76518e-05	histidyl-tRNA synthetase (HARS), transcript variant 1, mRNA.
ENSG00000152348	ATG10	299.011	-0.676217	0.150249	-4.50065	6.77459e-06	8.82089e-05	autophagy related 10 (ATG10), transcript variant 2, mRNA.
ENSG00000205978	NYNRIN	685.56	-2.07201	0.460428	-4.50018	6.78954e-06	8.83364e-05	NYN domain and retroviral integrase containing (NYNRIN), mRNA.
ENSG00000148481	FAM188A	1297.82	-0.59745	0.132786	-4.49933	6.81674e-06	8.86228e-05	family with sequence similarity 188, member A (FAM188A), mRNA.
ENSG00000104938	CLEC4M	2.66215	2.55922	0.568881	4.49869	6.83737e-06	8.8756e-05	C-type lectin domain family 4, member M (CLEC4M), transcript variant 6, non-coding RNA.
ENSG00000243452	NBPF15	591.174	-0.873246	0.194111	-4.4987	6.83691e-06	8.8756e-05	neuroblastoma breakpoint family, member 15 (NBPF15), transcript variant 1, mRNA.
ENSG00000204256	BRD2	20984.6	0.810897	0.180272	4.49819	6.85351e-06	8.8898e-05	bromodomain containing 2 (BRD2), transcript variant 1, mRNA.
ENSG00000060138	YBX3	28902.2	1.16	0.257975	4.49655	6.90644e-06	8.95167e-05	Y box binding protein 3 (YBX3), transcript variant 1, mRNA.
ENSG00000105290	APLP1	132.194	1.89041	0.420446	4.4962	6.91788e-06	8.95971e-05	amyloid beta (A4) precursor-like protein 1 (APLP1), transcript variant 2, mRNA.
ENSG00000187550	SBK2	1.12209	2.17647	0.484091	4.496	6.92423e-06	8.96114e-05	SH3-binding domain kinase family, member 2 (SBK2), mRNA.
ENSG00000162526	TSSK3	31.3602	1.06463	0.236834	4.49528	6.94773e-06	8.98475e-05	testis-specific serine kinase 3 (TSSK3), mRNA.
ENSG00000168646	AXIN2	350.069	-1.7568	0.3909	-4.49425	6.98156e-06	9.02168e-05	axin 2 (AXIN2), mRNA.
ENSG00000006118	TMEM132A	97.4508	-1.6561	0.368638	-4.49248	7.03994e-06	9.09024e-05	transmembrane protein 132A (TMEM132A), transcript variant 2, mRNA.
ENSG00000198125	MB	4.32021	2.67317	0.595179	4.49136	7.07694e-06	9.12513e-05	myoglobin (MB), transcript variant 1, mRNA.
ENSG00000269514	DKFZP779L1853	60.3361	-1.85347	0.412676	-4.49134	7.07764e-06	9.12513e-05	NA
ENSG00000159346	ADIPOR1	5365.15	0.953614	0.212371	4.49031	7.1118e-06	9.16227e-05	adiponectin receptor 1 (ADIPOR1), transcript variant 2, non-coding RNA.
ENSG00000129925	TMEM8A	1278.13	0.777096	0.173139	4.48828	7.17997e-06	9.24313e-05	transmembrane protein 8A (TMEM8A), mRNA.
ENSG00000122025	FLT3	10337.5	1.37747	0.306949	4.48761	7.20275e-06	9.26548e-05	fms-related tyrosine kinase 3 (FLT3), mRNA.
ENSG00000063601	MTMR1	3255.44	-0.733828	0.163566	-4.48642	7.24298e-06	9.30849e-05	myotubularin related protein 1 (MTMR1), mRNA.
ENSG00000125850	OVOL2	5.35145	1.59262	0.355009	4.48614	7.25252e-06	9.30849e-05	ovo-like 2 (Drosophila) (OVOL2), mRNA.
ENSG00000159871	LYPD5	25.6461	-1.66991	0.372236	-4.48616	7.25184e-06	9.30849e-05	LY6/PLAUR domain containing 5 (LYPD5), transcript variant A, mRNA.
ENSG00000162771	FAM71A	5.55552	2.07277	0.46219	4.48466	7.30291e-06	9.36613e-05	cDNA FLJ40118 fis, clone TESTI2009412.
ENSG00000121413	ZSCAN18	881.309	-0.871345	0.194346	-4.48347	7.34373e-06	9.41142e-05	zinc finger and SCAN domain containing 18 (ZSCAN18), transcript variant 1, mRNA.
ENSG00000073009	IKBKG	269.62	-0.664769	0.148316	-4.48212	7.39053e-06	9.4643e-05	inhibitor of kappa light polypeptide gene enhancer in B-cells, kinase gamma (IKBKG), transcript variant 2, mRNA.
ENSG00000168904	LRRC28	756.424	-1.14069	0.254515	-4.48183	7.40062e-06	9.47013e-05	leucine rich repeat containing 28 (LRRC28), mRNA.
ENSG00000140284	SLC27A2	210.28	-2.01114	0.448894	-4.48021	7.45694e-06	9.53507e-05	solute carrier family 27 (fatty acid transporter), member 2 (SLC27A2), transcript variant 1, mRNA.
ENSG00000166130	IKBIP	445.797	1.01095	0.225705	4.47909	7.49602e-06	9.57193e-05	IKBKB interacting protein (IKBIP), transcript variant 2, mRNA.
ENSG00000168209	DDIT4	3515.13	1.14646	0.25596	4.47907	7.49697e-06	9.57193e-05	DNA-damage-inducible transcript 4 (DDIT4), mRNA.
ENSG00000145919	BOD1	594.193	-0.560202	0.125109	-4.4777	7.5451e-06	9.61185e-05	biorientation of chromosomes in cell division 1 (BOD1), transcript variant 1, mRNA.
ENSG00000146910	CNPY1	9.19163	-2.34867	0.524514	-4.4778	7.54153e-06	9.61185e-05	canopy 1 homolog (zebrafish) (CNPY1), mRNA.
ENSG00000174944	P2RY14	617.044	-1.93587	0.43231	-4.47797	7.53576e-06	9.61185e-05	purinergic receptor P2Y, G-protein coupled, 14 (P2RY14), transcript variant 1, mRNA.
ENSG00000112787	FBRSL1	5779.73	1.18383	0.264511	4.47553	7.62224e-06	9.69567e-05	fibrosin-like 1 (FBRSL1), mRNA.
ENSG00000160888	IER2	4200.25	1.22945	0.274702	4.47557	7.62079e-06	9.69567e-05	immediate early response 2 (IER2), mRNA.
ENSG00000147475	ERLIN2	1368.97	-0.629448	0.14067	-4.47463	7.65447e-06	9.72404e-05	ER lipid raft associated 2 (ERLIN2), transcript variant 3, mRNA.
ENSG00000156471	PTDSS1	3971.27	0.467379	0.104456	4.47443	7.66161e-06	9.72404e-05	phosphatidylserine synthase 1 (PTDSS1), mRNA.
ENSG00000258790	KIAA0391	75.2941	-0.804366	0.179764	-4.47458	7.65625e-06	9.72404e-05	KIAA0391 (KIAA0391), transcript variant 1, mRNA.
ENSG00000149970	CNKSR2	205.266	-1.69898	0.37989	-4.47229	7.73882e-06	9.81475e-05	connector enhancer of kinase suppressor of Ras 2 (CNKSR2), transcript variant 3, mRNA.
ENSG00000184293	CLECL1	783.599	-1.83075	0.409609	-4.4695	7.8404e-06	9.93621e-05	C-type lectin-like 1 (CLECL1), transcript variant 3, mRNA.
ENSG00000152763	WDR78	123.986	-1.30996	0.293236	-4.46726	7.92274e-06	0.000100331	WD repeat domain 78 (WDR78), transcript variant 1, mRNA.
ENSG00000086548	CEACAM6	510.903	-2.41393	0.540389	-4.46703	7.93144e-06	0.000100341	carcinoembryonic antigen-related cell adhesion molecule 6 (non-specific cross reacting antigen) (CEACAM6), mRNA.
ENSG00000147382	FAM58A	433.569	-0.7647	0.171192	-4.46692	7.93525e-06	0.000100341	family with sequence similarity 58, member A (FAM58A), transcript variant 1, mRNA.
ENSG00000166501	PRKCB	10204.1	0.864742	0.193635	4.46584	7.97555e-06	0.000100776	protein kinase C, beta (PRKCB), transcript variant 1, mRNA.
ENSG00000061273	HDAC7	6372.62	-0.738827	0.165458	-4.46534	7.99432e-06	0.000100864	histone deacetylase 7 (HDAC7), transcript variant 4, mRNA.
ENSG00000103034	NDRG4	268.353	-1.66117	0.372003	-4.46548	7.98884e-06	0.000100864	NDRG family member 4 (NDRG4), transcript variant 7, mRNA.
ENSG00000187037	GPR141	56.4552	-2.20391	0.493612	-4.46486	8.01214e-06	0.000101014	G protein-coupled receptor 141 (GPR141), mRNA.
ENSG00000138080	EMILIN1	292.198	-1.54403	0.345856	-4.46437	8.03028e-06	0.000101169	elastin microfibril interfacer 1 (EMILIN1), mRNA.
ENSG00000169427	KCNK9	77.4256	-2.24124	0.50224	-4.4625	8.1009e-06	0.000101983	potassium channel, subfamily K, member 9 (KCNK9), mRNA.
ENSG00000121058	COIL	1177.52	-0.515355	0.115519	-4.4612	8.15002e-06	0.000102526	coilin (COIL), mRNA.
ENSG00000073282	TP63	72.7644	-2.48365	0.557188	-4.45746	8.29346e-06	0.000104254	tumor protein p63 (TP63), transcript variant 3, mRNA.
ENSG00000260903	XKR7	7.27574	-1.84325	0.413548	-4.45716	8.30528e-06	0.000104326	XK, Kell blood group complex subunit-related family, member 7 (XKR7), mRNA.
ENSG00000171208	NETO2	182.755	-1.94902	0.437311	-4.45682	8.3185e-06	0.000104415	neuropilin (NRP) and tolloid (TLL)-like 2 (NETO2), transcript variant 2, mRNA.
ENSG00000213214	ARHGEF35	10.8637	-1.80672	0.405524	-4.45527	8.37884e-06	0.000105095	Rho guanine nucleotide exchange factor (GEF) 35 (ARHGEF35), mRNA.
ENSG00000231925	TAPBP	9681.44	0.688848	0.154684	4.45326	8.45756e-06	0.000106005	TAP binding protein (tapasin) (TAPBP), transcript variant 1, mRNA.
ENSG00000130713	EXOSC2	1221.02	-0.524561	0.117813	-4.4525	8.4878e-06	0.000106306	exosome component 2 (EXOSC2), mRNA.
ENSG00000089159	PXN	1003.27	1.15882	0.260295	4.45193	8.5103e-06	0.00010651	paxillin (PXN), transcript variant 3, mRNA.
ENSG00000068394	GPKOW	543.93	-0.539046	0.121086	-4.45176	8.51712e-06	0.000106517	G patch domain and KOW motifs (GPKOW), mRNA.
ENSG00000153283	CD96	2537.26	-1.48664	0.334025	-4.45068	8.56002e-06	0.000106975	CD96 molecule (CD96), transcript variant 2, mRNA.
ENSG00000163359	COL6A3	266.879	2.09236	0.470213	4.44981	8.5945e-06	0.000107328	collagen, type VI, alpha 3 (COL6A3), transcript variant 4, mRNA.
ENSG00000184937	WT1	243.39	2.27277	0.510778	4.44962	8.60229e-06	0.000107347	Wilms tumor 1 (WT1), transcript variant E, mRNA.
ENSG00000198860	TSEN15	812.872	-0.752756	0.169272	-4.44702	8.70682e-06	0.000108572	tRNA splicing endonuclease 15 homolog (S. cerevisiae) (TSEN15), transcript variant 3, non-coding RNA.
ENSG00000073417	PDE8A	1378.86	0.911508	0.20499	4.44659	8.72429e-06	0.00010871	phosphodiesterase 8A (PDE8A), transcript variant 3, mRNA.
ENSG00000149289	ZC3H12C	312.135	-2.10456	0.473332	-4.44627	8.7375e-06	0.000108796	zinc finger CCCH-type containing 12C (ZC3H12C), mRNA.
ENSG00000099985	OSM	486.599	1.52836	0.343789	4.44562	8.76376e-06	0.000109043	oncostatin M (OSM), mRNA.
ENSG00000069696	DRD4	30.2594	1.27105	0.285976	4.44461	8.80528e-06	0.000109281	dopamine receptor D4 (DRD4), mRNA.
ENSG00000099797	TECR	1397.23	0.760728	0.17115	4.4448	8.7972e-06	0.000109281	trans-2,3-enoyl-CoA reductase (TECR), transcript variant 3, non-coding RNA.
ENSG00000122481	RWDD3	147.63	-0.784567	0.176511	-4.44486	8.79505e-06	0.000109281	RWD domain containing 3 (RWDD3), transcript variant 5, mRNA.
ENSG00000125144	MT1G	12.0874	-2.70398	0.608384	-4.44453	8.80844e-06	0.000109281	metallothionein 1G (MT1G), mRNA.
ENSG00000060566	CREB3L3	59.5843	-2.25768	0.508029	-4.44401	8.82984e-06	0.000109467	cAMP responsive element binding protein 3-like 3 (CREB3L3), transcript variant 1, mRNA.
ENSG00000145703	IQGAP2	4563.25	0.953033	0.214539	4.44224	8.90271e-06	0.00011029	IQ motif containing GTPase activating protein 2 (IQGAP2), mRNA.
ENSG00000063660	GPC1	96.7276	-1.21719	0.274156	-4.43977	9.00531e-06	0.000111481	glypican 1 (GPC1), mRNA.
ENSG00000105072	C19orf44	138.292	0.707188	0.159309	4.43911	9.03313e-06	0.000111744	chromosome 19 open reading frame 44 (C19orf44), mRNA.
ENSG00000177875	C12orf68	12.2872	-2.0452	0.460944	-4.43697	9.12322e-06	0.000112777	chromosome 12 open reading frame 68 (C12orf68), mRNA.
ENSG00000162804	SNED1	474.55	1.4898	0.335863	4.43572	9.17633e-06	0.000113352	sushi, nidogen and EGF-like domains 1 (SNED1), mRNA.
ENSG00000140406	MESDC1	939.603	0.776381	0.175045	4.43531	9.19389e-06	0.000113486	mesoderm development candidate 1 (MESDC1), mRNA.
ENSG00000105810	CDK6	21127.4	-1.10727	0.249837	-4.43199	9.33664e-06	0.000115165	cyclin-dependent kinase 6 (CDK6), transcript variant 1, mRNA.
ENSG00000049089	COL9A2	218.175	-1.25765	0.283787	-4.43165	9.35163e-06	0.000115267	collagen, type IX, alpha 2 (COL9A2), mRNA.
ENSG00000198075	SULT1C4	23.4416	2.10611	0.475352	4.43063	9.39576e-06	0.000115728	sulfotransferase family, cytosolic, 1C, member 4 (SULT1C4), mRNA.
ENSG00000126460	PRRG2	31.9499	1.03653	0.234005	4.42952	9.44413e-06	0.00011624	proline rich Gla (G-carboxyglutamic acid) 2 (PRRG2), mRNA.
ENSG00000141002	TCF25	3561.72	0.542543	0.122547	4.42721	9.54591e-06	0.00011726	transcription factor 25 (basic helix-loop-helix) (TCF25), mRNA.
ENSG00000204237	OXLD1	411.501	-0.682961	0.154257	-4.42743	9.53615e-06	0.00011726	oxidoreductase-like domain containing 1 (OXLD1), mRNA.
ENSG00000205356	TECPR1	1783.17	-0.695292	0.157051	-4.42717	9.54764e-06	0.00011726	tectonin beta-propeller repeat containing 1 (TECPR1), mRNA.
ENSG00000114904	NEK4	1345.32	-0.585619	0.132385	-4.4236	9.70707e-06	0.000119133	NIMA-related kinase 4 (NEK4), transcript variant 1, mRNA.
ENSG00000185339	TCN2	103.135	-1.41022	0.318812	-4.42336	9.71762e-06	0.000119177	transcobalamin II (TCN2), transcript variant 2, mRNA.
ENSG00000055957	ITIH1	33.0624	-1.7299	0.391169	-4.42239	9.76146e-06	0.000119629	inter-alpha-trypsin inhibitor heavy chain 1 (ITIH1), transcript variant 1, mRNA.
ENSG00000146147	MLIP	7.4406	-2.44839	0.553675	-4.42207	9.77587e-06	0.000119719	muscular LMNA-interacting protein (MLIP), mRNA.
ENSG00000167771	RCOR2	53.2313	-1.76413	0.399075	-4.42056	9.84459e-06	0.000120475	REST corepressor 2 (RCOR2), mRNA.
ENSG00000024422	EHD2	207.87	2.28382	0.516721	4.41983	9.87769e-06	0.000120793	EH-domain containing 2 (EHD2), mRNA.
ENSG00000133055	MYBPH	20.4191	-2.87704	0.651133	-4.4185	9.93863e-06	0.000121452	myosin binding protein H (MYBPH), mRNA.
ENSG00000113231	PDE8B	627.03	-1.34767	0.305123	-4.41679	1.00175e-05	0.000122241	phosphodiesterase 8B (PDE8B), transcript variant 1, mRNA.
ENSG00000141568	FOXK2	3747.34	0.861127	0.194962	4.41689	1.00131e-05	0.000122241	forkhead box K2 (FOXK2), mRNA.
ENSG00000170006	TMEM154	1391.98	-1.78958	0.40527	-4.41578	1.00648e-05	0.000122731	transmembrane protein 154 (TMEM154), mRNA.
ENSG00000149218	ENDOD1	1565.14	1.18116	0.26753	4.41508	1.00972e-05	0.000123038	endonuclease domain containing 1 (ENDOD1), mRNA.
ENSG00000145730	PAM	521.861	-1.52089	0.344542	-4.41424	1.01365e-05	0.000123428	peptidylglycine alpha-amidating monooxygenase (PAM), transcript variant 5, mRNA.
ENSG00000070495	JMJD6	3691.13	0.945191	0.214154	4.41361	1.0166e-05	0.0001237	jumonji domain containing 6 (JMJD6), transcript variant 1, mRNA.
ENSG00000156966	B3GNT7	339.449	-1.93468	0.438527	-4.41176	1.02532e-05	0.000124598	UDP-GlcNAc:betaGal beta-1,3-N-acetylglucosaminyltransferase 7 (B3GNT7), mRNA.
ENSG00000166689	PLEKHA7	75.3802	-1.50224	0.340509	-4.41174	1.02544e-05	0.000124598	pleckstrin homology domain containing, family A member 7 (PLEKHA7), mRNA.
ENSG00000161714	PLCD3	202.691	1.28282	0.29098	4.40862	1.04032e-05	0.000126316	phospholipase C, delta 3 (PLCD3), mRNA.
ENSG00000174370	C11orf45	23.1665	-1.6117	0.365832	-4.40557	1.05506e-05	0.000128015	chromosome 11 open reading frame 45 (C11orf45), transcript variant 2, mRNA.
ENSG00000172901	AQPEP	7.9174	1.43139	0.325047	4.40363	1.06454e-05	0.000129073	laeverin (AQPEP), mRNA.
ENSG00000126264	HCST	983.017	1.1982	0.272238	4.40131	1.07598e-05	0.000130368	hematopoietic cell signal transducer (HCST), transcript variant 1, mRNA.
ENSG00000130202	PVRL2	1589.76	1.65174	0.375347	4.40057	1.07969e-05	0.000130659	poliovirus receptor-related 2 (herpesvirus entry mediator B) (PVRL2), transcript variant alpha, mRNA.
ENSG00000269781	FLJ20306	40.5241	1.08571	0.246723	4.40052	1.07991e-05	0.000130659	NA
ENSG00000166049	PASD1	4.67493	-2.55946	0.581737	-4.39969	1.08404e-05	0.000131066	PAS domain containing 1 (PASD1), mRNA.
ENSG00000139173	TMEM117	54.6582	-1.70047	0.38665	-4.39797	1.0927e-05	0.00013202	transmembrane protein 117 (TMEM117), mRNA.
ENSG00000186074	CD300LF	266.109	1.4896	0.338739	4.39748	1.09516e-05	0.000132223	CD300 molecule-like family member f (CD300LF), mRNA.
ENSG00000189190	ZNF600	742.266	0.768732	0.174864	4.39618	1.10174e-05	0.000132924	zinc finger protein 600 (ZNF600), mRNA.
ENSG00000127530	OR7C1	12.596	-2.96637	0.674938	-4.39502	1.10761e-05	0.000133539	olfactory receptor, family 7, subfamily C, member 1 (OR7C1), mRNA.
ENSG00000182253	SYNM	421.104	-2.16643	0.492977	-4.3946	1.10979e-05	0.000133707	synemin, intermediate filament protein (SYNM), transcript variant B, mRNA.
ENSG00000188917	TRMT2B	1071.67	-0.620058	0.141105	-4.39431	1.11125e-05	0.000133722	tRNA methyltransferase 2 homolog B (S. cerevisiae) (TRMT2B), transcript variant 2, mRNA.
ENSG00000198750	GATSL2	28.6127	1.24653	0.283671	4.39427	1.11148e-05	0.000133722	GATS protein-like 2 (GATSL2), mRNA.
ENSG00000117450	PRDX1	7079.11	-1.13739	0.258855	-4.39393	1.11318e-05	0.000133832	peroxiredoxin 1 (PRDX1), transcript variant 2, mRNA.
ENSG00000154783	FGD5	87.5353	-1.9968	0.454466	-4.39373	1.11423e-05	0.000133864	FYVE, RhoGEF and PH domain containing 5 (FGD5), mRNA.
ENSG00000182319	SGK223	689.939	1.0033	0.228367	4.39336	1.11611e-05	0.000133996	homolog of rat pragma of Rnd2 (SGK223), mRNA.
ENSG00000011304	PTBP1	7854.93	0.568239	0.129369	4.39239	1.12112e-05	0.000134459	polypyrimidine tract binding protein 1 (PTBP1), transcript variant 1, mRNA.
ENSG00000169756	LIMS1	1728.88	0.85549	0.19477	4.39231	1.12154e-05	0.000134459	LIM and senescent cell antigen-like domains 1 (LIMS1), transcript variant 5, mRNA.
ENSG00000185291	IL3RA	2562.07	1.3333	0.303639	4.39107	1.12795e-05	0.000135133	interleukin 3 receptor, alpha (low affinity) (IL3RA), transcript variant 1, mRNA.
ENSG00000133256	PDE6B	205.744	-1.394	0.317485	-4.39075	1.12959e-05	0.000135235	phosphodiesterase 6B, cGMP-specific, rod, beta (PDE6B), transcript variant 3, mRNA.
ENSG00000198890	PRMT6	407.775	-0.884364	0.201514	-4.3886	1.14081e-05	0.000136482	protein arginine methyltransferase 6 (PRMT6), mRNA.
ENSG00000143367	TUFT1	158.488	-1.76803	0.402902	-4.38824	1.1427e-05	0.000136613	tuftelin 1 (TUFT1), transcript variant 1, mRNA.
ENSG00000153936	HS2ST1	1087.62	0.754292	0.171902	4.38791	1.14444e-05	0.000136725	heparan sulfate 2-O-sulfotransferase 1 (HS2ST1), transcript variant 2, mRNA.
ENSG00000146535	GNA12	6006.29	1.17433	0.267713	4.38653	1.15171e-05	0.000137497	guanine nucleotide binding protein (G protein) alpha 12 (GNA12), mRNA.
ENSG00000179222	MAGED1	3875.65	-1.06526	0.242941	-4.38483	1.16075e-05	0.00013848	melanoma antigen family D, 1 (MAGED1), transcript variant 3, mRNA.
ENSG00000158481	CD1C	428.439	-2.10069	0.479169	-4.38403	1.16502e-05	0.000138893	CD1c molecule (CD1C), mRNA.
ENSG00000146856	AGBL3	148.173	-0.903813	0.206176	-4.3837	1.16681e-05	0.000139009	ATP/GTP binding protein-like 3 (AGBL3), mRNA.
ENSG00000172123	SLFN12	206.014	-1.34289	0.306413	-4.38261	1.17267e-05	0.00013961	schlafen family member 12 (SLFN12), mRNA.
ENSG00000163412	EIF4E3	1360.23	-1.10925	0.253204	-4.38085	1.18219e-05	0.000140645	eukaryotic translation initiation factor 4E family member 3 (EIF4E3), transcript variant 1, mRNA.
ENSG00000177614	PGBD5	12.5145	-2.05631	0.469436	-4.38039	1.18467e-05	0.000140842	piggyBac transposable element derived 5 (PGBD5), mRNA.
ENSG00000240771	ARHGEF25	36.4837	-2.13771	0.488227	-4.37851	1.19493e-05	0.000141963	Rho guanine nucleotide exchange factor (GEF) 25 (ARHGEF25), transcript variant 3, mRNA.
ENSG00000129244	ATP1B2	54.606	1.71103	0.3909	4.37716	1.20233e-05	0.000142645	ATPase, Na+/K+ transporting, beta 2 polypeptide (ATP1B2), mRNA.
ENSG00000138308	PLA2G12B	2.19568	2.006	0.458286	4.37717	1.20232e-05	0.000142645	phospholipase A2, group XIIB (PLA2G12B), mRNA.
ENSG00000172296	SPTLC3	57.7562	-2.05149	0.468834	-4.37572	1.21032e-05	0.000143492	serine palmitoyltransferase, long chain base subunit 3 (SPTLC3), mRNA.
ENSG00000188993	LRRC66	9.13758	-2.11233	0.482986	-4.37348	1.2228e-05	0.000144871	leucine rich repeat containing 66 (LRRC66), mRNA.
ENSG00000243147	MRPL33	795.909	0.82823	0.189399	4.37294	1.22582e-05	0.000145129	mitochondrial ribosomal protein L33 (MRPL33), nuclear gene encoding mitochondrial protein, transcript variant 1, mRNA.
ENSG00000079931	MOXD1	25.3128	1.78304	0.407837	4.37195	1.23144e-05	0.000145693	monooxygenase, DBH-like 1 (MOXD1), transcript variant 2, mRNA.
ENSG00000014641	MDH1	2220.84	-0.632598	0.144772	-4.36961	1.24466e-05	0.000146952	malate dehydrogenase 1, NAD (soluble) (MDH1), transcript variant 2, mRNA.
ENSG00000130702	LAMA5	668.197	-1.86992	0.427913	-4.36987	1.24319e-05	0.000146952	laminin, alpha 5 (LAMA5), mRNA.
ENSG00000213347	MXD3	1625.56	-0.952995	0.218092	-4.36969	1.24423e-05	0.000146952	MAX dimerization protein 3 (MXD3), transcript variant 2, mRNA.
ENSG00000243716	NPIPB5	1194.25	1.19155	0.272709	4.36932	1.24634e-05	0.000147049	NA
ENSG00000091137	SLC26A4	10.3918	1.09212	0.250015	4.36823	1.25255e-05	0.00014768	solute carrier family 26, member 4 (SLC26A4), mRNA.
ENSG00000142002	DPP9	2526.15	0.573518	0.131311	4.36763	1.25602e-05	0.00014798	dipeptidyl-peptidase 9 (DPP9), mRNA.
ENSG00000204634	TBC1D8	685.399	-1.29981	0.297611	-4.36749	1.25683e-05	0.00014798	TBC1 domain family, member 8 (with GRAM domain) (TBC1D8), mRNA.
ENSG00000166889	PATL1	2171.33	0.806845	0.184776	4.3666	1.26193e-05	0.000148479	protein associated with topoisomerase II homolog 1 (yeast) (PATL1), mRNA.
ENSG00000037042	TUBG2	188.625	-1.54942	0.354904	-4.36574	1.26691e-05	0.000148963	tubulin, gamma 2 (TUBG2), mRNA.
ENSG00000186723	OR10H1	0.943813	3.0933	0.708602	4.36536	1.26913e-05	0.00014912	olfactory receptor, family 10, subfamily H, member 1 (OR10H1), mRNA.
ENSG00000110013	SIAE	220.566	1.04243	0.238827	4.36481	1.27233e-05	0.000149393	sialic acid acetylesterase (SIAE), transcript variant 1, mRNA.
ENSG00000160445	ZER1	1571.29	0.626691	0.143607	4.36394	1.27742e-05	0.000149889	zyg-11 related, cell cycle regulator (ZER1), mRNA.
ENSG00000141431	ASXL3	9.32839	-2.66269	0.610232	-4.36341	1.28052e-05	0.000150149	additional sex combs like 3 (Drosophila) (ASXL3), mRNA.
ENSG00000122674	CCZ1	517.504	-0.574049	0.131596	-4.36222	1.28751e-05	0.000150638	CCZ1 vacuolar protein trafficking and biogenesis associated homolog (S. cerevisiae) (CCZ1), mRNA.
ENSG00000138031	ADCY3	1233.75	0.851968	0.195312	4.3621	1.28821e-05	0.000150638	adenylate cyclase 3 (ADCY3), mRNA.
ENSG00000172264	MACROD2	1497.64	1.38778	0.318128	4.36233	1.28687e-05	0.000150638	MACRO domain containing 2 (MACROD2), transcript variant 1, mRNA.
ENSG00000204842	ATXN2	1693.57	0.699355	0.160321	4.36221	1.28753e-05	0.000150638	ataxin 2 (ATXN2), mRNA.
ENSG00000182334	OR5P3	42.3203	-2.8059	0.643328	-4.36154	1.29153e-05	0.000150922	olfactory receptor, family 5, subfamily P, member 3 (OR5P3), mRNA.
ENSG00000188389	PDCD1	299.951	1.77124	0.406142	4.36114	1.29385e-05	0.000151091	programmed cell death 1 (PDCD1), mRNA.
ENSG00000134775	FHOD3	120.634	-1.47422	0.338114	-4.36013	1.29984e-05	0.000151686	formin homology 2 domain containing 3 (FHOD3), mRNA.
ENSG00000146955	RAB19	22.8803	-1.96337	0.450325	-4.35989	1.3013e-05	0.000151753	RAB19, member RAS oncogene family (RAB19), mRNA.
ENSG00000176293	ZNF135	297.038	-1.53893	0.353023	-4.3593	1.30478e-05	0.000152056	zinc finger protein 135 (ZNF135), transcript variant 3, mRNA.
ENSG00000126464	PRR12	1048.54	0.787753	0.180762	4.35795	1.31287e-05	0.000152894	proline rich 12 (PRR12), mRNA.
ENSG00000171310	CHST11	4786.6	0.914755	0.209959	4.35682	1.31963e-05	0.000153577	carbohydrate (chondroitin 4) sulfotransferase 11 (CHST11), transcript variant 1, mRNA.
ENSG00000104450	SPAG1	284.295	-1.04664	0.240278	-4.35595	1.32488e-05	0.000154083	sperm associated antigen 1 (SPAG1), transcript variant 2, mRNA.
ENSG00000186862	PDZD7	90.1673	1.41246	0.324407	4.35398	1.3369e-05	0.000155375	PDZ domain containing 7 (PDZD7), transcript variant 1, mRNA.
ENSG00000025800	KPNA6	4138.81	0.710337	0.16317	4.35335	1.34073e-05	0.000155714	karyopherin alpha 6 (importin alpha 7) (KPNA6), mRNA.
ENSG00000110237	ARHGEF17	1681.05	-1.62323	0.37303	-4.35148	1.35223e-05	0.000156836	cDNA FLJ90019 fis, clone HEMBA1000745.
ENSG00000188282	RUFY4	19.0586	-1.69739	0.390061	-4.35161	1.35144e-05	0.000156836	RUN and FYVE domain containing 4 (RUFY4), transcript variant 2, non-coding RNA.
ENSG00000157227	MMP14	438.363	1.75405	0.403115	4.35124	1.35372e-05	0.000156903	matrix metallopeptidase 14 (membrane-inserted) (MMP14), mRNA.
ENSG00000163618	CADPS	127.033	-2.7056	0.621849	-4.35089	1.35586e-05	0.000157045	Ca++-dependent secretion activator (CADPS), transcript variant 1, mRNA.
ENSG00000206043	C18orf63	38.3907	-2.58344	0.594472	-4.34577	1.38785e-05	0.000160641	chromosome 18 open reading frame 63 (C18orf63), mRNA.
ENSG00000111906	HDDC2	851.922	-0.905312	0.208373	-4.34468	1.39479e-05	0.000161335	HD domain containing 2 (HDDC2), mRNA.
ENSG00000112357	PEX7	119.88	-0.659864	0.151923	-4.3434	1.40295e-05	0.000162169	peroxisomal biogenesis factor 7 (PEX7), mRNA.
ENSG00000105131	EPHX3	13.8305	1.40674	0.323894	4.34321	1.40413e-05	0.000162196	epoxide hydrolase 3 (EPHX3), transcript variant 1, mRNA.
ENSG00000183665	TRMT12	681.025	-0.978367	0.225275	-4.34298	1.40562e-05	0.000162258	tRNA methyltransferase 12 homolog (S. cerevisiae) (TRMT12), mRNA.
ENSG00000105875	WDR91	1413.78	-0.812767	0.187172	-4.34236	1.4096e-05	0.000162609	WD repeat domain 91 (WDR91), mRNA.
ENSG00000166923	GREM1	602.59	-2.41508	0.556419	-4.3404	1.42221e-05	0.000163952	gremlin 1, DAN family BMP antagonist (GREM1), transcript variant 2, mRNA.
ENSG00000255552	LY6G6E	3.57613	2.34201	0.539607	4.34021	1.42344e-05	0.000163983	lymphocyte antigen 6 complex, locus G6E (pseudogene) (LY6G6E), transcript variant 1, non-coding RNA.
ENSG00000086475	SEPHS1	1723.91	-0.631626	0.145537	-4.33996	1.4251e-05	0.000164064	selenophosphate synthetase 1 (SEPHS1), transcript variant 2, mRNA.
ENSG00000198382	UVRAG	2415.4	0.664722	0.153171	4.33974	1.42649e-05	0.000164114	UV radiation resistance associated (UVRAG), mRNA.
ENSG00000105926	MPP6	786.465	-1.48014	0.341176	-4.33836	1.4355e-05	0.000165039	membrane protein, palmitoylated 6 (MAGUK p55 subfamily member 6) (MPP6), mRNA.
ENSG00000160991	ORAI2	2708.99	0.835499	0.192593	4.33816	1.4368e-05	0.000165077	ORAI calcium release-activated calcium modulator 2 (ORAI2), transcript variant 1, mRNA.
ENSG00000101544	ADNP2	3626.93	1.14922	0.264964	4.33725	1.44275e-05	0.00016565	ADNP homeobox 2 (ADNP2), mRNA.
ENSG00000204851	PNMAL2	12.4352	-2.26631	0.522682	-4.33593	1.45145e-05	0.000166425	paraneoplastic Ma antigen family-like 2 (PNMAL2), mRNA.
ENSG00000224838	FKSG52	7.13384	-1.77433	0.409215	-4.33595	1.45134e-05	0.000166425	NA
ENSG00000184144	CNTN2	36.9895	-2.0936	0.482976	-4.33478	1.45903e-05	0.000167182	contactin 2 (axonal) (CNTN2), mRNA.
ENSG00000120471	TP53AIP1	18.3045	-2.54524	0.587289	-4.33389	1.46501e-05	0.00016753	tumor protein p53 regulated apoptosis inducing protein 1 (TP53AIP1), nuclear gene encoding mitochondrial protein, transcript variant 4, mRNA.
ENSG00000196141	SPATS2L	1189.63	-2.0444	0.471706	-4.33405	1.46392e-05	0.00016753	spermatogenesis associated, serine-rich 2-like (SPATS2L), transcript variant 1, mRNA.
ENSG00000213390	ARHGAP19	941.022	-0.666756	0.153844	-4.33397	1.46444e-05	0.00016753	Rho GTPase activating protein 19 (ARHGAP19), transcript variant 3, mRNA.
ENSG00000186283	TOR3A	1891.94	-0.865522	0.199743	-4.33317	1.46976e-05	0.000167961	torsin family 3, member A (TOR3A), mRNA.
ENSG00000182508	LHFPL1	6.67891	-1.61479	0.372734	-4.3323	1.4756e-05	0.000168516	lipoma HMGIC fusion partner-like 1 (LHFPL1), mRNA.
ENSG00000133246	PRAM1	395.565	1.3605	0.314086	4.33162	1.48018e-05	0.000168927	PML-RARA regulated adaptor molecule 1 (PRAM1), mRNA.
ENSG00000135069	PSAT1	203.572	-1.60777	0.371216	-4.33108	1.48379e-05	0.000169226	phosphoserine aminotransferase 1 (PSAT1), transcript variant 1, mRNA.
ENSG00000075914	EXOSC7	513.661	-0.404642	0.093449	-4.33009	1.49051e-05	0.000169596	exosome component 7 (EXOSC7), transcript variant 2, non-coding RNA.
ENSG00000143368	SF3B4	2274.25	0.924658	0.213546	4.33001	1.49101e-05	0.000169596	splicing factor 3b, subunit 4, 49kDa (SF3B4), mRNA.
ENSG00000169710	FASN	5648.88	1.1829	0.273185	4.33003	1.49089e-05	0.000169596	fatty acid synthase (FASN), mRNA.
ENSG00000176472	ZNF575	65.3787	0.884632	0.204282	4.33044	1.48814e-05	0.000169596	zinc finger protein 575 (ZNF575), mRNA.
ENSG00000161888	SPC24	439.482	-1.16796	0.269766	-4.32954	1.49423e-05	0.00016985	SPC24, NDC80 kinetochore complex component (SPC24), mRNA.
ENSG00000164530	PI16	150.178	-1.77769	0.410657	-4.32889	1.49864e-05	0.000170237	peptidase inhibitor 16 (PI16), transcript variant 2, mRNA.
ENSG00000108262	GIT1	3806.22	0.972975	0.224804	4.32811	1.50393e-05	0.000170725	G protein-coupled receptor kinase interacting ArfGAP 1 (GIT1), transcript variant 1, mRNA.
ENSG00000112081	SRSF3	26555	0.695898	0.160827	4.32701	1.51145e-05	0.000171184	serine/arginine-rich splicing factor 3 (SRSF3), transcript variant 2, non-coding RNA.
ENSG00000139438	FAM222A	121.571	1.36633	0.315751	4.32724	1.50993e-05	0.000171184	family with sequence similarity 222, member A (FAM222A), mRNA.
ENSG00000153551	CMTM7	4513.86	-1.10353	0.255046	-4.32679	1.51298e-05	0.000171184	CKLF-like MARVEL transmembrane domain containing 7 (CMTM7), transcript variant 1, mRNA.
ENSG00000163125	RPRD2	2643.6	0.631901	0.146041	4.32688	1.51239e-05	0.000171184	regulation of nuclear pre-mRNA domain containing 2 (RPRD2), mRNA.
ENSG00000178567	EPM2AIP1	3910.19	0.609004	0.140738	4.3272	1.51015e-05	0.000171184	EPM2A (laforin) interacting protein 1 (EPM2AIP1), mRNA.
ENSG00000108591	DRG2	1317.6	-0.543246	0.125622	-4.32447	1.52902e-05	0.00017277	developmentally regulated GTP binding protein 2 (DRG2), mRNA.
ENSG00000121350	PYROXD1	505.732	-0.814457	0.188331	-4.32459	1.52813e-05	0.00017277	pyridine nucleotide-disulphide oxidoreductase domain 1 (PYROXD1), mRNA.
ENSG00000070190	DAPP1	1022.47	-1.00672	0.232805	-4.32432	1.53003e-05	0.00017277	dual adaptor of phosphotyrosine and 3-phosphoinositides (DAPP1), mRNA.
ENSG00000166825	ANPEP	629.247	1.62951	0.376972	4.32264	1.54175e-05	0.000173978	alanyl (membrane) aminopeptidase (ANPEP), mRNA.
ENSG00000211460	TSN	2815.07	-0.52639	0.12178	-4.32246	1.54301e-05	0.000174006	translin (TSN), transcript variant 1, mRNA.
ENSG00000185432	METTL7A	1723.19	1.16006	0.268463	4.32112	1.55238e-05	0.000174947	methyltransferase like 7A (METTL7A), mRNA.
ENSG00000155130	MARCKS	1590.39	-1.87897	0.434851	-4.32095	1.55357e-05	0.000174966	myristoylated alanine-rich protein kinase C substrate (MARCKS), mRNA.
ENSG00000166579	NDEL1	2507.23	0.674182	0.156106	4.31873	1.56927e-05	0.000176502	nudE nuclear distribution E homolog (A. nidulans)-like 1 (NDEL1), transcript variant 1, mRNA.
ENSG00000168453	HR	179.989	-1.94186	0.449634	-4.31875	1.56914e-05	0.000176502	hair growth associated (HR), transcript variant 1, mRNA.
ENSG00000174227	PIGG	1875.7	-0.585502	0.135613	-4.31745	1.5784e-05	0.000177412	phosphatidylinositol glycan anchor biosynthesis, class G (PIGG), transcript variant 2, mRNA.
ENSG00000117448	AKR1A1	2525.25	-0.732056	0.1697	-4.31383	1.60453e-05	0.00018023	aldo-keto reductase family 1, member A1 (aldehyde reductase) (AKR1A1), transcript variant 3, mRNA.
ENSG00000115935	WIPF1	10020	0.65603	0.152115	4.31271	1.61267e-05	0.000181026	WAS/WASL interacting protein family, member 1 (WIPF1), transcript variant 1, mRNA.
ENSG00000127989	MTERF	325.919	-1.06585	0.247173	-4.31216	1.61669e-05	0.000181358	mitochondrial transcription termination factor (MTERF), nuclear gene encoding mitochondrial protein, mRNA.
ENSG00000148158	SNX30	2463.86	0.949659	0.220253	4.31167	1.62027e-05	0.00018164	sorting nexin family member 30 (SNX30), mRNA.
ENSG00000133138	TBC1D8B	81.4784	-2.04696	0.474793	-4.31127	1.62319e-05	0.000181848	TBC1 domain family, member 8B (with GRAM domain) (TBC1D8B), transcript variant 2, mRNA.
ENSG00000146285	SCML4	721.039	-1.44757	0.335798	-4.31084	1.62637e-05	0.000182085	sex comb on midleg-like 4 (Drosophila) (SCML4), mRNA.
ENSG00000114529	C3orf52	331.678	-1.30503	0.302768	-4.31032	1.63022e-05	0.000182158	chromosome 3 open reading frame 52 (C3orf52), transcript variant 2, mRNA.
ENSG00000136169	SETDB2	2408.34	-0.7926	0.183884	-4.31032	1.63021e-05	0.000182158	SET domain, bifurcated 2 (SETDB2), transcript variant 1, mRNA.
ENSG00000179163	FUCA1	778.294	-0.975075	0.226212	-4.31044	1.62929e-05	0.000182158	fucosidase, alpha-L- 1, tissue (FUCA1), mRNA.
ENSG00000133884	DPF2	2180.77	0.685499	0.159085	4.30902	1.63982e-05	0.000182992	D4, zinc and double PHD fingers family 2 (DPF2), mRNA.
ENSG00000165832	TRUB1	772.449	-0.69399	0.161053	-4.30909	1.63927e-05	0.000182992	TruB pseudouridine (psi) synthase homolog 1 (E. coli) (TRUB1), mRNA.
ENSG00000158246	FAM46B	26.5239	1.62244	0.376632	4.30775	1.64922e-05	0.000183921	family with sequence similarity 46, member B (FAM46B), mRNA.
ENSG00000154274	C4orf19	175.926	1.32422	0.307557	4.30561	1.66527e-05	0.000185356	chromosome 4 open reading frame 19 (C4orf19), transcript variant 1, mRNA.
ENSG00000169612	FAM103A1	158.036	-0.809498	0.188011	-4.3056	1.66534e-05	0.000185356	family with sequence similarity 103, member A1 (FAM103A1), mRNA.
ENSG00000205220	PSMB10	865.912	-0.711825	0.165321	-4.30572	1.66443e-05	0.000185356	proteasome (prosome, macropain) subunit, beta type, 10 (PSMB10), mRNA.
ENSG00000100764	PSMC1	2461.08	-0.477025	0.110807	-4.305	1.66983e-05	0.000185734	proteasome (prosome, macropain) 26S subunit, ATPase, 1 (PSMC1), mRNA.
ENSG00000123131	PRDX4	562.767	-0.951597	0.221241	-4.30117	1.69897e-05	0.000188783	peroxiredoxin 4 (PRDX4), mRNA.
ENSG00000156427	FGF18	29.9143	1.74713	0.406203	4.30111	1.69945e-05	0.000188783	fibroblast growth factor 18 (FGF18), mRNA.
ENSG00000167210	LOXHD1	784.798	-2.6058	0.606169	-4.2988	1.71726e-05	0.000190638	lipoxygenase homology domains 1 (LOXHD1), transcript variant 4, mRNA.
ENSG00000177879	AP3S1	1567.26	-0.570865	0.132811	-4.29832	1.72095e-05	0.000190924	adaptor-related protein complex 3, sigma 1 subunit (AP3S1), mRNA.
ENSG00000186111	PIP5K1C	1186.98	0.828011	0.19266	4.29778	1.72517e-05	0.000191215	phosphatidylinositol-4-phosphate 5-kinase, type I, gamma (PIP5K1C), transcript variant 2, mRNA.
ENSG00000256061	DYX1C1	3.43206	1.6867	0.392467	4.2977	1.72581e-05	0.000191215	dyslexia susceptibility 1 candidate 1 (DYX1C1), transcript variant 1, mRNA.
ENSG00000204086	RPA4	25.9376	-1.69366	0.39417	-4.29677	1.73302e-05	0.00019189	replication protein A4, 30kDa (RPA4), mRNA.
ENSG00000120280	CXorf21	943.505	-1.29047	0.300385	-4.29604	1.73876e-05	0.0001924	chromosome X open reading frame 21 (CXorf21), mRNA.
ENSG00000159216	RUNX1	10337.3	0.844153	0.196511	4.29571	1.74134e-05	0.000192561	runt-related transcription factor 1 (RUNX1), transcript variant 2, mRNA.
ENSG00000206418	RAB12	1712.86	-1.06513	0.247982	-4.29518	1.74549e-05	0.000192895	RAB12, member RAS oncogene family, mRNA (cDNA clone IMAGE:30344707), complete cds.
ENSG00000068650	ATP11A	2729.96	0.878149	0.204506	4.29399	1.75488e-05	0.000193808	ATPase, class VI, type 11A (ATP11A), transcript variant 1, mRNA.
ENSG00000186416	NKRF	1073.74	0.613022	0.142804	4.29275	1.76476e-05	0.000194772	NFKB repressing factor (NKRF), transcript variant 3, mRNA.
ENSG00000139679	LPAR6	6973.06	1.43847	0.33511	4.29252	1.76655e-05	0.000194845	lysophosphatidic acid receptor 6 (LPAR6), transcript variant 1, mRNA.
ENSG00000132386	SERPINF1	586.58	1.05736	0.246367	4.29179	1.77238e-05	0.000195362	serpin peptidase inhibitor, clade F (alpha-2 antiplasmin, pigment epithelium derived factor), member 1 (SERPINF1), mRNA.
ENSG00000139722	VPS37B	3297.87	0.86276	0.201088	4.29046	1.783e-05	0.000196406	vacuolar protein sorting 37 homolog B (S. cerevisiae) (VPS37B), mRNA.
ENSG00000181804	SLC9A9	477.926	-1.38033	0.321757	-4.28999	1.78682e-05	0.0001967	solute carrier family 9, subfamily A (NHE9, cation proton antiporter 9), member 9 (SLC9A9), mRNA.
ENSG00000105996	HOXA2	5.92249	-2.27984	0.531466	-4.28973	1.78893e-05	0.000196805	homeobox A2 (HOXA2), mRNA.
ENSG00000170734	POLH	1033.26	-0.828787	0.193291	-4.28777	1.80474e-05	0.000198417	polymerase (DNA directed), eta (POLH), mRNA.
ENSG00000159593	NAE1	2256.48	-0.605981	0.141333	-4.28761	1.80603e-05	0.000198431	NEDD8 activating enzyme E1 subunit 1 (NAE1), transcript variant 2, mRNA.
ENSG00000124228	DDX27	2999.95	0.587899	0.137172	4.28586	1.82031e-05	0.000199872	DEAD (Asp-Glu-Ala-Asp) box polypeptide 27 (DDX27), mRNA.
ENSG00000135956	TMEM127	2866.76	0.699943	0.163373	4.28431	1.83306e-05	0.000201143	transmembrane protein 127 (TMEM127), transcript variant 1, mRNA.
ENSG00000186838	SELV	1.47522	2.2564	0.526898	4.28241	1.84879e-05	0.000202738	selenoprotein V (SELV), mRNA.
ENSG00000204209	DAXX	2192.62	0.720267	0.168336	4.27874	1.87955e-05	0.000205979	death-domain associated protein (DAXX), transcript variant 2, mRNA.
ENSG00000185737	NRG3	288.312	-2.82246	0.659759	-4.27802	1.88566e-05	0.000206516	neuregulin 3 (NRG3), transcript variant 1, mRNA.
ENSG00000174780	SRP72	5677.14	0.473386	0.110692	4.2766	1.89772e-05	0.000207704	signal recognition particle 72kDa (SRP72), transcript variant 1, mRNA.
ENSG00000165259	HDX	40.3229	-2.07877	0.486117	-4.27627	1.90052e-05	0.000207878	highly divergent homeobox (HDX), transcript variant 1, mRNA.
ENSG00000144668	ITGA9	811.254	1.8369	0.42962	4.27565	1.9058e-05	0.000208322	integrin, alpha 9 (ITGA9), mRNA.
ENSG00000068903	SIRT2	2034.82	0.582677	0.136289	4.27529	1.90884e-05	0.000208388	sirtuin 2 (SIRT2), transcript variant 4, non-coding RNA.
ENSG00000120688	WBP4	752.58	0.554816	0.12977	4.27539	1.90805e-05	0.000208388	WW domain binding protein 4 (WBP4), mRNA.
ENSG00000172738	TMEM217	287.695	-1.17444	0.274766	-4.27433	1.9171e-05	0.000209156	transmembrane protein 217 (TMEM217), transcript variant 1, mRNA.
ENSG00000088280	ASAP3	212.314	-1.4323	0.335145	-4.27367	1.92277e-05	0.000209641	ArfGAP with SH3 domain, ankyrin repeat and PH domain 3 (ASAP3), transcript variant 2, mRNA.
ENSG00000130347	RTN4IP1	266.961	-0.700691	0.163963	-4.27346	1.92462e-05	0.000209709	reticulon 4 interacting protein 1 (RTN4IP1), nuclear gene encoding mitochondrial protein, mRNA.
ENSG00000198911	SREBF2	4876.54	0.829998	0.194243	4.27298	1.92876e-05	0.000210026	sterol regulatory element binding transcription factor 2 (SREBF2), mRNA.
ENSG00000145029	NICN1	469.585	-0.71119	0.166447	-4.27277	1.93057e-05	0.000210089	nicolin 1 (NICN1), mRNA.
ENSG00000166359	WDR88	75.8843	-0.851377	0.199298	-4.27187	1.93838e-05	0.000210805	WD repeat domain 88 (WDR88), mRNA.
ENSG00000172339	ALG14	100.336	0.836409	0.195803	4.2717	1.93991e-05	0.000210837	ALG14, UDP-N-acetylglucosaminyltransferase subunit (ALG14), mRNA.
ENSG00000146574	CCZ1B	643.889	-0.568879	0.133182	-4.27144	1.94212e-05	0.000210944	CCZ1 vacuolar protein trafficking and biogenesis associated homolog B (S. cerevisiae) (CCZ1B), mRNA.
ENSG00000042429	MED17	3809.65	0.659747	0.154528	4.26944	1.95962e-05	0.000212709	mediator complex subunit 17 (MED17), mRNA.
ENSG00000163686	ABHD6	82.159	1.19485	0.279979	4.26765	1.97539e-05	0.000214284	abhydrolase domain containing 6 (ABHD6), mRNA.
ENSG00000188163	FAM166A	201.289	1.55816	0.365225	4.26631	1.98732e-05	0.000215442	family with sequence similarity 166, member A (FAM166A), mRNA.
ENSG00000140545	MFGE8	493.421	-1.13809	0.266782	-4.26599	1.99021e-05	0.000215619	milk fat globule-EGF factor 8 protein (MFGE8), transcript variant 1, mRNA.
ENSG00000198445	CCT8L2	1.05142	2.53559	0.594739	4.26336	2.01379e-05	0.000218035	chaperonin containing TCP1, subunit 8 (theta)-like 2 (CCT8L2), mRNA.
ENSG00000112149	CD83	4495.19	1.43206	0.335946	4.26277	2.01907e-05	0.000218404	CD83 molecule (CD83), transcript variant 3, mRNA.
ENSG00000113615	SEC24A	1921.79	0.824957	0.193529	4.2627	2.01976e-05	0.000218404	SEC24 family, member A (S. cerevisiae) (SEC24A), transcript variant 2, mRNA.
ENSG00000013561	RNF14	794.486	-0.744639	0.174698	-4.26243	2.02211e-05	0.000218521	ring finger protein 14 (RNF14), transcript variant 6, mRNA.
ENSG00000105647	PIK3R2	3.45198	0.97898	0.229712	4.26178	2.02809e-05	0.00021897	phosphoinositide-3-kinase, regulatory subunit 2 (beta) (PIK3R2), transcript variant 1, mRNA.
ENSG00000165233	C9orf89	2625.61	1.10168	0.258508	4.26169	2.02883e-05	0.00021897	chromosome 9 open reading frame 89 (C9orf89), mRNA.
ENSG00000165714	LOH12CR1	243.607	0.993719	0.233194	4.26134	2.03202e-05	0.000219177	loss of heterozygosity, 12, chromosomal region 1 (LOH12CR1), mRNA.
ENSG00000130812	ANGPTL6	77.6743	1.19099	0.279577	4.25998	2.04443e-05	0.000220375	angiopoietin-like 6 (ANGPTL6), mRNA.
ENSG00000134107	BHLHE40	4029.5	1.4514	0.340737	4.2596	2.04795e-05	0.000220616	basic helix-loop-helix family, member e40 (BHLHE40), mRNA.
ENSG00000184216	IRAK1	6552.71	0.88726	0.20838	4.2579	2.06353e-05	0.000222154	interleukin-1 receptor-associated kinase 1 (IRAK1), transcript variant 2, mRNA.
ENSG00000170231	FABP6	6.75658	2.08062	0.488681	4.25762	2.0661e-05	0.000222265	fatty acid binding protein 6, ileal (FABP6), transcript variant 3, mRNA.
ENSG00000175087	PDIK1L	1008.94	-0.690775	0.162248	-4.25751	2.06716e-05	0.000222265	PDLIM1 interacting kinase 1 like (PDIK1L), transcript variant 2, mRNA.
ENSG00000125846	ZNF133	243.934	-0.891135	0.209356	-4.25655	2.07609e-05	0.000223085	zinc finger protein 133 (ZNF133), transcript variant 1, mRNA.
ENSG00000121053	EPX	57.697	-1.59996	0.375942	-4.25587	2.08239e-05	0.000223622	eosinophil peroxidase (EPX), mRNA.
ENSG00000155367	PPM1J	26.5969	1.28455	0.301849	4.25563	2.08463e-05	0.000223722	protein phosphatase, Mg2+/Mn2+ dependent, 1J (PPM1J), mRNA.
ENSG00000118432	CNR1	49.0969	-1.98657	0.466931	-4.25452	2.09501e-05	0.000224694	cannabinoid receptor 1 (brain) (CNR1), transcript variant 2, mRNA.
ENSG00000170791	CHCHD7	2010.51	-0.80323	0.188874	-4.25273	2.11183e-05	0.000226357	coiled-coil-helix-coiled-coil-helix domain containing 7 (CHCHD7), transcript variant 4, mRNA.
ENSG00000113966	ARL6	53.4992	-1.17966	0.277422	-4.25221	2.11674e-05	0.000226741	ADP-ribosylation factor-like 6 (ARL6), transcript variant 2, mRNA.
ENSG00000151576	QTRTD1	1414.26	-0.606264	0.142597	-4.2516	2.12253e-05	0.000227219	queuine tRNA-ribosyltransferase domain containing 1 (QTRTD1), transcript variant 1, mRNA.
ENSG00000113389	NPR3	123.568	1.84684	0.434435	4.25113	2.12697e-05	0.000227551	natriuretic peptide receptor C/guanylate cyclase C (atrionatriuretic peptide receptor C) (NPR3), transcript variant 3, mRNA.
ENSG00000154252	GAL3ST2	81.9523	1.84204	0.433611	4.24815	2.15539e-05	0.000230448	galactose-3-O-sulfotransferase 2 (GAL3ST2), mRNA.
ENSG00000134253	TRIM45	210.938	-1.02854	0.242164	-4.24729	2.16371e-05	0.000231192	tripartite motif containing 45 (TRIM45), transcript variant 1, mRNA.
ENSG00000213639	PPP1CB	9763.68	0.675318	0.159012	4.24697	2.16677e-05	0.000231375	protein phosphatase 1, catalytic subunit, beta isozyme (PPP1CB), transcript variant 3, mRNA.
ENSG00000116194	ANGPTL1	62.6291	-1.54605	0.364048	-4.24683	2.16817e-05	0.00023138	angiopoietin-like 1 (ANGPTL1), mRNA.
ENSG00000167207	NOD2	259.742	-1.54782	0.364482	-4.24664	2.16997e-05	0.000231427	nucleotide-binding oligomerization domain containing 2 (NOD2), mRNA.
ENSG00000128886	ELL3	38.2808	1.11621	0.262872	4.24622	2.1741e-05	0.000231723	elongation factor RNA polymerase II-like 3 (ELL3), mRNA.
ENSG00000170558	CDH2	37.0768	-2.78338	0.655652	-4.24521	2.18393e-05	0.000232626	cadherin 2, type 1, N-cadherin (neuronal) (CDH2), mRNA.
ENSG00000103275	UBE2I	3693.33	0.619498	0.14599	4.24343	2.20127e-05	0.000234327	ubiquitin-conjugating enzyme E2I (UBE2I), transcript variant 1, mRNA.
ENSG00000099804	CDC34	899.515	0.776174	0.182929	4.24303	2.20523e-05	0.000234603	cell division cycle 34 (CDC34), mRNA.
ENSG00000139899	CBLN3	114.651	-1.28706	0.303485	-4.24092	2.22608e-05	0.000236673	cerebellin 3 precursor (CBLN3), mRNA.
ENSG00000107341	UBE2R2	3103.66	0.703508	0.165925	4.23992	2.23597e-05	0.000237429	ubiquitin-conjugating enzyme E2R 2 (UBE2R2), mRNA.
ENSG00000134755	DSC2	86.006	-2.60585	0.61459	-4.23999	2.2353e-05	0.000237429	desmocollin 2 (DSC2), transcript variant Dsc2b, mRNA.
ENSG00000103126	AXIN1	1876.53	0.524334	0.123696	4.23888	2.24639e-05	0.000238388	axin 1 (AXIN1), transcript variant 1, mRNA.
ENSG00000132003	ZSWIM4	642.958	1.01363	0.239138	4.23866	2.24857e-05	0.000238471	zinc finger, SWIM-type containing 4 (ZSWIM4), mRNA.
ENSG00000158477	CD1A	25.8424	-1.91302	0.451395	-4.23802	2.25496e-05	0.000238871	CD1a molecule (CD1A), mRNA.
ENSG00000162881	OXER1	98.5751	1.03451	0.244104	4.23801	2.25513e-05	0.000238871	oxoeicosanoid (OXE) receptor 1 (OXER1), mRNA.
ENSG00000104231	ZFAND1	1074.09	0.556853	0.131428	4.23696	2.2657e-05	0.000239841	zinc finger, AN1-type domain 1 (ZFAND1), transcript variant 2, mRNA.
ENSG00000225899	FRG2B	13.0493	-3.01518	0.711678	-4.23672	2.2681e-05	0.000239947	FSHD region gene 2 family, member B (FRG2B), mRNA.
ENSG00000111877	MCM9	1481.44	-0.568176	0.13415	-4.23538	2.28167e-05	0.000241234	minichromosome maintenance complex component 9 (MCM9), transcript variant 1, mRNA.
ENSG00000228716	DHFR	1437.27	-1.0015	0.236527	-4.23421	2.2936e-05	0.000242344	dihydrofolate reductase (DHFR), mRNA.
ENSG00000152556	PFKM	924.855	-0.737108	0.174134	-4.23299	2.3061e-05	0.000243365	phosphofructokinase, muscle (PFKM), transcript variant 1, mRNA.
ENSG00000188152	NUTM2G	73.1197	1.02017	0.241002	4.23305	2.3054e-05	0.000243365	NUT family member 2G (NUTM2G), transcript variant 2, mRNA.
ENSG00000106868	SUSD1	843.351	0.754535	0.178403	4.22937	2.34344e-05	0.000247153	sushi domain containing 1 (SUSD1), mRNA.
ENSG00000178607	ERN1	1054.7	0.875688	0.207205	4.22618	2.37691e-05	0.000250528	endoplasmic reticulum to nucleus signaling 1 (ERN1), mRNA.
ENSG00000135847	ACBD6	929.793	-0.556915	0.13182	-4.22482	2.39136e-05	0.000251896	acyl-CoA binding domain containing 6 (ACBD6), mRNA.
ENSG00000070159	PTPN3	62.2174	-1.95631	0.463125	-4.22414	2.39854e-05	0.000252497	protein tyrosine phosphatase, non-receptor type 3 (PTPN3), transcript variant 7, non-coding RNA.
ENSG00000243896	OR2A7	8.12951	-1.78185	0.421949	-4.22291	2.41168e-05	0.000253724	olfactory receptor, family 2, subfamily A, member 7 (OR2A7), mRNA.
ENSG00000160999	SH2B2	313.836	1.09709	0.25983	4.22234	2.41774e-05	0.000254205	SH2B adaptor protein 2 (SH2B2), mRNA.
ENSG00000121022	COPS5	1526.84	-0.42878	0.101562	-4.22184	2.42312e-05	0.000254613	COP9 signalosome subunit 5 (COPS5), mRNA.
ENSG00000186222	BLOC1S4	322.565	0.717179	0.169889	4.22145	2.4274e-05	0.000254907	biogenesis of lysosomal organelles complex-1, subunit 4, cappuccino (BLOC1S4), mRNA.
ENSG00000173480	ZNF417	689.437	-0.716085	0.169645	-4.22107	2.43143e-05	0.000255173	zinc finger protein 417 (ZNF417), mRNA.
ENSG00000160752	FDPS	852.869	-0.474905	0.11252	-4.22061	2.43637e-05	0.000255535	farnesyl diphosphate synthase (FDPS), transcript variant 1, mRNA.
ENSG00000133937	GSC	5.35765	-2.93967	0.696707	-4.21937	2.44987e-05	0.000256793	goosecoid homeobox (GSC), mRNA.
ENSG00000126467	TSKS	26.1917	-2.01567	0.47777	-4.21891	2.4549e-05	0.000257162	testis-specific serine kinase substrate (TSKS), mRNA.
ENSG00000164440	TXLNB	204.686	-1.14063	0.270438	-4.2177	2.46804e-05	0.000258223	taxilin beta (TXLNB), mRNA.
ENSG00000197959	DNM3	129.332	1.10414	0.261782	4.21779	2.46711e-05	0.000258223	dynamin 3 (DNM3), transcript variant 3, mRNA.
ENSG00000153179	RASSF3	2403.46	0.804763	0.190834	4.21709	2.4747e-05	0.000258761	Ras association (RalGDS/AF-6) domain family member 3 (RASSF3), transcript variant 1, mRNA.
ENSG00000154719	MRPL39	509.591	-0.602788	0.143068	-4.21329	2.51678e-05	0.000263001	mitochondrial ribosomal protein L39 (MRPL39), nuclear gene encoding mitochondrial protein, transcript variant 2, mRNA.
ENSG00000117036	ETV3	3835.05	1.11244	0.264069	4.21268	2.52354e-05	0.000263546	ets variant 3 (ETV3), transcript variant 1, mRNA.
ENSG00000092345	DAZL	5.57163	-2.54803	0.605174	-4.21042	2.54901e-05	0.000266044	deleted in azoospermia-like (DAZL), transcript variant 1, mRNA.
ENSG00000174282	ZBTB4	1934.81	0.788567	0.187318	4.20979	2.55612e-05	0.000266622	zinc finger and BTB domain containing 4 (ZBTB4), transcript variant 2, mRNA.
ENSG00000168488	ATXN2L	8807.01	1.00675	0.239207	4.20869	2.56858e-05	0.000267759	ataxin 2-like (ATXN2L), transcript variant E, mRNA.
ENSG00000164096	C4orf3	2050.97	-0.853276	0.202755	-4.2084	2.57189e-05	0.00026794	chromosome 4 open reading frame 3 (C4orf3), transcript variant 2, mRNA.
ENSG00000154556	SORBS2	72.6476	-2.46155	0.58524	-4.20605	2.59878e-05	0.000270577	sorbin and SH3 domain containing 2 (SORBS2), transcript variant 8, mRNA.
ENSG00000084463	WBP11	6466.46	0.858608	0.204172	4.20532	2.60717e-05	0.000271285	WW domain binding protein 11 (WBP11), mRNA.
ENSG00000198865	CCDC152	54.6659	-1.84475	0.438822	-4.20386	2.62404e-05	0.000272875	coiled-coil domain containing 152 (CCDC152), mRNA.
ENSG00000115568	ZNF142	1208.86	0.594488	0.141464	4.2024	2.64104e-05	0.000274476	zinc finger protein 142 (ZNF142), transcript variant 3, non-coding RNA.
ENSG00000145781	COMMD10	541.777	-0.57744	0.137472	-4.20041	2.66433e-05	0.000276727	COMM domain containing 10 (COMMD10), mRNA.
ENSG00000138674	SEC31A	4884.97	0.460379	0.10961	4.20014	2.66749e-05	0.000276888	SEC31 homolog A (S. cerevisiae) (SEC31A), transcript variant 2, mRNA.
ENSG00000113070	HBEGF	6476.69	1.56689	0.373315	4.19724	2.70187e-05	0.000279983	heparin-binding EGF-like growth factor (HBEGF), mRNA.
ENSG00000119915	ELOVL3	5.31748	2.00459	0.477614	4.1971	2.70355e-05	0.000279983	ELOVL fatty acid elongase 3 (ELOVL3), mRNA.
ENSG00000139364	TMEM132B	16.9592	-2.07005	0.493213	-4.19707	2.70386e-05	0.000279983	transmembrane protein 132B (TMEM132B), mRNA.
ENSG00000198816	ZNF358	211.282	1.15529	0.27526	4.1971	2.70349e-05	0.000279983	zinc finger protein 358 (ZNF358), mRNA.
ENSG00000079739	PGM1	452.047	-1.13542	0.270598	-4.19595	2.71733e-05	0.000281207	phosphoglucomutase 1 (PGM1), transcript variant 1, mRNA.
ENSG00000271605	MILR1	696.555	-1.163	0.277192	-4.19566	2.72084e-05	0.0002814	mast cell immunoglobulin-like receptor 1 (MILR1), mRNA.
ENSG00000143344	RGL1	2037.95	-1.27404	0.30383	-4.19325	2.74981e-05	0.000284225	ral guanine nucleotide dissociation stimulator-like 1 (RGL1), mRNA.
ENSG00000174807	CD248	201.815	-1.63761	0.390693	-4.19155	2.77057e-05	0.000286198	CD248 molecule, endosialin (CD248), mRNA.
ENSG00000155465	SLC7A7	441.127	1.19117	0.284205	4.19123	2.77441e-05	0.000286421	solute carrier family 7 (amino acid transporter light chain, y+L system), member 7 (SLC7A7), transcript variant 2, mRNA.
ENSG00000100359	SGSM3	4118.1	-0.683677	0.163149	-4.19051	2.78331e-05	0.000287166	small G protein signaling modulator 3 (SGSM3), mRNA.
ENSG00000130382	MLLT1	568.265	0.554721	0.132405	4.18958	2.79473e-05	0.000288171	myeloid/lymphoid or mixed-lineage leukemia (trithorax homolog, Drosophila); translocated to, 1 (MLLT1), mRNA.
ENSG00000164654	MIOS	1463.66	-0.484717	0.115734	-4.18822	2.81152e-05	0.000289727	missing oocyte, meiosis regulator, homolog (Drosophila) (MIOS), mRNA.
ENSG00000130529	TRPM4	196.441	-2.04938	0.489474	-4.1869	2.8279e-05	0.000291064	transient receptor potential cation channel, subfamily M, member 4 (TRPM4), transcript variant 1, mRNA.
ENSG00000133818	RRAS2	609.342	-1.30955	0.312773	-4.18692	2.82767e-05	0.000291064	related RAS viral (r-ras) oncogene homolog 2 (RRAS2), transcript variant 4, mRNA.
ENSG00000162407	PPAP2B	146.289	-1.97135	0.470889	-4.18644	2.83362e-05	0.000291477	phosphatidic acid phosphatase type 2B (PPAP2B), mRNA.
ENSG00000116016	EPAS1	1105.11	-1.67671	0.400609	-4.18539	2.84678e-05	0.000292492	endothelial PAS domain protein 1 (EPAS1), mRNA.
ENSG00000181894	ZNF329	647.61	-0.747355	0.178563	-4.18538	2.8469e-05	0.000292492	zinc finger protein 329 (ZNF329), mRNA.
ENSG00000094916	CBX5	7048.35	-0.678646	0.162203	-4.18393	2.86514e-05	0.000293836	chromobox homolog 5 (CBX5), transcript variant 1, mRNA.
ENSG00000099308	MAST3	1457.6	0.869962	0.207929	4.18395	2.86493e-05	0.000293836	microtubule associated serine/threonine kinase 3 (MAST3), mRNA.
ENSG00000166402	TUB	58.4644	-1.94338	0.464458	-4.18419	2.86182e-05	0.000293836	tubby homolog (mouse) (TUB), transcript variant 2, mRNA.
ENSG00000121644	DESI2	2273.91	-0.681098	0.162852	-4.18231	2.88557e-05	0.000295754	desumoylating isopeptidase 2 (DESI2), mRNA.
ENSG00000153391	INO80C	1198.94	1.14001	0.272647	4.18125	2.89906e-05	0.000296959	INO80 complex subunit C (INO80C), transcript variant 2, mRNA.
ENSG00000105401	CDC37	4951.54	0.526281	0.12588	4.1808	2.90481e-05	0.000297191	cell division cycle 37 (CDC37), mRNA.
ENSG00000135604	STX11	428.949	1.56997	0.375512	4.18089	2.90376e-05	0.000297191	syntaxin 11 (STX11), mRNA.
ENSG00000230055	CISD3	209.736	-1.06716	0.255378	-4.17874	2.9313e-05	0.000299722	CDGSH iron sulfur domain 3 (CISD3), mRNA.
ENSG00000063587	ZNF275	1096.68	-0.949258	0.227194	-4.17818	2.93845e-05	0.000300273	zinc finger protein 275 (ZNF275), mRNA.
ENSG00000231274	SBK3	6.93684	1.99922	0.478646	4.17682	2.95618e-05	0.000301905	NA
ENSG00000144649	FAM198A	8.22623	-2.20702	0.528462	-4.17631	2.96282e-05	0.000302403	family with sequence similarity 198, member A (FAM198A), mRNA.
ENSG00000167995	BEST1	529.291	1.39034	0.333025	4.17486	2.98163e-05	0.000304141	bestrophin 1 (BEST1), transcript variant 1, mRNA.
ENSG00000123091	RNF11	5445.4	0.926997	0.222108	4.17362	2.99792e-05	0.000305438	ring finger protein 11 (RNF11), mRNA.
ENSG00000261115	TMEM178B	15.3022	-2.03324	0.48716	-4.17366	2.99739e-05	0.000305438	transmembrane protein 178B (TMEM178B), mRNA.
ENSG00000000971	CFH	166.046	-2.06559	0.494983	-4.17305	3.00553e-05	0.000306031	complement factor H (CFH), nuclear gene encoding mitochondrial protein, transcript variant 2, mRNA.
ENSG00000257987	LINC00935	1.01582	1.89579	0.454476	4.17138	3.02757e-05	0.000308091	long intergenic non-protein coding RNA 935 (LINC00935), transcript variant 1, non-coding RNA.
ENSG00000013523	ANGEL1	639.973	-0.648691	0.155536	-4.17068	3.03698e-05	0.000308681	angel homolog 1 (Drosophila) (ANGEL1), mRNA.
ENSG00000111358	GTF2H3	786.852	-0.614143	0.147248	-4.1708	3.03529e-05	0.000308681	general transcription factor IIH, polypeptide 3, 34kDa (GTF2H3), transcript variant 1, mRNA.
ENSG00000177464	GPR4	4.13148	1.53561	0.368254	4.16997	3.04635e-05	0.00030945	G protein-coupled receptor 4 (GPR4), mRNA.
ENSG00000143418	CERS2	1803.61	0.442423	0.106149	4.16793	3.07384e-05	0.000312057	ceramide synthase 2 (CERS2), transcript variant 1, mRNA.
ENSG00000267508	ZNF285	47.2466	-1.71956	0.412584	-4.16778	3.07574e-05	0.000312064	zinc finger protein 285 (ZNF285), mRNA.
ENSG00000197363	ZNF517	251.575	-0.68061	0.163337	-4.1669	3.08776e-05	0.000313098	zinc finger protein 517 (ZNF517), mRNA.
ENSG00000173890	GPR160	684.446	-1.16379	0.279494	-4.16392	3.12834e-05	0.000317025	G protein-coupled receptor 160 (GPR160), mRNA.
ENSG00000109686	SH3D19	758.112	1.13629	0.272966	4.16275	3.14433e-05	0.000318456	SH3 domain containing 19 (SH3D19), transcript variant 4, mRNA.
ENSG00000110514	MADD	5696.76	0.689736	0.165708	4.16236	3.14977e-05	0.000318818	MAP-kinase activating death domain (MADD), transcript variant 7, mRNA.
ENSG00000108349	CASC3	4211.24	0.479387	0.115182	4.162	3.15473e-05	0.000319131	cancer susceptibility candidate 3 (CASC3), mRNA.
ENSG00000172260	NEGR1	1148.09	-1.93044	0.463878	-4.16153	3.16126e-05	0.000319603	neuronal growth regulator 1 (NEGR1), mRNA.
ENSG00000254087	LYN	3511.6	0.962921	0.231417	4.16098	3.1689e-05	0.000320186	v-yes-1 Yamaguchi sarcoma viral related oncogene homolog (LYN), transcript variant 2, mRNA.
ENSG00000163631	ALB	8.43284	1.43033	0.343802	4.16032	3.17807e-05	0.000320923	albumin (ALB), mRNA.
ENSG00000144230	GPR17	65.5589	-1.84055	0.442496	-4.15946	3.18994e-05	0.000321932	G protein-coupled receptor 17 (GPR17), transcript variant 1, mRNA.
ENSG00000157600	TMEM164	1366.29	0.623822	0.150026	4.15809	3.20915e-05	0.000323679	transmembrane protein 164 (TMEM164), transcript variant 1, mRNA.
ENSG00000144029	MRPS5	1569.23	-0.419445	0.100887	-4.15758	3.21643e-05	0.000324222	mitochondrial ribosomal protein S5 (MRPS5), nuclear gene encoding mitochondrial protein, mRNA.
ENSG00000214216	IQCJ	7.10978	-2.67901	0.644469	-4.15692	3.22568e-05	0.000324963	IQ motif containing J (IQCJ), transcript variant 2, mRNA.
ENSG00000124641	MED20	409.857	-0.792858	0.190789	-4.15568	3.24327e-05	0.000326542	mediator complex subunit 20 (MED20), mRNA.
ENSG00000188649	CC2D2B	12.375	1.11159	0.267642	4.15328	3.27741e-05	0.000329786	coiled-coil and C2 domain containing 2B (CC2D2B), transcript variant 1, mRNA.
ENSG00000166896	XRCC6BP1	225.074	-0.802108	0.193137	-4.15305	3.2808e-05	0.000329933	XRCC6 binding protein 1 (XRCC6BP1), mRNA.
ENSG00000110871	COQ5	458.516	-0.706082	0.170079	-4.1515	3.30303e-05	0.000331973	coenzyme Q5 homolog, methyltransferase (S. cerevisiae) (COQ5), nuclear gene encoding mitochondrial protein, mRNA.
ENSG00000180357	ZNF609	3478.44	0.665957	0.160476	4.14989	3.32634e-05	0.000334119	SubName: Full=Uncharacterized protein;
ENSG00000162086	ZNF75A	1273.63	-0.591336	0.1425	-4.14973	3.32862e-05	0.000334152	zinc finger protein 75a (ZNF75A), mRNA.
ENSG00000172969	FRG2C	212.266	-2.45534	0.591774	-4.14911	3.33769e-05	0.000334866	NA
ENSG00000142583	SLC2A5	3815.02	-1.52866	0.368611	-4.1471	3.36715e-05	0.000337426	solute carrier family 2 (facilitated glucose/fructose transporter), member 5 (SLC2A5), transcript variant 1, mRNA.
ENSG00000196387	ZNF140	672.998	-0.56746	0.136833	-4.14711	3.367e-05	0.000337426	zinc finger protein 140 (ZNF140), mRNA.
ENSG00000130638	ATXN10	2889.6	-0.534244	0.128836	-4.14668	3.37327e-05	0.000337841	ataxin 10 (ATXN10), transcript variant 1, mRNA.
ENSG00000167094	TTC16	104.872	-1.57112	0.378917	-4.14634	3.37831e-05	0.000338147	tetratricopeptide repeat domain 16 (TTC16), mRNA.
ENSG00000159917	ZNF235	264.806	-0.744739	0.179624	-4.14609	3.38199e-05	0.000338318	zinc finger protein 235 (ZNF235), mRNA.
ENSG00000172640	OR10AD1	7.71472	-1.7744	0.428054	-4.14526	3.39431e-05	0.000339352	olfactory receptor, family 10, subfamily AD, member 1 (OR10AD1), mRNA.
ENSG00000104903	LYL1	1368.73	0.931236	0.224711	4.14415	3.41071e-05	0.000340592	lymphoblastic leukemia derived sequence 1 (LYL1), mRNA.
ENSG00000162032	SPSB3	20.7529	0.742254	0.179106	4.14422	3.40966e-05	0.000340592	splA/ryanodine receptor domain and SOCS box containing 3 (SPSB3), mRNA.
ENSG00000095932	C19orf77	1067.07	1.2857	0.310279	4.1437	3.41753e-05	0.000341049	chromosome 19 open reading frame 77 (C19orf77), mRNA.
ENSG00000166145	SPINT1	370.022	-1.31768	0.318008	-4.14353	3.42004e-05	0.000341049	serine peptidase inhibitor, Kunitz type 1 (SPINT1), transcript variant 2, mRNA.
ENSG00000259431	THTPA	106.419	-0.615247	0.148487	-4.14345	3.42127e-05	0.000341049	thiamine triphosphatase (THTPA), transcript variant 8, non-coding RNA.
ENSG00000109118	PHF12	5952.54	0.933659	0.22536	4.14296	3.42846e-05	0.000341368	PHD finger protein 12 (PHF12), transcript variant 1, mRNA.
ENSG00000213190	MLLT11	630.095	0.755805	0.182431	4.14297	3.42843e-05	0.000341368	myeloid/lymphoid or mixed-lineage leukemia (trithorax homolog, Drosophila); translocated to, 11 (MLLT11), mRNA.
ENSG00000140479	PCSK6	45.9069	-1.64515	0.397577	-4.13793	3.50454e-05	0.00034874	proprotein convertase subtilisin/kexin type 6 (PCSK6), transcript variant 1, mRNA.
ENSG00000183260	ABHD16B	83.2086	0.809384	0.195706	4.13571	3.53865e-05	0.00035193	abhydrolase domain containing 16B (ABHD16B), mRNA.
ENSG00000155729	KCTD18	1041.03	-0.484399	0.117144	-4.13509	3.54822e-05	0.000352677	potassium channel tetramerisation domain containing 18 (KCTD18), mRNA.
ENSG00000198812	LRRC10	18.9094	-2.28635	0.553133	-4.13346	3.57343e-05	0.000354976	leucine rich repeat containing 10 (LRRC10), mRNA.
ENSG00000120802	TMPO	9493.61	-0.757442	0.183255	-4.13326	3.57653e-05	0.000355078	thymopoietin (TMPO), transcript variant 1, mRNA.
ENSG00000253846	PCDHGA10	108.92	1.62081	0.392168	4.13294	3.58151e-05	0.000355366	protocadherin gamma subfamily A, 10 (PCDHGA10), transcript variant 2, mRNA.
ENSG00000143569	UBAP2L	6749.68	0.576941	0.13961	4.13252	3.58801e-05	0.000355804	ubiquitin associated protein 2-like (UBAP2L), transcript variant 1, mRNA.
ENSG00000237765	FAM200B	520.122	-0.565348	0.136822	-4.13199	3.5963e-05	0.000356419	family with sequence similarity 200, member B (FAM200B), mRNA.
ENSG00000204920	ZNF155	144.166	-0.817117	0.197763	-4.13179	3.59951e-05	0.000356531	zinc finger protein 155 (ZNF155), transcript variant 5, mRNA.
ENSG00000172819	RARG	256.52	0.926578	0.224358	4.12991	3.62912e-05	0.000359256	retinoic acid receptor, gamma (RARG), transcript variant 2, mRNA.
ENSG00000128218	VPREB3	3264.97	-1.43854	0.348514	-4.12764	3.665e-05	0.000362597	pre-B lymphocyte 3 (VPREB3), mRNA.
ENSG00000176597	B3GNT5	963.249	1.47662	0.357758	4.12743	3.66844e-05	0.000362727	UDP-GlcNAc:betaGal beta-1,3-N-acetylglucosaminyltransferase 5 (B3GNT5), mRNA.
ENSG00000124762	CDKN1A	8533.75	1.3114	0.317779	4.12677	3.67901e-05	0.000363562	cyclin-dependent kinase inhibitor 1A (p21, Cip1) (CDKN1A), transcript variant 2, mRNA.
ENSG00000196388	INCA1	100.003	-0.935495	0.226706	-4.12648	3.68364e-05	0.00036381	inhibitor of CDK, cyclin A1 interacting protein 1 (INCA1), transcript variant 1, mRNA.
ENSG00000173566	NUDT18	191.642	-0.717786	0.173984	-4.12558	3.69794e-05	0.000365012	nudix (nucleoside diphosphate linked moiety X)-type motif 18 (NUDT18), mRNA.
ENSG00000181610	MRPS23	530.496	-0.764117	0.185221	-4.12542	3.70055e-05	0.000365058	mitochondrial ribosomal protein S23 (MRPS23), nuclear gene encoding mitochondrial protein, mRNA.
ENSG00000044115	CTNNA1	3590.88	0.778488	0.188756	4.12431	3.71846e-05	0.000366614	catenin (cadherin-associated protein), alpha 1, 102kDa (CTNNA1), mRNA.
ENSG00000076201	PTPN23	1918.11	0.855219	0.207397	4.12358	3.73023e-05	0.000367522	protein tyrosine phosphatase, non-receptor type 23 (PTPN23), mRNA.
ENSG00000140199	SLC12A6	6108.39	0.974463	0.236321	4.12348	3.73198e-05	0.000367522	solute carrier family 12 (potassium/chloride transporters), member 6 (SLC12A6), transcript variant 2, mRNA.
ENSG00000154727	GABPA	3525.85	-0.608112	0.147561	-4.12108	3.77097e-05	0.000371148	GA binding protein transcription factor, alpha subunit 60kDa (GABPA), transcript variant 2, mRNA.
ENSG00000204439	C6orf47	404.412	-0.563989	0.136878	-4.12037	3.78268e-05	0.000372087	chromosome 6 open reading frame 47 (C6orf47), mRNA.
ENSG00000184988	TMEM106A	855.204	0.856968	0.208015	4.11974	3.79296e-05	0.000372883	transmembrane protein 106A (TMEM106A), mRNA.
ENSG00000125633	CCDC93	3811.77	0.721477	0.175188	4.1183	3.81675e-05	0.000375007	coiled-coil domain containing 93 (CCDC93), mRNA.
ENSG00000032444	PNPLA6	1784.3	0.528477	0.128336	4.11792	3.82302e-05	0.000375407	patatin-like phospholipase domain containing 6 (PNPLA6), transcript variant 2, mRNA.
ENSG00000002746	HECW1	307.893	-2.21843	0.538902	-4.11658	3.84544e-05	0.000377392	HECT, C2 and WW domain containing E3 ubiquitin protein ligase 1 (HECW1), mRNA.
ENSG00000169994	MYO7B	1527.44	-1.66477	0.404556	-4.11504	3.87105e-05	0.000379688	myosin VIIB (MYO7B), mRNA.
ENSG00000086061	DNAJA1	9742.02	0.717487	0.174366	4.11484	3.87449e-05	0.000379807	DnaJ (Hsp40) homolog, subfamily A, member 1 (DNAJA1), mRNA.
ENSG00000101843	PSMD10	613.488	-0.796484	0.193587	-4.11434	3.88285e-05	0.000380408	proteasome (prosome, macropain) 26S subunit, non-ATPase, 10 (PSMD10), transcript variant 2, mRNA.
ENSG00000065833	ME1	17.8346	1.77536	0.431561	4.11382	3.89161e-05	0.00038083	malic enzyme 1, NADP(+)-dependent, cytosolic (ME1), nuclear gene encoding mitochondrial protein, mRNA.
ENSG00000128791	TWSG1	972.192	0.797592	0.193876	4.11392	3.88992e-05	0.00038083	twisted gastrulation homolog 1 (Drosophila) (TWSG1), mRNA.
ENSG00000142230	SAE1	2569.01	-0.61465	0.149436	-4.11313	3.90328e-05	0.000381753	SUMO1 activating enzyme subunit 1 (SAE1), transcript variant 1, mRNA.
ENSG00000101294	HM13	1971.38	0.672963	0.163701	4.11093	3.94062e-05	0.000385008	histocompatibility (minor) 13 (HM13), transcript variant 4, mRNA.
ENSG00000198276	UCKL1	1885.4	0.705213	0.171547	4.11091	3.94106e-05	0.000385008	uridine-cytidine kinase 1-like 1 (UCKL1), transcript variant 2, mRNA.
ENSG00000226807	MROH5	7.37756	-1.68548	0.410183	-4.10908	3.97231e-05	0.000387839	maestro heat-like repeat family member 5 (MROH5), transcript variant 1, mRNA.
ENSG00000129226	CD68	6.45764	1.39078	0.338507	4.10856	3.98131e-05	0.000388274	CD68 molecule (CD68), transcript variant 1, mRNA.
ENSG00000131941	RHPN2	31.5008	-1.42147	0.345975	-4.10858	3.98096e-05	0.000388274	rhophilin, Rho GTPase binding protein 2 (RHPN2), mRNA.
ENSG00000112183	RBM24	38.0833	-2.32264	0.565441	-4.10767	3.99671e-05	0.000389554	RNA binding motif protein 24 (RBM24), transcript variant 1, mRNA.
ENSG00000198185	ZNF334	23.9469	-2.1175	0.515602	-4.10686	4.01078e-05	0.000390702	zinc finger protein 334 (ZNF334), transcript variant 4, non-coding RNA.
ENSG00000039560	RAI14	594.078	-1.36542	0.332508	-4.10643	4.01828e-05	0.000391211	retinoic acid induced 14 (RAI14), transcript variant 1, mRNA.
ENSG00000148396	SEC16A	5242.16	0.679166	0.165419	4.10573	4.03048e-05	0.000392175	SEC16 homolog A (S. cerevisiae) (SEC16A), transcript variant 1, mRNA.
ENSG00000106617	PRKAG2	591.337	0.628945	0.153226	4.1047	4.04842e-05	0.000393025	protein kinase, AMP-activated, gamma 2 non-catalytic subunit (PRKAG2), transcript variant b, mRNA.
ENSG00000141519	CCDC40	26.3846	1.26735	0.30875	4.10478	4.04695e-05	0.000393025	coiled-coil domain containing 40 (CCDC40), transcript variant 2, mRNA.
ENSG00000180992	MRPL14	472.745	-0.862276	0.210062	-4.10487	4.04536e-05	0.000393025	mitochondrial ribosomal protein L14 (MRPL14), nuclear gene encoding mitochondrial protein, mRNA.
ENSG00000187239	FNBP1	6344.98	0.853101	0.207826	4.10488	4.04532e-05	0.000393025	formin binding protein 1 (FNBP1), mRNA.
ENSG00000112232	KHDRBS2	45.4994	-1.96249	0.478143	-4.1044	4.05366e-05	0.000393311	KH domain containing, RNA binding, signal transduction associated 2 (KHDRBS2), mRNA.
ENSG00000165185	KIAA1958	872.373	1.03096	0.25123	4.10366	4.06661e-05	0.000394343	KIAA1958 (KIAA1958), mRNA.
ENSG00000065526	SPEN	8076.24	0.757214	0.184543	4.10319	4.07496e-05	0.000394929	spen homolog, transcriptional regulator (Drosophila) (SPEN), mRNA.
ENSG00000133119	RFC3	714.953	-0.840984	0.204981	-4.10274	4.08292e-05	0.000395476	replication factor C (activator 1) 3, 38kDa (RFC3), transcript variant 2, mRNA.
ENSG00000156103	MMP16	7.73313	-2.40388	0.58597	-4.10239	4.08908e-05	0.000395849	matrix metallopeptidase 16 (membrane-inserted) (MMP16), mRNA.
ENSG00000184083	FAM120C	800.351	-0.717204	0.174912	-4.10037	4.12486e-05	0.000399087	family with sequence similarity 120C (FAM120C), transcript variant 1, mRNA.
ENSG00000048052	HDAC9	3017.46	-1.51706	0.370045	-4.09965	4.1377e-05	0.000399762	histone deacetylase 9 (HDAC9), transcript variant 6, mRNA.
ENSG00000100150	DEPDC5	1587.56	0.673856	0.164372	4.09959	4.13886e-05	0.000399762	DEP domain containing 5 (DEPDC5), transcript variant 5, mRNA.
ENSG00000145365	TIFA	2682.81	-1.03522	0.252507	-4.09977	4.13553e-05	0.000399762	TRAF-interacting protein with forkhead-associated domain (TIFA), mRNA.
ENSG00000108264	TADA2A	595.081	-0.754729	0.18413	-4.09889	4.15132e-05	0.00040074	transcriptional adaptor 2A (TADA2A), transcript variant 3, mRNA.
ENSG00000130598	TNNI2	79.8073	1.62585	0.396671	4.09874	4.15407e-05	0.000400779	troponin I type 2 (skeletal, fast) (TNNI2), transcript variant 1, mRNA.
ENSG00000132792	CTNNBL1	1873.86	-0.738429	0.180172	-4.09846	4.15912e-05	0.000401039	catenin, beta like 1 (CTNNBL1), mRNA.
ENSG00000267206	LCN6	566.474	-1.7566	0.428656	-4.09793	4.16863e-05	0.00040173	lipocalin 6 (LCN6), mRNA.
ENSG00000071242	RPS6KA2	450.448	-1.35306	0.330226	-4.09736	4.17886e-05	0.000402489	ribosomal protein S6 kinase, 90kDa, polypeptide 2 (RPS6KA2), transcript variant 2, mRNA.
ENSG00000104687	GSR	1515.53	-0.723366	0.176551	-4.09719	4.18187e-05	0.000402552	glutathione reductase (GSR), transcript variant 1, mRNA.
ENSG00000100336	APOL4	124.349	-1.81005	0.441858	-4.09646	4.19522e-05	0.00040361	apolipoprotein L, 4 (APOL4), transcript variant a, mRNA.
ENSG00000116014	KISS1R	2.70279	1.44082	0.35181	4.09544	4.21373e-05	0.000405163	KISS1 receptor (KISS1R), mRNA.
ENSG00000198208	RPS6KL1	436.581	-1.05114	0.256674	-4.09526	4.21701e-05	0.00040525	ribosomal protein S6 kinase-like 1 (RPS6KL1), mRNA.
ENSG00000155324	GRAMD3	131.334	-1.38289	0.337776	-4.0941	4.23808e-05	0.000407046	GRAM domain containing 3 (GRAMD3), transcript variant 1, mRNA.
ENSG00000023734	STRAP	5163.01	0.709421	0.173395	4.09135	4.28865e-05	0.000411672	serine/threonine kinase receptor associated protein (STRAP), mRNA.
ENSG00000121578	B4GALT4	841.637	-0.78907	0.192924	-4.09006	4.31255e-05	0.000413734	UDP-Gal:betaGlcNAc beta 1,4- galactosyltransferase, polypeptide 4 (B4GALT4), transcript variant 2, mRNA.
ENSG00000132275	RRP8	1128.18	-0.651277	0.159262	-4.08933	4.32617e-05	0.000414808	ribosomal RNA processing 8, methyltransferase, homolog (yeast) (RRP8), mRNA.
ENSG00000183520	UTP11L	899.685	0.532808	0.130306	4.08891	4.334e-05	0.000415326	UTP11-like, U3 small nucleolar ribonucleoprotein, (yeast) (UTP11L), mRNA.
ENSG00000159905	ZNF221	58.7629	-1.57183	0.384468	-4.08834	4.34478e-05	0.000416125	zinc finger protein 221 (ZNF221), mRNA.
ENSG00000088038	CNOT3	1909.23	0.797454	0.195073	4.08797	4.3516e-05	0.000416545	CCR4-NOT transcription complex, subunit 3 (CNOT3), mRNA.
ENSG00000138050	THUMPD2	1693.98	-0.68456	0.167503	-4.08684	4.37287e-05	0.000418346	THUMP domain containing 2 (THUMPD2), transcript variant 2, non-coding RNA.
ENSG00000138435	CHRNA1	14.6665	-2.70408	0.66233	-4.08267	4.45205e-05	0.000425684	cholinergic receptor, nicotinic, alpha 1 (muscle) (CHRNA1), transcript variant 1, mRNA.
ENSG00000165995	CACNB2	330.281	1.48445	0.363778	4.08064	4.4912e-05	0.000429187	calcium channel, voltage-dependent, beta 2 subunit (CACNB2), transcript variant 2, mRNA.
ENSG00000139549	DHH	12.5811	1.402	0.3436	4.08033	4.49712e-05	0.000429513	desert hedgehog (DHH), mRNA.
ENSG00000107104	KANK1	494.529	-1.81259	0.444251	-4.0801	4.50168e-05	0.000429708	KN motif and ankyrin repeat domains 1 (KANK1), transcript variant 3, mRNA.
ENSG00000127995	CASD1	2192.23	-0.663009	0.162526	-4.07941	4.51497e-05	0.000430736	CAS1 domain containing 1 (CASD1), mRNA.
ENSG00000142303	ADAMTS10	721.088	1.39055	0.340975	4.07816	4.53931e-05	0.000432817	ADAM metallopeptidase with thrombospondin type 1 motif, 10 (ADAMTS10), mRNA.
ENSG00000137731	FXYD2	27.1594	-1.7991	0.441182	-4.07792	4.54401e-05	0.000433023	FXYD domain containing ion transport regulator 2 (FXYD2), transcript variant a, mRNA.
ENSG00000196284	SUPT3H	855.45	-0.987846	0.242276	-4.07735	4.55512e-05	0.00043384	suppressor of Ty 3 homolog (S. cerevisiae) (SUPT3H), transcript variant 1, mRNA.
ENSG00000143067	ZNF697	13.4643	-2.02667	0.497212	-4.07608	4.58016e-05	0.000435982	zinc finger protein 697 (ZNF697), mRNA.
ENSG00000204421	LY6G6C	155.103	1.73581	0.426071	4.07399	4.62149e-05	0.000439672	lymphocyte antigen 6 complex, locus G6C (LY6G6C), mRNA.
ENSG00000163251	FZD5	171.017	1.26306	0.310146	4.07248	4.65156e-05	0.000442286	frizzled family receptor 5 (FZD5), mRNA.
ENSG00000185585	OLFML2A	325.302	1.84732	0.453655	4.07209	4.65937e-05	0.000442783	olfactomedin-like 2A (OLFML2A), mRNA.
ENSG00000163507	KIAA1524	634.634	-0.886092	0.217623	-4.07168	4.66754e-05	0.000443312	KIAA1524 (KIAA1524), mRNA.
ENSG00000136710	CCDC115	883.234	-0.538099	0.132161	-4.07153	4.67055e-05	0.000443352	coiled-coil domain containing 115 (CCDC115), mRNA.
ENSG00000117115	PADI2	414.108	-1.95366	0.479909	-4.07089	4.68339e-05	0.000444325	peptidyl arginine deiminase, type II (PADI2), mRNA.
ENSG00000173542	MOB1B	4377.83	1.20076	0.295333	4.06579	4.78707e-05	0.000453909	MOB kinase activator 1B (MOB1B), transcript variant 3, mRNA.
ENSG00000106823	ECM2	247.512	-1.51373	0.372329	-4.06558	4.79131e-05	0.000454059	extracellular matrix protein 2, female organ and adipocyte specific (ECM2), transcript variant 3, mRNA.
ENSG00000113811	SELK	1192.67	0.739786	0.1821	4.06254	4.85424e-05	0.000459768	selenoprotein K (SELK), mRNA.
ENSG00000103978	TMEM87A	2901.63	0.650442	0.160186	4.06053	4.89611e-05	0.000463477	transmembrane protein 87A (TMEM87A), transcript variant 1, mRNA.
ENSG00000117322	CR2	329.252	-1.86692	0.459926	-4.05918	4.92459e-05	0.000465915	complement component (3d/Epstein Barr virus) receptor 2 (CR2), transcript variant 2, mRNA.
ENSG00000006451	RALA	1091.96	0.636123	0.156724	4.05888	4.93089e-05	0.000466252	v-ral simian leukemia viral oncogene homolog A (ras related) (RALA), mRNA.
ENSG00000174099	MSRB3	106.52	-1.7704	0.43641	-4.05674	4.97634e-05	0.00047029	methionine sulfoxide reductase B3 (MSRB3), nuclear gene encoding mitochondrial protein, transcript variant 3, mRNA.
ENSG00000130037	KCNA5	251.207	-1.86149	0.458962	-4.05588	4.99463e-05	0.000471758	potassium voltage-gated channel, shaker-related subfamily, member 5 (KCNA5), mRNA.
ENSG00000112715	VEGFA	485.68	1.33531	0.329288	4.05515	5.01022e-05	0.000472969	vascular endothelial growth factor A (VEGFA), transcript variant 8, mRNA.
ENSG00000119522	DENND1A	1106.22	0.582059	0.14358	4.05392	5.03674e-05	0.00047521	DENN/MADD domain containing 1A (DENND1A), transcript variant 1, mRNA.
ENSG00000168824	NSG1	176.708	-1.60759	0.396664	-4.05278	5.06127e-05	0.000477261	neuron specific gene family member 1 (NSG1), transcript variant 1, mRNA.
ENSG00000184584	TMEM173	1651.48	0.974954	0.240603	4.05212	5.07552e-05	0.000478341	transmembrane protein 173 (TMEM173), nuclear gene encoding mitochondrial protein, mRNA.
ENSG00000196396	PTPN1	3910.35	0.659349	0.162736	4.05166	5.08562e-05	0.000478765	protein tyrosine phosphatase, non-receptor type 1 (PTPN1), mRNA.
ENSG00000197046	SIGLEC15	219.374	-1.78986	0.441757	-4.05169	5.085e-05	0.000478765	sialic acid binding Ig-like lectin 15 (SIGLEC15), mRNA.
ENSG00000215375	MYL5	242.573	-0.857977	0.211785	-4.05117	5.09626e-05	0.000479503	myosin, light chain 5, regulatory (MYL5), mRNA.
ENSG00000100979	PLTP	102.697	1.17688	0.290547	4.05056	5.10961e-05	0.000480495	phospholipid transfer protein (PLTP), transcript variant 4, mRNA.
ENSG00000112365	ZBTB24	1296.55	-0.45806	0.11311	-4.04969	5.12865e-05	0.000482019	zinc finger and BTB domain containing 24 (ZBTB24), transcript variant 1, mRNA.
ENSG00000132405	TBC1D14	3478.06	-0.869258	0.214745	-4.04787	5.16865e-05	0.000485512	TBC1 domain family, member 14 (TBC1D14), transcript variant 2, mRNA.
ENSG00000108953	YWHAE	7682.66	0.609117	0.150493	4.04748	5.17716e-05	0.000486045	tyrosine 3-monooxygenase/tryptophan 5-monooxygenase activation protein, epsilon polypeptide (YWHAE), transcript variant 2, non-coding RNA.
ENSG00000229676	ZNF492	144.897	-1.31249	0.324301	-4.04715	5.18458e-05	0.000486474	zinc finger protein 492 (ZNF492), mRNA.
ENSG00000181631	P2RY13	193.864	-1.99222	0.492424	-4.04574	5.2159e-05	0.000489145	purinergic receptor P2Y, G-protein coupled, 13 (P2RY13), mRNA.
ENSG00000105341	ATP5SL	789.632	0.601242	0.148683	4.04379	5.25934e-05	0.000492948	ATP5S-like (ATP5SL), transcript variant 1, mRNA.
ENSG00000162714	ZNF496	2287.29	0.571877	0.141456	4.04279	5.2819e-05	0.000494791	zinc finger protein 496 (ZNF496), mRNA.
ENSG00000167264	DUS2	342.019	-0.436821	0.108069	-4.04204	5.29874e-05	0.000496096	NA
ENSG00000115233	PSMD14	1677.38	-0.550877	0.136292	-4.04188	5.3024e-05	0.000496167	proteasome (prosome, macropain) 26S subunit, non-ATPase, 14 (PSMD14), mRNA.
ENSG00000118985	ELL2	3496.35	1.28678	0.318388	4.04156	5.30973e-05	0.000496582	elongation factor, RNA polymerase II, 2 (ELL2), mRNA.
ENSG00000186523	FAM86B1	14.6881	-1.28444	0.318015	-4.03893	5.36954e-05	0.000501901	family with sequence similarity 86, member B1 (FAM86B1), transcript variant 2, non-coding RNA.
ENSG00000062370	ZNF112	37.1912	-2.12594	0.526383	-4.03878	5.37296e-05	0.000501946	NA
ENSG00000088305	DNMT3B	625.236	1.09706	0.271672	4.0382	5.38638e-05	0.000502925	DNA (cytosine-5-)-methyltransferase 3 beta (DNMT3B), transcript variant 7, mRNA.
ENSG00000178498	DTX3	339.444	-1.72939	0.428327	-4.03755	5.40115e-05	0.000504028	deltex homolog 3 (Drosophila) (DTX3), mRNA.
ENSG00000127666	TICAM1	538.644	1.06456	0.263716	4.03676	5.41937e-05	0.000505453	toll-like receptor adaptor molecule 1 (TICAM1), mRNA.
ENSG00000205423	CNEP1R1	732.935	-0.534477	0.132411	-4.03649	5.42569e-05	0.000505766	CTD nuclear envelope phosphatase 1 regulatory subunit 1 (CNEP1R1), mRNA.
ENSG00000164209	SLC25A46	2024.94	-0.625295	0.155019	-4.03368	5.49101e-05	0.000511576	solute carrier family 25, member 46 (SLC25A46), mRNA.
ENSG00000124749	COL21A1	4.45281	-2.71595	0.673354	-4.03347	5.49602e-05	0.000511764	collagen, type XXI, alpha 1 (COL21A1), mRNA.
ENSG00000102935	ZNF423	1293.76	1.13416	0.281281	4.03212	5.52753e-05	0.000514419	zinc finger protein 423 (ZNF423), transcript variant 1, mRNA.
ENSG00000167468	GPX4	2673.44	0.738064	0.183079	4.0314	5.54465e-05	0.000515731	glutathione peroxidase 4 (GPX4), transcript variant 2, mRNA.
ENSG00000183873	SCN5A	35.321	-1.3549	0.336156	-4.03057	5.56424e-05	0.000517271	sodium channel, voltage-gated, type V, alpha subunit (SCN5A), transcript variant 3, mRNA.
ENSG00000102054	RBBP7	4895.04	-0.455917	0.113172	-4.02855	5.61231e-05	0.000520608	retinoblastoma binding protein 7 (RBBP7), transcript variant 1, mRNA.
ENSG00000107551	RASSF4	796.254	-1.32125	0.327962	-4.02866	5.60954e-05	0.000520608	Ras association (RalGDS/AF-6) domain family member 4 (RASSF4), mRNA.
ENSG00000126456	IRF3	2141.38	-0.603035	0.149677	-4.0289	5.60384e-05	0.000520608	interferon regulatory factor 3 (IRF3), transcript variant 9, non-coding RNA.
ENSG00000144852	NR1I2	9.89856	-1.76912	0.439142	-4.02859	5.61117e-05	0.000520608	nuclear receptor subfamily 1, group I, member 2 (NR1I2), transcript variant 3, mRNA.
ENSG00000170927	PKHD1	15.3823	-2.08095	0.516694	-4.02744	5.63884e-05	0.000522785	polycystic kidney and hepatic disease 1 (autosomal recessive) (PKHD1), transcript variant 1, mRNA.
ENSG00000142186	SCYL1	2518.77	0.609693	0.151406	4.02688	5.65219e-05	0.000523739	SCY1-like 1 (S. cerevisiae) (SCYL1), transcript variant A, mRNA.
ENSG00000189334	S100A14	5.67114	1.50392	0.373495	4.02662	5.65838e-05	0.000524028	S100 calcium binding protein A14 (S100A14), mRNA.
ENSG00000165819	METTL3	2445.37	-0.492673	0.122387	-4.02552	5.68488e-05	0.000526197	methyltransferase like 3 (METTL3), mRNA.
ENSG00000106244	PDAP1	1989.7	-0.516799	0.12844	-4.02365	5.73039e-05	0.000530123	PDGFA associated protein 1 (PDAP1), mRNA.
ENSG00000130032	PRRG3	6.77705	2.09158	0.519915	4.02293	5.7479e-05	0.00053132	proline rich Gla (G-carboxyglutamic acid) 3 (transmembrane) (PRRG3), transcript variant 1, mRNA.
ENSG00000186197	EDARADD	19.7922	1.52561	0.379236	4.02286	5.74954e-05	0.00053132	EDAR-associated death domain (EDARADD), transcript variant A, mRNA.
ENSG00000111667	USP5	2023.04	-0.512305	0.127409	-4.02095	5.79641e-05	0.000535361	ubiquitin specific peptidase 5 (isopeptidase T) (USP5), transcript variant 1, mRNA.
ENSG00000015676	NUDCD3	1861.92	-0.484093	0.120449	-4.01907	5.84272e-05	0.000539347	NudC domain containing 3 (NUDCD3), mRNA.
ENSG00000109047	RCVRN	78.1238	1.50477	0.374478	4.01832	5.86134e-05	0.000540774	recoverin (RCVRN), mRNA.
ENSG00000081692	JMJD4	146.518	-0.978877	0.243628	-4.01791	5.87161e-05	0.00054143	jumonji domain containing 4 (JMJD4), transcript variant 2, mRNA.
ENSG00000188011	CXXC11	914.641	1.88806	0.470015	4.01703	5.89354e-05	0.000543159	CXXC finger protein 11 (CXXC11), mRNA.
ENSG00000135677	GNS	1872.2	0.853554	0.212516	4.01641	5.90908e-05	0.000544298	glucosamine (N-acetyl)-6-sulfatase (GNS), mRNA.
ENSG00000160741	CRTC2	5062.1	1.17597	0.292813	4.01611	5.91668e-05	0.000544705	CREB regulated transcription coactivator 2 (CRTC2), mRNA.
ENSG00000179348	GATA2	157.572	1.56625	0.390006	4.01595	5.92058e-05	0.00054477	GATA binding protein 2 (GATA2), transcript variant 3, mRNA.
ENSG00000172927	MYEOV	21.8696	1.70647	0.425009	4.01515	5.94092e-05	0.000546347	myeloma overexpressed (MYEOV), mRNA.
ENSG00000169169	CPT1C	105.694	-2.04517	0.509443	-4.01452	5.9567e-05	0.000547504	carnitine palmitoyltransferase 1C (CPT1C), transcript variant 4, mRNA.
ENSG00000198081	ZBTB14	749.112	-0.612982	0.152703	-4.01421	5.9644e-05	0.000547918	zinc finger and BTB domain containing 14 (ZBTB14), transcript variant 3, mRNA.
ENSG00000129993	CBFA2T3	2839.31	1.11987	0.279103	4.01238	6.01089e-05	0.000551891	core-binding factor, runt domain, alpha subunit 2; translocated to, 3 (CBFA2T3), transcript variant 2, mRNA.
ENSG00000166106	ADAMTS15	10.8016	-2.47723	0.617559	-4.01133	6.03777e-05	0.000554062	ADAM metallopeptidase with thrombospondin type 1 motif, 15 (ADAMTS15), mRNA.
ENSG00000101782	RIOK3	8406.31	0.848857	0.211673	4.01023	6.06585e-05	0.00055634	RIO kinase 3 (RIOK3), mRNA.
ENSG00000114670	NEK11	39.6963	1.10968	0.276737	4.00986	6.07554e-05	0.00055693	NIMA-related kinase 11 (NEK11), transcript variant 2, mRNA.
ENSG00000151498	ACAD8	1145.38	-0.613966	0.153186	-4.00796	6.12448e-05	0.000561116	acyl-CoA dehydrogenase family, member 8 (ACAD8), nuclear gene encoding mitochondrial protein, mRNA.
ENSG00000151276	MAGI1	55.9534	-2.5714	0.641624	-4.00764	6.1328e-05	0.000561576	membrane associated guanylate kinase, WW and PDZ domain containing 1 (MAGI1), transcript variant 1, mRNA.
ENSG00000111696	NT5DC3	387.299	-1.16325	0.29038	-4.00595	6.17694e-05	0.000565316	5'-nucleotidase domain containing 3 (NT5DC3), mRNA.
ENSG00000137767	SQRDL	287.424	-1.19831	0.299165	-4.0055	6.18875e-05	0.000566093	sulfide quinone reductase-like (yeast) (SQRDL), nuclear gene encoding mitochondrial protein, transcript variant 2, mRNA.
ENSG00000073849	ST6GAL1	2534.44	0.809309	0.202096	4.00457	6.21292e-05	0.000568001	ST6 beta-galactosamide alpha-2,6-sialyltranferase 1 (ST6GAL1), transcript variant 1, mRNA.
ENSG00000132932	ATP8A2	104.75	-1.91456	0.47816	-4.00402	6.22758e-05	0.000569036	ATPase, aminophospholipid transporter, class I, type 8A, member 2 (ATP8A2), mRNA.
ENSG00000254986	DPP3	1004.26	-0.576834	0.14407	-4.00384	6.23219e-05	0.000569154	dipeptidyl-peptidase 3 (DPP3), transcript variant 3, mRNA.
ENSG00000154768	C17orf50	10.0832	-1.20303	0.300497	-4.00346	6.24218e-05	0.000569761	chromosome 17 open reading frame 50 (C17orf50), mRNA.
ENSG00000244242	IFITM10	86.9536	1.56926	0.392053	4.00267	6.26318e-05	0.000571373	interferon induced transmembrane protein 10 (IFITM10), mRNA.
ENSG00000152463	OLAH	43.7615	-1.99869	0.499654	-4.00015	6.33022e-05	0.000577181	oleoyl-ACP hydrolase (OLAH), transcript variant 1, mRNA.
ENSG00000136636	KCTD3	2123.95	-0.66133	0.165352	-3.99953	6.34674e-05	0.00057807	potassium channel tetramerisation domain containing 3 (KCTD3), mRNA.
ENSG00000163479	SSR2	4420.41	0.638365	0.159609	3.99955	6.34631e-05	0.00057807	signal sequence receptor, beta (translocon-associated protein beta) (SSR2), mRNA.
ENSG00000101871	MID1	56.5485	-1.60799	0.402067	-3.99932	6.35256e-05	0.000578293	midline 1 (Opitz/BBB syndrome) (MID1), transcript variant 2, mRNA.
ENSG00000085831	TTC39A	102.525	1.23552	0.308992	3.99856	6.37285e-05	0.000579831	tetratricopeptide repeat domain 39A (TTC39A), transcript variant 1, mRNA.
ENSG00000167394	ZNF668	462.634	0.758231	0.189643	3.9982	6.38257e-05	0.000580407	zinc finger protein 668 (ZNF668), transcript variant 3, mRNA.
ENSG00000143669	LYST	5320.77	1.10871	0.277369	3.99725	6.40837e-05	0.000582443	lysosomal trafficking regulator (LYST), transcript variant 1, mRNA.
ENSG00000136715	SAP130	1531.46	0.742441	0.185759	3.99679	6.42072e-05	0.000583137	Sin3A-associated protein, 130kDa (SAP130), transcript variant 2, mRNA.
ENSG00000143801	PSEN2	101.73	-1.47157	0.368196	-3.99671	6.42283e-05	0.000583137	presenilin 2 (Alzheimer disease 4) (PSEN2), transcript variant 1, mRNA.
ENSG00000143799	PARP1	9647.89	-0.767259	0.19203	-3.99552	6.45524e-05	0.000585768	poly (ADP-ribose) polymerase 1 (PARP1), mRNA.
ENSG00000006075	CCL3	58.2958	-1.80266	0.451323	-3.99416	6.49238e-05	0.000588826	chemokine (C-C motif) ligand 3 (CCL3), mRNA.
ENSG00000187446	CHP1	2106.32	0.561294	0.140558	3.99332	6.51549e-05	0.000590609	calcineurin-like EF-hand protein 1 (CHP1), mRNA.
ENSG00000006530	AGK	919.201	-0.54845	0.137365	-3.99264	6.5342e-05	0.000591916	acylglycerol kinase (AGK), nuclear gene encoding mitochondrial protein, mRNA.
ENSG00000100116	GCAT	138.399	1.09017	0.27306	3.99242	6.54029e-05	0.000591916	glycine C-acetyltransferase (GCAT), nuclear gene encoding mitochondrial protein, transcript variant 2, mRNA.
ENSG00000162426	SLC45A1	5.28361	1.40865	0.352832	3.99242	6.54013e-05	0.000591916	solute carrier family 45, member 1 (SLC45A1), mRNA.
ENSG00000138069	RAB1A	4067	0.689791	0.172807	3.99168	6.56069e-05	0.000593447	RAB1A, member RAS oncogene family (RAB1A), transcript variant 1, mRNA.
ENSG00000215845	TSTD1	377.564	1.05261	0.263772	3.9906	6.59072e-05	0.000595848	thiosulfate sulfurtransferase (rhodanese)-like domain containing 1 (TSTD1), transcript variant 1, mRNA.
ENSG00000167323	STIM1	3620.03	0.510783	0.128041	3.98922	6.62922e-05	0.000599012	stromal interaction molecule 1 (STIM1), transcript variant 3, mRNA.
ENSG00000144736	SHQ1	690.007	-0.706409	0.177098	-3.98881	6.64059e-05	0.000599723	SHQ1, H/ACA ribonucleoprotein assembly factor (SHQ1), mRNA.
ENSG00000111850	SMIM8	202.102	-0.818585	0.205241	-3.9884	6.65205e-05	0.000600356	small integral membrane protein 8 (SMIM8), transcript variant 1, mRNA.
ENSG00000175538	KCNE3	157.158	-1.90906	0.478665	-3.98831	6.65462e-05	0.000600356	potassium voltage-gated channel, Isk-related family, member 3 (KCNE3), mRNA.
ENSG00000169499	PLEKHA2	3996.28	0.73315	0.183905	3.98657	6.70362e-05	0.000604457	pleckstrin homology domain containing, family A (phosphoinositide binding specific) member 2 (PLEKHA2), mRNA.
ENSG00000178882	FAM101A	22.1993	1.54314	0.387154	3.98586	6.72369e-05	0.000605947	family with sequence similarity 101, member A (FAM101A), mRNA.
ENSG00000163697	APBB2	664.539	-1.79105	0.449478	-3.98473	6.75578e-05	0.000608519	amyloid beta (A4) precursor protein-binding, family B, member 2 (APBB2), transcript variant 5, mRNA.
ENSG00000187715	KBTBD12	25.5661	-2.04724	0.514105	-3.98215	6.82952e-05	0.000614837	kelch repeat and BTB (POZ) domain containing 12 (KBTBD12), mRNA.
ENSG00000102543	CDADC1	547.736	0.681742	0.171212	3.98185	6.83799e-05	0.000615275	cytidine and dCMP deaminase domain containing 1 (CDADC1), transcript variant 2, mRNA.
ENSG00000131626	PPFIA1	2093.1	0.653289	0.164136	3.98016	6.88679e-05	0.00061934	protein tyrosine phosphatase, receptor type, f polypeptide (PTPRF), interacting protein (liprin), alpha 1 (PPFIA1), transcript variant 3, non-coding RNA.
ENSG00000186009	ATP4B	20.5506	2.10096	0.527939	3.97955	6.90445e-05	0.000620276	ATPase, H+/K+ exchanging, beta polypeptide (ATP4B), mRNA.
ENSG00000257365	FNTB	246.295	0.682272	0.17144	3.97967	6.90116e-05	0.000620276	farnesyltransferase, CAAX box, beta (FNTB), mRNA.
ENSG00000065357	DGKA	5434.01	-0.679431	0.170754	-3.97899	6.92079e-05	0.000621417	diacylglycerol kinase, alpha 80kDa (DGKA), transcript variant 3, mRNA.
ENSG00000137168	PPIL1	260.963	-1.0649	0.267678	-3.97829	6.94132e-05	0.000622933	peptidylprolyl isomerase (cyclophilin)-like 1 (PPIL1), mRNA.
ENSG00000167699	GLOD4	1199.2	0.518596	0.130421	3.97632	6.99901e-05	0.000627612	glyoxalase domain containing 4 (GLOD4), mRNA.
ENSG00000197111	PCBP2	11153.3	0.712824	0.17927	3.97626	7.0008e-05	0.000627612	poly(rC) binding protein 2 (PCBP2), transcript variant 5, mRNA.
ENSG00000161642	ZNF385A	839.744	1.31361	0.330402	3.97578	7.01489e-05	0.000628546	zinc finger protein 385A (ZNF385A), transcript variant 1, mRNA.
ENSG00000104611	SH2D4A	64.4476	-1.75731	0.442158	-3.9744	7.05567e-05	0.000631538	SH2 domain containing 4A (SH2D4A), transcript variant 1, mRNA.
ENSG00000123908	AGO2	3903.14	0.922963	0.232224	3.97444	7.05439e-05	0.000631538	argonaute RISC catalytic component 2 (AGO2), transcript variant 1, mRNA.
ENSG00000126970	ZC4H2	727.321	-0.810278	0.203919	-3.97354	7.08135e-05	0.000633504	zinc finger, C4H2 domain containing (ZC4H2), transcript variant 5, non-coding RNA.
ENSG00000125534	PPDPF	1311.89	1.22662	0.309075	3.96869	7.22681e-05	0.00064618	pancreatic progenitor cell differentiation and proliferation factor homolog (zebrafish) (PPDPF), mRNA.
ENSG00000136802	LRRC8A	2138.23	0.768724	0.193742	3.96778	7.25461e-05	0.000648326	leucine rich repeat containing 8 family, member A (LRRC8A), transcript variant 2, mRNA.
ENSG00000122203	KIAA1191	1979.27	0.556424	0.140264	3.96699	7.27875e-05	0.000649804	KIAA1191 (KIAA1191), transcript variant 1, mRNA.
ENSG00000142615	CELA2A	5.96776	1.81588	0.457739	3.96707	7.27627e-05	0.000649804	chymotrypsin-like elastase family, member 2A (CELA2A), mRNA.
ENSG00000106125	FAM188B	20.0265	-1.24854	0.314768	-3.96653	7.2928e-05	0.000650379	family with sequence similarity 188, member B (FAM188B), mRNA.
ENSG00000116096	SPR	7.16108	-1.90345	0.479866	-3.96663	7.28969e-05	0.000650379	sepiapterin reductase (7,8-dihydrobiopterin:NADP+ oxidoreductase) (SPR), mRNA.
ENSG00000158186	MRAS	29.685	-1.77238	0.447032	-3.96476	7.34699e-05	0.00065487	muscle RAS oncogene homolog (MRAS), transcript variant 1, mRNA.
ENSG00000070669	ASNS	916.639	-0.844438	0.213086	-3.9629	7.4044e-05	0.000659643	asparagine synthetase (glutamine-hydrolyzing) (ASNS), transcript variant 1, mRNA.
ENSG00000147526	TACC1	8832.06	0.945169	0.23852	3.96264	7.41243e-05	0.000660015	transforming, acidic coiled-coil containing protein 1 (TACC1), transcript variant 3, mRNA.
ENSG00000163466	ARPC2	12684.9	0.483623	0.122145	3.95943	7.51302e-05	0.000668624	actin related protein 2/3 complex, subunit 2, 34kDa (ARPC2), transcript variant 1, mRNA.
ENSG00000136052	SLC41A2	46.8293	1.22084	0.308435	3.95817	7.55258e-05	0.000671794	solute carrier family 41, member 2 (SLC41A2), mRNA.
ENSG00000183960	KCNH8	136.003	-1.28804	0.32545	-3.95771	7.56726e-05	0.00067275	potassium voltage-gated channel, subfamily H (eag-related), member 8 (KCNH8), mRNA.
ENSG00000155849	ELMO1	3658.21	0.792336	0.200425	3.95329	7.70845e-05	0.000684947	engulfment and cell motility 1 (ELMO1), transcript variant 3, mRNA.
ENSG00000120057	SFRP5	29.852	-1.65189	0.4179	-3.95283	7.72327e-05	0.000685906	secreted frizzled-related protein 5 (SFRP5), mRNA.
ENSG00000090061	CCNK	3883.52	0.898359	0.227299	3.95233	7.73955e-05	0.000686995	cyclin K (CCNK), mRNA.
ENSG00000010319	SEMA3G	33.3583	-1.45651	0.368566	-3.95182	7.75576e-05	0.000688077	sema domain, immunoglobulin domain (Ig), short basic domain, secreted, (semaphorin) 3G (SEMA3G), mRNA.
ENSG00000129646	QRICH2	536.865	0.919364	0.232714	3.95061	7.79515e-05	0.000690534	glutamine rich 2 (QRICH2), mRNA.
ENSG00000138074	SLC5A6	1603.15	0.818739	0.207245	3.95058	7.79609e-05	0.000690534	solute carrier family 5 (sodium-dependent vitamin transporter), member 6 (SLC5A6), transcript variant 1, mRNA.
ENSG00000141076	CIRH1A	1228.37	0.610799	0.154614	3.95048	7.79961e-05	0.000690534	cirrhosis, autosomal recessive 1A (cirhin) (CIRH1A), mRNA.
ENSG00000167720	SRR	208.504	-0.525869	0.133109	-3.95065	7.79378e-05	0.000690534	serine racemase (SRR), mRNA.
ENSG00000170837	GPR27	36.3971	-1.86341	0.471724	-3.95021	7.80841e-05	0.000690955	G protein-coupled receptor 27 (GPR27), mRNA.
ENSG00000184162	NR2C2AP	157.436	-0.767677	0.194423	-3.94849	7.86464e-05	0.000695571	nuclear receptor 2C2-associated protein (NR2C2AP), mRNA.
ENSG00000134802	SLC43A3	981.613	-0.789223	0.199906	-3.94797	7.88162e-05	0.000696712	solute carrier family 43, member 3 (SLC43A3), transcript variant 2, mRNA.
ENSG00000165140	FBP1	57.2231	1.5978	0.404864	3.94653	7.92934e-05	0.000700569	fructose-1,6-bisphosphatase 1 (FBP1), transcript variant 1, mRNA.
ENSG00000058729	RIOK2	816.431	-0.578255	0.146558	-3.94558	7.96081e-05	0.000702622	RIO kinase 2 (RIOK2), transcript variant 1, mRNA.
ENSG00000139180	NDUFA9	385.554	-0.602734	0.15276	-3.94562	7.95944e-05	0.000702622	NADH dehydrogenase (ubiquinone) 1 alpha subcomplex, 9, 39kDa (NDUFA9), nuclear gene encoding mitochondrial protein, mRNA.
ENSG00000143811	PYCR2	875.932	-0.628782	0.159447	-3.94353	8.02914e-05	0.000707923	pyrroline-5-carboxylate reductase family, member 2 (PYCR2), transcript variant 1, mRNA.
ENSG00000147118	ZNF182	637.533	-0.553529	0.14036	-3.94363	8.02565e-05	0.000707923	zinc finger protein 182 (ZNF182), transcript variant 1, mRNA.
ENSG00000183624	HMCES	5678.79	-0.906048	0.229792	-3.9429	8.05008e-05	0.000709403	NA
ENSG00000100802	C14orf93	393.224	-0.599999	0.152182	-3.94264	8.05893e-05	0.000709817	chromosome 14 open reading frame 93 (C14orf93), transcript variant 4, mRNA.
ENSG00000094631	HDAC6	3412.3	-0.606473	0.153855	-3.94186	8.08533e-05	0.000711775	histone deacetylase 6 (HDAC6), mRNA.
ENSG00000092067	CEBPE	93.3727	-1.62718	0.412823	-3.9416	8.09398e-05	0.000712146	CCAAT/enhancer binding protein (C/EBP), epsilon (CEBPE), mRNA.
ENSG00000152969	JAKMIP1	135.239	-1.75411	0.445037	-3.94148	8.09787e-05	0.000712146	janus kinase and microtubule interacting protein 1 (JAKMIP1), transcript variant 2, mRNA.
ENSG00000101003	GINS1	323.796	-1.07377	0.272498	-3.94046	8.13241e-05	0.000714816	GINS complex subunit 1 (Psf1 homolog) (GINS1), mRNA.
ENSG00000213551	DNAJC9	515.856	-0.481414	0.122178	-3.94028	8.13868e-05	0.000715	DnaJ (Hsp40) homolog, subfamily C, member 9 (DNAJC9), mRNA.
ENSG00000119943	PYROXD2	263.148	-0.950847	0.241388	-3.93909	8.1792e-05	0.00071819	pyridine nucleotide-disulphide oxidoreductase domain 2 (PYROXD2), mRNA.
ENSG00000163874	ZC3H12A	1534.81	1.08782	0.276177	3.93885	8.18727e-05	0.000718529	zinc finger CCCH-type containing 12A (ZC3H12A), mRNA.
ENSG00000131981	LGALS3	562.084	1.41445	0.359153	3.9383	8.206e-05	0.000719804	lectin, galactoside-binding, soluble, 3 (LGALS3), transcript variant 1, mRNA.
ENSG00000100564	PIGH	621.273	-0.644689	0.16374	-3.93727	8.24144e-05	0.000722542	phosphatidylinositol glycan anchor biosynthesis, class H (PIGH), mRNA.
ENSG00000107779	BMPR1A	104.959	-1.82766	0.464232	-3.93695	8.25227e-05	0.00072275	bone morphogenetic protein receptor, type IA (BMPR1A), mRNA.
ENSG00000171206	TRIM8	2993.65	0.662695	0.168322	3.93707	8.24809e-05	0.00072275	tripartite motif containing 8 (TRIM8), mRNA.
ENSG00000140395	WDR61	781.676	-0.585615	0.148803	-3.93551	8.30218e-05	0.000726749	WD repeat domain 61 (WDR61), mRNA.
ENSG00000253831	ETV3L	2.55608	1.77224	0.45036	3.93516	8.31406e-05	0.000727417	ets variant 3-like (ETV3L), mRNA.
ENSG00000155827	RNF20	1461.19	-0.494716	0.125771	-3.93346	8.37321e-05	0.000732217	ring finger protein 20, E3 ubiquitin protein ligase (RNF20), mRNA.
ENSG00000130475	FCHO1	1819.14	-0.785687	0.199761	-3.93314	8.38445e-05	0.000732825	FCH domain only 1 (FCHO1), transcript variant 1, mRNA.
ENSG00000151689	INPP1	180.574	1.1322	0.287962	3.93176	8.43256e-05	0.000736653	inositol polyphosphate-1-phosphatase (INPP1), transcript variant 1, mRNA.
ENSG00000181915	ADO	785.032	-0.503364	0.128104	-3.92935	8.51772e-05	0.000743713	2-aminoethanethiol (cysteamine) dioxygenase (ADO), mRNA.
ENSG00000124151	NCOA3	5965.78	0.646324	0.164496	3.92912	8.52575e-05	0.000744034	nuclear receptor coactivator 3 (NCOA3), transcript variant 1, mRNA.
ENSG00000205937	RNPS1	4892.5	0.619201	0.157619	3.92847	8.54877e-05	0.000745662	RNA binding protein S1, serine-rich domain (RNPS1), transcript variant 1, mRNA.
ENSG00000198839	ZNF277	812.679	0.496721	0.126451	3.92817	8.55937e-05	0.000746206	zinc finger protein 277 (ZNF277), mRNA.
ENSG00000169251	NMD3	2459.95	0.467669	0.11914	3.92537	8.65973e-05	0.000754571	NMD3 homolog (S. cerevisiae) (NMD3), mRNA.
ENSG00000085552	IGSF9	120.869	-1.59989	0.407608	-3.92508	8.67022e-05	0.000755064	immunoglobulin superfamily, member 9 (IGSF9), transcript variant 2, mRNA.
ENSG00000163935	SFMBT1	1469.17	-0.785699	0.20018	-3.92497	8.67422e-05	0.000755064	Scm-like with four mbt domains 1 (SFMBT1), mRNA.
ENSG00000119457	SLC46A2	12.5584	1.26104	0.321443	3.92305	8.74356e-05	0.000760712	solute carrier family 46, member 2 (SLC46A2), mRNA.
ENSG00000080603	SRCAP	6397.41	0.816665	0.208272	3.92115	8.81292e-05	0.000766356	Snf2-related CREBBP activator protein (SRCAP), mRNA.
ENSG00000174226	SNX31	4.58954	1.80331	0.459926	3.92086	8.82336e-05	0.000766874	sorting nexin 31 (SNX31), mRNA.
ENSG00000130813	C19orf66	1026.29	0.602719	0.153915	3.91591	9.00638e-05	0.000782384	chromosome 19 open reading frame 66 (C19orf66), mRNA.
ENSG00000165164	CXorf22	1.61914	-2.67126	0.682315	-3.91499	9.04091e-05	0.000784984	chromosome X open reading frame 22 (CXorf22), mRNA.
ENSG00000133019	CHRM3	28.4125	-1.66988	0.426561	-3.91474	9.05001e-05	0.000785376	cholinergic receptor, muscarinic 3 (CHRM3), mRNA.
ENSG00000111641	NOP2	3416.83	0.917825	0.234554	3.91307	9.11299e-05	0.00079044	NOP2 nucleolar protein (NOP2), transcript variant 5, mRNA.
ENSG00000145113	MUC4	457.486	-1.91311	0.488958	-3.91263	9.12962e-05	0.00079148	mucin 4, cell surface associated (MUC4), transcript variant 5, mRNA.
ENSG00000128683	GAD1	57.8057	1.56461	0.400065	3.9109	9.19531e-05	0.000796772	glutamate decarboxylase 1 (brain, 67kDa) (GAD1), transcript variant GAD25, mRNA.
ENSG00000178996	SNX18	1613.94	-0.99801	0.255271	-3.90962	9.24433e-05	0.000800613	sorting nexin 18 (SNX18), transcript variant 3, mRNA.
ENSG00000079785	DDX1	2172.71	-0.489499	0.125253	-3.90808	9.30327e-05	0.00080531	DEAD (Asp-Glu-Ala-Asp) box helicase 1 (DDX1), mRNA.
ENSG00000135679	MDM2	15736.8	-0.900715	0.230504	-3.9076	9.32191e-05	0.000806515	MDM2 oncogene, E3 ubiquitin protein ligase (MDM2), transcript variant 1, mRNA.
ENSG00000118518	RNF146	977.182	-0.615977	0.157664	-3.9069	9.34896e-05	0.000808446	ring finger protein 146 (RNF146), transcript variant 10, mRNA.
ENSG00000063241	ISOC2	350.361	-0.905287	0.231745	-3.90639	9.3684e-05	0.000809309	isochorismatase domain containing 2 (ISOC2), nuclear gene encoding mitochondrial protein, transcript variant 2, mRNA.
ENSG00000171067	C11orf24	331.652	0.848531	0.217212	3.90646	9.36574e-05	0.000809309	chromosome 11 open reading frame 24 (C11orf24), mRNA.
ENSG00000197122	SRC	996.848	1.00123	0.256353	3.90566	9.39676e-05	0.000811349	v-src sarcoma (Schmidt-Ruppin A-2) viral oncogene homolog (avian) (SRC), transcript variant 1, mRNA.
ENSG00000121211	MND1	333.395	-0.879238	0.225161	-3.90493	9.4251e-05	0.000813196	meiotic nuclear divisions 1 homolog (S. cerevisiae) (MND1), transcript variant 3, non-coding RNA.
ENSG00000186047	DLEU7	31.0824	-1.7216	0.440886	-3.90487	9.42767e-05	0.000813196	deleted in lymphocytic leukemia, 7 (DLEU7), mRNA.
ENSG00000134986	NREP	2263.55	-0.928336	0.237859	-3.90289	9.50524e-05	0.000819474	neuronal regeneration related protein (NREP), transcript variant 1, mRNA.
ENSG00000159261	CLDN14	1.59133	2.08066	0.533197	3.90223	9.5309e-05	0.000821271	claudin 14 (CLDN14), transcript variant epsilon, mRNA.
ENSG00000047932	GOPC	1711.74	-0.626811	0.160685	-3.90086	9.58521e-05	0.00082512	golgi-associated PDZ and coiled-coil motif containing (GOPC), transcript variant 2, mRNA.
ENSG00000185055	EFCAB10	23.7089	0.693023	0.177657	3.9009	9.58366e-05	0.00082512	EF-hand calcium binding domain 10 (EFCAB10), non-coding RNA.
ENSG00000161265	U2AF1L4	257.82	0.779037	0.199736	3.90033	9.60609e-05	0.000826346	U2 small nuclear RNA auxiliary factor 1-like 4 (U2AF1L4), transcript variant 1, mRNA.
ENSG00000187630	DHRS4L2	411.852	-0.705663	0.180927	-3.90026	9.60912e-05	0.000826346	dehydrogenase/reductase (SDR family) member 4 like 2 (DHRS4L2), transcript variant 4, mRNA.
ENSG00000153487	ING1	1342.42	0.628953	0.161284	3.89967	9.6324e-05	0.000827931	inhibitor of growth family, member 1 (ING1), transcript variant 3, mRNA.
ENSG00000184343	SRPK3	74.026	-1.13314	0.290598	-3.89933	9.64611e-05	0.000828693	SRSF protein kinase 3 (SRPK3), transcript variant 1, mRNA.
ENSG00000072501	SMC1A	5600.66	-0.518549	0.133034	-3.89785	9.70485e-05	0.00083332	structural maintenance of chromosomes 1A (SMC1A), mRNA.
ENSG00000104848	KCNA7	2.04297	1.64519	0.422096	3.89767	9.71239e-05	0.000833549	potassium voltage-gated channel, shaker-related subfamily, member 7 (KCNA7), mRNA.
ENSG00000113269	RNF130	2782.16	0.960789	0.246528	3.89729	9.72768e-05	0.000834442	ring finger protein 130 (RNF130), mRNA.
ENSG00000244693	CTAGE8	1.93516	-2.1167	0.543267	-3.89624	9.76968e-05	0.000837625	NA
ENSG00000222047	C10orf55	28.531	-1.94829	0.500097	-3.89582	9.78689e-05	0.00083868	chromosome 10 open reading frame 55 (C10orf55), mRNA.
ENSG00000125991	ERGIC3	4729.82	0.614793	0.157885	3.89393	9.86314e-05	0.000844791	ERGIC and golgi 3 (ERGIC3), transcript variant 2, mRNA.
ENSG00000138075	ABCG5	3.23871	1.92033	0.493178	3.89379	9.86899e-05	0.000844868	ATP-binding cassette, sub-family G (WHITE), member 5 (ABCG5), mRNA.
ENSG00000101160	CTSZ	1152.55	-0.8932	0.229405	-3.89355	9.87889e-05	0.00084487	cathepsin Z (CTSZ), mRNA.
[truncated: 1,336 more rows]
