# Supplementary material for: Genomic analyses identify recurrent MEF2D fusions in acute lymphoblastic leukaemia
Source: Nat Commun. 2016 Nov 8;7:13331. doi: 10.1038/ncomms13331 (PMC5105166; doi:10.1038/ncomms13331)
Supplement: Supplementary Data 8 — Gene set enrichment analysis result. [file ncomms13331-s9.xlsx]

## Sheet: Sheet1
Supplementary Data 8. Gene set enrichment analysis result, combined stranded and unstranded data
Name	Size	Es	Nes	Nom P-val	Fdr Q-val	Fwer P-val	Rank At Max	Leading Edge	Note
COGHIGHLOW_DOWN_250	187	0.689485	2.281	0	0	0	1768	tags=36%, list=10%, signal=40%	upregulated in MEF2D fusion cohort
COGEHIGHELOW_DOWN_500	364	0.629268	2.22813	0	0	0	2563	tags=35%, list=15%, signal=41%	upregulated in MEF2D fusion cohort
COGHIGHLOW_DOWN_500	355	0.635406	2.1761	0	0.000250969	0.001	1715	tags=28%, list=10%, signal=31%	upregulated in MEF2D fusion cohort
COGEHIGHELOW_DOWN_250	181	0.64492	2.14302	0	0.000578123	0.003	2008	tags=33%, list=12%, signal=37%	upregulated in MEF2D fusion cohort
COGHIGHLOW_DOWN_100	76	0.692588	1.99114	0	0.0244197	0.142	1768	tags=41%, list=10%, signal=45%	upregulated in MEF2D fusion cohort
COGEHIGHELOW_DOWN_100	75	0.680352	1.95625	0	0.0377172	0.246	1710	tags=39%, list=10%, signal=43%	upregulated in MEF2D fusion cohort
KEGG_ALANINE_ASPARTATE_AND_GLUTAMATE_METABOLISM	32	0.754886	1.92875	0	0.0474845	0.33	774	tags=31%, list=5%, signal=33%	upregulated in MEF2D fusion cohort
ERG_ALL_RNASEQ_UP_500	438	0.539776	1.90888	0	0.0565983	0.428	1985	tags=34%, list=12%, signal=38%	upregulated in MEF2D fusion cohort
MANALO_HYPOXIA_DN	264	0.551614	1.90842	0	0.0505791	0.431	4891	tags=58%, list=29%, signal=80%	upregulated in MEF2D fusion cohort
WIKMAN_ASBESTOS_LUNG_CANCER_UP	17	0.827504	1.8708	0.00615385	0.0755611	0.616	625	tags=18%, list=4%, signal=18%	upregulated in MEF2D fusion cohort
SCHLOSSER_MYC_TARGETS_REPRESSED_BY_SERUM	149	0.580679	1.83953	0	0.106732	0.785	3341	tags=42%, list=20%, signal=52%	upregulated in MEF2D fusion cohort
HARDYWTB_250UP	182	0.537052	1.77138	0	0.210446	0.967	3743	tags=41%, list=22%, signal=52%	upregulated in MEF2D fusion cohort
HUMANBCRABL_50_DOWN	38	0.654283	1.76583	0.011583	0.205939	0.976	1980	tags=29%, list=12%, signal=33%	upregulated in MEF2D fusion cohort
ERG_ALL_RNASEQ_UP_250	217	0.527057	1.74773	0	0.228379	0.991	1556	tags=28%, list=9%, signal=30%	upregulated in MEF2D fusion cohort
ROSTY_CERVICAL_CANCER_PROLIFERATION_CLUSTER	135	0.548853	1.7477	0	0.213311	0.991	5489	tags=68%, list=32%, signal=100%	upregulated in MEF2D fusion cohort
COGHIGHLOW_DOWN_50	39	0.667638	1.74676	0.00361011	0.201354	0.991	2418	tags=51%, list=14%, signal=60%	upregulated in MEF2D fusion cohort
ERG_ALL_RNASEQ_UP_100	87	0.576591	1.73033	0	0.222754	0.996	1255	tags=22%, list=7%, signal=23%	upregulated in MEF2D fusion cohort
KEGG_VALINE_LEUCINE_AND_ISOLEUCINE_DEGRADATION	44	0.642458	1.72627	0.00724638	0.21831	0.996	3467	tags=48%, list=20%, signal=60%	upregulated in MEF2D fusion cohort
HISTONE_MODIFICATION_PCGP	62	0.599647	1.71043	0.004329	0.237395	0.997	1308	tags=16%, list=8%, signal=17%	upregulated in MEF2D fusion cohort
NIKOLSKY_BREAST_CANCER_19Q13.1_AMPLICON	22	0.731134	1.70693	0.0237288	0.232544	0.998	3299	tags=55%, list=19%, signal=68%	upregulated in MEF2D fusion cohort
SPIRA_SMOKERS_LUNG_CANCER_DN	17	0.758984	1.70489	0.0159744	0.22551	0.998	2276	tags=41%, list=13%, signal=47%	upregulated in MEF2D fusion cohort
KANG_DOXORUBICIN_RESISTANCE_UP	52	0.617585	1.69868	0.00847458	0.227168	0.998	5219	tags=71%, list=31%, signal=102%	upregulated in MEF2D fusion cohort
REACTOME_BRANCHED_CHAIN_AMINO_ACID_CATABOLISM	17	0.75141	1.68424	0.00561798	0.245096	0.999	3467	tags=59%, list=20%, signal=74%	upregulated in MEF2D fusion cohort
COGHIGHLOW_UP_500	335	-0.853385	-2.42664	0	0	0	1593	tags=60%, list=9%, signal=65%	upregulated in control cohort
COGHIGHLOW_UP_250	180	-0.880419	-2.41994	0	0	0	1118	tags=63%, list=7%, signal=66%	upregulated in control cohort
COG9906PHLIKE_250UP	226	-0.868468	-2.41806	0	0	0	1477	tags=65%, list=9%, signal=71%	upregulated in control cohort
COGEHIGHELOW_UP_500	319	-0.848674	-2.41584	0	0	0	1118	tags=51%, list=7%, signal=53%	upregulated in control cohort
COG9906PHLIKE_500UP	444	-0.83567	-2.40731	0	0	0	1647	tags=57%, list=10%, signal=61%	upregulated in control cohort
COG0232_1PHLIKE_500UP	439	-0.831484	-2.38649	0	0	0	1881	tags=57%, list=11%, signal=63%	upregulated in control cohort
COGEHIGHELOW_UP_250	176	-0.879645	-2.37901	0	0	0	1093	tags=61%, list=6%, signal=65%	upregulated in control cohort
COG0232_1PHLIKE_250UP	232	-0.853695	-2.36755	0	0	0	1114	tags=55%, list=7%, signal=58%	upregulated in control cohort
COGHIGHLOW_UP_100	77	-0.904169	-2.27931	0	0	0	894	tags=73%, list=5%, signal=76%	upregulated in control cohort
COG9906PHLIKE_100UP	94	-0.882453	-2.27463	0	0	0	1114	tags=65%, list=7%, signal=69%	upregulated in control cohort
ERG_ALL_RNASEQ_DN_250	237	-0.810577	-2.25762	0	0	0	2104	tags=60%, list=12%, signal=67%	upregulated in control cohort
ERG_ALL_RNASEQ_DN_500	458	-0.784469	-2.24675	0	0	0	1893	tags=48%, list=11%, signal=53%	upregulated in control cohort
ALLBCRABL_500_UP	396	-0.785207	-2.24412	0	0	0	2147	tags=45%, list=13%, signal=51%	upregulated in control cohort
COG0232_1PHLIKE_100UP	95	-0.869606	-2.23563	0	0	0	1114	tags=62%, list=7%, signal=66%	upregulated in control cohort
HUMANBCRABL_500_UP	410	-0.774047	-2.21129	0	0	0	1512	tags=37%, list=9%, signal=40%	upregulated in control cohort
COGEHIGHELOW_UP_100	72	-0.885674	-2.20838	0	0	0	1093	tags=65%, list=6%, signal=69%	upregulated in control cohort
COG9906PHLIKE_50UP	48	-0.917716	-2.19004	0	0	0	918	tags=77%, list=5%, signal=81%	upregulated in control cohort
ALLBCRABL_250_UP	204	-0.789769	-2.18364	0	0	0	1895	tags=49%, list=11%, signal=54%	upregulated in control cohort
ERG_ALL_RNASEQ_DN_100	94	-0.838897	-2.1558	0	0	0	1300	tags=53%, list=8%, signal=57%	upregulated in control cohort
HUMANBCRABL_250_UP	210	-0.77064	-2.13461	0	0	0	1641	tags=44%, list=10%, signal=48%	upregulated in control cohort
VERHAAK_AML_WITH_NPM1_MUTATED_DN	217	-0.759014	-2.09819	0	0	0	1691	tags=42%, list=10%, signal=46%	upregulated in control cohort
HUMANBCRABL_100_UP	82	-0.83776	-2.09714	0	0	0	1603	tags=54%, list=9%, signal=59%	upregulated in control cohort
COG0232_1PHLIKE_50UP	48	-0.867244	-2.07518	0	0	0	1093	tags=63%, list=6%, signal=67%	upregulated in control cohort
COGHIGHLOW_UP_50	41	-0.903164	-2.07416	0	0	0	894	tags=68%, list=5%, signal=72%	upregulated in control cohort
DICK.ARRAY3_MLP250	219	-0.748699	-2.06611	0	0	0	1891	tags=39%, list=11%, signal=43%	upregulated in control cohort
SMID_BREAST_CANCER_NORMAL_LIKE_UP	415	-0.720747	-2.06071	0	0	0	2003	tags=42%, list=12%, signal=46%	upregulated in control cohort
WALLACE_PROSTATE_CANCER_RACE_UP	253	-0.732962	-2.05771	0	0	0	2754	tags=57%, list=16%, signal=67%	upregulated in control cohort
MCLACHLAN_DENTAL_CARIES_UP	174	-0.755822	-2.05426	0	0	0	2754	tags=56%, list=16%, signal=67%	upregulated in control cohort
COGEHIGHELOW_UP_50	37	-0.90307	-2.04737	0	0	0	918	tags=70%, list=5%, signal=74%	upregulated in control cohort
GRAHAM_NORMAL_QUIESCENT_VS_NORMAL_DIVIDING_UP	60	-0.846325	-2.03304	0	0	0	1427	tags=60%, list=8%, signal=65%	upregulated in control cohort
TAKEDA_TARGETS_OF_NUP98_HOXA9_FUSION_3D_UP	157	-0.747985	-2.02603	0	0	0	2319	tags=54%, list=14%, signal=61%	upregulated in control cohort
ALLBCRABL_100_UP	85	-0.799558	-2.02048	0	0	0	1657	tags=49%, list=10%, signal=54%	upregulated in control cohort
EBERT.MYELOID.UP250	198	-0.732706	-2.01334	0	0	0	2396	tags=56%, list=14%, signal=64%	upregulated in control cohort
EBERT_GMP_UP500	415	-0.694873	-2.00604	0	0	0	2802	tags=50%, list=16%, signal=58%	upregulated in control cohort
VALK_AML_CLUSTER_11	36	-0.878574	-2.00517	0	0	0	1039	tags=64%, list=6%, signal=68%	upregulated in control cohort
HUMANBCRABL_50_UP	43	-0.866428	-2.00513	0	0	0	543	tags=42%, list=3%, signal=43%	upregulated in control cohort
DICK_MAR2013_MLP_100	87	-0.780197	-2.0011	0	0	0	1706	tags=41%, list=10%, signal=46%	upregulated in control cohort
JAATINEN_HEMATOPOIETIC_STEM_CELL_DN	176	-0.732005	-1.99453	0	0	0	2841	tags=64%, list=17%, signal=76%	upregulated in control cohort
DICK_MLP100	87	-0.780197	-1.99431	0	0	0	1706	tags=41%, list=10%, signal=46%	upregulated in control cohort
MCLACHLAN_DENTAL_CARIES_DN	195	-0.723585	-1.9783	0	0	0	2754	tags=53%, list=16%, signal=63%	upregulated in control cohort
ALLBCRABL_50_UP	43	-0.846957	-1.97805	0	0	0	1093	tags=51%, list=6%, signal=55%	upregulated in control cohort
TONKS_TARGETS_OF_RUNX1_RUNX1T1_FUSION_ERYTHROCYTE_UP	144	-0.737455	-1.97746	0	0	0	2565	tags=49%, list=15%, signal=57%	upregulated in control cohort
EBERT_TCELL_DOWN50	40	-0.850871	-1.97598	0	0	0	1501	tags=38%, list=9%, signal=41%	upregulated in control cohort
FULCHER_INFLAMMATORY_RESPONSE_LECTIN_VS_LPS_DN	398	-0.688913	-1.97199	0	0	0	2311	tags=40%, list=14%, signal=45%	upregulated in control cohort
B_TCF3VSNON_B_TCF3_HYPER	151	-0.731535	-1.96895	0	0	0	1573	tags=32%, list=9%, signal=35%	upregulated in control cohort
EBERT.MYELOID.UP100	77	-0.793909	-1.9678	0	0	0	2396	tags=73%, list=14%, signal=84%	upregulated in control cohort
EBERT_TCELL_DOWN100	77	-0.781165	-1.96743	0	0	0	1501	tags=32%, list=9%, signal=35%	upregulated in control cohort
HARDYWTF_V_WTE_UP100	55	-0.813173	-1.96451	0	0	0	1214	tags=44%, list=7%, signal=47%	upregulated in control cohort
EBERT_TCELL_DOWN500	395	-0.68804	-1.96314	0	0	0	1876	tags=36%, list=11%, signal=39%	upregulated in control cohort
KEGG_CYTOKINE_CYTOKINE_RECEPTOR_INTERACTION	231	-0.708697	-1.95744	0	0	0	2033	tags=42%, list=12%, signal=48%	upregulated in control cohort
KEGG_HEMATOPOIETIC_CELL_LINEAGE	78	-0.781845	-1.95043	0	2.0774e-05	0.001	2087	tags=59%, list=12%, signal=67%	upregulated in control cohort
HADDAD_T_LYMPHOCYTE_AND_NK_PROGENITOR_DN	52	-0.816989	-1.94539	0	2.03745e-05	0.001	1596	tags=54%, list=9%, signal=59%	upregulated in control cohort
SCHUETZ_BREAST_CANCER_DUCTAL_INVASIVE_UP	317	-0.689717	-1.94051	0	1.99901e-05	0.001	2486	tags=45%, list=15%, signal=51%	upregulated in control cohort
ROSS_AML_WITH_CBFB_MYH11_FUSION	46	-0.817144	-1.9365	0	1.96199e-05	0.001	1860	tags=63%, list=11%, signal=71%	upregulated in control cohort
EBERT_GMP_UP250	215	-0.704931	-1.93607	0	1.92632e-05	0.001	2695	tags=55%, list=16%, signal=64%	upregulated in control cohort
LIAN_LIPA_TARGETS_6M	56	-0.798689	-1.93564	0	1.89192e-05	0.001	2650	tags=68%, list=16%, signal=80%	upregulated in control cohort
TONKS_TARGETS_OF_RUNX1_RUNX1T1_FUSION_GRANULOCYTE_UP	49	-0.818438	-1.92704	0	1.85873e-05	0.001	906	tags=35%, list=5%, signal=37%	upregulated in control cohort
GRAHAM_CML_DIVIDING_VS_NORMAL_QUIESCENT_DN	82	-0.759871	-1.92254	0	1.82668e-05	0.001	1008	tags=52%, list=6%, signal=55%	upregulated in control cohort
POOLA_INVASIVE_BREAST_CANCER_UP	253	-0.690209	-1.9212	0	1.79572e-05	0.001	1861	tags=36%, list=11%, signal=39%	upregulated in control cohort
ODONNELL_TARGETS_OF_MYC_AND_TFRC_UP	74	-0.771397	-1.91324	0	5.30316e-05	0.003	2030	tags=53%, list=12%, signal=60%	upregulated in control cohort
LENAOUR_DENDRITIC_CELL_MATURATION_DN	98	-0.737866	-1.91305	0	5.21623e-05	0.003	2779	tags=53%, list=16%, signal=63%	upregulated in control cohort
HARDYWTE_V_WTD_UP100	81	-0.759642	-1.91147	0	5.13209e-05	0.003	1873	tags=38%, list=11%, signal=43%	upregulated in control cohort
HARDYWTA_250UP	167	-0.700855	-1.90976	0	5.05063e-05	0.003	2184	tags=44%, list=13%, signal=50%	upregulated in control cohort
EBERT_HSC_E-ERY_DOWN500	430	-0.664942	-1.90764	0	4.97172e-05	0.003	2282	tags=37%, list=13%, signal=41%	upregulated in control cohort
DICK_MLP250	203	-0.691766	-1.90391	0	4.89523e-05	0.003	1931	tags=34%, list=11%, signal=38%	upregulated in control cohort
DICK_MAR2013_MLP_250	203	-0.691766	-1.90224	0	4.82106e-05	0.003	1931	tags=34%, list=11%, signal=38%	upregulated in control cohort
DEURIG_T_CELL_PROLYMPHOCYTIC_LEUKEMIA_DN	285	-0.67159	-1.90126	0	4.7491e-05	0.003	2510	tags=40%, list=15%, signal=47%	upregulated in control cohort
SANA_RESPONSE_TO_IFNG_UP	56	-0.785222	-1.90059	0	4.67926e-05	0.003	2666	tags=70%, list=16%, signal=82%	upregulated in control cohort
HESS_TARGETS_OF_HOXA9_AND_MEIS1_DN	60	-0.782017	-1.89721	0	4.61145e-05	0.003	1463	tags=53%, list=9%, signal=58%	upregulated in control cohort
ARF_NULL_P185_IK6_PROTEOME_DN_100	89	-0.740177	-1.89586	0	4.54557e-05	0.003	1575	tags=33%, list=9%, signal=36%	upregulated in control cohort
EBERT.LYMPHOID.DOWN250	200	-0.689312	-1.89499	0	4.48155e-05	0.003	2093	tags=36%, list=12%, signal=41%	upregulated in control cohort
EBERT.MYELOID.UP50	36	-0.836462	-1.89487	0	4.4193e-05	0.003	1662	tags=75%, list=10%, signal=83%	upregulated in control cohort
NAKAYAMA_SOFT_TISSUE_TUMORS_PCA1_UP	66	-0.763902	-1.89332	0	4.35876e-05	0.003	2511	tags=58%, list=15%, signal=67%	upregulated in control cohort
RHEIN_ALL_GLUCOCORTICOID_THERAPY_UP	62	-0.781967	-1.89288	0	4.29986e-05	0.003	1789	tags=47%, list=11%, signal=52%	upregulated in control cohort
ARF_NULL_P185_IK6_RNASEQ_UP_100	91	-0.738239	-1.8909	0	7.08226e-05	0.005	1912	tags=35%, list=11%, signal=39%	upregulated in control cohort
JISON_SICKLE_CELL_DISEASE_UP	162	-0.69233	-1.889	0	6.98907e-05	0.005	2500	tags=43%, list=15%, signal=50%	upregulated in control cohort
EBERT.MYELOID.UP500	412	-0.660829	-1.88892	0	6.8983e-05	0.005	2396	tags=46%, list=14%, signal=53%	upregulated in control cohort
LIAN_LIPA_TARGETS_3M	43	-0.817324	-1.88582	0	0.00010926	0.008	2650	tags=77%, list=16%, signal=91%	upregulated in control cohort
TAKEDA_TARGETS_OF_NUP98_HOXA9_FUSION_8D_UP	133	-0.710438	-1.88572	0	0.000107877	0.008	2311	tags=49%, list=14%, signal=56%	upregulated in control cohort
BASSO_HAIRY_CELL_LEUKEMIA_DN	76	-0.747499	-1.88559	0	0.000106529	0.008	2935	tags=61%, list=17%, signal=73%	upregulated in control cohort
EBERT_ERY_DOWN100	86	-0.74341	-1.88541	0	0.000105214	0.008	1786	tags=41%, list=11%, signal=45%	upregulated in control cohort
ICHIBA_GRAFT_VERSUS_HOST_DISEASE_35D_UP	109	-0.722386	-1.88472	0	0.000103931	0.008	2778	tags=59%, list=16%, signal=70%	upregulated in control cohort
EBERT_GMP_UP100	84	-0.742056	-1.88432	0	0.000102678	0.008	2932	tags=61%, list=17%, signal=73%	upregulated in control cohort
MATUREB_REPRESSED	148	-0.704145	-1.88083	0	0.000113994	0.009	2281	tags=39%, list=13%, signal=44%	upregulated in control cohort
LU_IL4_SIGNALING	58	-0.765307	-1.8784	0	0.000112653	0.009	2446	tags=50%, list=14%, signal=58%	upregulated in control cohort
PAPASPYRIDONOS_UNSTABLE_ATEROSCLEROTIC_PLAQUE_UP	48	-0.781967	-1.87803	0	0.000111343	0.009	2183	tags=50%, list=13%, signal=57%	upregulated in control cohort
BOYLAN_MULTIPLE_MYELOMA_C_D_DN	208	-0.683402	-1.87406	0	0.000122235	0.01	2161	tags=43%, list=13%, signal=49%	upregulated in control cohort
TONKS_TARGETS_OF_RUNX1_RUNX1T1_FUSION_HSC_UP	168	-0.692744	-1.87349	0	0.000120846	0.01	2395	tags=43%, list=14%, signal=49%	upregulated in control cohort
HARDYWTB_V_WTA_DOWN100	65	-0.756396	-1.87331	0	0.000119488	0.01	2006	tags=51%, list=12%, signal=57%	upregulated in control cohort
HELLER_SILENCED_BY_METHYLATION_UP	202	-0.678626	-1.87254	0	0.000118161	0.01	2752	tags=43%, list=16%, signal=51%	upregulated in control cohort
PEG_ETPUP250	225	-0.672356	-1.86806	0	0.000140332	0.012	1816	tags=32%, list=11%, signal=36%	upregulated in control cohort
EBERT_ERY_DOWN250	210	-0.674653	-1.86317	0	0.00015027	0.013	2296	tags=33%, list=14%, signal=38%	upregulated in control cohort
EBERT_TCELL_DOWN250	188	-0.683106	-1.86145	0	0.000148654	0.013	1754	tags=34%, list=10%, signal=37%	upregulated in control cohort
PEG_ETPUP500	446	-0.649171	-1.86135	0	0.000147073	0.013	2368	tags=36%, list=14%, signal=41%	upregulated in control cohort
MARKEY_RB1_ACUTE_LOF_UP	188	-0.681829	-1.86107	0	0.000145524	0.013	2919	tags=52%, list=17%, signal=62%	upregulated in control cohort
LINDSTEDT_DENDRITIC_CELL_MATURATION_D	54	-0.781325	-1.85203	0	0.000221632	0.02	2161	tags=54%, list=13%, signal=61%	upregulated in control cohort
HOEBEKE_LYMPHOID_STEM_CELL_UP	87	-0.722679	-1.85087	0	0.000241263	0.022	2182	tags=33%, list=13%, signal=38%	upregulated in control cohort
EINAV_INTERFERON_SIGNATURE_IN_CANCER	26	-0.84613	-1.85056	0	0.000238801	0.022	1270	tags=62%, list=7%, signal=66%	upregulated in control cohort
MOSERLE_IFNA_RESPONSE	30	-0.824957	-1.85015	0	0.000236389	0.022	2037	tags=77%, list=12%, signal=87%	upregulated in control cohort
TONKS_TARGETS_OF_RUNX1_RUNX1T1_FUSION_HSC_DN	159	-0.686242	-1.84834	0	0.000265718	0.025	2046	tags=39%, list=12%, signal=44%	upregulated in control cohort
DUNNE_TARGETS_OF_AML1_MTG8_FUSION_DN	18	-0.909882	-1.84768	0	0.000273675	0.026	414	tags=50%, list=2%, signal=51%	upregulated in control cohort
RADMACHER_AML_PROGNOSIS	69	-0.743998	-1.84508	0	0.000281369	0.027	1908	tags=35%, list=11%, signal=39%	upregulated in control cohort
PROB_MATB_ACTIVATED	364	-0.651791	-1.84481	0	0.000278637	0.027	2282	tags=37%, list=13%, signal=42%	upregulated in control cohort
RODWELL_AGING_KIDNEY_UP	286	-0.658217	-1.84464	0	0.000275958	0.027	2452	tags=40%, list=14%, signal=46%	upregulated in control cohort
DICK_PROB500	405	-0.641372	-1.84366	0	0.0002835	0.028	1908	tags=27%, list=11%, signal=30%	upregulated in control cohort
EBERT.LYMPHOID.DOWN100	75	-0.744536	-1.8434	0	0.000280826	0.028	2183	tags=43%, list=13%, signal=49%	upregulated in control cohort
DICK_MAR2013_MLP_500	392	-0.64299	-1.84237	0	0.00029795	0.03	1891	tags=27%, list=11%, signal=30%	upregulated in control cohort
ICHIBA_GRAFT_VERSUS_HOST_DISEASE_D7_UP	91	-0.714067	-1.84212	0	0.000305144	0.031	3333	tags=76%, list=20%, signal=94%	upregulated in control cohort
DICK_MAR2013_PROB_500	405	-0.641372	-1.84106	0	0.000302344	0.031	1908	tags=27%, list=11%, signal=30%	upregulated in control cohort
WIELAND_UP_BY_HBV_INFECTION	85	-0.724134	-1.84099	0	0.000299595	0.031	3304	tags=60%, list=19%, signal=74%	upregulated in control cohort
HARDYWTF_V_WTE_UP500	283	-0.656352	-1.84059	0	0.000306251	0.032	1861	tags=27%, list=11%, signal=29%	upregulated in control cohort
DICK_MLP500	392	-0.64299	-1.83923	0	0.000322528	0.034	1891	tags=27%, list=11%, signal=30%	upregulated in control cohort
HUANG_DASATINIB_RESISTANCE_UP	72	-0.737978	-1.83722	0	0.000357483	0.038	1994	tags=46%, list=12%, signal=52%	upregulated in control cohort
EBERT_ERY_DOWN50	42	-0.793254	-1.83652	0	0.000354347	0.038	1786	tags=55%, list=11%, signal=61%	upregulated in control cohort
EBERT_BCELL_DOWN317	273	-0.655172	-1.83551	0	0.000351266	0.038	1710	tags=33%, list=10%, signal=36%	upregulated in control cohort
DICK_PROB100	79	-0.73022	-1.83456	0	0.000357551	0.039	2609	tags=35%, list=15%, signal=42%	upregulated in control cohort
DICK_MAR2013_GMP_100	81	-0.724512	-1.83328	0	0.000372627	0.041	1682	tags=43%, list=10%, signal=48%	upregulated in control cohort
FARMER_BREAST_CANCER_CLUSTER_1	38	-0.804143	-1.83267	0	0.000369469	0.041	2296	tags=74%, list=14%, signal=85%	upregulated in control cohort
DICK_MAR2013_PROB_100	79	-0.73022	-1.83251	0	0.000366365	0.041	2609	tags=35%, list=15%, signal=42%	upregulated in control cohort
DICK_GMP100	81	-0.724512	-1.83244	0	0.000363312	0.041	1682	tags=43%, list=10%, signal=48%	upregulated in control cohort
EBERT_BCELL_DOWN250	219	-0.66217	-1.82982	0	0.000404476	0.046	1710	tags=34%, list=10%, signal=38%	upregulated in control cohort
DICK_HSC500	427	-0.637224	-1.82908	0	0.000409909	0.047	2419	tags=39%, list=14%, signal=44%	upregulated in control cohort
SANA_TNF_SIGNALING_DN	76	-0.730258	-1.82889	0	0.000406577	0.047	1577	tags=36%, list=9%, signal=39%	upregulated in control cohort
HADDAD_B_LYMPHOCYTE_PROGENITOR	240	-0.655169	-1.82854	0	0.000420513	0.049	1010	tags=18%, list=6%, signal=19%	upregulated in control cohort
MISSIAGLIA_REGULATED_BY_METHYLATION_UP	89	-0.705762	-1.82684	0	0.000451191	0.053	2325	tags=40%, list=14%, signal=47%	upregulated in control cohort
BIOCARTA_SPPA_PATHWAY	21	-0.860022	-1.82576	0.00148588	0.000464377	0.055	1466	tags=52%, list=9%, signal=57%	upregulated in control cohort
TONKS_TARGETS_OF_RUNX1_RUNX1T1_FUSION_SUSTAINDED_IN_ERYTHROCYTE_UP	41	-0.776227	-1.82274	0	0.000469032	0.056	2527	tags=51%, list=15%, signal=60%	upregulated in control cohort
MARKEY_RB1_CHRONIC_LOF_DN	99	-0.701608	-1.82228	0	0.000465368	0.056	1675	tags=37%, list=10%, signal=41%	upregulated in control cohort
DICK_MAR2013_HSC_500	426	-0.63594	-1.82127	0	0.000469981	0.057	2419	tags=39%, list=14%, signal=44%	upregulated in control cohort
HARDYWTD_V_WTC_DOWN100	78	-0.721177	-1.82118	0	0.000466366	0.057	1549	tags=38%, list=9%, signal=42%	upregulated in control cohort
EBERT_HSC_E-ERY_DOWN250	218	-0.660405	-1.82098	0	0.000470965	0.058	2189	tags=37%, list=13%, signal=42%	upregulated in control cohort
MATTIOLI_MULTIPLE_MYELOMA_WITH_14Q32_TRANSLOCATIONS	35	-0.804075	-1.8202	0	0.000467397	0.058	2291	tags=60%, list=13%, signal=69%	upregulated in control cohort
LINDGREN_BLADDER_CANCER_CLUSTER_2A_DN	129	-0.686775	-1.81941	0	0.000480125	0.06	2367	tags=37%, list=14%, signal=43%	upregulated in control cohort
HOSHIDA_LIVER_CANCER_SUBCLASS_S1	227	-0.65267	-1.81799	0	0.000508041	0.064	2240	tags=34%, list=13%, signal=39%	upregulated in control cohort
DICK_MAR2013_HSC_250	214	-0.658513	-1.81613	0	0.000551446	0.07	2419	tags=44%, list=14%, signal=51%	upregulated in control cohort
ARF_NULL_P185_IK6_RNASEQ_UP_500-HIGH	450	-0.631053	-1.81564	0	0.000547391	0.07	2006	tags=31%, list=12%, signal=34%	upregulated in control cohort
DIAZ_CHRONIC_MEYLOGENOUS_LEUKEMIA_DN	94	-0.706071	-1.81545	0	0.000543396	0.07	1525	tags=41%, list=9%, signal=45%	upregulated in control cohort
KRASNOSELSKAYA_ILF3_TARGETS_UP	28	-0.830952	-1.81469	0	0.000554975	0.072	2128	tags=54%, list=13%, signal=61%	upregulated in control cohort
BOYLAN_MULTIPLE_MYELOMA_C_CLUSTER_DN	27	-0.839185	-1.81429	0	0.000566178	0.074	1145	tags=37%, list=7%, signal=40%	upregulated in control cohort
CASORELLI_ACUTE_PROMYELOCYTIC_LEUKEMIA_UP	152	-0.671996	-1.8141	0	0.000562133	0.074	3319	tags=45%, list=20%, signal=56%	upregulated in control cohort
ZHAN_MULTIPLE_MYELOMA_LB_DN	36	-0.782853	-1.81376	0.00138504	0.00056578	0.075	2173	tags=61%, list=13%, signal=70%	upregulated in control cohort
DICK_HSC250	215	-0.660358	-1.81329	0	0.000584299	0.078	2419	tags=44%, list=14%, signal=51%	upregulated in control cohort
REACTOME_IMMUNOREGULATORY_INTERACTIONS_BETWEEN_A_LYMPHOID_AND_A_NON_LYMPHOID_CELL	60	-0.739353	-1.81314	0	0.000580213	0.078	2558	tags=53%, list=15%, signal=63%	upregulated in control cohort
DICK.ARRAY3_HSC250	205	-0.658789	-1.81174	0	0.00061338	0.083	2492	tags=43%, list=15%, signal=50%	upregulated in control cohort
DICK_HSC100	83	-0.71494	-1.81049	0	0.000638676	0.086	3111	tags=60%, list=18%, signal=73%	upregulated in control cohort
HARDYWTD_V_WTC_DOWN500	346	-0.635908	-1.80955	0	0.00064866	0.087	2066	tags=29%, list=12%, signal=33%	upregulated in control cohort
ETV6_PAX5_MUT_VS_PAX5_WT_FDR_20PCT_TOP250_UP	230	-0.651483	-1.80786	0	0.000680826	0.092	2203	tags=34%, list=13%, signal=38%	upregulated in control cohort
THUM_SYSTOLIC_HEART_FAILURE_UP	368	-0.633544	-1.80642	0	0.000683434	0.093	2616	tags=34%, list=15%, signal=39%	upregulated in control cohort
EBERT_NK_UP50	43	-0.772813	-1.80524	0.00138696	0.000693142	0.095	2558	tags=58%, list=15%, signal=68%	upregulated in control cohort
BASSO_CD40_SIGNALING_UP	93	-0.699066	-1.80489	0	0.000702839	0.096	3304	tags=52%, list=19%, signal=64%	upregulated in control cohort
EBERT_ERY_DOWN500	407	-0.631666	-1.80426	0	0.000698185	0.096	2318	tags=29%, list=14%, signal=32%	upregulated in control cohort
HARDYWTF_250UP	148	-0.673464	-1.80204	0	0.0007706	0.106	2135	tags=29%, list=13%, signal=33%	upregulated in control cohort
LEE_EARLY_T_LYMPHOCYTE_DN	37	-0.788364	-1.80148	0	0.000772546	0.107	1249	tags=51%, list=7%, signal=55%	upregulated in control cohort
STREICHER_LSM1_TARGETS_DN	18	-0.876063	-1.80089	0	0.000801935	0.111	1004	tags=50%, list=6%, signal=53%	upregulated in control cohort
ROSS_AML_WITH_AML1_ETO_FUSION	67	-0.719273	-1.7982	0	0.000851717	0.118	2467	tags=46%, list=15%, signal=54%	upregulated in control cohort
DICK_MAR2013_HSC_100	83	-0.71494	-1.79739	0	0.000859957	0.118	3111	tags=60%, list=18%, signal=73%	upregulated in control cohort
ROSS_ACUTE_MYELOID_LEUKEMIA_CBF	74	-0.719374	-1.79719	0	0.000854479	0.118	2360	tags=49%, list=14%, signal=56%	upregulated in control cohort
HARDYWTD_250DOWN	193	-0.655447	-1.79717	0	0.000849071	0.118	1887	tags=27%, list=11%, signal=31%	upregulated in control cohort
SESTO_RESPONSE_TO_UV_C2	50	-0.75743	-1.79681	0	0.000850398	0.118	2300	tags=40%, list=14%, signal=46%	upregulated in control cohort
HARDYWTB_V_WTA_DOWN500	339	-0.635722	-1.79671	0	0.000845083	0.118	2476	tags=42%, list=15%, signal=48%	upregulated in control cohort
REACTOME_SIGNALING_IN_IMMUNE_SYSTEM	300	-0.63519	-1.79422	0	0.00088608	0.125	2595	tags=37%, list=15%, signal=43%	upregulated in control cohort
REACTOME_TOLL_RECEPTOR_CASCADES	86	-0.703247	-1.79334	0	0.000900414	0.128	1796	tags=27%, list=11%, signal=30%	upregulated in control cohort
LINDGREN_BLADDER_CANCER_CLUSTER_2B	355	-0.622211	-1.79261	0	0.00091442	0.13	1778	tags=31%, list=10%, signal=34%	upregulated in control cohort
CHUNG_BLISTER_CYTOTOXICITY_DN	36	-0.776519	-1.79201	0	0.000928284	0.133	2799	tags=64%, list=16%, signal=76%	upregulated in control cohort
REACTOME_CHEMOKINE_RECEPTORS_BIND_CHEMOKINES	47	-0.764018	-1.78913	0	0.000993535	0.143	3082	tags=68%, list=18%, signal=83%	upregulated in control cohort
REACTOME_INNATE_IMMUNITY_SIGNALING	104	-0.689125	-1.787	0	0.00103912	0.149	1796	tags=26%, list=11%, signal=29%	upregulated in control cohort
TAKEDA_TARGETS_OF_NUP98_HOXA9_FUSION_10D_DN	115	-0.677149	-1.7861	0	0.00108376	0.156	2938	tags=52%, list=17%, signal=63%	upregulated in control cohort
FLECHNER_BIOPSY_KIDNEY_TRANSPLANT_REJECTED_VS_OK_UP	78	-0.710986	-1.78609	0	0.00107731	0.156	3343	tags=63%, list=20%, signal=78%	upregulated in control cohort
DICK_PROB250	208	-0.641916	-1.78232	0	0.00117141	0.17	1908	tags=27%, list=11%, signal=30%	upregulated in control cohort
HOFFMANN_PRE_BI_TO_LARGE_PRE_BII_LYMPHOCYTE_DN	51	-0.736152	-1.78215	0	0.00116452	0.17	1408	tags=27%, list=8%, signal=30%	upregulated in control cohort
SANA_TNF_SIGNALING_UP	66	-0.72484	-1.78214	0	0.00115771	0.17	3236	tags=61%, list=19%, signal=75%	upregulated in control cohort
CROONQUIST_NRAS_SIGNALING_UP	30	-0.801559	-1.78137	0	0.00116337	0.172	1653	tags=50%, list=10%, signal=55%	upregulated in control cohort
DAVICIONI_TARGETS_OF_PAX_FOXO1_FUSIONS_UP	233	-0.640671	-1.78068	0	0.00115665	0.172	2183	tags=30%, list=13%, signal=34%	upregulated in control cohort
RUTELLA_RESPONSE_TO_CSF2RB_AND_IL4_DN	288	-0.6331	-1.78049	0	0.00115	0.172	2316	tags=41%, list=14%, signal=46%	upregulated in control cohort
VART_KSHV_INFECTION_ANGIOGENIC_MARKERS_UP	152	-0.652808	-1.77978	0	0.00114343	0.172	2193	tags=38%, list=13%, signal=43%	upregulated in control cohort
PODAR_RESPONSE_TO_ADAPHOSTIN_UP	134	-0.669519	-1.77961	0	0.00113693	0.172	2611	tags=40%, list=15%, signal=46%	upregulated in control cohort
ETV6_PAX5_MUT_VS_PAX5_WT_FDR_20PCT_UP	300	-0.626144	-1.77801	0	0.00116677	0.178	2203	tags=31%, list=13%, signal=35%	upregulated in control cohort
BENNETT_SYSTEMIC_LUPUS_ERYTHEMATOSUS	20	-0.854495	-1.7767	0	0.00119014	0.182	2128	tags=85%, list=13%, signal=97%	upregulated in control cohort
LAIHO_COLORECTAL_CANCER_SERRATED_UP	103	-0.688083	-1.77433	0	0.00123707	0.19	1895	tags=27%, list=11%, signal=30%	upregulated in control cohort
WILENSKY_RESPONSE_TO_DARAPLADIB	25	-0.824333	-1.77395	0	0.00124821	0.193	2476	tags=72%, list=15%, signal=84%	upregulated in control cohort
TAVOR_CEBPA_TARGETS_UP	40	-0.773205	-1.77287	0	0.00125893	0.195	2707	tags=58%, list=16%, signal=68%	upregulated in control cohort
HARDYWTE_V_WTD_UP500	342	-0.619821	-1.77188	0	0.00131033	0.201	1887	tags=30%, list=11%, signal=33%	upregulated in control cohort
KONDO_EZH2_TARGETS	126	-0.66832	-1.77119	0	0.00134926	0.208	1891	tags=23%, list=11%, signal=26%	upregulated in control cohort
HARDYWTA_500UP	351	-0.618039	-1.77111	0	0.00134193	0.208	2184	tags=35%, list=13%, signal=40%	upregulated in control cohort
SWEET_LUNG_CANCER_KRAS_DN	367	-0.620816	-1.77031	0	0.001381	0.216	1815	tags=26%, list=11%, signal=29%	upregulated in control cohort
HAHTOLA_MYCOSIS_FUNGOIDES_SKIN_UP	158	-0.656514	-1.76979	0	0.00137933	0.217	2506	tags=28%, list=15%, signal=32%	upregulated in control cohort
ETV6_PAX5_MUT_VS_PAX5_WT_FDR_20PCT_TOP100_UP	94	-0.683376	-1.76633	0	0.00152563	0.238	2059	tags=32%, list=12%, signal=36%	upregulated in control cohort
WINNEPENNINCKX_MELANOMA_METASTASIS_DN	35	-0.790263	-1.76489	0	0.00158553	0.246	1976	tags=49%, list=12%, signal=55%	upregulated in control cohort
BROWNE_INTERFERON_RESPONSIVE_GENES	64	-0.724381	-1.76484	0	0.00157714	0.246	2446	tags=66%, list=14%, signal=76%	upregulated in control cohort
GRAHAM_CML_QUIESCENT_VS_NORMAL_DIVIDING_UP	44	-0.749285	-1.76241	0	0.001664	0.258	3046	tags=57%, list=18%, signal=69%	upregulated in control cohort
ARF_NULL_P185_IK6_RNASEQ_UP_50-HIGH	47	-0.74617	-1.76227	0	0.00167736	0.261	1519	tags=40%, list=9%, signal=44%	upregulated in control cohort
GAURNIER_PSMD4_TARGETS	36	-0.771784	-1.76176	0	0.00170195	0.265	3082	tags=67%, list=18%, signal=81%	upregulated in control cohort
ONDER_CDH1_TARGETS_3_DN	39	-0.777039	-1.76123	0	0.00170419	0.266	1592	tags=44%, list=9%, signal=48%	upregulated in control cohort
KEGG_INTESTINAL_IMMUNE_NETWORK_FOR_IGA_PRODUCTION	32	-0.776258	-1.76082	0	0.00171188	0.268	1985	tags=50%, list=12%, signal=57%	upregulated in control cohort
DICK_HSC.CD34.38.36	98	-0.680961	-1.76021	0	0.00174139	0.274	1809	tags=40%, list=11%, signal=44%	upregulated in control cohort
MORI_SMALL_PRE_BII_LYMPHOCYTE_DN	56	-0.720991	-1.75949	0.00131926	0.0017704	0.279	1679	tags=18%, list=10%, signal=20%	upregulated in control cohort
TARTE_PLASMA_CELL_VS_B_LYMPHOCYTE_DN	35	-0.774639	-1.75943	0	0.00176141	0.279	1846	tags=49%, list=11%, signal=54%	upregulated in control cohort
DICK_MAR2013_PROB_250	208	-0.641916	-1.75518	0	0.00201045	0.312	1908	tags=27%, list=11%, signal=30%	upregulated in control cohort
PEG_ETPUP50	44	-0.759039	-1.75218	0.00135685	0.0021285	0.331	1714	tags=34%, list=10%, signal=38%	upregulated in control cohort
EBERT_HSC_DOWN59	52	-0.735749	-1.7517	0	0.00213906	0.334	2770	tags=52%, list=16%, signal=62%	upregulated in control cohort
CHARAFE_BREAST_CANCER_LUMINAL_VS_BASAL_DN	406	-0.612876	-1.74918	0	0.00226043	0.351	1906	tags=31%, list=11%, signal=34%	upregulated in control cohort
EBERT_TCELL_UP500	412	-0.60882	-1.74788	0	0.00232826	0.361	2255	tags=29%, list=13%, signal=33%	upregulated in control cohort
KEGG_LEISHMANIA_INFECTION	56	-0.724188	-1.74642	0	0.00240565	0.37	2142	tags=43%, list=13%, signal=49%	upregulated in control cohort
YAGI_AML_WITH_T_8_21_TRANSLOCATION	330	-0.616161	-1.7459	0	0.00242506	0.374	2593	tags=28%, list=15%, signal=33%	upregulated in control cohort
VALK_AML_CLUSTER_2	26	-0.809722	-1.74582	0	0.00241323	0.374	1809	tags=50%, list=11%, signal=56%	upregulated in control cohort
BREDEMEYER_RAG_SIGNALING_VIA_ATM_NOT_VIA_NFKB_UP	41	-0.758081	-1.74548	0	0.00244275	0.379	1594	tags=37%, list=9%, signal=40%	upregulated in control cohort
HOFFMANN_SMALL_PRE_BII_TO_IMMATURE_B_LYMPHOCYTE_UP	37	-0.769622	-1.74516	0	0.00247213	0.383	282	tags=16%, list=2%, signal=16%	upregulated in control cohort
RUTELLA_RESPONSE_TO_HGF_DN	211	-0.628422	-1.74454	0	0.00248612	0.385	1861	tags=35%, list=11%, signal=38%	upregulated in control cohort
VALK_AML_CLUSTER_9	32	-0.78754	-1.74357	0	0.00251511	0.39	2279	tags=53%, list=13%, signal=61%	upregulated in control cohort
BIOCARTA_NO2IL12_PATHWAY	17	-0.863416	-1.74268	0	0.00256393	0.401	1445	tags=76%, list=8%, signal=83%	upregulated in control cohort
DANG_REGULATED_BY_MYC_DN	227	-0.628092	-1.7424	0	0.00256692	0.404	2044	tags=30%, list=12%, signal=34%	upregulated in control cohort
SHIPP_DLBCL_VS_FOLLICULAR_LYMPHOMA_DN	39	-0.760407	-1.74234	0	0.00255481	0.404	2062	tags=44%, list=12%, signal=49%	upregulated in control cohort
VALK_AML_CLUSTER_10	28	-0.80574	-1.74208	0	0.00254282	0.404	1594	tags=46%, list=9%, signal=51%	upregulated in control cohort
AML_SLIENCEDCEBPADOWN	56	-0.720518	-1.74131	0	0.00255577	0.407	2695	tags=50%, list=16%, signal=59%	upregulated in control cohort
HARDYWTA_V_CLPW_UP500	319	-0.613386	-1.74066	0	0.00256378	0.41	2249	tags=33%, list=13%, signal=37%	upregulated in control cohort
WINTER_HYPOXIA_DN	44	-0.746439	-1.73903	0.00136986	0.00266515	0.421	2240	tags=43%, list=13%, signal=50%	upregulated in control cohort
ARF_NULL_P185_IK6_RNASEQ_UP_50	43	-0.754816	-1.73838	0.00135318	0.00269225	0.424	1912	tags=33%, list=11%, signal=37%	upregulated in control cohort
SMIRNOV_CIRCULATING_ENDOTHELIOCYTES_IN_CANCER_UP	146	-0.651682	-1.73817	0	0.00270436	0.428	3059	tags=47%, list=18%, signal=56%	upregulated in control cohort
GOLDRATH_ANTIGEN_RESPONSE	306	-0.614591	-1.73472	0	0.00298896	0.463	2458	tags=30%, list=14%, signal=34%	upregulated in control cohort
WANG_METHYLATED_IN_BREAST_CANCER	29	-0.78077	-1.73425	0	0.00300431	0.466	1511	tags=41%, list=9%, signal=45%	upregulated in control cohort
TONKS_TARGETS_OF_RUNX1_RUNX1T1_FUSION_SUSTAINED_IN_GRANULOCYTE_UP	15	-0.867145	-1.73415	0	0.00299555	0.467	708	tags=40%, list=4%, signal=42%	upregulated in control cohort
PROB_REPRESSED	214	-0.630696	-1.73272	0	0.00309761	0.48	1782	tags=32%, list=10%, signal=36%	upregulated in control cohort
KEGG_APOPTOSIS	83	-0.685316	-1.73265	0	0.00309321	0.481	2342	tags=36%, list=14%, signal=42%	upregulated in control cohort
HARDYWTA_50UP	27	-0.78633	-1.73161	0	0.0031411	0.487	2069	tags=63%, list=12%, signal=72%	upregulated in control cohort
ALCALAY_AML_BY_NPM1_LOCALIZATION_DN	173	-0.636559	-1.72976	0	0.00328328	0.502	1548	tags=24%, list=9%, signal=26%	upregulated in control cohort
LINDSTEDT_DENDRITIC_CELL_MATURATION_B	44	-0.727839	-1.72882	0	0.00334438	0.508	3459	tags=61%, list=20%, signal=77%	upregulated in control cohort
DELYS_THYROID_CANCER_UP	371	-0.604176	-1.72771	0	0.00339555	0.515	2538	tags=36%, list=15%, signal=41%	upregulated in control cohort
DICK.ARRAY3_GMP250	192	-0.631827	-1.72712	0	0.00345071	0.525	2615	tags=42%, list=15%, signal=49%	upregulated in control cohort
BOYLAN_MULTIPLE_MYELOMA_D_DN	67	-0.707691	-1.72701	0	0.00344026	0.525	1816	tags=36%, list=11%, signal=40%	upregulated in control cohort
DAVICIONI_MOLECULAR_ARMS_VS_ERMS_DN	157	-0.640646	-1.72669	0	0.0034531	0.526	2158	tags=32%, list=13%, signal=37%	upregulated in control cohort
JAATINEN_HEMATOPOIETIC_STEM_CELL_UP	288	-0.617034	-1.7258	0	0.00350276	0.53	2126	tags=31%, list=13%, signal=35%	upregulated in control cohort
RUTELLA_RESPONSE_TO_HGF_VS_CSF2RB_AND_IL4_UP	372	-0.605644	-1.72506	0	0.00354752	0.536	2524	tags=39%, list=15%, signal=45%	upregulated in control cohort
EBERT_BCELL_DOWN100	93	-0.674594	-1.72466	0	0.00355947	0.54	1710	tags=40%, list=10%, signal=44%	upregulated in control cohort
ZHU_CMV_24_HR_DN	54	-0.714552	-1.72445	0.00131062	0.00356687	0.541	2006	tags=37%, list=12%, signal=42%	upregulated in control cohort
KORKOLA_TERATOMA_UP	15	-0.881755	-1.72369	0	0.00363346	0.547	1749	tags=73%, list=10%, signal=82%	upregulated in control cohort
B_MLLVSNON_B_MLL_HYPO	101	-0.671122	-1.72323	0	0.00364971	0.548	1399	tags=23%, list=8%, signal=25%	upregulated in control cohort
BIOCARTA_IL12_PATHWAY	21	-0.827605	-1.72247	0.00291545	0.00371486	0.555	1445	tags=52%, list=8%, signal=57%	upregulated in control cohort
HARDYWTA_V_CLPW_UP100	62	-0.704469	-1.72241	0	0.00370827	0.555	2595	tags=56%, list=15%, signal=66%	upregulated in control cohort
HARDYWTB_250DOWN	142	-0.638955	-1.72199	0	0.00376421	0.562	2960	tags=34%, list=17%, signal=41%	upregulated in control cohort
GOLDRATH_IMMUNE_MEMORY	54	-0.729815	-1.72099	0	0.00383282	0.574	1977	tags=30%, list=12%, signal=33%	upregulated in control cohort
ARF_NULL_P185_IK6_RNASEQ_UP_500	432	-0.604595	-1.72051	0	0.00385239	0.579	2006	tags=30%, list=12%, signal=34%	upregulated in control cohort
GNATENKO_PLATELET_SIGNATURE	29	-0.779786	-1.7203	0	0.00386741	0.582	1777	tags=41%, list=10%, signal=46%	upregulated in control cohort
DELOGU_IMMUNITY_2006_DOWNBYPAX5_MM2HS	67	-0.707363	-1.71843	0	0.00400071	0.596	1187	tags=30%, list=7%, signal=32%	upregulated in control cohort
AMIT_EGF_RESPONSE_120_HELA	58	-0.712188	-1.71757	0	0.00407597	0.603	3139	tags=48%, list=18%, signal=59%	upregulated in control cohort
ZHANG_INTERFERON_RESPONSE	20	-0.828941	-1.71722	0.00463679	0.004094	0.607	2037	tags=80%, list=12%, signal=91%	upregulated in control cohort
AMIT_SERUM_RESPONSE_60_MCF10A	53	-0.706816	-1.71675	0	0.00411192	0.608	2932	tags=43%, list=17%, signal=52%	upregulated in control cohort
KEGG_JAK_STAT_SIGNALING_PATHWAY	135	-0.643664	-1.71464	0	0.00427163	0.621	2037	tags=31%, list=12%, signal=35%	upregulated in control cohort
KEGG_NATURAL_KILLER_CELL_MEDIATED_CYTOTOXICITY	110	-0.653884	-1.71409	0	0.00430156	0.623	2595	tags=43%, list=15%, signal=50%	upregulated in control cohort
JASMIN.FINGERPRINTS.LYMPHOID	90	-0.667939	-1.71383	0	0.00430974	0.624	2558	tags=47%, list=15%, signal=55%	upregulated in control cohort
EBERT_GMP_UP50	42	-0.730504	-1.7136	0.00270636	0.00431385	0.625	2932	tags=55%, list=17%, signal=66%	upregulated in control cohort
FLOTHO_PEDIATRIC_ALL_THERAPY_RESPONSE_UP	35	-0.760295	-1.71353	0	0.00431772	0.627	1187	tags=29%, list=7%, signal=31%	upregulated in control cohort
BIOCARTA_INTEGRIN_PATHWAY	37	-0.759242	-1.71272	0	0.00440639	0.638	1878	tags=38%, list=11%, signal=42%	upregulated in control cohort
SENESE_HDAC2_TARGETS_UP	96	-0.656501	-1.7115	0	0.00447318	0.644	1952	tags=22%, list=11%, signal=25%	upregulated in control cohort
HARDYWTF_500UP	301	-0.607803	-1.7114	0	0.00446405	0.646	2808	tags=30%, list=17%, signal=35%	upregulated in control cohort
EBERT_BCELL_UP100	77	-0.677366	-1.71137	0.00126422	0.00444654	0.646	1462	tags=26%, list=9%, signal=28%	upregulated in control cohort
IZADPANAH_STEM_CELL_ADIPOSE_VS_BONE_UP	114	-0.65757	-1.71125	0	0.00444166	0.648	2232	tags=38%, list=13%, signal=43%	upregulated in control cohort
VERHAAK_AML_WITH_NPM1_MUTATED_UP	165	-0.629051	-1.71081	0	0.00444104	0.649	2395	tags=48%, list=14%, signal=55%	upregulated in control cohort
MORI_MATURE_B_LYMPHOCYTE_UP	69	-0.684465	-1.70953	0.00126582	0.00456837	0.658	1806	tags=38%, list=11%, signal=42%	upregulated in control cohort
ACEVEDO_LIVER_CANCER_WITH_H3K27ME3_UP	215	-0.621349	-1.70909	0	0.00462458	0.665	1882	tags=26%, list=11%, signal=28%	upregulated in control cohort
RUTELLA_RESPONSE_TO_HGF_VS_CSF2RB_AND_IL4_DN	224	-0.618008	-1.70881	0	0.00464749	0.667	2802	tags=37%, list=16%, signal=43%	upregulated in control cohort
EBERT_HSC_E-ERY_UP100	89	-0.666078	-1.7064	0	0.00491127	0.687	2071	tags=42%, list=12%, signal=47%	upregulated in control cohort
REACTOME_PLATELET_DEGRANULATION	79	-0.675983	-1.70628	0.00125313	0.00490461	0.688	2581	tags=42%, list=15%, signal=49%	upregulated in control cohort
VECCHI_GASTRIC_CANCER_ADVANCED_VS_EARLY_UP	150	-0.629458	-1.7057	0	0.00494258	0.691	1421	tags=27%, list=8%, signal=30%	upregulated in control cohort
EBERT_L-ERY_DOWN250	181	-0.625576	-1.70477	0	0.00502912	0.701	1786	tags=22%, list=11%, signal=24%	upregulated in control cohort
EBERT_HSC_DOWN50	44	-0.731019	-1.70395	0	0.00511862	0.704	2770	tags=55%, list=16%, signal=65%	upregulated in control cohort
TAKEDA_TARGETS_OF_NUP98_HOXA9_FUSION_10D_UP	167	-0.62805	-1.70389	0	0.00510343	0.704	2613	tags=49%, list=15%, signal=57%	upregulated in control cohort
KEGG_PRION_DISEASES	34	-0.770388	-1.70327	0	0.00514027	0.706	1953	tags=50%, list=11%, signal=56%	upregulated in control cohort
YAO_TEMPORAL_RESPONSE_TO_PROGESTERONE_CLUSTER_9	66	-0.691835	-1.70323	0	0.00512109	0.706	1679	tags=33%, list=10%, signal=37%	upregulated in control cohort
PARK_TRETINOIN_RESPONSE_AND_PML_RARA_FUSION	25	-0.815345	-1.70316	0.00147275	0.00510599	0.707	1839	tags=52%, list=11%, signal=58%	upregulated in control cohort
HAHTOLA_SEZARY_SYNDROM_UP	79	-0.671696	-1.70067	0	0.00539486	0.728	2102	tags=37%, list=12%, signal=42%	upregulated in control cohort
ADDYA_ERYTHROID_DIFFERENTIATION_BY_HEMIN	57	-0.695607	-1.70065	0.00541272	0.00537884	0.729	2435	tags=42%, list=14%, signal=49%	upregulated in control cohort
LI_CISPLATIN_RESISTANCE_UP	24	-0.803488	-1.6999	0.00143678	0.00541784	0.732	2221	tags=54%, list=13%, signal=62%	upregulated in control cohort
ZHAN_MULTIPLE_MYELOMA_SPIKED	15	-0.858656	-1.69887	0.00308166	0.00550709	0.741	406	tags=33%, list=2%, signal=34%	upregulated in control cohort
MARZEC_IL2_SIGNALING_UP	103	-0.651864	-1.69877	0	0.00548699	0.741	2006	tags=27%, list=12%, signal=31%	upregulated in control cohort
TAKEDA_TARGETS_OF_NUP98_HOXA9_FUSION_16D_UP	153	-0.627151	-1.69804	0	0.00553317	0.746	2598	tags=42%, list=15%, signal=50%	upregulated in control cohort
EBERT_TCELL_UP250	210	-0.619705	-1.69786	0	0.00555154	0.748	3446	tags=44%, list=20%, signal=54%	upregulated in control cohort
PEG_ETPUP100	90	-0.664968	-1.69782	0	0.00553534	0.749	1816	tags=33%, list=11%, signal=37%	upregulated in control cohort
MENSE_HYPOXIA_UP	91	-0.658584	-1.69726	0	0.00556899	0.752	3459	tags=41%, list=20%, signal=51%	upregulated in control cohort
BIOCARTA_MET_PATHWAY	37	-0.730413	-1.69663	0	0.00563684	0.758	1878	tags=30%, list=11%, signal=33%	upregulated in control cohort
MARCHINI_TRABECTEDIN_RESISTANCE_UP	19	-0.828271	-1.69592	0.00149477	0.00568891	0.762	1270	tags=37%, list=7%, signal=40%	upregulated in control cohort
REACTOME_ACTIVATED_TLR4_SIGNALLING	24	-0.791029	-1.69546	0	0.00572895	0.767	1705	tags=42%, list=10%, signal=46%	upregulated in control cohort
TAKEDA_TARGETS_OF_NUP98_HOXA9_FUSION_8D_DN	167	-0.625477	-1.6952	0	0.0057464	0.769	2266	tags=43%, list=13%, signal=49%	upregulated in control cohort
GOTTWEIN_TARGETS_OF_KSHV_MIR_K12_11	57	-0.69236	-1.69421	0.00129534	0.0058277	0.778	1703	tags=23%, list=10%, signal=25%	upregulated in control cohort
RUTELLA_RESPONSE_TO_HGF_UP	385	-0.594321	-1.69397	0	0.00582229	0.779	2527	tags=35%, list=15%, signal=40%	upregulated in control cohort
FULCHER_INFLAMMATORY_RESPONSE_LECTIN_VS_LPS_UP	500	-0.58587	-1.69347	0	0.00586886	0.782	3310	tags=36%, list=19%, signal=43%	upregulated in control cohort
OSWALD_HEMATOPOIETIC_STEM_CELL_IN_COLLAGEN_GEL_DN	206	-0.612304	-1.69272	0	0.00596351	0.792	2802	tags=37%, list=16%, signal=44%	upregulated in control cohort
OSWALD_HEMATOPOIETIC_STEM_CELL_IN_COLLAGEN_GEL_UP	206	-0.612304	-1.69086	0	0.00623156	0.817	2802	tags=37%, list=16%, signal=44%	upregulated in control cohort
BOYLAN_MULTIPLE_MYELOMA_C_DN	34	-0.741348	-1.69006	0.00138313	0.00628728	0.82	1283	tags=32%, list=8%, signal=35%	upregulated in control cohort
GARGALOVIC_RESPONSE_TO_OXIDIZED_PHOSPHOLIPIDS_BLUE_DN	55	-0.697663	-1.68897	0	0.00642362	0.827	1065	tags=18%, list=6%, signal=19%	upregulated in control cohort
ZHU_CMV_ALL_DN	71	-0.677937	-1.68763	0	0.00658136	0.833	2728	tags=41%, list=16%, signal=48%	upregulated in control cohort
XU_HGF_SIGNALING_NOT_VIA_AKT1_48HR_UP	33	-0.753187	-1.68502	0.00140252	0.00692096	0.849	1169	tags=33%, list=7%, signal=36%	upregulated in control cohort
ROZANOV_MMP14_TARGETS_UP	242	-0.606151	-1.68413	0	0.00698485	0.853	1619	tags=24%, list=10%, signal=27%	upregulated in control cohort
MORI_LARGE_PRE_BII_LYMPHOCYTE_DN	44	-0.728133	-1.68352	0	0.00703727	0.854	3205	tags=50%, list=19%, signal=61%	upregulated in control cohort
VALK_AML_WITH_EVI1	19	-0.823706	-1.68343	0	0.00702781	0.855	1594	tags=47%, list=9%, signal=52%	upregulated in control cohort
EBERT_NK_UP100	86	-0.662573	-1.6834	0	0.00701121	0.855	2558	tags=56%, list=15%, signal=65%	upregulated in control cohort
GUENTHER_GROWTH_SPHERICAL_VS_ADHERENT_DN	25	-0.798088	-1.68174	0.00146843	0.00722583	0.86	982	tags=36%, list=6%, signal=38%	upregulated in control cohort
REACTOME_MAPK_TARGETS_NUCLEAR_EVENTS_MEDIATED_BY_MAP_KINASES	30	-0.746389	-1.68098	0.00145349	0.00731258	0.864	1796	tags=30%, list=11%, signal=33%	upregulated in control cohort
BIOCARTA_TH1TH2_PATHWAY	17	-0.831011	-1.68	0.00457317	0.00742347	0.872	1445	tags=53%, list=8%, signal=58%	upregulated in control cohort
HARDYWTC_V_WTB_UP500	300	-0.596377	-1.67987	0	0.00741281	0.873	2066	tags=24%, list=12%, signal=27%	upregulated in control cohort
DER_IFN_ALPHA_RESPONSE_UP	53	-0.709545	-1.67934	0.0026178	0.00750871	0.877	2565	tags=53%, list=15%, signal=62%	upregulated in control cohort
BARIS_THYROID_CANCER_DN	52	-0.701176	-1.67902	0	0.00755433	0.877	2006	tags=33%, list=12%, signal=37%	upregulated in control cohort
DICK_EARLYB100	72	-0.66754	-1.67882	0	0.00755392	0.877	1190	tags=22%, list=7%, signal=24%	upregulated in control cohort
YAO_TEMPORAL_RESPONSE_TO_PROGESTERONE_CLUSTER_1	63	-0.680988	-1.67845	0.00396301	0.00758497	0.877	2833	tags=37%, list=17%, signal=44%	upregulated in control cohort
BOYAULT_LIVER_CANCER_SUBCLASS_G5_DN	21	-0.804121	-1.67806	0.00451128	0.00763024	0.878	2142	tags=57%, list=13%, signal=65%	upregulated in control cohort
WOO_LIVER_CANCER_RECURRENCE_UP	101	-0.651294	-1.67697	0.00357569	0.00776234	0.886	1597	tags=23%, list=9%, signal=25%	upregulated in control cohort
HUTTMANN_B_CLL_POOR_SURVIVAL_UP	248	-0.596955	-1.67686	0	0.00776486	0.886	2613	tags=32%, list=15%, signal=38%	upregulated in control cohort
CHIARADONNA_NEOPLASTIC_TRANSFORMATION_KRAS_CDC25_UP	49	-0.711726	-1.67653	0	0.00780885	0.888	2802	tags=45%, list=16%, signal=54%	upregulated in control cohort
ROSS_AML_WITH_MLL_FUSIONS	70	-0.676495	-1.67576	0	0.00793211	0.89	2334	tags=37%, list=14%, signal=43%	upregulated in control cohort
HAN_SATB1_TARGETS_UP	278	-0.592213	-1.67507	0	0.00802354	0.9	2444	tags=28%, list=14%, signal=32%	upregulated in control cohort
EBERT.LYMPHOID.DOWN50	38	-0.731858	-1.67486	0	0.00803884	0.903	1523	tags=37%, list=9%, signal=40%	upregulated in control cohort
WU_HBX_TARGETS_3_UP	17	-0.829394	-1.67478	0.00455235	0.00802328	0.903	1734	tags=29%, list=10%, signal=33%	upregulated in control cohort
FOSTER_INFLAMMATORY_RESPONSE_LPS_UP	137	-0.628766	-1.67392	0	0.00814407	0.907	2770	tags=38%, list=16%, signal=45%	upregulated in control cohort
ZHANG_RESPONSE_TO_IKK_INHIBITOR_AND_TNF_UP	192	-0.61623	-1.67364	0	0.00815886	0.908	3405	tags=50%, list=20%, signal=62%	upregulated in control cohort
TAKEDA_TARGETS_OF_NUP98_HOXA9_FUSION_6HR_DN	35	-0.744428	-1.67362	0.00276625	0.00813626	0.909	2615	tags=37%, list=15%, signal=44%	upregulated in control cohort
MULLIGHAN_MLL_SIGNATURE_2_DN	255	-0.601911	-1.67185	0	0.0083402	0.915	2147	tags=29%, list=13%, signal=33%	upregulated in control cohort
BRUECKNER_TARGETS_OF_MIRLET7A3_UP	98	-0.650483	-1.67176	0.00123001	0.00833728	0.917	1605	tags=27%, list=9%, signal=29%	upregulated in control cohort
APPEL_IMATINIB_RESPONSE	32	-0.747585	-1.67104	0.00422535	0.00839159	0.919	2980	tags=59%, list=18%, signal=72%	upregulated in control cohort
DER_IFN_BETA_RESPONSE_UP	79	-0.672101	-1.67095	0	0.0083752	0.92	2565	tags=41%, list=15%, signal=47%	upregulated in control cohort
RORIE_TARGETS_OF_EWSR1_FLI1_FUSION_UP	23	-0.786237	-1.66937	0	0.00862282	0.926	646	tags=30%, list=4%, signal=32%	upregulated in control cohort
BLP_PROB_REPRESSED	438	-0.58021	-1.66924	0	0.00861592	0.926	2654	tags=37%, list=16%, signal=43%	upregulated in control cohort
BILBAN_B_CLL_LPL_DN	36	-0.724619	-1.66853	0.00274348	0.00873174	0.929	3673	tags=58%, list=22%, signal=74%	upregulated in control cohort
EBERT.LYMPHOID.DOWN500	412	-0.583249	-1.66839	0	0.00872453	0.93	2093	tags=31%, list=12%, signal=34%	upregulated in control cohort
DEBIASI_APOPTOSIS_BY_REOVIRUS_INFECTION_UP	234	-0.598111	-1.66791	0	0.00876342	0.934	2120	tags=25%, list=12%, signal=28%	upregulated in control cohort
KEGG_LEUKOCYTE_TRANSENDOTHELIAL_MIGRATION	104	-0.647348	-1.66779	0.00122249	0.00875275	0.935	2973	tags=37%, list=17%, signal=44%	upregulated in control cohort
HARDYWTD_50DOWN	45	-0.710838	-1.66754	0	0.00877149	0.935	1679	tags=36%, list=10%, signal=39%	upregulated in control cohort
KEGG_GRAFT_VERSUS_HOST_DISEASE	19	-0.829671	-1.66599	0.00149701	0.008979	0.938	2498	tags=84%, list=15%, signal=99%	upregulated in control cohort
FOSTER_INFLAMMATORY_RESPONSE_LPS_DN	360	-0.582871	-1.66478	0	0.00917296	0.94	2470	tags=33%, list=15%, signal=38%	upregulated in control cohort
SIMBULAN_UV_RESPONSE_NORMAL_DN	28	-0.758604	-1.66475	0.00428571	0.009145	0.94	1227	tags=29%, list=7%, signal=31%	upregulated in control cohort
RODRIGUES_DCC_TARGETS_DN	120	-0.632392	-1.66441	0	0.00920472	0.943	2576	tags=33%, list=15%, signal=39%	upregulated in control cohort
PUIFFE_INVASION_INHIBITED_BY_ASCITES_UP	75	-0.671966	-1.66423	0.00129366	0.00920271	0.944	1166	tags=19%, list=7%, signal=20%	upregulated in control cohort
POTTI_CYTOXAN_SENSITIVITY	31	-0.751768	-1.66403	0	0.00920386	0.945	1093	tags=26%, list=6%, signal=28%	upregulated in control cohort
KEGG_TOLL_LIKE_RECEPTOR_SIGNALING_PATHWAY	91	-0.655725	-1.66304	0	0.0093303	0.953	2037	tags=33%, list=12%, signal=37%	upregulated in control cohort
NIKOLSKY_OVERCONNECTED_IN_BREAST_CANCER	17	-0.817037	-1.66227	0.00293255	0.00949762	0.955	2037	tags=29%, list=12%, signal=33%	upregulated in control cohort
HOFMANN_MYELODYSPLASTIC_SYNDROM_RISK_DN	19	-0.803817	-1.6621	0	0.00950749	0.956	1938	tags=42%, list=11%, signal=47%	upregulated in control cohort
VALK_AML_WITH_CEBPA	29	-0.750692	-1.66062	0.00145349	0.00973352	0.959	2527	tags=45%, list=15%, signal=53%	upregulated in control cohort
EBERT_TCELL_UP100	81	-0.661979	-1.65944	0	0.0099326	0.963	2754	tags=42%, list=16%, signal=50%	upregulated in control cohort
VALK_AML_CLUSTER_13	27	-0.758139	-1.65934	0.00142653	0.00991577	0.963	906	tags=33%, list=5%, signal=35%	upregulated in control cohort
RADAEVA_RESPONSE_TO_IFNA1_UP	29	-0.759989	-1.6591	0.00426136	0.00989908	0.963	2037	tags=52%, list=12%, signal=59%	upregulated in control cohort
HARDYWTF_100UP	60	-0.679758	-1.65887	0.00411523	0.00990754	0.963	2099	tags=33%, list=12%, signal=38%	upregulated in control cohort
REACTOME_TOLL_LIKE_RECEPTOR_3_CASCADE	59	-0.680821	-1.65882	0	0.00989085	0.963	1796	tags=24%, list=11%, signal=26%	upregulated in control cohort
T_ETPVST_MLL_T_HYPO	152	-0.617422	-1.6584	0	0.00994285	0.965	2422	tags=26%, list=14%, signal=30%	upregulated in control cohort
BIOCARTA_NKT_PATHWAY	27	-0.767215	-1.65829	0.00432277	0.00994173	0.965	2198	tags=59%, list=13%, signal=68%	upregulated in control cohort
HARDYWTD_100DOWN	82	-0.655195	-1.65804	0	0.00995614	0.965	1778	tags=30%, list=10%, signal=34%	upregulated in control cohort
BASAKI_YBX1_TARGETS_DN	322	-0.581739	-1.65777	0	0.00997969	0.966	2597	tags=30%, list=15%, signal=35%	upregulated in control cohort
RUIZ_TNC_TARGETS_UP	142	-0.61962	-1.65579	0	0.0103246	0.971	1962	tags=31%, list=12%, signal=35%	upregulated in control cohort
BROWNE_HCMV_INFECTION_18HR_DN	161	-0.605893	-1.6538	0	0.0106454	0.973	2525	tags=34%, list=15%, signal=40%	upregulated in control cohort
RIGGI_EWING_SARCOMA_PROGENITOR_DN	162	-0.609511	-1.6536	0	0.0106639	0.973	2031	tags=25%, list=12%, signal=28%	upregulated in control cohort
DICK_MAR2013_EARLYB_100	72	-0.66754	-1.65334	0	0.0106821	0.973	1190	tags=22%, list=7%, signal=24%	upregulated in control cohort
SEITZ_NEOPLASTIC_TRANSFORMATION_BY_8P_DELETION_UP	66	-0.671378	-1.65318	0.00258398	0.010679	0.974	2376	tags=52%, list=14%, signal=60%	upregulated in control cohort
CHARAFE_BREAST_CANCER_LUMINAL_VS_MESENCHYMAL_DN	426	-0.57557	-1.65281	0	0.0107218	0.974	2232	tags=29%, list=13%, signal=33%	upregulated in control cohort
KEGG_ANTIGEN_PROCESSING_AND_PRESENTATION	51	-0.689695	-1.65183	0.00134953	0.0108582	0.974	3287	tags=59%, list=19%, signal=73%	upregulated in control cohort
BROWNE_HCMV_INFECTION_20HR_DN	101	-0.632243	-1.6501	0	0.0111787	0.978	1735	tags=26%, list=10%, signal=28%	upregulated in control cohort
BEIER_GLIOMA_STEM_CELL_DN	54	-0.689823	-1.64909	0	0.0113281	0.979	2268	tags=31%, list=13%, signal=36%	upregulated in control cohort
KOKKINAKIS_METHIONINE_DEPRIVATION_96HR_UP	114	-0.63218	-1.64814	0.00121655	0.0114976	0.981	2802	tags=37%, list=16%, signal=44%	upregulated in control cohort
CROONQUIST_NRAS_VS_STROMAL_STIMULATION_UP	34	-0.732176	-1.64756	0.0013986	0.011582	0.981	2476	tags=50%, list=15%, signal=58%	upregulated in control cohort
TAKEDA_TARGETS_OF_NUP98_HOXA9_FUSION_16D_DN	101	-0.629034	-1.64705	0	0.0116779	0.983	2190	tags=35%, list=13%, signal=40%	upregulated in control cohort
DAVIES_MULTIPLE_MYELOMA_VS_MGUS_DN	20	-0.807423	-1.64702	0.00292398	0.0116482	0.983	1898	tags=60%, list=11%, signal=67%	upregulated in control cohort
REACTOME_MAP_KINASES_ACTIVATION_IN_TLR_CASCADE	44	-0.704669	-1.64701	0.0013587	0.0116157	0.983	1796	tags=23%, list=11%, signal=25%	upregulated in control cohort
ZHANG_ANTIVIRAL_RESPONSE_TO_RIBAVIRIN_DN	39	-0.717864	-1.64653	0	0.0116782	0.983	2415	tags=41%, list=14%, signal=48%	upregulated in control cohort
B_NOVVSNON_B_NOV_HYPER	315	-0.579278	-1.64648	0	0.0116606	0.983	2583	tags=29%, list=15%, signal=34%	upregulated in control cohort
RUTELLA_RESPONSE_TO_CSF2RB_AND_IL4_UP	308	-0.580384	-1.64628	0	0.0116814	0.983	2950	tags=36%, list=17%, signal=43%	upregulated in control cohort
IN_HVSLINDEL_LISTBC	226	-0.590524	-1.64587	0	0.0117608	0.983	2108	tags=31%, list=12%, signal=34%	upregulated in control cohort
RUGO_STRESS_RESPONSE_SUBSET_H	37	-0.729697	-1.64461	0.00277393	0.0119398	0.983	1511	tags=32%, list=9%, signal=36%	upregulated in control cohort
KYNG_DNA_DAMAGE_BY_GAMMA_AND_UV_RADIATION	37	-0.729697	-1.64443	0.00273224	0.0119507	0.983	1511	tags=32%, list=9%, signal=36%	upregulated in control cohort
AMIT_EGF_RESPONSE_60_MCF10A	33	-0.735634	-1.64402	0.00416089	0.0120082	0.984	2949	tags=52%, list=17%, signal=62%	upregulated in control cohort
BERTUCCI_MEDULLARY_VS_DUCTAL_BREAST_CANCER_UP	179	-0.601345	-1.64371	0	0.012048	0.985	2232	tags=30%, list=13%, signal=34%	upregulated in control cohort
KEGG_LONG_TERM_DEPRESSION	63	-0.674539	-1.64358	0.00518135	0.0120441	0.985	1796	tags=22%, list=11%, signal=25%	upregulated in control cohort
XU_HGF_SIGNALING_NOT_VIA_AKT1_6HR	24	-0.767123	-1.64294	0.00603318	0.0121504	0.985	982	tags=33%, list=6%, signal=35%	upregulated in control cohort
VANHARANTA_UTERINE_FIBROID_DN	60	-0.678892	-1.64264	0.00392157	0.0121721	0.986	2770	tags=38%, list=16%, signal=46%	upregulated in control cohort
HARDYWTD_500DOWN	366	-0.580676	-1.64208	0	0.0122573	0.986	1563	tags=21%, list=9%, signal=23%	upregulated in control cohort
HINATA_NFKB_TARGETS_KERATINOCYTE_UP	67	-0.673744	-1.64153	0.00128866	0.0123277	0.986	3259	tags=52%, list=19%, signal=64%	upregulated in control cohort
BIOCARTA_AT1R_PATHWAY	31	-0.741129	-1.6415	0.0014245	0.0123002	0.986	1466	tags=19%, list=9%, signal=21%	upregulated in control cohort
REACTOME_TOLL_LIKE_RECEPTOR_9_CASCADE	23	-0.776886	-1.64103	0.00145985	0.0123671	0.987	1662	tags=39%, list=10%, signal=43%	upregulated in control cohort
BORCZUK_MALIGNANT_MESOTHELIOMA_DN	89	-0.644706	-1.64047	0.00124224	0.0124708	0.987	2911	tags=31%, list=17%, signal=38%	upregulated in control cohort
REACTOME_PLATELET_ACTIVATION_TRIGGERS	58	-0.67336	-1.64028	0.00541272	0.0124972	0.987	2206	tags=38%, list=13%, signal=43%	upregulated in control cohort
EBERT_HSC_UP500	428	-0.573261	-1.63924	0	0.0126899	0.988	1835	tags=22%, list=11%, signal=24%	upregulated in control cohort
THEILGAARD_NEUTROPHIL_AT_SKIN_WOUND_DN	213	-0.590185	-1.63921	0	0.0126647	0.988	3222	tags=34%, list=19%, signal=42%	upregulated in control cohort
KINSEY_TARGETS_OF_EWSR1_FLII_FUSION_DN	286	-0.582372	-1.63853	0	0.0127861	0.988	2106	tags=29%, list=12%, signal=33%	upregulated in control cohort
HARDYWTB_500DOWN	282	-0.583231	-1.63815	0	0.0128309	0.988	2960	tags=31%, list=17%, signal=37%	upregulated in control cohort
LEE_DIFFERENTIATING_T_LYMPHOCYTE	125	-0.621807	-1.63786	0	0.0128391	0.988	2240	tags=35%, list=13%, signal=40%	upregulated in control cohort
KEGG_TYPE_I_DIABETES_MELLITUS	22	-0.78451	-1.63717	0.00591716	0.0129731	0.988	2099	tags=59%, list=12%, signal=67%	upregulated in control cohort
EBERT_L-ERY_DOWN100	68	-0.655576	-1.63686	0	0.0130033	0.989	1577	tags=19%, list=9%, signal=21%	upregulated in control cohort
PARK_TRETINOIN_RESPONSE_AND_RARA_PLZF_FUSION	18	-0.805593	-1.63569	0.00597907	0.0132003	0.99	2523	tags=72%, list=15%, signal=85%	upregulated in control cohort
VALK_AML_CLUSTER_12	28	-0.751164	-1.63545	0.00439883	0.0132076	0.99	2636	tags=54%, list=16%, signal=63%	upregulated in control cohort
REACTOME_OTHER_SEMAPHORIN_INTERACTIONS	16	-0.818739	-1.63482	0.00295858	0.0133141	0.991	1289	tags=44%, list=8%, signal=47%	upregulated in control cohort
REACTOME_MYD88_CASCADE	19	-0.797077	-1.63209	0.0030722	0.0138778	0.993	1662	tags=42%, list=10%, signal=47%	upregulated in control cohort
XU_AKT1_TARGETS_6HR	24	-0.764088	-1.63188	0.00437318	0.0138695	0.993	1270	tags=33%, list=7%, signal=36%	upregulated in control cohort
LEE_INTRATHYMIC_T_PROGENITOR	15	-0.82822	-1.63089	0.00620155	0.014056	0.994	1476	tags=60%, list=9%, signal=66%	upregulated in control cohort
NAKAYAMA_FRA2_TARGETS	40	-0.704852	-1.63066	0.00134953	0.0140665	0.994	1497	tags=28%, list=9%, signal=30%	upregulated in control cohort
SMID_BREAST_CANCER_LUMINAL_B_DN	471	-0.564729	-1.6303	0	0.0141042	0.994	2538	tags=39%, list=15%, signal=44%	upregulated in control cohort
REACTOME_TOLL_LIKE_RECEPTOR_4_CASCADE	28	-0.75174	-1.62848	0.0056899	0.014476	0.994	1705	tags=36%, list=10%, signal=40%	upregulated in control cohort
REACTOME_ERK_MAPK_TARGETS	21	-0.794427	-1.62839	0.0014556	0.0144581	0.994	1796	tags=38%, list=11%, signal=43%	upregulated in control cohort
BROCKE_APOPTOSIS_REVERSED_BY_IL6	138	-0.616443	-1.62746	0	0.014624	0.994	2435	tags=33%, list=14%, signal=39%	upregulated in control cohort
UROSEVIC_RESPONSE_TO_IMIQUIMOD	16	-0.825334	-1.62672	0.0014881	0.0147701	0.994	2376	tags=88%, list=14%, signal=102%	upregulated in control cohort
GENTILE_UV_RESPONSE_CLUSTER_D7	30	-0.719748	-1.62607	0.00578871	0.0148998	0.995	2053	tags=40%, list=12%, signal=45%	upregulated in control cohort
WANG_RESPONSE_TO_FORSKOLIN_UP	21	-0.776364	-1.62467	0.00151976	0.0151843	0.995	1025	tags=19%, list=6%, signal=20%	upregulated in control cohort
XU_HGF_TARGETS_INDUCED_BY_AKT1_6HR	17	-0.804837	-1.62299	0.00605144	0.0156229	0.995	1644	tags=47%, list=10%, signal=52%	upregulated in control cohort
RASHI_RESPONSE_TO_IONIZING_RADIATION_6	72	-0.655748	-1.62064	0	0.0161909	0.995	2707	tags=47%, list=16%, signal=56%	upregulated in control cohort
IVANOVA_HEMATOPOIESIS_MATURE_CELL	85	-0.637434	-1.61872	0.00252844	0.0166337	0.995	2159	tags=31%, list=13%, signal=35%	upregulated in control cohort
ROSSI2005.PNAS.AGE.DOWN	164	-0.601131	-1.61844	0	0.0166582	0.995	2435	tags=30%, list=14%, signal=35%	upregulated in control cohort
JIANG_HYPOXIA_VIA_VHL	21	-0.783696	-1.61837	0.00715308	0.0166352	0.995	577	tags=14%, list=3%, signal=15%	upregulated in control cohort
BOHN_PRIMARY_IMMUNODEFICIENCY_SYNDROM_DN	24	-0.756239	-1.61798	0.0104634	0.0167341	0.995	508	tags=25%, list=3%, signal=26%	upregulated in control cohort
REACTOME_NUCLEAR_EVENTS_KINASE_AND_TRANSCRIPTION_FACTOR_ACTIVATION	24	-0.769014	-1.61737	0.00730994	0.0168639	0.995	1796	tags=33%, list=11%, signal=37%	upregulated in control cohort
SCIAN_INVERSED_TARGETS_OF_TP53_AND_TP73_DN	27	-0.747462	-1.61719	0.00883652	0.0168933	0.995	2753	tags=41%, list=16%, signal=49%	upregulated in control cohort
EBERT_HSC_E-ERY_UP50	44	-0.690063	-1.61654	0.00935829	0.0170675	0.996	2008	tags=52%, list=12%, signal=59%	upregulated in control cohort
GRAHAM_CML_QUIESCENT_VS_NORMAL_QUIESCENT_DN	39	-0.697486	-1.61511	0.00549451	0.0174237	0.996	1008	tags=54%, list=6%, signal=57%	upregulated in control cohort
REACTOME_TRAF6_MEDIATED_INDUCTION_OF_THE_ANTIVIRAL_CYTOKINE_IFN_ALPHA_BETA_CASCADE	53	-0.681902	-1.615	0.00535475	0.0174307	0.996	1796	tags=21%, list=11%, signal=23%	upregulated in control cohort
GOZGIT_ESR1_TARGETS_UP	120	-0.610863	-1.61489	0	0.0174244	0.996	1772	tags=28%, list=10%, signal=31%	upregulated in control cohort
HEIDENBLAD_AMPLICON_8Q24_UP	27	-0.741017	-1.61489	0.00839161	0.0173818	0.996	405	tags=11%, list=2%, signal=11%	upregulated in control cohort
WAMUNYOKOLI_OVARIAN_CANCER_GRADES_1_2_DN	54	-0.672597	-1.61425	0.00393701	0.017521	0.996	2619	tags=39%, list=15%, signal=46%	upregulated in control cohort
HOFMANN_CELL_LYMPHOMA_DN	34	-0.726104	-1.61407	0.00437956	0.0175224	0.996	2583	tags=47%, list=15%, signal=55%	upregulated in control cohort
TENEDINI_MEGAKARYOCYTE_MARKERS	50	-0.670978	-1.61388	0	0.0175368	0.996	2709	tags=38%, list=16%, signal=45%	upregulated in control cohort
ENK_UV_RESPONSE_EPIDERMIS_DN	477	-0.5593	-1.61356	0	0.0175537	0.996	2316	tags=24%, list=14%, signal=27%	upregulated in control cohort
KOBAYASHI_EGFR_SIGNALING_24HR_UP	84	-0.626757	-1.61314	0	0.0176294	0.996	2039	tags=38%, list=12%, signal=43%	upregulated in control cohort
HOOI_ST7_TARGETS_DN	94	-0.624582	-1.61294	0	0.0176433	0.997	2822	tags=33%, list=17%, signal=39%	upregulated in control cohort
SENESE_HDAC1_AND_HDAC2_TARGETS_UP	203	-0.586485	-1.61219	0	0.0178491	0.997	3154	tags=35%, list=19%, signal=43%	upregulated in control cohort
HOQUE_METHYLATED_IN_CANCER	50	-0.678864	-1.61165	0.00827586	0.0179288	0.997	2344	tags=32%, list=14%, signal=37%	upregulated in control cohort
BIOCARTA_ALK_PATHWAY	36	-0.714817	-1.61158	0.00417246	0.0179062	0.997	863	tags=17%, list=5%, signal=18%	upregulated in control cohort
REACTOME_FURTHER_PLATELET_RELEASATE	23	-0.77188	-1.611	0.00719425	0.0180692	0.997	1073	tags=30%, list=6%, signal=32%	upregulated in control cohort
EBERT_HSC_E-ERY_DOWN100	85	-0.63108	-1.60985	0.0013089	0.018328	0.997	2282	tags=34%, list=13%, signal=39%	upregulated in control cohort
AMLM7_GLIS2DOWN_100	87	-0.630386	-1.60828	0	0.0187368	0.997	2159	tags=34%, list=13%, signal=39%	upregulated in control cohort
KEGG_ALLOGRAFT_REJECTION	17	-0.793656	-1.60773	0.00903614	0.018902	0.997	1960	tags=59%, list=12%, signal=66%	upregulated in control cohort
HARDYWTA_100UP	62	-0.656129	-1.60765	0.00385604	0.0188724	0.997	2453	tags=47%, list=14%, signal=54%	upregulated in control cohort
KOKKINAKIS_METHIONINE_DEPRIVATION_48HR_UP	121	-0.611745	-1.60718	0.0011976	0.0189787	0.997	2802	tags=36%, list=16%, signal=42%	upregulated in control cohort
FINAK_BREAST_CANCER_SDPP_SIGNATURE	20	-0.781	-1.60693	0.00711238	0.0190268	0.999	2193	tags=60%, list=13%, signal=69%	upregulated in control cohort
WU_CELL_MIGRATION	169	-0.590667	-1.60692	0	0.0189871	0.999	2119	tags=34%, list=12%, signal=38%	upregulated in control cohort
DUNNE_TARGETS_OF_AML1_MTG8_FUSION_UP	36	-0.715985	-1.60647	0.00578871	0.0190672	0.999	1876	tags=53%, list=11%, signal=59%	upregulated in control cohort
LIANG_SILENCED_BY_METHYLATION_UP	16	-0.824641	-1.60625	0.00900901	0.0190823	0.999	2037	tags=56%, list=12%, signal=64%	upregulated in control cohort
REACTOME_FORMATION_OF_PLATELET_PLUG	177	-0.591561	-1.60579	0	0.019167	0.999	2710	tags=41%, list=16%, signal=48%	upregulated in control cohort
CHEOK_RESPONSE_TO_MERCAPTOPURINE_DN	20	-0.773777	-1.60482	0.00759878	0.0194425	1	1173	tags=30%, list=7%, signal=32%	upregulated in control cohort
EBERT_BCELL_DOWN50	49	-0.682652	-1.60401	0.00138696	0.0196343	1	1692	tags=41%, list=10%, signal=45%	upregulated in control cohort
HAHTOLA_MYCOSIS_FUNGOIDES_CD4_UP	57	-0.680279	-1.60265	0.00130719	0.0200344	1	2802	tags=46%, list=16%, signal=54%	upregulated in control cohort
WANG_BARRETTS_ESOPHAGUS_AND_ESOPHAGUS_CANCER_DN	25	-0.73778	-1.60235	0.010101	0.0200791	1	1560	tags=32%, list=9%, signal=35%	upregulated in control cohort
ST_ERK1_ERK2_MAPK_PATHWAY	29	-0.739114	-1.60226	0.00434153	0.0200548	1	1878	tags=31%, list=11%, signal=35%	upregulated in control cohort
ZHAN_MULTIPLE_MYELOMA_DN	27	-0.733762	-1.60184	0.00564175	0.020126	1	1938	tags=59%, list=11%, signal=67%	upregulated in control cohort
NAGASHIMA_NRG1_SIGNALING_UP	164	-0.592998	-1.60134	0	0.020248	1	3335	tags=38%, list=20%, signal=47%	upregulated in control cohort
LU_TUMOR_ANGIOGENESIS_UP	24	-0.758258	-1.6011	0.00597907	0.0202627	1	1364	tags=33%, list=8%, signal=36%	upregulated in control cohort
BIOCARTA_KERATINOCYTE_PATHWAY	45	-0.681285	-1.60074	0.00823045	0.0203257	1	1734	tags=22%, list=10%, signal=25%	upregulated in control cohort
BIOCARTA_DEATH_PATHWAY	32	-0.724425	-1.59994	0.00970874	0.0205902	1	2342	tags=41%, list=14%, signal=47%	upregulated in control cohort
EBERT_BCELL_UP50	39	-0.69719	-1.59931	0.00842697	0.0207879	1	1383	tags=28%, list=8%, signal=31%	upregulated in control cohort
MULLIGHAN_MLL_SIGNATURE_1_DN	211	-0.575472	-1.59903	0	0.0208252	1	2844	tags=36%, list=17%, signal=43%	upregulated in control cohort
TAVOR_CEBPA_TARGETS_DN	22	-0.753282	-1.59876	0.010279	0.0208674	1	2453	tags=59%, list=14%, signal=69%	upregulated in control cohort
CAVARD_LIVER_CANCER_MALIGNANT_VS_BENIGN	22	-0.760791	-1.59769	0.0160819	0.0211563	1	1895	tags=32%, list=11%, signal=36%	upregulated in control cohort
GILDEA_METASTASIS	27	-0.736801	-1.59748	0.00987306	0.0211758	1	2032	tags=48%, list=12%, signal=55%	upregulated in control cohort
SENESE_HDAC3_TARGETS_UP	440	-0.556371	-1.59736	0	0.0211688	1	2428	tags=27%, list=14%, signal=30%	upregulated in control cohort
REACTOME_MYOGENESSIS	27	-0.74176	-1.59667	0.00736377	0.0213769	1	202	tags=11%, list=1%, signal=11%	upregulated in control cohort
REACTOME_ADP_SIGNALLING_THROUGH_P2Y_PURINOCEPTOR_12	20	-0.767525	-1.59627	0.00597907	0.0214575	1	555	tags=25%, list=3%, signal=26%	upregulated in control cohort
KIM_LRRC3B_TARGETS	22	-0.756673	-1.59597	0.00988701	0.0215	1	3287	tags=77%, list=19%, signal=96%	upregulated in control cohort
BAELDE_DIABETIC_NEPHROPATHY_UP	28	-0.731044	-1.59595	0.015873	0.0214639	1	2006	tags=39%, list=12%, signal=44%	upregulated in control cohort
ZHAN_MULTIPLE_MYELOMA_HP_UP	36	-0.697239	-1.59584	0.0125874	0.0214446	1	1415	tags=28%, list=8%, signal=30%	upregulated in control cohort
BIOCARTA_DC_PATHWAY	20	-0.7653	-1.59577	0.0121951	0.0214136	1	1662	tags=45%, list=10%, signal=50%	upregulated in control cohort
STEARMAN_TUMOR_FIELD_EFFECT_UP	30	-0.730803	-1.59494	0.00430416	0.0216465	1	3180	tags=63%, list=19%, signal=78%	upregulated in control cohort
REACTOME_SIGNAL_AMPLIFICATION	30	-0.714782	-1.59464	0.00692521	0.0216759	1	3000	tags=43%, list=18%, signal=53%	upregulated in control cohort
ODONNELL_TFRC_TARGETS_UP	338	-0.565061	-1.59428	0	0.0217311	1	2636	tags=30%, list=16%, signal=35%	upregulated in control cohort
KEGG_COMPLEMENT_AND_COAGULATION_CASCADES	64	-0.642151	-1.59421	0.00257732	0.0217043	1	2954	tags=39%, list=17%, signal=47%	upregulated in control cohort
AMUNDSON_GAMMA_RADIATION_RESISTANCE	17	-0.787822	-1.59303	0.0135952	0.0220489	1	1909	tags=29%, list=11%, signal=33%	upregulated in control cohort
DICK_MAR2013_ETP_250	215	-0.574939	-1.59152	0	0.0225103	1	2754	tags=28%, list=16%, signal=33%	upregulated in control cohort
AMUNDSON_POOR_SURVIVAL_AFTER_GAMMA_RADIATION_8G	83	-0.630399	-1.59111	0.00386598	0.0225796	1	3185	tags=45%, list=19%, signal=55%	upregulated in control cohort
WIKMAN_ASBESTOS_LUNG_CANCER_DN	26	-0.735723	-1.59078	0.0114449	0.0226558	1	2331	tags=38%, list=14%, signal=45%	upregulated in control cohort
BIOCARTA_LAIR_PATHWAY	16	-0.793206	-1.59058	0.013373	0.0226807	1	2445	tags=63%, list=14%, signal=73%	upregulated in control cohort
TARTE_PLASMA_CELL_VS_PLASMABLAST_UP	306	-0.561039	-1.59038	0	0.0226752	1	2852	tags=35%, list=17%, signal=42%	upregulated in control cohort
HAHTOLA_SEZARY_SYNDROM_DN	39	-0.686553	-1.59005	0.00701262	0.0227253	1	1977	tags=46%, list=12%, signal=52%	upregulated in control cohort
BARRIER_COLON_CANCER_RECURRENCE_DN	16	-0.806426	-1.5898	0.00610687	0.0227727	1	1854	tags=31%, list=11%, signal=35%	upregulated in control cohort
TOOKER_GEMCITABINE_RESISTANCE_UP	72	-0.636404	-1.58978	0.00656168	0.0227351	1	1618	tags=24%, list=10%, signal=26%	upregulated in control cohort
DICK_GMP250	202	-0.577101	-1.58964	0	0.022732	1	1689	tags=27%, list=10%, signal=30%	upregulated in control cohort
NAKAYAMA_SOFT_TISSUE_TUMORS_PCA2_DN	65	-0.651206	-1.58911	0.00632111	0.0228819	1	3312	tags=49%, list=19%, signal=61%	upregulated in control cohort
MULLIGHAN_MLL_SIGNATURE_1_UP	343	-0.555284	-1.58749	0	0.0233781	1	3860	tags=42%, list=23%, signal=54%	upregulated in control cohort
DICK_ETP250	215	-0.574939	-1.58679	0	0.0235466	1	2754	tags=28%, list=16%, signal=33%	upregulated in control cohort
TOOKER_RESPONSE_TO_BEXAROTENE_DN	72	-0.636404	-1.58607	0.00394218	0.0237622	1	1618	tags=24%, list=10%, signal=26%	upregulated in control cohort
VALK_AML_CLUSTER_4	25	-0.733762	-1.58577	0.00879765	0.0238319	1	2316	tags=52%, list=14%, signal=60%	upregulated in control cohort
TOMLINS_PROSTATE_CANCER_DN	39	-0.703034	-1.58526	0.00396825	0.0239553	1	2119	tags=38%, list=12%, signal=44%	upregulated in control cohort
CHEN_LVAD_SUPPORT_OF_FAILING_HEART_DN	36	-0.701045	-1.58488	0.00979021	0.0240399	1	2310	tags=42%, list=14%, signal=48%	upregulated in control cohort
KUMAR_TARGETS_OF_MLL_AF9_FUSION	351	-0.555453	-1.5825	0	0.0248631	1	2169	tags=27%, list=13%, signal=31%	upregulated in control cohort
GRUETZMANN_PANCREATIC_CANCER_UP	329	-0.55808	-1.58235	0	0.0248667	1	2624	tags=29%, list=15%, signal=34%	upregulated in control cohort
MAHADEVAN_IMATINIB_RESISTANCE_UP	16	-0.793736	-1.58193	0.00608828	0.0249669	1	2021	tags=50%, list=12%, signal=57%	upregulated in control cohort
HOEBEKE_LYMPHOID_STEM_CELL_DN	76	-0.626245	-1.58093	0.00385109	0.0252656	1	2707	tags=39%, list=16%, signal=47%	upregulated in control cohort
DICK_MAR2013_GMP_250	202	-0.577101	-1.58036	0	0.0254401	1	1689	tags=27%, list=10%, signal=30%	upregulated in control cohort
LINDSTEDT_DENDRITIC_CELL_MATURATION_A	52	-0.660009	-1.58014	0.00266312	0.0254559	1	3520	tags=62%, list=21%, signal=77%	upregulated in control cohort
WANG_RESPONSE_TO_ANDROGEN_UP	27	-0.71781	-1.58001	0.00868307	0.0254427	1	1663	tags=19%, list=10%, signal=20%	upregulated in control cohort
AMIT_EGF_RESPONSE_60_HELA	42	-0.687071	-1.57996	0.0068306	0.0253963	1	3290	tags=50%, list=19%, signal=62%	upregulated in control cohort
IN_HVSLIN_DEL_OR_WT_LISTABC	420	-0.552049	-1.57988	0	0.0253768	1	2066	tags=28%, list=12%, signal=31%	upregulated in control cohort
LEE_TARGETS_OF_PTCH1_AND_SUFU_DN	47	-0.67953	-1.57927	0.00416089	0.0255916	1	1355	tags=23%, list=8%, signal=25%	upregulated in control cohort
FRIDMAN_SENESCENCE_UP	72	-0.635248	-1.57904	0.0052356	0.02564	1	2882	tags=44%, list=17%, signal=53%	upregulated in control cohort
GRABARCZYK_BCL11B_TARGETS_UP	66	-0.63939	-1.57863	0.00510856	0.0257389	1	3180	tags=44%, list=19%, signal=54%	upregulated in control cohort
BIOCARTA_TID_PATHWAY	17	-0.783425	-1.57853	0.00754148	0.0257296	1	1692	tags=35%, list=10%, signal=39%	upregulated in control cohort
KEGG_CELL_ADHESION_MOLECULES_CAMS	105	-0.608981	-1.57765	0.00121359	0.0259811	1	3348	tags=48%, list=20%, signal=59%	upregulated in control cohort
EBERT_TCELL_UP50	41	-0.679154	-1.57758	0.00411523	0.0259539	1	2754	tags=56%, list=16%, signal=67%	upregulated in control cohort
REACTOME_PLATELET_ACTIVATION	158	-0.579465	-1.57752	0.00114679	0.025927	1	2710	tags=41%, list=16%, signal=48%	upregulated in control cohort
PICCALUGA_ANGIOIMMUNOBLASTIC_LYMPHOMA_DN	120	-0.593517	-1.57732	0	0.0259501	1	4239	tags=43%, list=25%, signal=57%	upregulated in control cohort
VALK_AML_CLUSTER_15	28	-0.726958	-1.57698	0.00991501	0.0260296	1	1809	tags=39%, list=11%, signal=44%	upregulated in control cohort
HALMOS_CEBPA_TARGETS_UP	37	-0.697555	-1.57686	0.0126582	0.026035	1	3011	tags=59%, list=18%, signal=72%	upregulated in control cohort
KEGG_NOD_LIKE_RECEPTOR_SIGNALING_PATHWAY	58	-0.651647	-1.57666	0.00658762	0.0260233	1	2709	tags=41%, list=16%, signal=49%	upregulated in control cohort
REACTOME_CRMPS_IN_SEMA3A_SIGNALING	16	-0.780572	-1.57626	0.0133531	0.026132	1	1010	tags=38%, list=6%, signal=40%	upregulated in control cohort
KIM_WT1_TARGETS_8HR_DN	109	-0.608414	-1.57604	0.00362757	0.0261673	1	1196	tags=17%, list=7%, signal=18%	upregulated in control cohort
CROONQUIST_IL6_DEPRIVATION_UP	15	-0.803898	-1.57571	0.0121029	0.0262478	1	1836	tags=53%, list=11%, signal=60%	upregulated in control cohort
ZHANG_TARGETS_OF_EWSR1_FLI1_FUSION	78	-0.626615	-1.57563	0.00383632	0.0262228	1	1661	tags=32%, list=10%, signal=35%	upregulated in control cohort
RAGHAVACHARI_PLATELET_SPECIFIC_GENES	66	-0.631679	-1.57519	0.00386598	0.026316	1	2273	tags=42%, list=13%, signal=49%	upregulated in control cohort
KEGG_AUTOIMMUNE_THYROID_DISEASE	21	-0.7491	-1.57469	0.0182094	0.0264337	1	3496	tags=71%, list=21%, signal=90%	upregulated in control cohort
REACTOME_HEMOSTASIS	262	-0.563296	-1.57417	0	0.0265724	1	2710	tags=39%, list=16%, signal=46%	upregulated in control cohort
MCMURRAY_TP53_HRAS_COOPERATION_RESPONSE_UP	22	-0.748859	-1.57412	0.012987	0.0265384	1	1286	tags=27%, list=8%, signal=29%	upregulated in control cohort
FERRARI_RESPONSE_TO_FENRETINIDE_UP	15	-0.794175	-1.5739	0.0184049	0.0265726	1	1601	tags=53%, list=9%, signal=59%	upregulated in control cohort
DIRMEIER_LMP1_RESPONSE_LATE_UP	45	-0.677993	-1.57248	0.00677507	0.0270915	1	1225	tags=22%, list=7%, signal=24%	upregulated in control cohort
MELLMAN_TUT1_TARGETS_DN	46	-0.672476	-1.5721	0.0111421	0.0271963	1	977	tags=17%, list=6%, signal=18%	upregulated in control cohort
EBERT_HSC_UP250	217	-0.567048	-1.57153	0	0.0273665	1	1898	tags=21%, list=11%, signal=23%	upregulated in control cohort
KIM_WT1_TARGETS_12HR_UP	150	-0.586311	-1.57149	0.00115207	0.0273291	1	2628	tags=33%, list=15%, signal=38%	upregulated in control cohort
FRASOR_RESPONSE_TO_SERM_OR_FULVESTRANT_UP	18	-0.780947	-1.57115	0.0163205	0.0273992	1	2345	tags=33%, list=14%, signal=39%	upregulated in control cohort
EBERT_NK_UP133	114	-0.599112	-1.57103	0.00121359	0.0273894	1	2558	tags=52%, list=15%, signal=61%	upregulated in control cohort
WANG_SMARCE1_TARGETS_UP	150	-0.584383	-1.57078	0.00232829	0.0274423	1	2349	tags=37%, list=14%, signal=42%	upregulated in control cohort
WEST_ADRENOCORTICAL_TUMOR_DN	490	-0.544921	-1.56995	0	0.0277022	1	2474	tags=25%, list=15%, signal=29%	upregulated in control cohort
BIOCARTA_TOB1_PATHWAY	19	-0.755189	-1.56937	0.0148148	0.027879	1	1912	tags=53%, list=11%, signal=59%	upregulated in control cohort
DOUGLAS_BMI1_TARGETS_DN	261	-0.557304	-1.56925	0	0.0278579	1	3499	tags=36%, list=21%, signal=45%	upregulated in control cohort
CASORELLI_APL_SECONDARY_VS_DE_NOVO_UP	36	-0.685861	-1.56753	0.0130435	0.0284898	1	2516	tags=36%, list=15%, signal=42%	upregulated in control cohort
LEE_NEURAL_CREST_STEM_CELL_DN	98	-0.603707	-1.56736	0	0.0285133	1	2360	tags=27%, list=14%, signal=31%	upregulated in control cohort
FRIDMAN_IMMORTALIZATION_DN	31	-0.718589	-1.56722	0.0125874	0.0285219	1	2385	tags=35%, list=14%, signal=41%	upregulated in control cohort
GAZDA_DIAMOND_BLACKFAN_ANEMIA_PROGENITOR_UP	35	-0.701184	-1.56692	0.00567376	0.0285779	1	2152	tags=40%, list=13%, signal=46%	upregulated in control cohort
BROWNE_HCMV_INFECTION_4HR_UP	48	-0.663222	-1.56674	0.00815217	0.028605	1	1971	tags=29%, list=12%, signal=33%	upregulated in control cohort
OSADA_ASCL1_TARGETS_DN	23	-0.742718	-1.56562	0.0162482	0.0290517	1	3343	tags=65%, list=20%, signal=81%	upregulated in control cohort
BIOCARTA_PGC1A_PATHWAY	22	-0.737743	-1.56552	0.00735294	0.0290347	1	1085	tags=23%, list=6%, signal=24%	upregulated in control cohort
AMLM7_GLIS2DOWN_500	433	-0.54125	-1.56543	0	0.0290053	1	2616	tags=30%, list=15%, signal=34%	upregulated in control cohort
DAUER_STAT3_TARGETS_DN	36	-0.69112	-1.56536	0.014245	0.0289782	1	2446	tags=64%, list=14%, signal=74%	upregulated in control cohort
REACTOME_CELLEXTRACELLULAR_MATRIX_INTERACTIONS	16	-0.783774	-1.56515	0.0167683	0.0290041	1	759	tags=31%, list=4%, signal=33%	upregulated in control cohort
AKL_HTLV1_INFECTION_DN	61	-0.644379	-1.56509	0.00510856	0.0289629	1	1153	tags=20%, list=7%, signal=21%	upregulated in control cohort
SATO_SILENCED_BY_METHYLATION_IN_PANCREATIC_CANCER_1	346	-0.548695	-1.56401	0	0.0293228	1	3012	tags=34%, list=18%, signal=40%	upregulated in control cohort
GAL_LEUKEMIC_STEM_CELL_DN	203	-0.567518	-1.56382	0	0.029338	1	2323	tags=32%, list=14%, signal=36%	upregulated in control cohort
MCBRYAN_PUBERTAL_BREAST_6_7WK_UP	166	-0.57854	-1.56376	0.00114416	0.0292963	1	2265	tags=20%, list=13%, signal=23%	upregulated in control cohort
STEARMAN_LUNG_CANCER_EARLY_VS_LATE_DN	51	-0.663285	-1.56357	0.0067659	0.02935	1	2331	tags=45%, list=14%, signal=52%	upregulated in control cohort
CHAMBERS2007.PLOSBIO.AGE.UP250	154	-0.580515	-1.56307	0	0.0295205	1	2050	tags=21%, list=12%, signal=23%	upregulated in control cohort
SEKI_INFLAMMATORY_RESPONSE_LPS_UP	73	-0.627666	-1.56281	0.00645161	0.0295956	1	3205	tags=55%, list=19%, signal=67%	upregulated in control cohort
KYNG_DNA_DAMAGE_UP	94	-0.597865	-1.56167	0.00125156	0.0300246	1	2021	tags=27%, list=12%, signal=30%	upregulated in control cohort
YAO_TEMPORAL_RESPONSE_TO_PROGESTERONE_CLUSTER_15	31	-0.693198	-1.56108	0.0166205	0.0302453	1	923	tags=16%, list=5%, signal=17%	upregulated in control cohort
CHEBOTAEV_GR_TARGETS_UP	64	-0.63671	-1.56075	0.00258732	0.0303105	1	1795	tags=28%, list=11%, signal=31%	upregulated in control cohort
MULLIGHAN_NPM1_SIGNATURE_3_DN	148	-0.584624	-1.56023	0	0.03049	1	2206	tags=25%, list=13%, signal=28%	upregulated in control cohort
MORI_PLASMA_CELL_DN	20	-0.765886	-1.55913	0.00882353	0.0309162	1	1585	tags=35%, list=9%, signal=39%	upregulated in control cohort
SHEDDEN_LUNG_CANCER_GOOD_SURVIVAL_A4	174	-0.568446	-1.55809	0	0.031336	1	2846	tags=33%, list=17%, signal=39%	upregulated in control cohort
BIOCARTA_NKCELLS_PATHWAY	19	-0.762807	-1.557	0.00907716	0.0317946	1	3162	tags=68%, list=19%, signal=84%	upregulated in control cohort
DAUER_STAT3_TARGETS_UP	32	-0.712059	-1.55635	0.00562588	0.0320109	1	1749	tags=41%, list=10%, signal=45%	upregulated in control cohort
B_MLLVSNON_B_MLL_HYPER	268	-0.552792	-1.55634	0	0.0319533	1	2619	tags=26%, list=15%, signal=30%	upregulated in control cohort
MULLIGHAN_MLL_SIGNATURE_2_UP	375	-0.541451	-1.55631	0	0.0319038	1	3859	tags=42%, list=23%, signal=53%	upregulated in control cohort
DICK_LSC100	87	-0.611114	-1.55602	0.00632911	0.0319629	1	1476	tags=14%, list=9%, signal=15%	upregulated in control cohort
ZHAN_MULTIPLE_MYELOMA_CD1_VS_CD2_DN	45	-0.661861	-1.55558	0.0160214	0.0320932	1	412	tags=18%, list=2%, signal=18%	upregulated in control cohort
MATSUDA_NATURAL_KILLER_DIFFERENTIATION	414	-0.543084	-1.55554	0	0.0320635	1	2632	tags=29%, list=15%, signal=33%	upregulated in control cohort
HORIUCHI_WTAP_TARGETS_UP	266	-0.552032	-1.55539	0	0.0320769	1	3310	tags=40%, list=19%, signal=49%	upregulated in control cohort
SUNG_METASTASIS_STROMA_UP	100	-0.60234	-1.55479	0.00121951	0.0322431	1	1617	tags=25%, list=10%, signal=27%	upregulated in control cohort
VERRECCHIA_EARLY_RESPONSE_TO_TGFB1	49	-0.648316	-1.55407	0.00657895	0.0325046	1	4006	tags=53%, list=24%, signal=69%	upregulated in control cohort
RICKMAN_METASTASIS_DN	227	-0.562791	-1.55402	0	0.0324839	1	3207	tags=37%, list=19%, signal=46%	upregulated in control cohort
KORKOLA_YOLK_SAC_TUMOR_UP	19	-0.753739	-1.55368	0.015083	0.0325937	1	1749	tags=21%, list=10%, signal=23%	upregulated in control cohort
MORI_PRE_BI_LYMPHOCYTE_DN	64	-0.634916	-1.55349	0.00886076	0.0326001	1	1447	tags=23%, list=9%, signal=26%	upregulated in control cohort
ALCALAY_AML_BY_NPM1_LOCALIZATION_UP	128	-0.589111	-1.55321	0.00486618	0.0326726	1	2136	tags=29%, list=13%, signal=33%	upregulated in control cohort
BOYLAN_MULTIPLE_MYELOMA_PCA3_DN	48	-0.658942	-1.5527	0.0108548	0.0328204	1	1641	tags=25%, list=10%, signal=28%	upregulated in control cohort
MARTORIATI_MDM4_TARGETS_NEUROEPITHELIUM_UP	86	-0.610278	-1.55223	0.00249066	0.0329949	1	3059	tags=30%, list=18%, signal=37%	upregulated in control cohort
THEILGAARD_NEUTROPHIL_AT_SKIN_WOUND_UP	71	-0.632566	-1.55223	0.00510856	0.0329388	1	4510	tags=52%, list=27%, signal=71%	upregulated in control cohort
WENDT_COHESIN_TARGETS_UP	29	-0.704887	-1.55159	0.0131004	0.033155	1	933	tags=17%, list=5%, signal=18%	upregulated in control cohort
LIU_VAV3_PROSTATE_CARCINOGENESIS_UP	81	-0.608822	-1.55158	0.00633714	0.0331009	1	2344	tags=47%, list=14%, signal=54%	upregulated in control cohort
DER_IFN_GAMMA_RESPONSE_UP	55	-0.642428	-1.55125	0.0118577	0.0331986	1	2360	tags=40%, list=14%, signal=46%	upregulated in control cohort
REACTOME_ADP_SIGNALLING_THROUGH_P2Y_PURINOCEPTOR_1	24	-0.728068	-1.55075	0.0221893	0.0333822	1	2460	tags=42%, list=14%, signal=49%	upregulated in control cohort
MASSARWEH_TAMOXIFEN_RESISTANCE_UP	498	-0.533643	-1.55013	0	0.0335753	1	2263	tags=26%, list=13%, signal=29%	upregulated in control cohort
DICK_MAR2013_GMP_500	401	-0.53907	-1.54817	0	0.0344284	1	1835	tags=23%, list=11%, signal=26%	upregulated in control cohort
DIRMEIER_LMP1_RESPONSE_LATE_DN	19	-0.754924	-1.54769	0.010989	0.0345992	1	1171	tags=32%, list=7%, signal=34%	upregulated in control cohort
ARF_NULL_P185_IK6_PROTEOME_DN_50	41	-0.664155	-1.54768	0.0153417	0.0345431	1	2247	tags=39%, list=13%, signal=45%	upregulated in control cohort
REN_ALVEOLAR_RHABDOMYOSARCOMA_DN	396	-0.536506	-1.54725	0	0.0346831	1	3540	tags=41%, list=21%, signal=50%	upregulated in control cohort
LI_WILMS_TUMOR_VS_FETAL_KIDNEY_1_UP	170	-0.56542	-1.54689	0.00456621	0.0348202	1	2597	tags=35%, list=15%, signal=41%	upregulated in control cohort
KORKOLA_EMBRYONAL_CARCINOMA_UP	35	-0.682441	-1.54678	0.0136986	0.034796	1	1749	tags=23%, list=10%, signal=25%	upregulated in control cohort
MURAKAMI_UV_RESPONSE_6HR_UP	29	-0.706952	-1.54671	0.0196078	0.0347512	1	2802	tags=34%, list=16%, signal=41%	upregulated in control cohort
ONDER_CDH1_TARGETS_1_DN	143	-0.582478	-1.54629	0.00117371	0.0349127	1	2775	tags=27%, list=16%, signal=31%	upregulated in control cohort
KEGG_P53_SIGNALING_PATHWAY	66	-0.62755	-1.54615	0.00639386	0.034896	1	2360	tags=27%, list=14%, signal=32%	upregulated in control cohort
AMIT_SERUM_RESPONSE_240_MCF10A	54	-0.637449	-1.54572	0.0119522	0.0349792	1	1593	tags=26%, list=9%, signal=29%	upregulated in control cohort
HUPER_BREAST_BASAL_VS_LUMINAL_DN	51	-0.651215	-1.54557	0.00795756	0.0349793	1	2232	tags=35%, list=13%, signal=41%	upregulated in control cohort
HOFFMANN_IMMATURE_TO_MATURE_B_LYMPHOCYTE_DN	25	-0.720397	-1.54499	0.00884956	0.0352293	1	473	tags=16%, list=3%, signal=16%	upregulated in control cohort
REACTOME_G_PROTEIN_ACTIVATION	25	-0.723116	-1.54452	0.020979	0.035422	1	555	tags=20%, list=3%, signal=21%	upregulated in control cohort
REACTOME_THROMBIN_SIGNALLING_THROUGH_PROTEINASE_ACTIVATED_RECEPTORS	26	-0.74133	-1.54424	0.00758725	0.0354813	1	2460	tags=42%, list=14%, signal=49%	upregulated in control cohort
KUNINGER_IGF1_VS_PDGFB_TARGETS_DN	18	-0.772858	-1.54288	0.0136157	0.0360678	1	1501	tags=39%, list=9%, signal=43%	upregulated in control cohort
ROSS_LEUKEMIA_WITH_MLL_FUSIONS	72	-0.623871	-1.54284	0.00388601	0.0360234	1	2358	tags=31%, list=14%, signal=35%	upregulated in control cohort
BIOCARTA_NOS1_PATHWAY	21	-0.737641	-1.54283	0.0196078	0.0359753	1	1566	tags=29%, list=9%, signal=31%	upregulated in control cohort
MISHRA_CARCINOMA_ASSOCIATED_FIBROBLAST_UP	18	-0.755561	-1.54213	0.0177515	0.0362225	1	1463	tags=33%, list=9%, signal=36%	upregulated in control cohort
REACTOME_PEPTIDE_LIGAND_BINDING_RECEPTORS	123	-0.587762	-1.5419	0	0.0362652	1	3700	tags=45%, list=22%, signal=57%	upregulated in control cohort
MARSON_FOXP3_TARGETS_UP	51	-0.651797	-1.54106	0.0094851	0.0365823	1	1930	tags=35%, list=11%, signal=40%	upregulated in control cohort
ZHAN_EARLY_DIFFERENTIATION_GENES_DN	38	-0.678991	-1.54017	0.0136612	0.0369484	1	1444	tags=32%, list=8%, signal=34%	upregulated in control cohort
KIM_RESPONSE_TO_TSA_AND_DECITABINE_UP	103	-0.588514	-1.54004	0	0.0369508	1	1350	tags=21%, list=8%, signal=23%	upregulated in control cohort
AMLM7_GLIS2DOWN_50	43	-0.658688	-1.53977	0.00810811	0.0370321	1	1870	tags=42%, list=11%, signal=47%	upregulated in control cohort
JI_METASTASIS_REPRESSED_BY_STK11	22	-0.730313	-1.53779	0.0160819	0.037935	1	1031	tags=32%, list=6%, signal=34%	upregulated in control cohort
YU_MYC_TARGETS_DN	43	-0.647633	-1.53763	0.00953679	0.0379633	1	3211	tags=56%, list=19%, signal=69%	upregulated in control cohort
REACTOME_NUCLEOTIDE_LIKE_PURINERGIC_RECEPTORS	17	-0.754509	-1.5364	0.0169231	0.0384966	1	2212	tags=47%, list=13%, signal=54%	upregulated in control cohort
IN_HVSLINWT_GENES_LISTAB	287	-0.544591	-1.53639	0	0.0384342	1	1912	tags=28%, list=11%, signal=31%	upregulated in control cohort
IN_HVSLINDEL_NOTIN_HVSLINWT_LISTC	133	-0.582652	-1.53612	0.00364964	0.0385104	1	2229	tags=27%, list=13%, signal=31%	upregulated in control cohort
CORRE_MULTIPLE_MYELOMA_DN	54	-0.641598	-1.53532	0.0103761	0.0388374	1	3957	tags=54%, list=23%, signal=70%	upregulated in control cohort
MCBRYAN_PUBERTAL_BREAST_5_6WK_DN	114	-0.578505	-1.53503	0.00595238	0.0388964	1	707	tags=9%, list=4%, signal=9%	upregulated in control cohort
REACTOME_CLASS_A1_RHODOPSIN_LIKE_RECEPTORS	217	-0.558217	-1.5333	0	0.0396679	1	2735	tags=29%, list=16%, signal=34%	upregulated in control cohort
OVERLAP_GENES_HVSL_DEL_WT_LISTB	93	-0.603683	-1.5328	0.00606796	0.0398666	1	1845	tags=35%, list=11%, signal=40%	upregulated in control cohort
NIKOLSKY_BREAST_CANCER_15Q26_AMPLICON	17	-0.758031	-1.53268	0.0180995	0.0398603	1	172	tags=6%, list=1%, signal=6%	upregulated in control cohort
BECKER_TAMOXIFEN_RESISTANCE_UP	35	-0.676704	-1.52996	0.0246575	0.0411222	1	2475	tags=40%, list=15%, signal=47%	upregulated in control cohort
SA_MMP_CYTOKINE_CONNECTION	15	-0.783285	-1.52918	0.0236593	0.0414578	1	982	tags=53%, list=6%, signal=57%	upregulated in control cohort
ZHANG_ANTIVIRAL_RESPONSE_TO_RIBAVIRIN_UP	23	-0.715344	-1.52897	0.0203785	0.041512	1	1287	tags=35%, list=8%, signal=38%	upregulated in control cohort
HARDYWTC_V_WTB_UP100	50	-0.645763	-1.52893	0.015894	0.0414653	1	3492	tags=52%, list=21%, signal=65%	upregulated in control cohort
HUANG_FOXA2_TARGETS_DN	35	-0.674239	-1.5288	0.012987	0.0414601	1	4001	tags=57%, list=24%, signal=75%	upregulated in control cohort
DICK_GMP500	401	-0.53907	-1.52839	0	0.0415818	1	1835	tags=23%, list=11%, signal=26%	upregulated in control cohort
BEIER_GLIOMA_STEM_CELL_UP	29	-0.696146	-1.52752	0.025	0.0419684	1	2354	tags=34%, list=14%, signal=40%	upregulated in control cohort
BIOCARTA_NFAT_PATHWAY	48	-0.650709	-1.52684	0.0150273	0.0422811	1	1839	tags=25%, list=11%, signal=28%	upregulated in control cohort
RASHI_RESPONSE_TO_IONIZING_RADIATION_2	113	-0.584751	-1.52644	0.00724638	0.0424098	1	3333	tags=40%, list=20%, signal=49%	upregulated in control cohort
FUJII_YBX1_TARGETS_UP	25	-0.70816	-1.52589	0.0241327	0.0426217	1	3227	tags=56%, list=19%, signal=69%	upregulated in control cohort
RODWELL_AGING_KIDNEY_NO_BLOOD_UP	131	-0.572732	-1.52527	0.00121065	0.042882	1	2235	tags=31%, list=13%, signal=36%	upregulated in control cohort
B_PHVSNON_B_PH_HYPO	119	-0.585054	-1.52499	0.00235849	0.0429738	1	2583	tags=28%, list=15%, signal=32%	upregulated in control cohort
KEGG_CHEMOKINE_SIGNALING_PATHWAY	178	-0.556594	-1.52485	0	0.042982	1	2709	tags=40%, list=16%, signal=47%	upregulated in control cohort
YAGI_AML_FAB_MARKERS	179	-0.558023	-1.52421	0	0.0432532	1	2323	tags=31%, list=14%, signal=35%	upregulated in control cohort
DAVICIONI_PAX_FOXO1_SIGNATURE_IN_ARMS_UP	53	-0.63989	-1.52394	0.0109739	0.0433032	1	1193	tags=25%, list=7%, signal=26%	upregulated in control cohort
TURASHVILI_BREAST_LOBULAR_CARCINOMA_VS_DUCTAL_NORMAL_DN	78	-0.607577	-1.5227	0.00505689	0.043939	1	1795	tags=23%, list=11%, signal=26%	upregulated in control cohort
LIANG_HEMATOPOIESIS_STEM_CELL_NUMBER_LARGE_VS_TINY_UP	35	-0.670895	-1.52257	0.0167364	0.0439577	1	1314	tags=20%, list=8%, signal=22%	upregulated in control cohort
GRAHAM_CML_QUIESCENT_VS_CML_DIVIDING_UP	21	-0.730771	-1.52074	0.0192878	0.0449379	1	2974	tags=57%, list=17%, signal=69%	upregulated in control cohort
MORI_IMMATURE_B_LYMPHOCYTE_UP	40	-0.668319	-1.52051	0.0192308	0.0450058	1	3325	tags=48%, list=20%, signal=59%	upregulated in control cohort
BOYAULT_LIVER_CANCER_SUBCLASS_G56_DN	17	-0.750378	-1.52007	0.0274809	0.0451765	1	2385	tags=47%, list=14%, signal=55%	upregulated in control cohort
ZUCCHI_METASTASIS_UP	22	-0.72337	-1.52005	0.0145773	0.0451111	1	706	tags=23%, list=4%, signal=24%	upregulated in control cohort
AMLM7_GLIS2DOWN_250	222	-0.546223	-1.51981	0	0.045149	1	2546	tags=29%, list=15%, signal=33%	upregulated in control cohort
KEGG_AXON_GUIDANCE	126	-0.572157	-1.51978	0.00362757	0.0450839	1	1466	tags=17%, list=9%, signal=19%	upregulated in control cohort
HARDYCLP_100UP	65	-0.609081	-1.51957	0.00907912	0.045104	1	2021	tags=38%, list=12%, signal=43%	upregulated in control cohort
YANAGIHARA_ESX1_TARGETS	23	-0.734515	-1.51908	0.0220264	0.04532	1	157	tags=13%, list=1%, signal=13%	upregulated in control cohort
WOTTON_RUNX_TARGETS_UP	17	-0.752191	-1.51893	0.027027	0.0453122	1	1691	tags=41%, list=10%, signal=46%	upregulated in control cohort
DUTTA_APOPTOSIS_VIA_NFKB	30	-0.679349	-1.51864	0.0199715	0.0454113	1	2342	tags=47%, list=14%, signal=54%	upregulated in control cohort
WANG_BARRETTS_ESOPHAGUS_UP	40	-0.665632	-1.51863	0.0204638	0.0453481	1	2636	tags=35%, list=16%, signal=41%	upregulated in control cohort
NUNODA_RESPONSE_TO_DASATINIB_IMATINIB_UP	28	-0.693426	-1.5184	0.0259366	0.0453949	1	1044	tags=11%, list=6%, signal=11%	upregulated in control cohort
BOYLAN_MULTIPLE_MYELOMA_C_UP	29	-0.687289	-1.51824	0.0188679	0.0453937	1	1870	tags=24%, list=11%, signal=27%	upregulated in control cohort
BERENJENO_ROCK_SIGNALING_NOT_VIA_RHOA_UP	24	-0.717544	-1.51821	0.0248175	0.0453325	1	1699	tags=25%, list=10%, signal=28%	upregulated in control cohort
VART_KSHV_INFECTION_ANGIOGENIC_MARKERS_DN	124	-0.578137	-1.51761	0.00471143	0.0455923	1	1869	tags=31%, list=11%, signal=35%	upregulated in control cohort
HARDYCLP_500UP	326	-0.536013	-1.51756	0	0.0455479	1	2887	tags=33%, list=17%, signal=39%	upregulated in control cohort
REACTOME_HORMONE_BIOSYNTHESIS	44	-0.653273	-1.51709	0.00957592	0.0457428	1	1097	tags=18%, list=6%, signal=19%	upregulated in control cohort
GARGALOVIC_RESPONSE_TO_OXIDIZED_PHOSPHOLIPIDS_TURQUOISE_UP	66	-0.621452	-1.517	0.00646831	0.0457225	1	3484	tags=44%, list=20%, signal=55%	upregulated in control cohort
REACTOME_G_BETA_GAMMA_SIGNALLING_THROUGH_PLC_BETA	19	-0.737228	-1.51577	0.0259939	0.046319	1	555	tags=21%, list=3%, signal=22%	upregulated in control cohort
ELVIDGE_HYPOXIA_UP	162	-0.56349	-1.51572	0.0011655	0.0462756	1	2286	tags=27%, list=13%, signal=31%	upregulated in control cohort
OKUMURA_INFLAMMATORY_RESPONSE_LPS	163	-0.559734	-1.51446	0.00117096	0.04693	1	2611	tags=28%, list=15%, signal=33%	upregulated in control cohort
REACTOME_OLFACTORY_SIGNALING_PATHWAY	80	-0.598615	-1.51355	0.002442	0.0474266	1	4135	tags=35%, list=24%, signal=46%	upregulated in control cohort
BIOCARTA_IL6_PATHWAY	22	-0.727977	-1.51265	0.0175439	0.0478861	1	1466	tags=36%, list=9%, signal=40%	upregulated in control cohort
LEE_RECENT_THYMIC_EMIGRANT	93	-0.589259	-1.51236	0.00719425	0.0480196	1	1475	tags=23%, list=9%, signal=25%	upregulated in control cohort
MCCABE_HOXC6_TARGETS_CANCER_DN	19	-0.743506	-1.51219	0.0190337	0.0480447	1	1346	tags=26%, list=8%, signal=29%	upregulated in control cohort
REACTOME_G_BETA_GAMMA_SIGNALLING_THROUGH_PI3KGAMMA	24	-0.712018	-1.51209	0.0242165	0.048026	1	555	tags=25%, list=3%, signal=26%	upregulated in control cohort
KAPOSI_LIVER_CANCER_POOR_SURVIVAL_UP	17	-0.753196	-1.51199	0.0270677	0.0480069	1	2015	tags=29%, list=12%, signal=33%	upregulated in control cohort
TIAN_TNF_SIGNALING_VIA_NFKB	21	-0.717491	-1.51092	0.0218659	0.0485257	1	3161	tags=52%, list=19%, signal=64%	upregulated in control cohort
VALK_AML_WITH_FLT3_ITD	34	-0.669512	-1.5102	0.0269504	0.0488379	1	1934	tags=44%, list=11%, signal=50%	upregulated in control cohort
REACTOME_G_PROTEIN_BETA_GAMMA_SIGNALLING	27	-0.700451	-1.50977	0.0271041	0.0490321	1	555	tags=22%, list=3%, signal=23%	upregulated in control cohort
MOREIRA_RESPONSE_TO_TSA_DN	18	-0.751813	-1.50896	0.02526	0.0493641	1	2723	tags=50%, list=16%, signal=59%	upregulated in control cohort
ARF_NULL_P185_IK6_PROTEOME_DN_500	463	-0.523272	-1.50878	0	0.0493865	1	2353	tags=21%, list=14%, signal=23%	upregulated in control cohort
CROONQUIST_STROMAL_STIMULATION_UP	43	-0.654487	-1.5087	0.0197889	0.0493657	1	2486	tags=37%, list=15%, signal=43%	upregulated in control cohort
LU_AGING_BRAIN_DN	238	-0.540473	-1.50866	0	0.0493119	1	2814	tags=31%, list=17%, signal=37%	upregulated in control cohort
MARKS_HDAC_TARGETS_UP	20	-0.723912	-1.50839	0.0434153	0.0493564	1	1734	tags=35%, list=10%, signal=39%	upregulated in control cohort
ZHU_CMV_8_HR_DN	30	-0.696141	-1.50757	0.0240793	0.0497549	1	2134	tags=40%, list=13%, signal=46%	upregulated in control cohort
GARGALOVIC_RESPONSE_TO_OXIDIZED_PHOSPHOLIPIDS_RED_DN	23	-0.722969	-1.50748	0.0270655	0.0497158	1	2291	tags=48%, list=13%, signal=55%	upregulated in control cohort
BAELDE_DIABETIC_NEPHROPATHY_DN	34	-0.669118	-1.50725	0.0286533	0.0497726	1	1475	tags=38%, list=9%, signal=42%	upregulated in control cohort
SWEET_KRAS_TARGETS_DN	26	-0.702647	-1.50699	0.0278184	0.0498489	1	3424	tags=50%, list=20%, signal=63%	upregulated in control cohort
KLEIN_PRIMARY_EFFUSION_LYMPHOMA_DN	52	-0.635359	-1.5068	0.0105402	0.0498574	1	2055	tags=25%, list=12%, signal=28%	upregulated in control cohort
COATES_MACROPHAGE_M1_VS_M2_UP	66	-0.614848	-1.50656	0.0143979	0.0499249	1	2956	tags=41%, list=17%, signal=49%	upregulated in control cohort
AMIT_EGF_RESPONSE_240_HELA	59	-0.627164	-1.50647	0.0168394	0.0498987	1	3358	tags=41%, list=20%, signal=51%	upregulated in control cohort
NON_OVERLAP_GENES_LISTAC	327	-0.531459	-1.50628	0	0.0499303	1	2108	tags=26%, list=12%, signal=29%	upregulated in control cohort
ROSS_AML_WITH_PML_RARA_FUSION	70	-0.602478	-1.50438	0.00636132	0.0509886	1	2469	tags=33%, list=15%, signal=38%	upregulated in control cohort
EBERT_HSC_UP100	88	-0.596692	-1.5039	0.00897436	0.0512127	1	1898	tags=25%, list=11%, signal=28%	upregulated in control cohort
ZIRN_TRETINOIN_RESPONSE_WT1_UP	18	-0.735258	-1.50364	0.0374101	0.0512944	1	1585	tags=33%, list=9%, signal=37%	upregulated in control cohort
KYNG_DNA_DAMAGE_DN	90	-0.591682	-1.50346	0.0100883	0.0513383	1	1573	tags=24%, list=9%, signal=27%	upregulated in control cohort
WEIGEL_OXIDATIVE_STRESS_BY_HNE_AND_H2O2	34	-0.664242	-1.50315	0.0333333	0.0514307	1	175	tags=9%, list=1%, signal=9%	upregulated in control cohort
SASAKI_ADULT_T_CELL_LEUKEMIA	135	-0.565473	-1.50272	0.00479616	0.0515814	1	1734	tags=22%, list=10%, signal=25%	upregulated in control cohort
GEISS_RESPONSE_TO_DSRNA_UP	30	-0.673201	-1.50271	0.0340426	0.0515077	1	2516	tags=47%, list=15%, signal=55%	upregulated in control cohort
WATTEL_AUTONOMOUS_THYROID_ADENOMA_DN	23	-0.719724	-1.5024	0.0262009	0.0516417	1	2502	tags=43%, list=15%, signal=51%	upregulated in control cohort
REACTOME_INTEGRIN_CELL_SURFACE_INTERACTIONS	76	-0.605934	-1.50063	0.00890585	0.0526759	1	1878	tags=30%, list=11%, signal=34%	upregulated in control cohort
BIOCARTA_CYTOKINE_PATHWAY	17	-0.747223	-1.50029	0.0356037	0.0528125	1	1952	tags=35%, list=11%, signal=40%	upregulated in control cohort
RIGGINS_TAMOXIFEN_RESISTANCE_DN	199	-0.546148	-1.49943	0	0.0532357	1	3024	tags=34%, list=18%, signal=40%	upregulated in control cohort
TAKEDA_TARGETS_OF_NUP98_HOXA9_FUSION_6HR_UP	77	-0.599543	-1.49804	0.00912647	0.0540067	1	1930	tags=32%, list=11%, signal=36%	upregulated in control cohort
RIZ_ERYTHROID_DIFFERENTIATION_APOBEC2	21	-0.723169	-1.49749	0.032641	0.0542709	1	2	tags=5%, list=0%, signal=5%	upregulated in control cohort
WANG_ESOPHAGUS_CANCER_VS_NORMAL_UP	100	-0.587067	-1.49736	0.00591017	0.054258	1	1705	tags=25%, list=10%, signal=28%	upregulated in control cohort
IVANOVA_HEMATOPOIESIS_STEM_CELL_AND_PROGENITOR	192	-0.546627	-1.49729	0	0.0542115	1	2666	tags=23%, list=16%, signal=27%	upregulated in control cohort
PRIDANS_PAX5_REPRESSED	40	-0.656923	-1.49716	0.023743	0.0542019	1	1187	tags=23%, list=7%, signal=24%	upregulated in control cohort
COLIN_PILOCYTIC_ASTROCYTOMA_VS_GLIOBLASTOMA_UP	31	-0.674867	-1.49708	0.0333333	0.0541589	1	2344	tags=26%, list=14%, signal=30%	upregulated in control cohort
BIOCARTA_IL10_PATHWAY	16	-0.7495	-1.497	0.0340557	0.0541239	1	2741	tags=63%, list=16%, signal=74%	upregulated in control cohort
SWEET_KRAS_ONCOGENIC_SIGNATURE	45	-0.640481	-1.49672	0.0198939	0.0542131	1	3424	tags=42%, list=20%, signal=53%	upregulated in control cohort
MULLIGHAN_NPM1_MUTATED_SIGNATURE_2_DN	68	-0.60541	-1.49611	0.0157895	0.0544804	1	1810	tags=22%, list=11%, signal=25%	upregulated in control cohort
LUI_THYROID_CANCER_CLUSTER_1	47	-0.629269	-1.49552	0.0132979	0.0547342	1	2135	tags=36%, list=13%, signal=41%	upregulated in control cohort
VANTVEER_BREAST_CANCER_ESR1_DN	202	-0.543608	-1.49542	0.00112108	0.0547065	1	2144	tags=24%, list=13%, signal=27%	upregulated in control cohort
VALK_AML_CLUSTER_5	32	-0.66453	-1.49507	0.0257511	0.0548101	1	2597	tags=56%, list=15%, signal=66%	upregulated in control cohort
LEE_NEURAL_CREST_STEM_CELL_UP	127	-0.563857	-1.49464	0.00234467	0.054988	1	2349	tags=30%, list=14%, signal=34%	upregulated in control cohort
REACTOME_COSTIMULATION_BY_THE_CD28_FAMILY	52	-0.633416	-1.49446	0.0142303	0.0550217	1	1974	tags=38%, list=12%, signal=43%	upregulated in control cohort
LE_SKI_TARGETS_UP	15	-0.760991	-1.49427	0.0266458	0.055076	1	2021	tags=53%, list=12%, signal=60%	upregulated in control cohort
VALK_AML_CLUSTER_8	16	-0.763148	-1.49347	0.0318665	0.0555028	1	2644	tags=50%, list=16%, signal=59%	upregulated in control cohort
RAMALHO_STEMNESS_DN	65	-0.615381	-1.49268	0.0065703	0.0559505	1	1524	tags=40%, list=9%, signal=44%	upregulated in control cohort
LOPES_METHYLATED_IN_COLON_CANCER_UP	21	-0.720346	-1.49256	0.0353461	0.055937	1	2099	tags=29%, list=12%, signal=33%	upregulated in control cohort
AMIT_SERUM_RESPONSE_120_MCF10A	61	-0.606336	-1.49229	0.00770218	0.0560054	1	4048	tags=51%, list=24%, signal=66%	upregulated in control cohort
HINATA_NFKB_TARGETS_FIBROBLAST_UP	64	-0.605941	-1.49198	0.0269576	0.0560996	1	4102	tags=45%, list=24%, signal=59%	upregulated in control cohort
BIOCARTA_PML_PATHWAY	16	-0.748358	-1.49169	0.0422535	0.0562126	1	2799	tags=44%, list=16%, signal=52%	upregulated in control cohort
GAUSSMANN_MLL_AF4_FUSION_TARGETS_G_UP	145	-0.552028	-1.49138	0.003517	0.0563482	1	2330	tags=23%, list=14%, signal=26%	upregulated in control cohort
GOLUB_ALL_VS_AML_DN	17	-0.740044	-1.49111	0.0376266	0.0564278	1	2316	tags=53%, list=14%, signal=61%	upregulated in control cohort
ETV6_PAX5_MUT_VS_PAX5_WT_FDR_20PCT_DOWN	208	-0.542159	-1.49107	0.00110865	0.0563687	1	2169	tags=25%, list=13%, signal=28%	upregulated in control cohort
EBERT_L-ERY_DOWN500	384	-0.521543	-1.49102	0	0.0563222	1	3459	tags=28%, list=20%, signal=34%	upregulated in control cohort
BIOCARTA_CK1_PATHWAY	17	-0.740953	-1.49078	0.0353303	0.05638	1	1566	tags=18%, list=9%, signal=19%	upregulated in control cohort
DICK_LSC250	216	-0.541722	-1.49027	0.00220994	0.0566638	1	1498	tags=14%, list=9%, signal=16%	upregulated in control cohort
TONKS_TARGETS_OF_RUNX1_RUNX1T1_FUSION_MONOCYTE_DN	50	-0.621305	-1.48986	0.0237467	0.0568321	1	2161	tags=44%, list=13%, signal=50%	upregulated in control cohort
TAKAO_RESPONSE_TO_UVB_RADIATION_UP	66	-0.597933	-1.48961	0.0143416	0.0569256	1	1627	tags=15%, list=10%, signal=17%	upregulated in control cohort
ZHU_CMV_8_HR_UP	29	-0.680922	-1.48956	0.0335196	0.0568771	1	2766	tags=59%, list=16%, signal=70%	upregulated in control cohort
KEGG_SYSTEMIC_LUPUS_ERYTHEMATOSUS	60	-0.613024	-1.48923	0.0179718	0.0570504	1	2961	tags=40%, list=17%, signal=48%	upregulated in control cohort
BIOCARTA_IL1R_PATHWAY	31	-0.668683	-1.48914	0.0386266	0.0570326	1	1969	tags=29%, list=12%, signal=33%	upregulated in control cohort
YAO_TEMPORAL_RESPONSE_TO_PROGESTERONE_CLUSTER_0	63	-0.610893	-1.48889	0.0210804	0.0570946	1	3189	tags=38%, list=19%, signal=47%	upregulated in control cohort
REACTOME_THROMBOXANE_SIGNALLING_THROUGH_TP_RECEPTOR	22	-0.710959	-1.4887	0.0433483	0.0571566	1	555	tags=23%, list=3%, signal=23%	upregulated in control cohort
HARDYWTA_50DOWN	34	-0.657011	-1.48863	0.0236111	0.0571279	1	817	tags=18%, list=5%, signal=19%	upregulated in control cohort
HARDYCLP_250UP	161	-0.553254	-1.48813	0.00461361	0.0573423	1	2858	tags=38%, list=17%, signal=45%	upregulated in control cohort
BROWNE_HCMV_INFECTION_16HR_DN	76	-0.594133	-1.48728	0.0129032	0.0578206	1	2545	tags=34%, list=15%, signal=40%	upregulated in control cohort
BIOCARTA_TOLL_PATHWAY	36	-0.655123	-1.48724	0.0196078	0.0577637	1	1969	tags=19%, list=12%, signal=22%	upregulated in control cohort
REACTOME_DARPP32_EVENTS	26	-0.68584	-1.4868	0.0385164	0.0579308	1	1796	tags=27%, list=11%, signal=30%	upregulated in control cohort
TONKS_TARGETS_OF_RUNX1_RUNX1T1_FUSION_MONOCYTE_UP	184	-0.542018	-1.48653	0	0.0580259	1	1738	tags=22%, list=10%, signal=25%	upregulated in control cohort
HARDYWTA_V_CLPW_DOWN500	316	-0.523028	-1.48638	0.00106724	0.0580645	1	1996	tags=19%, list=12%, signal=21%	upregulated in control cohort
SENGUPTA_EBNA1_ANTICORRELATED	132	-0.558433	-1.48611	0.00595238	0.0581243	1	3392	tags=38%, list=20%, signal=47%	upregulated in control cohort
BIOCARTA_IL22BP_PATHWAY	16	-0.739868	-1.48599	0.0494753	0.0581174	1	2741	tags=56%, list=16%, signal=67%	upregulated in control cohort
TIEN_INTESTINE_PROBIOTICS_6HR_DN	152	-0.556451	-1.48579	0.00475624	0.0581857	1	2701	tags=28%, list=16%, signal=33%	upregulated in control cohort
MITSIADES_RESPONSE_TO_APLIDIN_UP	378	-0.517594	-1.48544	0	0.0583449	1	2516	tags=26%, list=15%, signal=30%	upregulated in control cohort
BILD_CTNNB1_ONCOGENIC_SIGNATURE	63	-0.602724	-1.48489	0.0116732	0.058645	1	2320	tags=29%, list=14%, signal=33%	upregulated in control cohort
ARF_NULL_P185_IK6_RNASEQ_UP_100-HIGH	90	-0.584852	-1.48443	0.00248756	0.0589049	1	1992	tags=36%, list=12%, signal=40%	upregulated in control cohort
BOYAULT_LIVER_CANCER_SUBCLASS_G6_DN	16	-0.738332	-1.484	0.0311526	0.0590835	1	2336	tags=50%, list=14%, signal=58%	upregulated in control cohort
SYED_ESTRADIOL_RESPONSE	16	-0.760862	-1.48363	0.0298063	0.0592148	1	445	tags=13%, list=3%, signal=13%	upregulated in control cohort
MCCLUNG_CREB1_TARGETS_DN	48	-0.628501	-1.48331	0.0228495	0.0593216	1	1416	tags=17%, list=8%, signal=18%	upregulated in control cohort
RIZKI_TUMOR_INVASIVENESS_2D_UP	58	-0.614544	-1.48307	0.0191571	0.0593836	1	1128	tags=16%, list=7%, signal=17%	upregulated in control cohort
KENNY_CTNNB1_TARGETS_DN	37	-0.648826	-1.48241	0.0206044	0.0597129	1	1446	tags=24%, list=9%, signal=27%	upregulated in control cohort
RICKMAN_TUMOR_DIFFERENTIATED_WELL_VS_POORLY_DN	328	-0.520202	-1.4822	0.00107296	0.0597574	1	3265	tags=30%, list=19%, signal=36%	upregulated in control cohort
YAO_HOXA10_TARGETS_VIA_PROGESTERONE_DN	15	-0.746369	-1.48182	0.038633	0.0599389	1	2659	tags=47%, list=16%, signal=55%	upregulated in control cohort
ZHANG_PROLIFERATING_VS_QUIESCENT	45	-0.630096	-1.48143	0.0282087	0.0601348	1	2527	tags=31%, list=15%, signal=36%	upregulated in control cohort
MISHRA_CARCINOMA_ASSOCIATED_FIBROBLAST_DN	21	-0.713378	-1.4814	0.0468278	0.0600642	1	3300	tags=52%, list=19%, signal=65%	upregulated in control cohort
CHEN_LVAD_SUPPORT_OF_FAILING_HEART_UP	96	-0.577934	-1.48126	0.00876095	0.0600815	1	3300	tags=42%, list=19%, signal=51%	upregulated in control cohort
CONCANNON_APOPTOSIS_BY_EPOXOMICIN_UP	215	-0.536173	-1.48085	0.00227015	0.0602395	1	3172	tags=32%, list=19%, signal=38%	upregulated in control cohort
ZHAN_LATE_DIFFERENTIATION_GENES_UP	22	-0.713263	-1.48073	0.0459259	0.0602254	1	3364	tags=45%, list=20%, signal=57%	upregulated in control cohort
REACTOME_GENES_INVOLVED_IN_APOPTOTIC_CLEAVAGE_OF_CELLULAR_PROTEINS	35	-0.659887	-1.48	0.0220083	0.0605882	1	3121	tags=34%, list=18%, signal=42%	upregulated in control cohort
VECCHI_GASTRIC_CANCER_EARLY_DN	296	-0.528453	-1.47991	0	0.0605648	1	2381	tags=26%, list=14%, signal=30%	upregulated in control cohort
LI_PROSTATE_CANCER_EPIGENETIC	26	-0.684603	-1.47913	0.029872	0.0609748	1	2287	tags=35%, list=13%, signal=40%	upregulated in control cohort
ABRAHAM_ALPC_VS_MULTIPLE_MYELOMA_UP	24	-0.691453	-1.479	0.0422741	0.0609654	1	2691	tags=54%, list=16%, signal=64%	upregulated in control cohort
LEE_LIVER_CANCER_E2F1_DN	51	-0.613458	-1.47761	0.0211082	0.0618363	1	1525	tags=25%, list=9%, signal=28%	upregulated in control cohort
VERRECCHIA_RESPONSE_TO_TGFB1_C1	18	-0.730362	-1.47742	0.0341753	0.0619169	1	3162	tags=61%, list=19%, signal=75%	upregulated in control cohort
ONDER_CDH1_TARGETS_2_DN	400	-0.513963	-1.47725	0	0.0619373	1	2088	tags=29%, list=12%, signal=33%	upregulated in control cohort
DORN_ADENOVIRUS_INFECTION_12HR_UP	22	-0.713638	-1.47695	0.0313433	0.0620453	1	3571	tags=64%, list=21%, signal=80%	upregulated in control cohort
REACTOME_SEMA3A_PAK_DEPENDENT_AXON_REPULSION	15	-0.763198	-1.4766	0.0341246	0.0621997	1	1010	tags=33%, list=6%, signal=35%	upregulated in control cohort
WONG_ENDMETRIUM_CANCER_DN	39	-0.6493	-1.47658	0.0271003	0.0621261	1	3950	tags=54%, list=23%, signal=70%	upregulated in control cohort
SENESE_HDAC1_TARGETS_UP	392	-0.513034	-1.47611	0	0.0624129	1	1812	tags=22%, list=11%, signal=24%	upregulated in control cohort
GAUSSMANN_MLL_AF4_FUSION_TARGETS_F_UP	127	-0.55445	-1.47549	0.00487211	0.0627803	1	1443	tags=24%, list=8%, signal=26%	upregulated in control cohort
SESTO_RESPONSE_TO_UV_C6	37	-0.655871	-1.47523	0.031768	0.0628967	1	1727	tags=24%, list=10%, signal=27%	upregulated in control cohort
HELLER_HDAC_TARGETS_SILENCED_BY_METHYLATION_DN	226	-0.530589	-1.47516	0	0.0628341	1	2046	tags=25%, list=12%, signal=28%	upregulated in control cohort
LINDSTEDT_DENDRITIC_CELL_MATURATION_C	53	-0.609738	-1.47483	0.0236842	0.0629747	1	2741	tags=30%, list=16%, signal=36%	upregulated in control cohort
BIOCARTA_UCALPAIN_PATHWAY	17	-0.732358	-1.4746	0.0331325	0.0630366	1	2685	tags=47%, list=16%, signal=56%	upregulated in control cohort
CHAMBERS2007.PLOSBIO.AGE.UP500	293	-0.52186	-1.47365	0	0.0636235	1	2109	tags=20%, list=12%, signal=23%	upregulated in control cohort
DICK_ETP500	430	-0.512279	-1.47292	0	0.0640183	1	2130	tags=18%, list=13%, signal=20%	upregulated in control cohort
BIOCARTA_NTHI_PATHWAY	22	-0.708703	-1.47224	0.0209581	0.0644396	1	734	tags=18%, list=4%, signal=19%	upregulated in control cohort
LIU_SOX4_TARGETS_UP	124	-0.555917	-1.47201	0.0172839	0.0645048	1	2435	tags=23%, list=14%, signal=27%	upregulated in control cohort
FURUKAWA_DUSP6_TARGETS_PCI35_UP	56	-0.619896	-1.4719	0.0145503	0.0644938	1	2669	tags=41%, list=16%, signal=49%	upregulated in control cohort
GARGALOVIC_RESPONSE_TO_OXIDIZED_PHOSPHOLIPIDS_MAGENTA_UP	24	-0.682172	-1.47156	0.0334262	0.0646221	1	1543	tags=21%, list=9%, signal=23%	upregulated in control cohort
PETRETTO_CARDIAC_HYPERTROPHY	33	-0.654118	-1.47145	0.0244253	0.0646053	1	2312	tags=30%, list=14%, signal=35%	upregulated in control cohort
DICK_MAR2013_ETP_500	430	-0.512279	-1.47135	0	0.0645845	1	2130	tags=18%, list=13%, signal=20%	upregulated in control cohort
MARTORIATI_MDM4_TARGETS_FETAL_LIVER_DN	237	-0.534405	-1.47124	0	0.0645834	1	1959	tags=14%, list=12%, signal=16%	upregulated in control cohort
VANTVEER_BREAST_CANCER_ESR1_UP	135	-0.552047	-1.46969	0.00720288	0.0655728	1	1958	tags=22%, list=12%, signal=25%	upregulated in control cohort
EBERT_HSC_E-ERY_UP500	432	-0.507453	-1.46969	0	0.0654892	1	2104	tags=23%, list=12%, signal=25%	upregulated in control cohort
CHESLER_BRAIN_HIGHEST_GENETIC_VARIANCE	27	-0.668636	-1.46837	0.0363901	0.0663335	1	1633	tags=19%, list=10%, signal=20%	upregulated in control cohort
HENDRICKS_SMARCA4_TARGETS_UP	43	-0.620349	-1.46751	0.0303448	0.0668368	1	3059	tags=44%, list=18%, signal=54%	upregulated in control cohort
KEGG_REGULATION_OF_ACTIN_CYTOSKELETON	198	-0.535473	-1.46732	0.00224972	0.0668584	1	2015	tags=27%, list=12%, signal=30%	upregulated in control cohort
IVANOVA_HEMATOPOIESIS_LATE_PROGENITOR	117	-0.557162	-1.46669	0.00969697	0.067219	1	2392	tags=29%, list=14%, signal=34%	upregulated in control cohort
REACTOME_SEMAPHORIN_INTERACTIONS	65	-0.593197	-1.46544	0.0217949	0.0680119	1	3807	tags=45%, list=22%, signal=57%	upregulated in control cohort
ZHU_CMV_ALL_UP	56	-0.604516	-1.4652	0.0198939	0.0681053	1	3581	tags=45%, list=21%, signal=56%	upregulated in control cohort
BROWNE_HCMV_INFECTION_10HR_DN	49	-0.609746	-1.46513	0.0250991	0.0680657	1	1909	tags=22%, list=11%, signal=25%	upregulated in control cohort
DE_YY1_TARGETS_DN	88	-0.567288	-1.46507	0.0153649	0.0680263	1	2211	tags=17%, list=13%, signal=19%	upregulated in control cohort
MAHADEVAN_RESPONSE_TO_MP470_UP	18	-0.73019	-1.46496	0.0356083	0.0680011	1	2190	tags=78%, list=13%, signal=89%	upregulated in control cohort
DE_YY1_TARGETS_UP	15	-0.732793	-1.46364	0.0474006	0.0688379	1	1130	tags=40%, list=7%, signal=43%	upregulated in control cohort
ROY_WOUND_BLOOD_VESSEL_UP	45	-0.632615	-1.4633	0.0226667	0.0690055	1	3925	tags=51%, list=23%, signal=66%	upregulated in control cohort
LINDGREN_BLADDER_CANCER_WITH_LOH_IN_CHR9Q	101	-0.564164	-1.46295	0.00737101	0.0691812	1	3589	tags=36%, list=21%, signal=45%	upregulated in control cohort
ETV6_PAX5_MUT_VS_PAX5_WT_FDR_20PCT_TOP100_DOWN	93	-0.572216	-1.46263	0.0173053	0.0692765	1	1437	tags=24%, list=8%, signal=26%	upregulated in control cohort
EBERT_L-ERY_UP100	64	-0.594847	-1.46263	0.021767	0.0691853	1	4657	tags=50%, list=27%, signal=69%	upregulated in control cohort
EBERT_NK_DOWN100	82	-0.576779	-1.46251	0.0190355	0.0691952	1	2144	tags=27%, list=13%, signal=31%	upregulated in control cohort
REACTOME_ACTIVATION_OF_KAINATE_RECEPTORS_UPON_GLUTAMATE_BINDING	31	-0.656395	-1.46234	0.0328571	0.0692079	1	555	tags=16%, list=3%, signal=17%	upregulated in control cohort
ARF_NULL_P185_IK6_RNASEQ_DN_50	35	-0.649163	-1.46137	0.0380818	0.069862	1	1837	tags=37%, list=11%, signal=42%	upregulated in control cohort
GINESTIER_BREAST_CANCER_ZNF217_AMPLIFIED_UP	57	-0.605293	-1.46106	0.022339	0.0699964	1	2724	tags=23%, list=16%, signal=27%	upregulated in control cohort
SASSON_RESPONSE_TO_FORSKOLIN_DN	68	-0.585125	-1.46095	0.0177891	0.0700147	1	2360	tags=28%, list=14%, signal=32%	upregulated in control cohort
MCCLUNG_CREB1_TARGETS_UP	81	-0.574608	-1.4608	0.0192308	0.0700235	1	1069	tags=21%, list=6%, signal=22%	upregulated in control cohort
EBERT.LYMPHOID.UP100	83	-0.571482	-1.46001	0.018018	0.0705639	1	3423	tags=36%, list=20%, signal=45%	upregulated in control cohort
MAHADEVAN_RESPONSE_TO_MP470_DN	16	-0.736849	-1.45965	0.0468019	0.0707351	1	756	tags=19%, list=4%, signal=20%	upregulated in control cohort
REACTOME_APOPTOSIS	122	-0.553357	-1.45884	0.00722022	0.0712232	1	2475	tags=27%, list=15%, signal=31%	upregulated in control cohort
LENAOUR_DENDRITIC_CELL_MATURATION_UP	85	-0.576964	-1.45762	0.0189155	0.0720706	1	2991	tags=34%, list=18%, signal=41%	upregulated in control cohort
ONDER_CDH1_TARGETS_1_UP	123	-0.548821	-1.45694	0.00958084	0.0725186	1	2238	tags=27%, list=13%, signal=31%	upregulated in control cohort
PROVENZANI_METASTASIS_DN	126	-0.548807	-1.45617	0.00485437	0.0730079	1	2996	tags=33%, list=18%, signal=40%	upregulated in control cohort
BIOCARTA_HDAC_PATHWAY	26	-0.673105	-1.45557	0.0350365	0.0733677	1	1839	tags=27%, list=11%, signal=30%	upregulated in control cohort
HOUSTIS_ROS	26	-0.660402	-1.45485	0.0424929	0.0737971	1	3326	tags=35%, list=20%, signal=43%	upregulated in control cohort
KEGG_ARACHIDONIC_ACID_METABOLISM	50	-0.601554	-1.4548	0.0334672	0.073732	1	2513	tags=30%, list=15%, signal=35%	upregulated in control cohort
TONKS_TARGETS_OF_RUNX1_RUNX1T1_FUSION_GRANULOCYTE_DN	16	-0.738185	-1.45471	0.0490342	0.0737096	1	1996	tags=50%, list=12%, signal=57%	upregulated in control cohort
DICK_MAR2013_EARLYB_250	192	-0.530665	-1.45463	0.00341686	0.0736737	1	1190	tags=17%, list=7%, signal=18%	upregulated in control cohort
AMIT_EGF_RESPONSE_40_HELA	39	-0.631177	-1.45432	0.0259209	0.0738306	1	3781	tags=44%, list=22%, signal=56%	upregulated in control cohort
DORN_ADENOVIRUS_INFECTION_24HR_DN	36	-0.649385	-1.45395	0.0417246	0.0739928	1	3673	tags=53%, list=22%, signal=67%	upregulated in control cohort
TOMLINS_PROSTATE_CANCER_UP	33	-0.651923	-1.45371	0.033237	0.0740861	1	523	tags=12%, list=3%, signal=12%	upregulated in control cohort
LIEN_BREAST_CARCINOMA_METAPLASTIC_VS_DUCTAL_UP	71	-0.586486	-1.45237	0.0225564	0.0750134	1	2032	tags=31%, list=12%, signal=35%	upregulated in control cohort
DICK_EARLYB250	192	-0.530665	-1.45235	0.00341297	0.0749324	1	1190	tags=17%, list=7%, signal=18%	upregulated in control cohort
AMIT_EGF_RESPONSE_480_HELA	151	-0.533919	-1.45165	0.00831354	0.0753706	1	3365	tags=34%, list=20%, signal=43%	upregulated in control cohort
ELVIDGE_HYPOXIA_BY_DMOG_UP	124	-0.555478	-1.45124	0.00702576	0.075595	1	2221	tags=27%, list=13%, signal=30%	upregulated in control cohort
BIOCARTA_MCALPAIN_PATHWAY	25	-0.676028	-1.45116	0.049204	0.0755719	1	1566	tags=36%, list=9%, signal=40%	upregulated in control cohort
TSENG_IRS1_TARGETS_DN	119	-0.557925	-1.4498	0.0134146	0.0765334	1	2618	tags=33%, list=15%, signal=38%	upregulated in control cohort
KORKOLA_SEMINOMA_UP	36	-0.638616	-1.44919	0.0382514	0.0768826	1	1826	tags=19%, list=11%, signal=22%	upregulated in control cohort
BROWNE_HCMV_INFECTION_6HR_UP	64	-0.584341	-1.44907	0.0237154	0.0768796	1	3581	tags=42%, list=21%, signal=53%	upregulated in control cohort
SABATES_COLORECTAL_ADENOMA_DN	227	-0.520272	-1.44718	0.00225734	0.0783239	1	2445	tags=28%, list=14%, signal=32%	upregulated in control cohort
NOJIMA_SFRP2_TARGETS_DN	24	-0.694149	-1.44664	0.0397644	0.078625	1	2190	tags=46%, list=13%, signal=53%	upregulated in control cohort
KIM_WT1_TARGETS_UP	197	-0.526705	-1.44605	0.00451467	0.0790181	1	2065	tags=21%, list=12%, signal=23%	upregulated in control cohort
SASSON_RESPONSE_TO_GONADOTROPHINS_DN	70	-0.583587	-1.44579	0.0248691	0.0791145	1	2360	tags=29%, list=14%, signal=33%	upregulated in control cohort
KAAB_FAILED_HEART_VENTRICLE_DN	38	-0.628829	-1.44525	0.0393812	0.0794404	1	3405	tags=45%, list=20%, signal=56%	upregulated in control cohort
WAMUNYOKOLI_OVARIAN_CANCER_LMP_DN	163	-0.536554	-1.44499	0.00681818	0.0795468	1	2349	tags=29%, list=14%, signal=34%	upregulated in control cohort
EBERT_L-ERY_DOWN50	34	-0.643011	-1.44394	0.0486111	0.0802335	1	3292	tags=41%, list=19%, signal=51%	upregulated in control cohort
HASLINGER_B_CLL_WITH_CHROMOSOME_12_TRISOMY	16	-0.723171	-1.44389	0.0430108	0.0801781	1	1676	tags=25%, list=10%, signal=28%	upregulated in control cohort
REACTOME_APOPTOTIC_EXECUTION_PHASE	41	-0.632889	-1.44382	0.0435393	0.0801351	1	3121	tags=32%, list=18%, signal=39%	upregulated in control cohort
NEWMAN_ERCC6_TARGETS_UP	20	-0.701697	-1.4438	0.0539359	0.080048	1	2360	tags=45%, list=14%, signal=52%	upregulated in control cohort
TIEN_INTESTINE_PROBIOTICS_6HR_UP	26	-0.676505	-1.44312	0.0393258	0.0804928	1	2561	tags=23%, list=15%, signal=27%	upregulated in control cohort
REACTOME_INTEGRIN_ALPHAIIBBETA3_SIGNALING	21	-0.702822	-1.44272	0.0426743	0.0807208	1	3937	tags=48%, list=23%, signal=62%	upregulated in control cohort
MULLIGHAN_NPM1_MUTATED_SIGNATURE_1_DN	115	-0.550544	-1.44253	0.0145808	0.0807796	1	3654	tags=37%, list=21%, signal=47%	upregulated in control cohort
HARDYWTA_100DOWN	70	-0.58581	-1.44211	0.0226131	0.0810104	1	1386	tags=19%, list=8%, signal=20%	upregulated in control cohort
NAGASHIMA_EGF_SIGNALING_UP	56	-0.58825	-1.44135	0.0300261	0.0815022	1	3741	tags=48%, list=22%, signal=62%	upregulated in control cohort
WILLERT_WNT_SIGNALING	17	-0.713913	-1.44093	0.0621302	0.0817436	1	3142	tags=47%, list=18%, signal=58%	upregulated in control cohort
MODY_HIPPOCAMPUS_PRENATAL	15	-0.738829	-1.44027	0.0402477	0.0821472	1	7	tags=7%, list=0%, signal=7%	upregulated in control cohort
GARGALOVIC_RESPONSE_TO_OXIDIZED_PHOSPHOLIPIDS_GREY_DN	58	-0.593533	-1.44008	0.0280971	0.0822063	1	2037	tags=31%, list=12%, signal=35%	upregulated in control cohort
CORRE_MULTIPLE_MYELOMA_UP	59	-0.588844	-1.43971	0.034749	0.082363	1	1703	tags=27%, list=10%, signal=30%	upregulated in control cohort
SMITH_TERT_TARGETS_DN	69	-0.576542	-1.43963	0.0242656	0.0823336	1	1501	tags=22%, list=9%, signal=24%	upregulated in control cohort
SHAFFER_IRF4_MULTIPLE_MYELOMA_PROGRAM	35	-0.639671	-1.43944	0.0441595	0.0823857	1	836	tags=23%, list=5%, signal=24%	upregulated in control cohort
MAHAJAN_RESPONSE_TO_IL1A_DN	58	-0.585523	-1.4389	0.0307076	0.0827228	1	2569	tags=28%, list=15%, signal=32%	upregulated in control cohort
SESTO_RESPONSE_TO_UV_C4	16	-0.721552	-1.43841	0.0567485	0.0829762	1	2475	tags=31%, list=15%, signal=37%	upregulated in control cohort
CHIARETTI_T_ALL_REFRACTORY_TO_THERAPY	25	-0.676607	-1.43792	0.060472	0.0833043	1	1468	tags=44%, list=9%, signal=48%	upregulated in control cohort
BIOCARTA_NFKB_PATHWAY	22	-0.687262	-1.43747	0.0502793	0.08357	1	1952	tags=32%, list=11%, signal=36%	upregulated in control cohort
REACTOME_CELL_SURFACE_INTERACTIONS_AT_THE_VASCULAR_WALL	90	-0.560443	-1.43633	0.0139241	0.0843657	1	3474	tags=48%, list=20%, signal=60%	upregulated in control cohort
HARDYWTC_500UP	303	-0.507423	-1.43623	0	0.0843391	1	2448	tags=26%, list=14%, signal=30%	upregulated in control cohort
HARDYWTC_50UP	31	-0.64826	-1.43533	0.04	0.0850244	1	2539	tags=39%, list=15%, signal=45%	upregulated in control cohort
AMUNDSON_POOR_SURVIVAL_AFTER_GAMMA_RADIATION_2G	140	-0.532787	-1.43498	0.00716846	0.0852085	1	1617	tags=23%, list=10%, signal=25%	upregulated in control cohort
HARDYWTF_50DOWN	41	-0.617475	-1.43478	0.0316804	0.0852605	1	1416	tags=24%, list=8%, signal=27%	upregulated in control cohort
KIM_WT1_TARGETS_8HR_UP	157	-0.532602	-1.43465	0.004561	0.0852886	1	2387	tags=26%, list=14%, signal=30%	upregulated in control cohort
HARDYWTC_100UP	62	-0.585759	-1.43374	0.0358515	0.0859427	1	1836	tags=24%, list=11%, signal=27%	upregulated in control cohort
KEGG_RIG_I_LIKE_RECEPTOR_SIGNALING_PATHWAY	58	-0.594965	-1.43366	0.0271318	0.0858912	1	3857	tags=53%, list=23%, signal=69%	upregulated in control cohort
KEGG_ARRHYTHMOGENIC_RIGHT_VENTRICULAR_CARDIOMYOPATHY_ARVC	72	-0.566655	-1.43284	0.0286086	0.086472	1	3341	tags=38%, list=20%, signal=46%	upregulated in control cohort
BIOCARTA_ECM_PATHWAY	24	-0.678236	-1.43196	0.0527859	0.0870872	1	1839	tags=38%, list=11%, signal=42%	upregulated in control cohort
KYNG_DNA_DAMAGE_BY_UV	25	-0.667924	-1.4319	0.0473538	0.0870371	1	1520	tags=24%, list=9%, signal=26%	upregulated in control cohort
YANG_BREAST_CANCER_ESR1_BULK_UP	17	-0.706946	-1.43119	0.0630769	0.0875391	1	2239	tags=24%, list=13%, signal=27%	upregulated in control cohort
ST_TUMOR_NECROSIS_FACTOR_PATHWAY	27	-0.660951	-1.43024	0.0547945	0.0882848	1	2852	tags=37%, list=17%, signal=44%	upregulated in control cohort
TARTE_PLASMA_CELL_VS_B_LYMPHOCYTE_UP	73	-0.572922	-1.43022	0.0229008	0.0881973	1	1844	tags=25%, list=11%, signal=28%	upregulated in control cohort
LE_EGR2_TARGETS_DN	92	-0.559276	-1.4296	0.0171359	0.0885742	1	2802	tags=30%, list=16%, signal=36%	upregulated in control cohort
HARDYWTF_50UP	28	-0.653334	-1.42954	0.0470085	0.0885252	1	2099	tags=36%, list=12%, signal=41%	upregulated in control cohort
UDAYAKUMAR_MED1_TARGETS_DN	212	-0.517819	-1.42918	0.00220751	0.0887274	1	2823	tags=28%, list=17%, signal=34%	upregulated in control cohort
RIGGI_EWING_SARCOMA_PROGENITOR_UP	365	-0.499537	-1.42858	0	0.0891357	1	2777	tags=31%, list=16%, signal=36%	upregulated in control cohort
ST_GA12_PATHWAY	22	-0.678317	-1.42841	0.0549618	0.0891693	1	2579	tags=36%, list=15%, signal=43%	upregulated in control cohort
SAKAI_CHRONIC_HEPATITIS_VS_LIVER_CANCER_DN	29	-0.645647	-1.4263	0.0567376	0.0908623	1	2686	tags=48%, list=16%, signal=57%	upregulated in control cohort
ACEVEDO_LIVER_CANCER_WITH_H3K9ME3_UP	92	-0.554073	-1.42536	0.0234858	0.0916262	1	1561	tags=20%, list=9%, signal=21%	upregulated in control cohort
BIOCARTA_CELLCYCLE_PATHWAY	23	-0.680633	-1.42532	0.0425532	0.0915344	1	2881	tags=30%, list=17%, signal=37%	upregulated in control cohort
COULOUARN_TEMPORAL_TGFB1_SIGNATURE_UP	78	-0.56607	-1.42495	0.0239596	0.0917684	1	2882	tags=37%, list=17%, signal=45%	upregulated in control cohort
HELLER_HDAC_TARGETS_DN	232	-0.51129	-1.42487	0.0032967	0.0917198	1	2456	tags=25%, list=14%, signal=29%	upregulated in control cohort
KONDO_PROSTATE_CANCER_WITH_H3K27ME3	126	-0.536599	-1.42454	0.00990099	0.0918858	1	3248	tags=35%, list=19%, signal=43%	upregulated in control cohort
HELLER_HDAC_TARGETS_SILENCED_BY_METHYLATION_UP	332	-0.503173	-1.4243	0	0.091978	1	2565	tags=27%, list=15%, signal=31%	upregulated in control cohort
GUTIERREZ_CHRONIC_LYMPHOCYTIC_LEUKEMIA_DN	52	-0.601475	-1.42397	0.0314961	0.0921559	1	2030	tags=29%, list=12%, signal=33%	upregulated in control cohort
YAO_TEMPORAL_RESPONSE_TO_PROGESTERONE_CLUSTER_5	24	-0.665599	-1.42336	0.0590909	0.0926451	1	2830	tags=42%, list=17%, signal=50%	upregulated in control cohort
LINDGREN_BLADDER_CANCER_CLUSTER_1_UP	96	-0.553202	-1.42174	0.0139241	0.0939444	1	3047	tags=32%, list=18%, signal=39%	upregulated in control cohort
IWANAGA_CARCINOGENESIS_BY_KRAS_UP	137	-0.530522	-1.42139	0.0178571	0.0941511	1	2221	tags=22%, list=13%, signal=25%	upregulated in control cohort
WEINMANN_ADAPTATION_TO_HYPOXIA_UP	24	-0.671801	-1.42128	0.0589102	0.0941302	1	953	tags=25%, list=6%, signal=26%	upregulated in control cohort
MUELLER_COMMON_TARGETS_OF_AML_FUSIONS_DN	23	-0.685551	-1.42127	0.0437853	0.094029	1	1114	tags=26%, list=7%, signal=28%	upregulated in control cohort
BYSTRYKH_HEMATOPOIESIS_STEM_CELL_QTL_CIS	105	-0.550217	-1.42091	0.0184502	0.094236	1	2198	tags=20%, list=13%, signal=23%	upregulated in control cohort
BIDUS_METASTASIS_DN	136	-0.536115	-1.42075	0.0156438	0.0942606	1	2546	tags=34%, list=15%, signal=39%	upregulated in control cohort
PRAMOONJAGO_SOX4_TARGETS_UP	49	-0.60063	-1.41972	0.039726	0.0951156	1	4056	tags=43%, list=24%, signal=56%	upregulated in control cohort
ENK_UV_RESPONSE_KERATINOCYTE_UP	463	-0.494984	-1.41943	0	0.0952203	1	2851	tags=23%, list=17%, signal=27%	upregulated in control cohort
YAO_HOXA10_TARGETS_VIA_PROGESTERONE_UP	66	-0.576538	-1.41892	0.0284605	0.0955704	1	3083	tags=38%, list=18%, signal=46%	upregulated in control cohort
BROWNE_HCMV_INFECTION_8HR_DN	40	-0.618269	-1.41767	0.0409277	0.096561	1	2728	tags=33%, list=16%, signal=39%	upregulated in control cohort
BEGUM_TARGETS_OF_PAX3_FOXO1_FUSION_UP	50	-0.598025	-1.4171	0.0366492	0.0969585	1	2194	tags=26%, list=13%, signal=30%	upregulated in control cohort
MOROSETTI_FACIOSCAPULOHUMERAL_MUSCULAR_DISTROPHY_UP	18	-0.699113	-1.41669	0.0747801	0.0971844	1	3882	tags=67%, list=23%, signal=86%	upregulated in control cohort
YAGI_AML_RELAPSE_PROGNOSIS	33	-0.636131	-1.41641	0.0473538	0.0973298	1	2523	tags=36%, list=15%, signal=43%	upregulated in control cohort
HOFFMANN_LARGE_TO_SMALL_PRE_BII_LYMPHOCYTE_DN	32	-0.635807	-1.4163	0.0622348	0.0973382	1	1857	tags=34%, list=11%, signal=39%	upregulated in control cohort
BASSO_B_LYMPHOCYTE_NETWORK	127	-0.534311	-1.41594	0.0206561	0.0975491	1	2323	tags=21%, list=14%, signal=24%	upregulated in control cohort
YAGI_AML_WITH_INV_16_TRANSLOCATION	364	-0.493725	-1.41501	0	0.0983136	1	2794	tags=19%, list=16%, signal=22%	upregulated in control cohort
JAEGER_METASTASIS_UP	42	-0.612018	-1.41476	0.0446927	0.0984694	1	1068	tags=14%, list=6%, signal=15%	upregulated in control cohort
EBERT.LYMPHOID.UP500	398	-0.492428	-1.41459	0.00210748	0.0985146	1	2769	tags=26%, list=16%, signal=30%	upregulated in control cohort
REACTOME_GPCR_LIGAND_BINDING	304	-0.500131	-1.414	0	0.0989333	1	2735	tags=26%, list=16%, signal=30%	upregulated in control cohort
ZHAN_MULTIPLE_MYELOMA_CD1_AND_CD2_DN	43	-0.606659	-1.41271	0.0522088	0.100068	1	1376	tags=19%, list=8%, signal=20%	upregulated in control cohort
REACTOME_G1_PHASE	16	-0.715674	-1.41267	0.0793893	0.0999943	1	394	tags=13%, list=2%, signal=13%	upregulated in control cohort
BERENJENO_TRANSFORMED_BY_RHOA_REVERSIBLY_DN	25	-0.654864	-1.41249	0.0606936	0.100019	1	2269	tags=36%, list=13%, signal=41%	upregulated in control cohort
EBERT_BCELL_UP500	395	-0.491242	-1.41161	0.00212766	0.100712	1	2543	tags=23%, list=15%, signal=26%	upregulated in control cohort
HARDYWTE_500UP	313	-0.495222	-1.4114	0.00212993	0.100794	1	3007	tags=29%, list=18%, signal=35%	upregulated in control cohort
TSAI_RESPONSE_TO_RADIATION_THERAPY	30	-0.633454	-1.41139	0.0520984	0.10068	1	2150	tags=53%, list=13%, signal=61%	upregulated in control cohort
GARGALOVIC_RESPONSE_TO_OXIDIZED_PHOSPHOLIPIDS_GREY_UP	16	-0.717086	-1.41113	0.071875	0.100828	1	1538	tags=38%, list=9%, signal=41%	upregulated in control cohort
LEE_LIVER_CANCER_MYC_TGFA_UP	49	-0.589985	-1.41101	0.0412234	0.10083	1	2150	tags=27%, list=13%, signal=30%	upregulated in control cohort
CREIGHTON_ENDOCRINE_THERAPY_RESISTANCE_5	411	-0.491014	-1.41002	0.00311203	0.101681	1	2149	tags=23%, list=13%, signal=26%	upregulated in control cohort
HARDYWTB_V_WTA_UP100	67	-0.575761	-1.40915	0.0361596	0.102403	1	1547	tags=22%, list=9%, signal=25%	upregulated in control cohort
GENTILE_UV_RESPONSE_CLUSTER_D9	18	-0.701095	-1.40832	0.0769231	0.103089	1	485	tags=17%, list=3%, signal=17%	upregulated in control cohort
ZHAN_V1_LATE_DIFFERENTIATION_GENES_UP	31	-0.637015	-1.40773	0.0576132	0.10357	1	2317	tags=48%, list=14%, signal=56%	upregulated in control cohort
WOOD_EBV_EBNA1_TARGETS_DN	44	-0.604644	-1.40762	0.0500715	0.103562	1	2235	tags=34%, list=13%, signal=39%	upregulated in control cohort
ABE_INNER_EAR	16	-0.698435	-1.4072	0.0808241	0.103862	1	2344	tags=31%, list=14%, signal=36%	upregulated in control cohort
YAMASHITA_METHYLATED_IN_PROSTATE_CANCER	46	-0.597318	-1.40615	0.0476858	0.10472	1	3455	tags=39%, list=20%, signal=49%	upregulated in control cohort
CHIANG_LIVER_CANCER_SUBCLASS_INTERFERON_UP	22	-0.668318	-1.40614	0.0744048	0.104614	1	2037	tags=55%, list=12%, signal=62%	upregulated in control cohort
KANG_IMMORTALIZED_BY_TERT_DN	90	-0.555236	-1.40559	0.0315657	0.10497	1	2838	tags=29%, list=17%, signal=34%	upregulated in control cohort
FARMER_BREAST_CANCER_APOCRINE_VS_BASAL	299	-0.500205	-1.40549	0.00107527	0.104936	1	3122	tags=28%, list=18%, signal=34%	upregulated in control cohort
RIZKI_TUMOR_INVASIVENESS_2D_DN	52	-0.582684	-1.4047	0.0528402	0.10561	1	2134	tags=17%, list=13%, signal=20%	upregulated in control cohort
BIOCARTA_COMP_PATHWAY	17	-0.701333	-1.40453	0.0728083	0.10568	1	2954	tags=41%, list=17%, signal=50%	upregulated in control cohort
OSMAN_BLADDER_CANCER_UP	361	-0.493674	-1.40431	0.0031679	0.105763	1	3900	tags=30%, list=23%, signal=38%	upregulated in control cohort
CHARAFE_BREAST_CANCER_BASAL_VS_MESENCHYMAL_UP	97	-0.542812	-1.40413	0.0266022	0.105808	1	1300	tags=15%, list=8%, signal=17%	upregulated in control cohort
DIRMEIER_LMP1_RESPONSE_EARLY	52	-0.593539	-1.40365	0.0543046	0.10615	1	3161	tags=37%, list=19%, signal=45%	upregulated in control cohort
PASQUALUCCI_LYMPHOMA_BY_GC_STAGE_DN	142	-0.524532	-1.40311	0.0179641	0.106553	1	2330	tags=28%, list=14%, signal=32%	upregulated in control cohort
TCGA_GLIOBLASTOMA_COPY_NUMBER_DN	28	-0.638088	-1.40309	0.0722222	0.106463	1	1921	tags=21%, list=11%, signal=24%	upregulated in control cohort
TAKEDA_TARGETS_OF_NUP98_HOXA9_FUSION_3D_DN	27	-0.652926	-1.40264	0.0776978	0.106759	1	2291	tags=48%, list=13%, signal=56%	upregulated in control cohort
MARZEC_IL2_SIGNALING_DN	33	-0.626726	-1.40245	0.0665761	0.106853	1	2749	tags=45%, list=16%, signal=54%	upregulated in control cohort
EBERT_HSC_E-ERY_UP250	220	-0.515326	-1.40198	0.00771775	0.107178	1	2104	tags=29%, list=12%, signal=32%	upregulated in control cohort
SENGUPTA_NASOPHARYNGEAL_CARCINOMA_WITH_LMP1_UP	336	-0.489724	-1.40139	0.00320513	0.107643	1	2360	tags=23%, list=14%, signal=26%	upregulated in control cohort
COLDREN_GEFITINIB_RESISTANCE_DN	207	-0.51177	-1.401	0.0134831	0.107876	1	2336	tags=21%, list=14%, signal=24%	upregulated in control cohort
SAGIV_CD24_TARGETS_DN	41	-0.607369	-1.40093	0.045858	0.107812	1	1284	tags=22%, list=8%, signal=24%	upregulated in control cohort
KEGG_N_GLYCAN_BIOSYNTHESIS	46	-0.601329	-1.4008	0.0581867	0.107803	1	405	tags=7%, list=2%, signal=7%	upregulated in control cohort
MOLENAAR_TARGETS_OF_CCND1_AND_CDK4_UP	57	-0.583417	-1.40057	0.0450331	0.107899	1	2486	tags=33%, list=15%, signal=39%	upregulated in control cohort
NING_CHRONIC_OBSTRUCTIVE_PULMONARY_DISEASE_UP	66	-0.570461	-1.4003	0.0487805	0.108056	1	2803	tags=30%, list=16%, signal=36%	upregulated in control cohort
LANDIS_ERBB2_BREAST_TUMORS_65_DN	33	-0.635507	-1.40029	0.0456491	0.10794	1	3422	tags=36%, list=20%, signal=45%	upregulated in control cohort
LEE_DOUBLE_POLAR_THYMOCYTE	17	-0.700473	-1.4	0.0674487	0.108124	1	2081	tags=47%, list=12%, signal=54%	upregulated in control cohort
RUGO_UV_RESPONSE	25	-0.667924	-1.39987	0.0915805	0.108111	1	1520	tags=24%, list=9%, signal=26%	upregulated in control cohort
HARDYWTE_250UP	173	-0.513115	-1.39936	0.0126292	0.108451	1	2048	tags=25%, list=12%, signal=29%	upregulated in control cohort
REACTOME_PLATELET_AGGREGATION_PLUG_FORMATION	24	-0.652886	-1.39936	0.0692641	0.108332	1	3937	tags=42%, list=23%, signal=54%	upregulated in control cohort
HSIAO_HOUSEKEEPING_GENES	313	-0.496428	-1.39922	0.00431035	0.108334	1	3678	tags=27%, list=22%, signal=33%	upregulated in control cohort
BROWNE_HCMV_INFECTION_24HR_DN	139	-0.527256	-1.3965	0.0145103	0.110853	1	2569	tags=34%, list=15%, signal=40%	upregulated in control cohort
BIOCARTA_RELA_PATHWAY	16	-0.697354	-1.39644	0.0907692	0.110802	1	1484	tags=25%, list=9%, signal=27%	upregulated in control cohort
WILLIAMS_ESR2_TARGETS_UP	17	-0.70439	-1.39608	0.0669578	0.111054	1	2344	tags=35%, list=14%, signal=41%	upregulated in control cohort
BROWNE_HCMV_INFECTION_6HR_DN	147	-0.520505	-1.39579	0.0177515	0.111218	1	1735	tags=25%, list=10%, signal=28%	upregulated in control cohort
KEGG_FOCAL_ADHESION	193	-0.510497	-1.39565	0.0162791	0.111237	1	2006	tags=23%, list=12%, signal=26%	upregulated in control cohort
REACTOME_SIGNALING_BY_BMP	22	-0.667662	-1.39559	0.0753623	0.111177	1	2882	tags=45%, list=17%, signal=55%	upregulated in control cohort
BOQUEST_STEM_CELL_CULTURED_VS_FRESH_DN	27	-0.647407	-1.3953	0.059744	0.111337	1	3312	tags=44%, list=19%, signal=55%	upregulated in control cohort
FLECHNER_PBL_KIDNEY_TRANSPLANT_OK_VS_DONOR_DN	38	-0.60954	-1.39522	0.0672269	0.111296	1	2135	tags=26%, list=13%, signal=30%	upregulated in control cohort
YAO_TEMPORAL_RESPONSE_TO_PROGESTERONE_CLUSTER_6	62	-0.56991	-1.39463	0.0451527	0.111792	1	3341	tags=50%, list=20%, signal=62%	upregulated in control cohort
CHIARADONNA_NEOPLASTIC_TRANSFORMATION_CDC25_UP	107	-0.537305	-1.39451	0.020936	0.111771	1	2320	tags=27%, list=14%, signal=31%	upregulated in control cohort
HELLER_HDAC_TARGETS_UP	238	-0.499922	-1.39412	0.00438116	0.112061	1	2471	tags=24%, list=15%, signal=28%	upregulated in control cohort
ONDER_CDH1_TARGETS_2_UP	242	-0.499347	-1.39365	0.0140086	0.112405	1	2549	tags=31%, list=15%, signal=36%	upregulated in control cohort
HOFFMANN_SMALL_PRE_BII_TO_IMMATURE_B_LYMPHOCYTE_DN	18	-0.694598	-1.39328	0.0779816	0.112642	1	157	tags=17%, list=1%, signal=17%	upregulated in control cohort
IN_HVSLINWT_NOTIN_HVSLINDEL_LISTA	194	-0.507213	-1.39324	0.01693	0.112563	1	1912	tags=25%, list=11%, signal=28%	upregulated in control cohort
LEE_METASTASIS_AND_ALTERNATIVE_SPLICING_UP	73	-0.561239	-1.3926	0.0327654	0.113079	1	2655	tags=34%, list=16%, signal=40%	upregulated in control cohort
VALK_AML_WITH_11Q23_REARRANGED	17	-0.687026	-1.39161	0.0877193	0.113911	1	4313	tags=71%, list=25%, signal=94%	upregulated in control cohort
RODWELL_AGING_KIDNEY_NO_BLOOD_DN	112	-0.52825	-1.39157	0.0300375	0.113827	1	778	tags=11%, list=5%, signal=11%	upregulated in control cohort
HAN_SATB1_TARGETS_DN	299	-0.491638	-1.39114	0.0043384	0.114123	1	2791	tags=27%, list=16%, signal=32%	upregulated in control cohort
EBAUER_MYOGENIC_TARGETS_OF_PAX3_FOXO1_FUSION	46	-0.588607	-1.39085	0.0649007	0.114303	1	1427	tags=15%, list=8%, signal=17%	upregulated in control cohort
CLASPER_LYMPHATIC_VESSELS_DURING_METASTASIS_DN	35	-0.622923	-1.39081	0.0663842	0.114218	1	1363	tags=31%, list=8%, signal=34%	upregulated in control cohort
JAZAG_TGFB1_SIGNALING_VIA_SMAD4_UP	97	-0.540583	-1.39056	0.0245098	0.114363	1	3301	tags=29%, list=19%, signal=36%	upregulated in control cohort
SU_THYMUS	18	-0.679741	-1.38941	0.0718475	0.115392	1	2130	tags=39%, list=13%, signal=44%	upregulated in control cohort
HARDYWTF_100DOWN	76	-0.549905	-1.38888	0.030888	0.115835	1	1476	tags=18%, list=9%, signal=20%	upregulated in control cohort
TURASHVILI_BREAST_LOBULAR_CARCINOMA_VS_DUCTAL_NORMAL_UP	63	-0.57394	-1.38857	0.0249671	0.115994	1	1596	tags=21%, list=9%, signal=23%	upregulated in control cohort
LIANG_HEMATOPOIESIS_STEM_CELL_NUMBER_SMALL_VS_HUGE_DN	28	-0.634229	-1.38757	0.0627675	0.116875	1	2640	tags=29%, list=16%, signal=34%	upregulated in control cohort
KENNY_CTNNB1_TARGETS_UP	43	-0.603629	-1.38665	0.0669456	0.117701	1	2217	tags=23%, list=13%, signal=27%	upregulated in control cohort
CHANG_IMMORTALIZED_BY_HPV31_DN	38	-0.597234	-1.38643	0.0642202	0.117821	1	2275	tags=42%, list=13%, signal=49%	upregulated in control cohort
CHIARETTI_ACUTE_LYMPHOBLASTIC_LEUKEMIA_ZAP70	63	-0.563475	-1.38553	0.0585176	0.118649	1	2728	tags=38%, list=16%, signal=45%	upregulated in control cohort
LIN_SILENCED_BY_TUMOR_MICROENVIRONMENT	81	-0.549697	-1.38513	0.0270936	0.118933	1	1739	tags=22%, list=10%, signal=25%	upregulated in control cohort
WELCSH_BRCA1_TARGETS_1_UP	159	-0.508177	-1.38494	0.0214541	0.118992	1	2807	tags=26%, list=17%, signal=31%	upregulated in control cohort
BIOCARTA_CTLA4_PATHWAY	17	-0.6888	-1.38447	0.0887218	0.119342	1	2130	tags=59%, list=13%, signal=67%	upregulated in control cohort
MCBRYAN_PUBERTAL_BREAST_5_6WK_UP	98	-0.533044	-1.38435	0.0341463	0.119351	1	4042	tags=38%, list=24%, signal=49%	upregulated in control cohort
YAGI_AML_WITH_11Q23_REARRANGED	315	-0.492317	-1.38413	0.00751073	0.11947	1	1894	tags=20%, list=11%, signal=22%	upregulated in control cohort
AMIT_SERUM_RESPONSE_20_MCF10A	18	-0.676351	-1.38385	0.0979532	0.119638	1	1658	tags=33%, list=10%, signal=37%	upregulated in control cohort
MARSON_FOXP3_TARGETS_STIMULATED_UP	21	-0.670763	-1.38125	0.0796586	0.122267	1	2439	tags=38%, list=14%, signal=44%	upregulated in control cohort
TONKS_TARGETS_OF_RUNX1_RUNX1T1_FUSION_SUSTAINED_IN_MONOCYTE_UP	20	-0.664096	-1.38109	0.0848485	0.122325	1	2026	tags=35%, list=12%, signal=40%	upregulated in control cohort
BIOCARTA_PPARA_PATHWAY	52	-0.576393	-1.37989	0.0655957	0.123508	1	1839	tags=19%, list=11%, signal=21%	upregulated in control cohort
KEGG_T_CELL_RECEPTOR_SIGNALING_PATHWAY	104	-0.529909	-1.37964	0.0291971	0.123647	1	2240	tags=28%, list=13%, signal=32%	upregulated in control cohort
CUI_TCF21_TARGETS_DN	25	-0.638503	-1.3792	0.101056	0.123951	1	2292	tags=48%, list=13%, signal=55%	upregulated in control cohort
BERENJENO_TRANSFORMED_BY_RHOA_FOREVER_UP	16	-0.701184	-1.37879	0.0798193	0.124264	1	2349	tags=50%, list=14%, signal=58%	upregulated in control cohort
BOYAULT_LIVER_CANCER_SUBCLASS_G1_DN	38	-0.589746	-1.37876	0.0664894	0.12417	1	3505	tags=47%, list=21%, signal=60%	upregulated in control cohort
SHIPP_DLBCL_CURED_VS_FATAL_DN	41	-0.60781	-1.37856	0.069863	0.124252	1	2037	tags=22%, list=12%, signal=25%	upregulated in control cohort
EBERT.LYMPHOID.UP250	202	-0.504091	-1.37822	0.0115473	0.124489	1	3446	tags=34%, list=20%, signal=42%	upregulated in control cohort
GU_PDEF_TARGETS_UP	67	-0.559466	-1.37753	0.0556274	0.125074	1	1812	tags=33%, list=11%, signal=37%	upregulated in control cohort
CROMER_METASTASIS_UP	48	-0.580627	-1.37641	0.0722071	0.126115	1	1874	tags=21%, list=11%, signal=23%	upregulated in control cohort
WANG_CLIM2_TARGETS_DN	159	-0.512954	-1.3764	0.0175644	0.125994	1	3385	tags=33%, list=20%, signal=41%	upregulated in control cohort
BIOCARTA_CXCR4_PATHWAY	23	-0.647319	-1.37596	0.0786026	0.126364	1	2973	tags=39%, list=17%, signal=47%	upregulated in control cohort
CHIARADONNA_NEOPLASTIC_TRANSFORMATION_CDC25_DN	136	-0.509839	-1.3758	0.0462633	0.126411	1	2991	tags=29%, list=18%, signal=35%	upregulated in control cohort
JIANG_VHL_TARGETS	82	-0.54267	-1.37526	0.0321782	0.126856	1	3534	tags=27%, list=21%, signal=34%	upregulated in control cohort
HAHTOLA_MYCOSIS_FUNGOIDES_CD4_DN	107	-0.527404	-1.37479	0.0349398	0.1272	1	1852	tags=16%, list=11%, signal=18%	upregulated in control cohort
PICCALUGA_ANGIOIMMUNOBLASTIC_LYMPHOMA_UP	188	-0.50481	-1.37478	0.0201568	0.127066	1	2502	tags=39%, list=15%, signal=45%	upregulated in control cohort
REACTOME_COMPLEMENT_CASCADE	18	-0.667895	-1.37364	0.0902367	0.128074	1	2445	tags=33%, list=14%, signal=39%	upregulated in control cohort
CASTELLANO_NRAS_TARGETS_UP	57	-0.570107	-1.37346	0.0551075	0.128127	1	2221	tags=42%, list=13%, signal=48%	upregulated in control cohort
HARDYWTB_100DOWN	54	-0.579793	-1.37333	0.0548128	0.128132	1	2934	tags=35%, list=17%, signal=42%	upregulated in control cohort
DORN_ADENOVIRUS_INFECTION_48HR_DN	31	-0.610951	-1.37258	0.0797872	0.128843	1	4047	tags=52%, list=24%, signal=68%	upregulated in control cohort
REACTOME_GENERIC_TRANSCRIPTION_PATHWAY	35	-0.607521	-1.3722	0.0709319	0.129109	1	2723	tags=23%, list=16%, signal=27%	upregulated in control cohort
GALE_APL_WITH_FLT3_MUTATED_UP	52	-0.570753	-1.37017	0.0672269	0.131143	1	1559	tags=13%, list=9%, signal=15%	upregulated in control cohort
DORN_ADENOVIRUS_INFECTION_12HR_DN	25	-0.653054	-1.36927	0.0854573	0.132076	1	967	tags=20%, list=6%, signal=21%	upregulated in control cohort
GENTILE_UV_HIGH_DOSE_DN	235	-0.491272	-1.36785	0.00867679	0.133581	1	2360	tags=19%, list=14%, signal=21%	upregulated in control cohort
RICKMAN_HEAD_AND_NECK_CANCER_E	67	-0.551666	-1.36774	0.0528302	0.133556	1	3289	tags=34%, list=19%, signal=42%	upregulated in control cohort
COATES_MACROPHAGE_M1_VS_M2_DN	63	-0.553276	-1.3675	0.0528351	0.133688	1	2845	tags=35%, list=17%, signal=42%	upregulated in control cohort
SIMBULAN_UV_RESPONSE_IMMORTALIZED_DN	28	-0.629159	-1.36739	0.0832117	0.133661	1	2006	tags=32%, list=12%, signal=36%	upregulated in control cohort
ALCALA_APOPTOSIS	83	-0.537548	-1.36739	0.059194	0.133524	1	2054	tags=23%, list=12%, signal=26%	upregulated in control cohort
ENK_UV_RESPONSE_EPIDERMIS_UP	254	-0.486036	-1.36671	0.00890869	0.13418	1	2626	tags=24%, list=15%, signal=28%	upregulated in control cohort
YANG_BREAST_CANCER_ESR1_LASER_DN	34	-0.612847	-1.3663	0.0785414	0.134501	1	1773	tags=32%, list=10%, signal=36%	upregulated in control cohort
KEGG_REGULATION_OF_AUTOPHAGY	23	-0.651375	-1.36426	0.0947522	0.136653	1	2953	tags=39%, list=17%, signal=47%	upregulated in control cohort
LANDIS_ERBB2_BREAST_PRENEOPLASTIC_UP	15	-0.690182	-1.36389	0.0953125	0.13692	1	1755	tags=33%, list=10%, signal=37%	upregulated in control cohort
BIOCARTA_CCR5_PATHWAY	17	-0.666142	-1.3636	0.122059	0.137102	1	2707	tags=41%, list=16%, signal=49%	upregulated in control cohort
LUI_THYROID_CANCER_PAX8_PPARG_UP	42	-0.591088	-1.36328	0.0733427	0.13735	1	2119	tags=29%, list=12%, signal=33%	upregulated in control cohort
KEGG_AMYOTROPHIC_LATERAL_SCLEROSIS_ALS	50	-0.571972	-1.36327	0.0772251	0.137228	1	1953	tags=18%, list=11%, signal=20%	upregulated in control cohort
MILI_PSEUDOPODIA	40	-0.598578	-1.36296	0.0582524	0.137455	1	1479	tags=10%, list=9%, signal=11%	upregulated in control cohort
EBERT_L-ERY_UP50	32	-0.609057	-1.36239	0.0741259	0.137913	1	4557	tags=50%, list=27%, signal=68%	upregulated in control cohort
CHIARADONNA_NEOPLASTIC_TRANSFORMATION_KRAS_UP	112	-0.519859	-1.36237	0.0281174	0.137792	1	2221	tags=23%, list=13%, signal=27%	upregulated in control cohort
PROVENZANI_METASTASIS_UP	175	-0.499935	-1.36181	0.025	0.138286	1	854	tags=13%, list=5%, signal=13%	upregulated in control cohort
HUTTMANN_B_CLL_POOR_SURVIVAL_DN	57	-0.563097	-1.36153	0.076524	0.138443	1	1740	tags=30%, list=10%, signal=33%	upregulated in control cohort
BERENJENO_TRANSFORMED_BY_RHOA_DN	338	-0.479516	-1.36103	0.00533049	0.138845	1	2976	tags=30%, list=18%, signal=36%	upregulated in control cohort
YANG_BREAST_CANCER_ESR1_BULK_DN	16	-0.684587	-1.36083	0.1	0.138912	1	1457	tags=25%, list=9%, signal=27%	upregulated in control cohort
BERTUCCI_INVASIVE_CARCINOMA_DUCTAL_VS_LOBULAR_DN	38	-0.591641	-1.36015	0.0905233	0.139523	1	1995	tags=34%, list=12%, signal=39%	upregulated in control cohort
DICK_MAR2013_EARLYB_500	368	-0.475279	-1.35977	0.00314795	0.139783	1	2579	tags=23%, list=15%, signal=27%	upregulated in control cohort
MATUREB_ACTIVATED	70	-0.552287	-1.35796	0.0559796	0.141742	1	2323	tags=30%, list=14%, signal=35%	upregulated in control cohort
BIOCARTA_IL3_PATHWAY	15	-0.690693	-1.35763	0.10241	0.141975	1	4406	tags=60%, list=26%, signal=81%	upregulated in control cohort
SMID_BREAST_CANCER_RELAPSE_IN_BRAIN_DN	72	-0.553095	-1.3568	0.0471338	0.142793	1	2239	tags=32%, list=13%, signal=37%	upregulated in control cohort
ONKEN_UVEAL_MELANOMA_DN	471	-0.472053	-1.35679	0.00313152	0.142659	1	2585	tags=21%, list=15%, signal=24%	upregulated in control cohort
MOHANKUMAR_TLX1_TARGETS_DN	129	-0.512841	-1.35625	0.027381	0.143167	1	3140	tags=39%, list=18%, signal=47%	upregulated in control cohort
AMBROSINI_FLAVOPIRIDOL_TREATMENT_TP53	103	-0.523388	-1.35619	0.048811	0.143095	1	3124	tags=34%, list=18%, signal=41%	upregulated in control cohort
DAVICIONI_RHABDOMYOSARCOMA_PAX_FOXO1_FUSION_UP	56	-0.566122	-1.35608	0.0566535	0.143096	1	1844	tags=25%, list=11%, signal=28%	upregulated in control cohort
KERLEY_RESPONSE_TO_CISPLATIN_UP	33	-0.606011	-1.35598	0.0975275	0.143053	1	2802	tags=48%, list=16%, signal=58%	upregulated in control cohort
GENTILE_UV_LOW_DOSE_UP	18	-0.668823	-1.35575	0.106017	0.143171	1	3819	tags=44%, list=22%, signal=57%	upregulated in control cohort
HALMOS_CEBPA_TARGETS_DN	34	-0.60069	-1.35551	0.0896359	0.143332	1	2814	tags=41%, list=17%, signal=49%	upregulated in control cohort
BONOME_OVARIAN_CANCER_SURVIVAL_SUBOPTIMAL_DEBULKING	457	-0.467908	-1.35479	0.00310881	0.144045	1	2537	tags=20%, list=15%, signal=23%	upregulated in control cohort
ROSSI2005_LYMPHOID	36	-0.598192	-1.35455	0.0876945	0.144178	1	1766	tags=28%, list=10%, signal=31%	upregulated in control cohort
SWEET_LUNG_CANCER_KRAS_UP	402	-0.471638	-1.35405	0.00315789	0.144665	1	2980	tags=31%, list=18%, signal=36%	upregulated in control cohort
KEGG_VIRAL_MYOCARDITIS	50	-0.570885	-1.35394	0.0780234	0.144639	1	3304	tags=34%, list=19%, signal=42%	upregulated in control cohort
LANDIS_BREAST_CANCER_PROGRESSION_UP	40	-0.594459	-1.35367	0.0817175	0.144833	1	2336	tags=38%, list=14%, signal=43%	upregulated in control cohort
AMIT_SERUM_RESPONSE_40_MCF10A	31	-0.61672	-1.35354	0.09	0.144816	1	3161	tags=42%, list=19%, signal=51%	upregulated in control cohort
REACTOME_INHIBITION_OF_INSULIN_SECRETION_BY_ADRENALINE_NORADRENALINE	28	-0.60931	-1.35312	0.0968188	0.145157	1	555	tags=18%, list=3%, signal=18%	upregulated in control cohort
DICK_EARLYB500	368	-0.475279	-1.35306	0.00522466	0.145075	1	2579	tags=23%, list=15%, signal=27%	upregulated in control cohort
AMIT_EGF_RESPONSE_240_MCF10A	20	-0.659515	-1.35288	0.0879765	0.14515	1	863	tags=10%, list=5%, signal=11%	upregulated in control cohort
INGA_TP53_TARGETS	16	-0.689348	-1.3523	0.118859	0.145682	1	2360	tags=56%, list=14%, signal=65%	upregulated in control cohort
HARDYWTC_250UP	154	-0.502718	-1.35191	0.0309633	0.146023	1	1965	tags=23%, list=12%, signal=25%	upregulated in control cohort
EBERT_BCELL_UP250	199	-0.489163	-1.35181	0.0191011	0.145983	1	1462	tags=18%, list=9%, signal=19%	upregulated in control cohort
AML_SLIENCEDCEBPAUP	169	-0.502053	-1.35146	0.0301275	0.146247	1	1539	tags=18%, list=9%, signal=20%	upregulated in control cohort
VANTVEER_BREAST_CANCER_METASTASIS_UP	41	-0.587512	-1.35145	0.0788382	0.146114	1	1539	tags=17%, list=9%, signal=19%	upregulated in control cohort
WEST_ADRENOCORTICAL_TUMOR_MARKERS_DN	16	-0.68484	-1.35117	0.107463	0.146301	1	3950	tags=63%, list=23%, signal=81%	upregulated in control cohort
NAKAJIMA_EOSINOPHIL	18	-0.676619	-1.35086	0.0882801	0.146515	1	2770	tags=44%, list=16%, signal=53%	upregulated in control cohort
ZUCCHI_METASTASIS_DN	23	-0.644613	-1.35069	0.0993976	0.146591	1	3641	tags=52%, list=21%, signal=66%	upregulated in control cohort
BROWNE_HCMV_INFECTION_14HR_DN	263	-0.483769	-1.34993	0.012035	0.147368	1	2780	tags=25%, list=16%, signal=30%	upregulated in control cohort
XU_GH1_EXOGENOUS_TARGETS_UP	37	-0.585223	-1.34955	0.098916	0.147684	1	666	tags=14%, list=4%, signal=14%	upregulated in control cohort
DORSAM_HOXA9_TARGETS_DN	28	-0.622039	-1.34953	0.118156	0.14756	1	3123	tags=36%, list=18%, signal=44%	upregulated in control cohort
HOFFMANN_IMMATURE_TO_MATURE_B_LYMPHOCYTE_UP	22	-0.659807	-1.34949	0.0672389	0.147463	1	2467	tags=50%, list=15%, signal=58%	upregulated in control cohort
KEGG_OLFACTORY_TRANSDUCTION	111	-0.515528	-1.34902	0.0463415	0.147844	1	3137	tags=23%, list=18%, signal=27%	upregulated in control cohort
BROWNE_HCMV_INFECTION_12HR_UP	99	-0.524639	-1.34793	0.053076	0.148976	1	3559	tags=34%, list=21%, signal=43%	upregulated in control cohort
YAGI_AML_SURVIVAL	113	-0.513655	-1.34774	0.0427046	0.149035	1	2530	tags=24%, list=15%, signal=28%	upregulated in control cohort
UEDA_PERIFERAL_CLOCK	138	-0.505554	-1.34715	0.0391459	0.149563	1	2661	tags=23%, list=16%, signal=27%	upregulated in control cohort
ZHOU_INFLAMMATORY_RESPONSE_FIMA_DN	235	-0.483569	-1.34713	0.0146232	0.149448	1	2495	tags=23%, list=15%, signal=26%	upregulated in control cohort
BIOCARTA_ERK5_PATHWAY	17	-0.67544	-1.34677	0.108865	0.149708	1	2	tags=6%, list=0%, signal=6%	upregulated in control cohort
SAMOLS_TARGETS_OF_KHSV_MIRNAS_DN	53	-0.564463	-1.34648	0.0580111	0.149912	1	2037	tags=28%, list=12%, signal=32%	upregulated in control cohort
DACOSTA_UV_RESPONSE_VIA_ERCC3_TTD_UP	46	-0.569822	-1.34641	0.0895522	0.149839	1	4102	tags=37%, list=24%, signal=49%	upregulated in control cohort
DORSEY_GAB2_TARGETS	21	-0.646922	-1.34607	0.106646	0.150117	1	1760	tags=43%, list=10%, signal=48%	upregulated in control cohort
PEREZ_TP63_TARGETS	297	-0.47549	-1.34574	0.00636943	0.15033	1	2237	tags=25%, list=13%, signal=29%	upregulated in control cohort
BOYLAN_MULTIPLE_MYELOMA_PCA1_UP	64	-0.547054	-1.3449	0.0693717	0.151216	1	2161	tags=45%, list=13%, signal=52%	upregulated in control cohort
FONTAINE_PAPILLARY_THYROID_CARCINOMA_UP	55	-0.558856	-1.3447	0.0889488	0.151321	1	1962	tags=24%, list=12%, signal=27%	upregulated in control cohort
LEE_LIVER_CANCER_CIPROFIBRATE_DN	54	-0.552483	-1.34432	0.0874832	0.151628	1	2479	tags=26%, list=15%, signal=30%	upregulated in control cohort
EBERT_HSC_UP50	45	-0.571316	-1.34422	0.0808926	0.151588	1	1898	tags=22%, list=11%, signal=25%	upregulated in control cohort
MONNIER_POSTRADIATION_TUMOR_ESCAPE_DN	300	-0.477659	-1.34282	0.00748663	0.153142	1	2166	tags=21%, list=13%, signal=24%	upregulated in control cohort
BOYLAN_MULTIPLE_MYELOMA_D_CLUSTER_DN	37	-0.602442	-1.34152	0.0935441	0.15458	1	2997	tags=32%, list=18%, signal=39%	upregulated in control cohort
AIGNER_ZEB1_TARGETS	27	-0.623268	-1.34112	0.101156	0.154892	1	1967	tags=26%, list=12%, signal=29%	upregulated in control cohort
GARGALOVIC_RESPONSE_TO_OXIDIZED_PHOSPHOLIPIDS_GREEN_DN	23	-0.634757	-1.34044	0.105485	0.155581	1	3168	tags=35%, list=19%, signal=43%	upregulated in control cohort
CHARAFE_BREAST_CANCER_LUMINAL_VS_MESENCHYMAL_UP	396	-0.469404	-1.34016	0.00527983	0.155813	1	2598	tags=21%, list=15%, signal=25%	upregulated in control cohort
DASU_IL6_SIGNALING_UP	51	-0.564853	-1.33987	0.0666667	0.156048	1	3259	tags=37%, list=19%, signal=46%	upregulated in control cohort
WANG_SMARCE1_TARGETS_DN	309	-0.475233	-1.33903	0.0107759	0.156926	1	3279	tags=25%, list=19%, signal=30%	upregulated in control cohort
GCSF_UP	20	-0.651212	-1.33881	0.103501	0.157026	1	3185	tags=50%, list=19%, signal=61%	upregulated in control cohort
PETRETTO_HEART_MASS_QTL_CIS_UP	21	-0.643251	-1.33796	0.12064	0.157936	1	1826	tags=19%, list=11%, signal=21%	upregulated in control cohort
BIOCARTA_NDKDYNAMIN_PATHWAY	17	-0.666091	-1.33693	0.121029	0.159031	1	3921	tags=53%, list=23%, signal=69%	upregulated in control cohort
MARTINEZ_RESPONSE_TO_TRABECTEDIN_UP	54	-0.564328	-1.3369	0.0700389	0.158898	1	3635	tags=37%, list=21%, signal=47%	upregulated in control cohort
FONTAINE_FOLLICULAR_THYROID_ADENOMA_DN	60	-0.551896	-1.33594	0.0890957	0.159908	1	1434	tags=17%, list=8%, signal=18%	upregulated in control cohort
BENPORATH_OCT4_TARGETS	261	-0.47681	-1.33539	0.0141612	0.16042	1	3067	tags=22%, list=18%, signal=27%	upregulated in control cohort
MANALO_HYPOXIA_UP	189	-0.488244	-1.33517	0.0284414	0.160536	1	3358	tags=39%, list=20%, signal=48%	upregulated in control cohort
BIOCARTA_STATHMIN_PATHWAY	19	-0.650876	-1.33479	0.105882	0.160865	1	1566	tags=37%, list=9%, signal=41%	upregulated in control cohort
TAKAO_RESPONSE_TO_UVB_RADIATION_DN	88	-0.522668	-1.33461	0.0622711	0.160923	1	3399	tags=35%, list=20%, signal=44%	upregulated in control cohort
DITTMER_PTHLH_TARGETS_UP	106	-0.512555	-1.33438	0.0573871	0.161054	1	1922	tags=20%, list=11%, signal=22%	upregulated in control cohort
LUCAS_HNF4A_TARGETS_UP	46	-0.570447	-1.33248	0.0858311	0.163263	1	2569	tags=28%, list=15%, signal=33%	upregulated in control cohort
KEGG_HYPERTROPHIC_CARDIOMYOPATHY_HCM	82	-0.524588	-1.33122	0.0640703	0.164725	1	2119	tags=23%, list=12%, signal=26%	upregulated in control cohort
KEGG_MAPK_SIGNALING_PATHWAY	249	-0.475237	-1.33115	0.0212528	0.164658	1	2852	tags=27%, list=17%, signal=31%	upregulated in control cohort
GAJATE_RESPONSE_TO_TRABECTEDIN_UP	51	-0.553673	-1.33103	0.0662338	0.164661	1	2909	tags=45%, list=17%, signal=54%	upregulated in control cohort
BLALOCK_ALZHEIMERS_DISEASE_INCIPIENT_UP	365	-0.463788	-1.33058	0.00750268	0.165087	1	2866	tags=23%, list=17%, signal=27%	upregulated in control cohort
SESTO_RESPONSE_TO_UV_C5	46	-0.567679	-1.33049	0.095302	0.165052	1	2147	tags=22%, list=13%, signal=25%	upregulated in control cohort
BIOCARTA_CERAMIDE_PATHWAY	22	-0.634613	-1.33021	0.121805	0.165268	1	1953	tags=32%, list=11%, signal=36%	upregulated in control cohort
UEDA_CENTRAL_CLOCK	80	-0.52879	-1.33006	0.066838	0.165295	1	3083	tags=35%, list=18%, signal=43%	upregulated in control cohort
GENTILE_UV_RESPONSE_CLUSTER_D6	28	-0.611251	-1.32958	0.108635	0.165748	1	1938	tags=21%, list=11%, signal=24%	upregulated in control cohort
DOANE_RESPONSE_TO_ANDROGEN_DN	223	-0.481891	-1.32944	0.0233593	0.16579	1	3022	tags=29%, list=18%, signal=34%	upregulated in control cohort
KEGG_LYSOSOME	115	-0.509988	-1.32863	0.0459492	0.166726	1	3814	tags=40%, list=22%, signal=51%	upregulated in control cohort
REACTOME_COLLAGEN_MEDIATED_ACTIVATION_CASCADE	23	-0.620479	-1.32859	0.143066	0.166625	1	1987	tags=39%, list=12%, signal=44%	upregulated in control cohort
WEINMANN_ADAPTATION_TO_HYPOXIA_DN	33	-0.592722	-1.32845	0.109971	0.166641	1	3673	tags=58%, list=22%, signal=73%	upregulated in control cohort
GENTILE_UV_LOW_DOSE_DN	18	-0.668823	-1.32811	0.107576	0.16693	1	3819	tags=44%, list=22%, signal=57%	upregulated in control cohort
FARMER_BREAST_CANCER_BASAL_VS_LULMINAL	297	-0.468062	-1.32742	0.0173536	0.167636	1	2239	tags=19%, list=13%, signal=21%	upregulated in control cohort
SENESE_HDAC2_TARGETS_DN	102	-0.515327	-1.3273	0.0564904	0.167628	1	2330	tags=27%, list=14%, signal=32%	upregulated in control cohort
B_H50VSNON_B_H50_HYPO	374	-0.464926	-1.32581	0.0105374	0.169392	1	2400	tags=24%, list=14%, signal=27%	upregulated in control cohort
YANG_BREAST_CANCER_ESR1_DN	19	-0.638142	-1.32576	0.111628	0.169296	1	1893	tags=26%, list=11%, signal=30%	upregulated in control cohort
FAELT_B_CLL_WITH_VH_REARRANGEMENTS_UP	45	-0.572021	-1.32527	0.0844875	0.1698	1	2794	tags=33%, list=16%, signal=40%	upregulated in control cohort
DICK_LSC500	431	-0.459183	-1.32497	0.00944386	0.170017	1	1845	tags=12%, list=11%, signal=13%	upregulated in control cohort
TSENG_ADIPOGENIC_POTENTIAL_DN	42	-0.571795	-1.3245	0.0956284	0.170486	1	2221	tags=29%, list=13%, signal=33%	upregulated in control cohort
ST_INTEGRIN_SIGNALING_PATHWAY	77	-0.532355	-1.32387	0.0718954	0.171188	1	1861	tags=18%, list=11%, signal=20%	upregulated in control cohort
XU_GH1_AUTOCRINE_TARGETS_UP	137	-0.497696	-1.32377	0.0452381	0.17117	1	1979	tags=15%, list=12%, signal=16%	upregulated in control cohort
BROWNE_HCMV_INFECTION_30MIN_DN	127	-0.499092	-1.32343	0.0554245	0.171466	1	2581	tags=28%, list=15%, signal=32%	upregulated in control cohort
MAINA_VHL_TARGETS_DN	15	-0.670339	-1.32324	0.117021	0.171554	1	2006	tags=40%, list=12%, signal=45%	upregulated in control cohort
EBAUER_TARGETS_OF_PAX3_FOXO1_FUSION_UP	177	-0.489545	-1.32095	0.031746	0.174436	1	2579	tags=25%, list=15%, signal=30%	upregulated in control cohort
BERNARD_PPAPDC1B_TARGETS_UP	29	-0.600321	-1.32062	0.118881	0.174701	1	4233	tags=38%, list=25%, signal=50%	upregulated in control cohort
SCIBETTA_KDM5B_TARGETS_UP	15	-0.677966	-1.31948	0.137985	0.17606	1	1758	tags=27%, list=10%, signal=30%	upregulated in control cohort
NIKOLSKY_BREAST_CANCER_8Q23_Q24_AMPLICON	133	-0.502454	-1.31937	0.0406213	0.176039	1	2532	tags=20%, list=15%, signal=24%	upregulated in control cohort
MCCABE_HOXC6_TARGETS_DN	20	-0.638774	-1.31929	0.119013	0.175979	1	3691	tags=50%, list=22%, signal=64%	upregulated in control cohort
KORKOLA_CORRELATED_WITH_POU5F1	27	-0.600205	-1.31874	0.12766	0.176568	1	2832	tags=33%, list=17%, signal=40%	upregulated in control cohort
KORKOLA_TERATOMA	30	-0.597326	-1.31859	0.114943	0.176602	1	3300	tags=37%, list=19%, signal=45%	upregulated in control cohort
YANG_BREAST_CANCER_ESR1_LASER_UP	25	-0.612084	-1.31741	0.120516	0.178115	1	4120	tags=52%, list=24%, signal=69%	upregulated in control cohort
HAHTOLA_CTCL_CUTANEOUS	19	-0.64722	-1.3168	0.159938	0.178771	1	3713	tags=42%, list=22%, signal=54%	upregulated in control cohort
HOLLMAN_APOPTOSIS_VIA_CD40_DN	225	-0.475989	-1.31651	0.0188053	0.179001	1	2757	tags=28%, list=16%, signal=33%	upregulated in control cohort
DORN_ADENOVIRUS_INFECTION_32HR_DN	31	-0.59566	-1.31619	0.120226	0.17927	1	4047	tags=52%, list=24%, signal=68%	upregulated in control cohort
CHEOK_RESPONSE_TO_HD_MTX_DN	22	-0.62101	-1.31586	0.132267	0.179537	1	1005	tags=9%, list=6%, signal=10%	upregulated in control cohort
HARDYWTA_V_CLPW_DOWN100	68	-0.537031	-1.31584	0.0882353	0.179397	1	2593	tags=31%, list=15%, signal=36%	upregulated in control cohort
BILD_HRAS_ONCOGENIC_SIGNATURE	221	-0.474809	-1.31493	0.0325112	0.180459	1	2577	tags=28%, list=15%, signal=33%	upregulated in control cohort
SCHLOSSER_SERUM_RESPONSE_UP	116	-0.503215	-1.31491	0.0491607	0.180312	1	2978	tags=26%, list=18%, signal=31%	upregulated in control cohort
YAO_TEMPORAL_RESPONSE_TO_PROGESTERONE_CLUSTER_12	71	-0.535627	-1.31435	0.0743155	0.180908	1	2671	tags=35%, list=16%, signal=42%	upregulated in control cohort
ENGELMANN_CANCER_PROGENITORS_UP	45	-0.565543	-1.31413	0.101509	0.181032	1	2191	tags=27%, list=13%, signal=31%	upregulated in control cohort
RIZ_ERYTHROID_DIFFERENTIATION_12HR	35	-0.581378	-1.31352	0.118881	0.181727	1	2626	tags=34%, list=15%, signal=40%	upregulated in control cohort
CAMPS_COLON_CANCER_COPY_NUMBER_DN	36	-0.57703	-1.31318	0.119835	0.181998	1	3105	tags=36%, list=18%, signal=44%	upregulated in control cohort
MARTORIATI_MDM4_TARGETS_NEUROEPITHELIUM_DN	63	-0.535207	-1.31231	0.0930537	0.183023	1	2097	tags=37%, list=12%, signal=41%	upregulated in control cohort
GOLDRATH_HOMEOSTATIC_PROLIFERATION	150	-0.484018	-1.31133	0.0546318	0.184222	1	2519	tags=18%, list=15%, signal=21%	upregulated in control cohort
EHLERS_ANEUPLOIDY_UP	32	-0.596016	-1.31065	0.113514	0.184968	1	590	tags=13%, list=3%, signal=13%	upregulated in control cohort
SATO_SILENCED_BY_METHYLATION_IN_PANCREATIC_CANCER_2	40	-0.566492	-1.30976	0.125512	0.186087	1	2955	tags=43%, list=17%, signal=51%	upregulated in control cohort
HAHTOLA_MYCOSIS_FUNGOIDES_SKIN_DN	23	-0.620126	-1.30933	0.132479	0.186502	1	1934	tags=22%, list=11%, signal=24%	upregulated in control cohort
BEGUM_TARGETS_OF_PAX3_FOXO1_FUSION_DN	35	-0.58063	-1.30883	0.129815	0.187047	1	3335	tags=34%, list=20%, signal=43%	upregulated in control cohort
AMIT_EGF_RESPONSE_40_MCF10A	18	-0.660707	-1.30842	0.14095	0.187441	1	676	tags=22%, list=4%, signal=23%	upregulated in control cohort
BOYLAN_MULTIPLE_MYELOMA_C_CLUSTER_UP	32	-0.590512	-1.30746	0.116976	0.188604	1	1071	tags=16%, list=6%, signal=17%	upregulated in control cohort
ELVIDGE_HIF1A_TARGETS_DN	86	-0.510577	-1.3071	0.0790155	0.188922	1	3208	tags=36%, list=19%, signal=44%	upregulated in control cohort
NOTCH_ADOLFO_GS2UP	116	-0.493148	-1.30683	0.0722892	0.189152	1	4596	tags=37%, list=27%, signal=50%	upregulated in control cohort
RUGO_STRESS_RESPONSE_SUBSET_G	32	-0.58781	-1.30666	0.126405	0.18921	1	1902	tags=31%, list=11%, signal=35%	upregulated in control cohort
MOREAUX_B_LYMPHOCYTE_MATURATION_BY_TACI_UP	59	-0.533522	-1.30627	0.103403	0.189575	1	2219	tags=25%, list=13%, signal=29%	upregulated in control cohort
REACTOME_THE_ROLE_OF_NEF_IN_HIV1_REPLICATION_AND_DISEASE_PATHOGENESIS	27	-0.605792	-1.30621	0.115942	0.189489	1	2731	tags=37%, list=16%, signal=44%	upregulated in control cohort
FRASOR_TAMOXIFEN_RESPONSE_UP	45	-0.565357	-1.30538	0.105405	0.190512	1	1726	tags=24%, list=10%, signal=27%	upregulated in control cohort
NELSON_RESPONSE_TO_ANDROGEN_UP	76	-0.520813	-1.30511	0.0945946	0.190691	1	2011	tags=26%, list=12%, signal=30%	upregulated in control cohort
SCIBETTA_KDM5B_TARGETS_DN	73	-0.520609	-1.30476	0.0901015	0.190993	1	1947	tags=21%, list=11%, signal=23%	upregulated in control cohort
ARF_NULL_P185_IK6_RNASEQ_DN_500-HIGH	432	-0.452036	-1.30421	0.00848356	0.191614	1	2669	tags=29%, list=16%, signal=33%	upregulated in control cohort
LEE_LIVER_CANCER_ACOX1_DN	58	-0.538383	-1.30414	0.100629	0.191547	1	2745	tags=24%, list=16%, signal=29%	upregulated in control cohort
VALK_AML_CLUSTER_1	27	-0.593615	-1.30397	0.127143	0.191623	1	1924	tags=56%, list=11%, signal=63%	upregulated in control cohort
KYNG_DNA_DAMAGE_BY_4NQO_OR_UV	32	-0.58781	-1.30268	0.13172	0.193318	1	1902	tags=31%, list=11%, signal=35%	upregulated in control cohort
CUI_TCF21_TARGETS_UP	35	-0.571316	-1.30261	0.139918	0.193261	1	2349	tags=31%, list=14%, signal=36%	upregulated in control cohort
KEGG_PRIMARY_IMMUNODEFICIENCY	35	-0.574783	-1.30248	0.105756	0.193271	1	3207	tags=51%, list=19%, signal=63%	upregulated in control cohort
HAMAI_APOPTOSIS_VIA_TRAIL_UP	313	-0.458182	-1.30213	0.0228013	0.193554	1	2300	tags=18%, list=14%, signal=21%	upregulated in control cohort
DACOSTA_UV_RESPONSE_VIA_ERCC3_XPCS_UP	16	-0.660342	-1.3017	0.135821	0.193988	1	2422	tags=31%, list=14%, signal=36%	upregulated in control cohort
CHEN_HOXA5_TARGETS_9HR_UP	201	-0.477331	-1.30134	0.0456621	0.194318	1	2806	tags=20%, list=17%, signal=24%	upregulated in control cohort
OSMAN_BLADDER_CANCER_DN	287	-0.457223	-1.30112	0.0281996	0.194457	1	2997	tags=24%, list=18%, signal=28%	upregulated in control cohort
SMID_BREAST_CANCER_RELAPSE_IN_BRAIN_UP	33	-0.574428	-1.30098	0.125904	0.194483	1	4022	tags=36%, list=24%, signal=48%	upregulated in control cohort
KANG_IMMORTALIZED_BY_TERT_UP	82	-0.512477	-1.30096	0.0839599	0.194332	1	1363	tags=18%, list=8%, signal=20%	upregulated in control cohort
KEGG_B_CELL_RECEPTOR_SIGNALING_PATHWAY	73	-0.520263	-1.30026	0.0839793	0.19515	1	1974	tags=21%, list=12%, signal=23%	upregulated in control cohort
MORI_MATURE_B_LYMPHOCYTE_DN	53	-0.545015	-1.29987	0.0989583	0.195517	1	1752	tags=19%, list=10%, signal=21%	upregulated in control cohort
UZONYI_RESPONSE_TO_LEUKOTRIENE_AND_THROMBIN	35	-0.583272	-1.29987	0.102817	0.195354	1	3358	tags=54%, list=20%, signal=68%	upregulated in control cohort
AMLM7_GLIS2UP500	452	-0.44939	-1.29929	0.00513347	0.195983	1	1819	tags=19%, list=11%, signal=21%	upregulated in control cohort
TSENG_IRS1_TARGETS_UP	94	-0.500135	-1.29911	0.0758874	0.196084	1	2269	tags=17%, list=13%, signal=20%	upregulated in control cohort
ARF_NULL_P185_IK6_PROTEOME_UP_100	95	-0.506458	-1.29861	0.0805861	0.196596	1	2146	tags=33%, list=13%, signal=37%	upregulated in control cohort
KEGG_CYTOSOLIC_DNA_SENSING_PATHWAY	46	-0.558627	-1.29823	0.109043	0.196959	1	3170	tags=39%, list=19%, signal=48%	upregulated in control cohort
KEGG_ADHERENS_JUNCTION	71	-0.521941	-1.29724	0.086185	0.198179	1	2341	tags=24%, list=14%, signal=28%	upregulated in control cohort
FRASOR_RESPONSE_TO_ESTRADIOL_DN	57	-0.541712	-1.29721	0.110533	0.198036	1	2255	tags=28%, list=13%, signal=32%	upregulated in control cohort
KORKOLA_EMBRYONIC_CARCINOMA_VS_SEMINOMA_DN	19	-0.621734	-1.29711	0.153274	0.198007	1	1659	tags=32%, list=10%, signal=35%	upregulated in control cohort
DAZARD_RESPONSE_TO_UV_NHEK_UP	137	-0.486347	-1.29696	0.0691244	0.198036	1	2606	tags=26%, list=15%, signal=30%	upregulated in control cohort
LIAO_HAVE_SOX4_BINDING_SITES	36	-0.575309	-1.29693	0.11065	0.197911	1	2021	tags=31%, list=12%, signal=35%	upregulated in control cohort
HWANG_PROSTATE_CANCER_MARKERS	26	-0.593165	-1.29612	0.141834	0.198916	1	4409	tags=42%, list=26%, signal=57%	upregulated in control cohort
MOREIRA_RESPONSE_TO_TSA_UP	27	-0.597368	-1.29559	0.147982	0.199498	1	3722	tags=41%, list=22%, signal=52%	upregulated in control cohort
BLP_PROB_ACTIVATED	206	-0.470595	-1.29476	0.0350282	0.200489	1	2796	tags=27%, list=16%, signal=32%	upregulated in control cohort
GRADE_COLON_VS_RECTAL_CANCER_UP	23	-0.604106	-1.29476	0.140625	0.200316	1	2282	tags=26%, list=13%, signal=30%	upregulated in control cohort
RICKMAN_TUMOR_DIFFERENTIATED_WELL_VS_MODERATELY_DN	89	-0.507078	-1.29421	0.0888889	0.200964	1	3059	tags=31%, list=18%, signal=38%	upregulated in control cohort
LANDIS_ERBB2_BREAST_TUMORS_324_UP	125	-0.491046	-1.29417	0.0661765	0.200837	1	3197	tags=30%, list=19%, signal=37%	upregulated in control cohort
SHARMA_PILOCYTIC_ASTROCYTOMA_LOCATION_UP	22	-0.61269	-1.29398	0.1347	0.20094	1	517	tags=9%, list=3%, signal=9%	upregulated in control cohort
ELVIDGE_HIF1A_AND_HIF2A_TARGETS_DN	99	-0.50522	-1.29384	0.0665845	0.200962	1	3208	tags=33%, list=19%, signal=41%	upregulated in control cohort
ARF_NULL_P185_IK6_PROTEOME_UP_284	267	-0.463824	-1.29375	0.0276855	0.200913	1	2146	tags=22%, list=13%, signal=24%	upregulated in control cohort
JAZAG_TGFB1_SIGNALING_VIA_SMAD4_DN	58	-0.532348	-1.29372	0.0963542	0.200791	1	2208	tags=22%, list=13%, signal=26%	upregulated in control cohort
MCBRYAN_PUBERTAL_BREAST_3_4WK_UP	171	-0.474573	-1.29363	0.0573395	0.200744	1	2292	tags=26%, list=13%, signal=30%	upregulated in control cohort
VERRECCHIA_RESPONSE_TO_TGFB1_C2	18	-0.646449	-1.29292	0.140483	0.201629	1	3787	tags=50%, list=22%, signal=64%	upregulated in control cohort
BIOCARTA_CASPASE_PATHWAY	23	-0.616418	-1.29261	0.141566	0.201896	1	2342	tags=43%, list=14%, signal=50%	upregulated in control cohort
BIOCARTA_INFLAM_PATHWAY	24	-0.619895	-1.29148	0.130802	0.203383	1	1952	tags=33%, list=11%, signal=38%	upregulated in control cohort
OSADA_ASCL1_TARGETS_UP	43	-0.551718	-1.29122	0.109439	0.203585	1	3478	tags=37%, list=20%, signal=47%	upregulated in control cohort
WU_SILENCED_BY_METHYLATION_IN_BLADDER_CANCER	40	-0.567576	-1.2904	0.133156	0.204599	1	2516	tags=48%, list=15%, signal=56%	upregulated in control cohort
FARMER_BREAST_CANCER_APOCRINE VS LUMINAL	287	-0.456606	-1.29029	0.029476	0.204595	1	2801	tags=25%, list=16%, signal=30%	upregulated in control cohort
CAIRO_HEPATOBLASTOMA_DN	239	-0.460329	-1.28997	0.0440387	0.204859	1	3063	tags=28%, list=18%, signal=34%	upregulated in control cohort
REACTOME_TCR_SIGNALING	47	-0.551416	-1.28953	0.117727	0.20527	1	2240	tags=30%, list=13%, signal=34%	upregulated in control cohort
CHUNG_BLISTER_CYTOTOXICITY_UP	121	-0.489361	-1.28877	0.0817535	0.206189	1	2331	tags=26%, list=14%, signal=29%	upregulated in control cohort
WANG_CISPLATIN_RESPONSE_AND_XPC_DN	129	-0.489958	-1.28857	0.0655542	0.206303	1	2807	tags=24%, list=17%, signal=29%	upregulated in control cohort
KEGG_TGF_BETA_SIGNALING_PATHWAY	84	-0.509126	-1.28824	0.0893082	0.20658	1	2882	tags=26%, list=17%, signal=31%	upregulated in control cohort
HENDRICKS_SMARCA4_TARGETS_DN	34	-0.583775	-1.28815	0.134454	0.206551	1	2136	tags=29%, list=13%, signal=34%	upregulated in control cohort
HOSHIDA_LIVER_CANCER_LATE_RECURRENCE_UP	50	-0.542278	-1.28789	0.123656	0.206718	1	2287	tags=30%, list=13%, signal=35%	upregulated in control cohort
MCBRYAN_PUBERTAL_BREAST_4_5WK_UP	214	-0.468846	-1.28785	0.0475113	0.206579	1	3324	tags=36%, list=20%, signal=45%	upregulated in control cohort
REACTOME_TIE2_SIGNALING	18	-0.625873	-1.28725	0.155624	0.207329	1	3424	tags=44%, list=20%, signal=56%	upregulated in control cohort
CHANG_CORE_SERUM_RESPONSE_UP	65	-0.534436	-1.28581	0.102302	0.209267	1	1087	tags=11%, list=6%, signal=11%	upregulated in control cohort
BREUHAHN_GROWTH_FACTOR_SIGNALING_IN_LIVER_CANCER	15	-0.648474	-1.28521	0.162121	0.210015	1	1480	tags=20%, list=9%, signal=22%	upregulated in control cohort
CHAUHAN_RESPONSE_TO_METHOXYESTRADIOL_DN	91	-0.502388	-1.28491	0.0772152	0.210316	1	3494	tags=32%, list=21%, signal=40%	upregulated in control cohort
KOBAYASHI_EGFR_SIGNALING_6HR_DN	17	-0.640209	-1.28433	0.182236	0.211016	1	3673	tags=41%, list=22%, signal=52%	upregulated in control cohort
WEST_ADRENOCORTICAL_CARCINOMA_VS_ADENOMA_DN	20	-0.622319	-1.28431	0.175617	0.210869	1	1479	tags=30%, list=9%, signal=33%	upregulated in control cohort
AMLM7_GLIS2UP250	232	-0.459948	-1.28391	0.0384193	0.211265	1	1753	tags=22%, list=10%, signal=24%	upregulated in control cohort
DELLA_RESPONSE_TO_TSA_AND_BUTYRATE	20	-0.626392	-1.28366	0.160661	0.211476	1	2814	tags=45%, list=17%, signal=54%	upregulated in control cohort
FONTAINE_THYROID_TUMOR_UNCERTAIN_MALIGNANCY_DN	23	-0.611167	-1.28259	0.14497	0.212959	1	3482	tags=39%, list=20%, signal=49%	upregulated in control cohort
CHEMNITZ_RESPONSE_TO_PROSTAGLANDIN_E2_DN	313	-0.453078	-1.28243	0.0236814	0.213013	1	2842	tags=21%, list=17%, signal=25%	upregulated in control cohort
PEREZ_TP53_AND_TP63_TARGETS	176	-0.468274	-1.28167	0.0493537	0.213938	1	2139	tags=24%, list=13%, signal=28%	upregulated in control cohort
ARF_NULL_P185_IK6_RNASEQ_DN_500	426	-0.445427	-1.28075	0.0166147	0.215134	1	2281	tags=24%, list=13%, signal=27%	upregulated in control cohort
PASQUALUCCI_LYMPHOMA_BY_GC_STAGE_UP	250	-0.461469	-1.28068	0.0377359	0.215062	1	2409	tags=20%, list=14%, signal=22%	upregulated in control cohort
HOFMANN_MYELODYSPLASTIC_SYNDROM_LOW_RISK_UP	21	-0.603034	-1.27924	0.1997	0.217034	1	412	tags=10%, list=2%, signal=10%	upregulated in control cohort
NAKAMURA_METASTASIS	42	-0.546452	-1.27893	0.124324	0.217309	1	3127	tags=38%, list=18%, signal=47%	upregulated in control cohort
KEGG_ECM_RECEPTOR_INTERACTION	81	-0.508217	-1.27873	0.101911	0.217465	1	1987	tags=28%, list=12%, signal=32%	upregulated in control cohort
CAIRO_LIVER_DEVELOPMENT_DN	184	-0.465795	-1.27869	0.0671982	0.217325	1	1153	tags=14%, list=7%, signal=15%	upregulated in control cohort
KLEIN_TARGETS_OF_BCR_ABL1_FUSION	29	-0.586296	-1.27846	0.140252	0.217501	1	3319	tags=41%, list=20%, signal=51%	upregulated in control cohort
GARGALOVIC_RESPONSE_TO_OXIDIZED_PHOSPHOLIPIDS_BLACK_UP	31	-0.568487	-1.27743	0.168303	0.218845	1	4329	tags=42%, list=25%, signal=56%	upregulated in control cohort
B_ETV6VSNON_B_ETV6_HYPO	227	-0.463711	-1.2767	0.0424107	0.219817	1	2583	tags=22%, list=15%, signal=26%	upregulated in control cohort
LEE_LIVER_CANCER_MYC_E2F1_DN	56	-0.527495	-1.27566	0.119266	0.221226	1	2479	tags=27%, list=15%, signal=31%	upregulated in control cohort
STARK_PREFRONTAL_CORTEX_22Q11_DELETION_UP	166	-0.466032	-1.27558	0.067217	0.221161	1	2216	tags=19%, list=13%, signal=22%	upregulated in control cohort
HOLLMAN_APOPTOSIS_VIA_CD40_UP	182	-0.465375	-1.27537	0.0647821	0.221311	1	2336	tags=18%, list=14%, signal=20%	upregulated in control cohort
RIZ_ERYTHROID_DIFFERENTIATION_6HR	35	-0.56769	-1.27472	0.150492	0.22211	1	2	tags=3%, list=0%, signal=3%	upregulated in control cohort
LAU_APOPTOSIS_CDKN2A_UP	55	-0.535703	-1.27469	0.127152	0.221964	1	2046	tags=20%, list=12%, signal=23%	upregulated in control cohort
RODRIGUES_NTN1_TARGETS_DN	142	-0.478859	-1.27375	0.0678161	0.22313	1	1644	tags=17%, list=10%, signal=19%	upregulated in control cohort
ZHAN_MULTIPLE_MYELOMA_CD1_DN	42	-0.547578	-1.27202	0.128901	0.225637	1	3576	tags=40%, list=21%, signal=51%	upregulated in control cohort
MCBRYAN_PUBERTAL_BREAST_3_4WK_DN	27	-0.578003	-1.27185	0.144886	0.225714	1	3231	tags=44%, list=19%, signal=55%	upregulated in control cohort
BIOCARTA_BIOPEPTIDES_PATHWAY	39	-0.560291	-1.27132	0.157319	0.226337	1	2037	tags=28%, list=12%, signal=32%	upregulated in control cohort
MARTORIATI_MDM4_TARGETS_FETAL_LIVER_UP	93	-0.495941	-1.27007	0.10625	0.22808	1	3847	tags=35%, list=23%, signal=46%	upregulated in control cohort
LIU_PROSTATE_CANCER_DN	407	-0.444393	-1.26884	0.0186335	0.229772	1	2404	tags=23%, list=14%, signal=26%	upregulated in control cohort
EBERT_L-ERY_UP500	390	-0.446664	-1.26827	0.0251836	0.230518	1	4336	tags=35%, list=26%, signal=46%	upregulated in control cohort
MURAKAMI_UV_RESPONSE_6HR_DN	19	-0.609753	-1.26733	0.182216	0.231861	1	1290	tags=32%, list=8%, signal=34%	upregulated in control cohort
BIOCARTA_CDC42RAC_PATHWAY	16	-0.646164	-1.26639	0.164818	0.233155	1	4271	tags=69%, list=25%, signal=92%	upregulated in control cohort
BIOCARTA_MAPK_PATHWAY	85	-0.499657	-1.26637	0.104061	0.233016	1	1466	tags=13%, list=9%, signal=14%	upregulated in control cohort
REACTOME_DOWNSTREAM_EVENTS_IN_GPCR_SIGNALING	371	-0.439452	-1.26606	0.028754	0.233288	1	2735	tags=28%, list=16%, signal=33%	upregulated in control cohort
ZHU_CMV_24_HR_UP	38	-0.55429	-1.26598	0.152682	0.233196	1	2942	tags=29%, list=17%, signal=35%	upregulated in control cohort
MULLIGHAN_NPM1_MUTATED_SIGNATURE_1_UP	239	-0.45659	-1.26556	0.0458101	0.233637	1	2183	tags=16%, list=13%, signal=18%	upregulated in control cohort
LIU_TARGETS_OF_VMYB_VS_CMYB_DN	37	-0.554416	-1.26526	0.155989	0.233925	1	1897	tags=41%, list=11%, signal=46%	upregulated in control cohort
BONOME_OVARIAN_CANCER_SURVIVAL_OPTIMAL_DEBULKING	211	-0.457059	-1.26509	0.052514	0.233978	1	2376	tags=21%, list=14%, signal=24%	upregulated in control cohort
IWANAGA_CARCINOGENESIS_BY_KRAS_DN	98	-0.489783	-1.26423	0.0960809	0.235094	1	3726	tags=32%, list=22%, signal=40%	upregulated in control cohort
RIZKI_TUMOR_INVASIVENESS_3D_DN	217	-0.453429	-1.26378	0.0507726	0.23563	1	2446	tags=21%, list=14%, signal=24%	upregulated in control cohort
KOYAMA_SEMA3B_TARGETS_UP	203	-0.45941	-1.26318	0.0611551	0.236445	1	2345	tags=21%, list=14%, signal=24%	upregulated in control cohort
FERREIRA_EWINGS_SARCOMA_UNSTABLE_VS_STABLE_DN	85	-0.495995	-1.26293	0.1067	0.236665	1	2376	tags=24%, list=14%, signal=27%	upregulated in control cohort
NAKAMURA_METASTASIS_MODEL_UP	39	-0.557852	-1.26278	0.157967	0.236706	1	3127	tags=38%, list=18%, signal=47%	upregulated in control cohort
BERENJENO_ROCK_SIGNALING_NOT_VIA_RHOA_DN	39	-0.560267	-1.2622	0.163889	0.237461	1	2561	tags=44%, list=15%, signal=51%	upregulated in control cohort
FLECHNER_BIOPSY_KIDNEY_TRANSPLANT_OK_VS_DONOR_UP	499	-0.436032	-1.2606	0.0176532	0.239844	1	2502	tags=21%, list=15%, signal=23%	upregulated in control cohort
LIEN_BREAST_CARCINOMA_METAPLASTIC_VS_DUCTAL_DN	93	-0.493543	-1.26014	0.11165	0.240387	1	2239	tags=19%, list=13%, signal=22%	upregulated in control cohort
AMLM7_GLIS2UP100	95	-0.489567	-1.25996	0.111111	0.240454	1	1753	tags=26%, list=10%, signal=29%	upregulated in control cohort
GAUSSMANN_MLL_AF4_FUSION_TARGETS_B_UP	17	-0.63071	-1.25975	0.178261	0.240602	1	2044	tags=24%, list=12%, signal=27%	upregulated in control cohort
COLIN_PILOCYTIC_ASTROCYTOMA_VS_GLIOBLASTOMA_DN	27	-0.579992	-1.25967	0.173542	0.240518	1	2235	tags=30%, list=13%, signal=34%	upregulated in control cohort
ALP_BLP_ACTIVATED	27	-0.582676	-1.25957	0.170915	0.240503	1	948	tags=15%, list=6%, signal=16%	upregulated in control cohort
NIKOLSKY_BREAST_CANCER_17Q21_Q25_AMPLICON	290	-0.44789	-1.25938	0.0572354	0.240645	1	3360	tags=24%, list=20%, signal=29%	upregulated in control cohort
IWANAGA_CARCINOGENESIS_BY_KRAS_PTEN_DN	280	-0.440959	-1.25837	0.0460879	0.242035	1	1376	tags=15%, list=8%, signal=16%	upregulated in control cohort
REACTOME_DOWNSTREAM_TCR_SIGNALING	30	-0.563645	-1.25812	0.161157	0.24224	1	1484	tags=27%, list=9%, signal=29%	upregulated in control cohort
HINATA_NFKB_TARGETS_KERATINOCYTE_DN	15	-0.638999	-1.25801	0.186335	0.242247	1	424	tags=13%, list=2%, signal=14%	upregulated in control cohort
WU_HBX_TARGETS_1_DN	21	-0.609291	-1.25789	0.170659	0.242269	1	2806	tags=43%, list=17%, signal=51%	upregulated in control cohort
BENPORATH_NOS_TARGETS	161	-0.465297	-1.25754	0.0873563	0.242644	1	3057	tags=22%, list=18%, signal=27%	upregulated in control cohort
KEGG_BLADDER_CANCER	37	-0.542173	-1.25644	0.143262	0.244187	1	1466	tags=22%, list=9%, signal=24%	upregulated in control cohort
EBERT_HSC_E-ERY_DOWN50	46	-0.526639	-1.25633	0.150466	0.244175	1	2670	tags=37%, list=16%, signal=44%	upregulated in control cohort
GENTILE_RESPONSE_CLUSTER_D3	43	-0.5438	-1.2555	0.138356	0.245323	1	2144	tags=14%, list=13%, signal=16%	upregulated in control cohort
KEGG_FC_GAMMA_R_MEDIATED_PHAGOCYTOSIS	96	-0.488592	-1.2548	0.102117	0.24626	1	3492	tags=39%, list=21%, signal=48%	upregulated in control cohort
KEGG_ENDOCYTOSIS	171	-0.463603	-1.25376	0.0745413	0.247729	1	2707	tags=26%, list=16%, signal=31%	upregulated in control cohort
SCHUETZ_BREAST_CANCER_DUCTAL_INVASIVE_DN	78	-0.494463	-1.25333	0.129073	0.248236	1	1962	tags=27%, list=12%, signal=30%	upregulated in control cohort
WATANABE_COLON_CANCER_MSI_VS_MSS_DN	54	-0.52191	-1.25293	0.139687	0.248676	1	2826	tags=20%, list=17%, signal=24%	upregulated in control cohort
DOANE_BREAST_CANCER_ESR1_UP	93	-0.489728	-1.25204	0.115528	0.249967	1	3380	tags=31%, list=20%, signal=39%	upregulated in control cohort
