# Supplementary material for: Genomic analyses identify recurrent MEF2D fusions in acute lymphoblastic leukaemia
Source: Nat Commun. 2016 Nov 8;7:13331. doi: 10.1038/ncomms13331 (PMC5105166; doi:10.1038/ncomms13331)
Supplement: Supplementary Data 9 — Pathway analysis of the MEF2D-rearranged gene signature. [file ncomms13331-s10.xlsx]

## Sheet: Sheet1
Supplementary Data 9. Pathway analysis of the MEF2D-rearranged gene signature
Category	Term	Count	%	PValue	Genes	List Total	Pop Hits	Pop Total	Fold Enrichment	Bonferroni	Benjamini	FDR
KEGG_PATHWAY	hsa04060:Cytokine-cytokine receptor interaction	110	3.89243	3.21198e-21	IL6ST, IL19, TNFSF15, TNFSF14, IL15, TNFSF12, TNFSF18, CXCL12, TGFB1, CXCL10, IFNG, CSF3R, IL1B, IL15RA, PDGFC, IFNK, FAS, IL1A, TNFRSF14, IL20, VEGFC, CCR7, CCR6, PPBP, CCR5, CCR4, CD40LG, CCR3, CX3CR1, CCR2, PDGFRB, IL1R2, IL1R1, CCL2, CCL8, PF4V1, CCL5, IL23A, EGF, CSF1R, BMP2, TGFBR1, TNFRSF13B, HGF, TNFSF10, CXCL16, XCL1, XCL2, IFNA21, ACVRL1, IL21R, FASLG, CXCR2, CXCR3, FLT3LG, CXCR5, IL4R,…	893	262	5085	2.39073	5.91005e-19	5.91005e-19	3.97087e-18
KEGG_PATHWAY	hsa04640:Hematopoietic cell lineage	47	1.66313	2.5772e-14	IL1R2, IL1R1, CD8A, CD8B, CSF1, MME, KITLG, ANPEP, ITGB3, ITGAM, FLT3LG, CD44, DNTT, IL4R, FCGR1A, CD2, MS4A1, CSF3R, IL1B, TPO, CD4, CSF2RA, IL1A, CD7, CSF1R, IL6, CR1, IL2RA, CR2, CD3G, CD3D, IL7, CD3E, CD1C, ITGA1, CD1B, ITGA2, ITGA3, IL6R, CD1E, CD1D, CD55, CD37, ITGA6, CD34, EPOR, ITGA2B	893	86	5085	3.112	4.73932e-12	2.36966e-12	3.18412e-11
KEGG_PATHWAY	hsa04062:Chemokine signaling pathway	61	2.15853	6.08199e-07	ADCY1, ADCY2, ADCY7, ADCY8, PREX1, ADCY5, CXCR2, CXCR3, CXCL12, CXCL10, GNG8, PLCB4, CXCR5, TIAM2, GNG2, PRKACB, AKT3, NCF1, ELMO1, PRKCB, CCR7, CCR6, PPBP, CCR5, ARRB2, CCR4, CCR3, CCR2, CX3CR1, GNB4, CXCL1, PRKCZ, CCL2, CXCL5, FGR, CCR1, CXCL3, CXCL2, CXCL9, CCL8, GNG11, PF4, GNG12, PF4V1, CCL5, PXN, CCL24, CCL25, PTK2, PIK3R5, PIK3R3, ITK, VAV3, HCK, CCL17, ADCY9, CXCL16, GRK5, XCL1, XCL2, GRK1	893	187	5085	1.8575	0.000111902	3.73022e-05	0.000751895
KEGG_PATHWAY	hsa04514:Cell adhesion molecules (CAMs)	46	1.62774	2.60781e-06	PVR, ITGAL, CADM1, CD8A, CLDN4, CD8B, CLDN5, ITGB2, ITGB1, CDH4, CDH5, SDC2, ITGAM, SDC3, VCAM1, PVRL1, ICOS, ITGB7, CD2, CNTNAP2, ESAM, CD4, SELPLG, NEGR1, CD28, PTPRC, SELP, PTPRM, NRXN2, SELL, NRXN3, CTLA4, CD99, NLGN2, NCAM1, NCAM2, CD86, SDC1, CDH15, CD80, ITGA6, CD34, CD40LG, CLDN2, VCAN, CD226	893	132	5085	1.98437	0.000479722	0.000119952	0.0032239
KEGG_PATHWAY	hsa04650:Natural killer cell mediated cytotoxicity	45	1.59236	8.23057e-06	ITGAL, IFNA21, PRF1, CD244, KLRC2, KLRC3, CD247, KLRK1, FASLG, ITGB2, SH2D1A, IFNG, FCER1G, NFATC4, PIK3R5, PPP3CA, FAS, FCGR3A, PIK3R3, KLRD1, IFNGR2, SH2D1B, TYROBP, NFATC1, VAV3, GZMB, NCR1, PRKCB, HCST, TNFRSF10A, TNFRSF10C, TNFSF10, TNFRSF10B, ULBP3, PLCG1, TNFRSF10D, FYN, LCK, KIR2DL1, KIR2DL3, KIR3DL1, KLRC1, KIR2DL4, LCP2, SH3BP2	893	133	5085	1.92664	0.00151329	0.000302841	0.0101747
BIOCARTA	h_tcapoptosisPathway:HIV Induced T Cell Apoptosis	9	0.318471	2.46664e-05	CD3G, CCR5, CD3D, CD3E, CD247, FASLG, CD4, FAS, CD28	301	9	1437	4.77409	0.00636832	0.00636832	0.0322175
GOTERM_BP_FAT	GO:0006955~immune response	223	7.89101	3.75289e-30	CADM1, C1QC, CFP, LILRA1, LILRA2, CLEC4E, IFNG, LILRA5, PLA2G1B, CLEC4A, CFH, VNN1, CLEC4C, FAS, CFD, F12, GBP7, GBP6, GBP5, C5AR1, NCF2, NCF1, EOMES, COLEC12, C1QA, LILRB2, C1QB, CCR7, CCR6, CCR5, PPBP, CD40LG, CCR4, CCR2, VSIG4, CLEC5A, IL1R2, IL1R1, ENPP2, OAS3, ACP5, HFE, OAS1, FCGRT, OAS2, PF4V1, SLC11A1, IL23A, PVRL1, PROCR, FCER1G, IL1RL1, SMAD6, IL1RL2, CD300E, SLAMF7, TINAGL1, BTLA, CD55…	2082	690	13528	2.09995	1.71545e-26	1.71545e-26	7.07452e-27
GOTERM_BP_FAT	GO:0009611~response to wounding	171	6.05096	4.6953e-23	F2RL2, A2M, AIF1, F13A1, GNA12, TLR1, F2RL1, TLR2, TLR3, TLR4, IL15, TLR6, MMRN1, TLR7, C1QC, TGFB1, TLR8, CXCL10, CFP, GP6, DYSF, CD44, CTGF, CFH, MS4A2, IL1B, VNN1, CFD, IL1A, INA, F12, PDPN, RXRA, MECOM, C1QA, C1QB, CCR7, THBD, CCR5, F5, CCR4, CD40LG, CCR3, F3, CCR2, CX3CR1, TFPI, DSP, VSIG4, TPST1, ITGAL, C3AR1, CCL2, CYSLTR1, CLU, CCL8, AFAP1L2, BDKRB1, ITGB2, ITGB3, ELK3, CCL5, TRIM72, TIMP…	2082	530	13528	2.09639	2.14622e-19	1.07311e-19	8.85104e-20
GOTERM_BP_FAT	GO:0006952~defense response	189	6.6879	1.07524e-22	KLRC4, KLRC2, A2M, KLRC3, AIF1, TLR1, TLR2, TLR3, TLR4, IL15, TLR6, TLR7, C1QC, TGFB1, TLR8, CXCL10, CFP, LILRA1, LILRA2, CD44, IFNG, CFH, MS4A2, IL1B, CSF3R, VNN1, IFNK, MX1, TPSB2, CFD, IL1A, F12, PLD1, C5AR1, NCF2, PDPN, NCF1, GNLY, RXRA, CST3, COLEC12, MECOM, SP140, TRAT1, C1QA, C1QB, LILRB2, CCR7, CCR6, PPBP, CCR5, CCR4, CD40LG, CCR3, F3, LYST, CCR2, CX3CR1, MST1R, VSIG4, CLEC5A, KIR2DL4, TP…	2082	615	13528	1.99682	4.91494e-19	1.63831e-19	2.02693e-19
GOTERM_BP_FAT	GO:0022610~biological adhesion	204	7.21868	2.49577e-21	PVR, DLC1, CADM4, LYPD3, CADM1, NELL2, EDIL3, MEGF10, APP, S1PR1, CD44, CTGF, CLEC4A, VNN1, ADAM8, CDH23, PTPRK, PTPRM, MAGI1, PDPN, EFNB1, PTPRU, SIRPA, BCL2L11, CTNNA2, HES1, SIRPG, F5, CD40LG, CD34, CCR3, CX3CR1, ROR2, LAMC1, RAB13, CD226, ITGA2B, DCBLD1, ITGA11, PXN, SEMA5A, PVRL1, KAL1, NPHP1, COL18A1, PCDH10, CELSR2, CELSR1, SLAMF7, EMILIN2, ECM2, PCDH18, LGALS7B, LAMA3, CD300A, CLEC7A, NRP…	2082	701	13528	1.89088	1.14082e-17	2.85204e-18	4.70474e-18
GOTERM_BP_FAT	GO:0007155~cell adhesion	203	7.1833	4.93418e-21	PVR, DLC1, CADM4, LYPD3, CADM1, NELL2, EDIL3, MEGF10, APP, S1PR1, CD44, CTGF, CLEC4A, VNN1, ADAM8, CDH23, PTPRK, PTPRM, MAGI1, PDPN, EFNB1, PTPRU, SIRPA, BCL2L11, CTNNA2, HES1, SIRPG, F5, CD40LG, CD34, CCR3, CX3CR1, ROR2, LAMC1, RAB13, CD226, ITGA2B, DCBLD1, ITGA11, PXN, SEMA5A, PVRL1, KAL1, NPHP1, COL18A1, PCDH10, CELSR2, CELSR1, SLAMF7, EMILIN2, ECM2, PCDH18, LGALS7B, LAMA3, CD300A, CLEC7A, NRP…	2082	700	13528	1.8843	2.25541e-17	4.51082e-18	9.30134e-18
GOTERM_BP_FAT	GO:0006954~inflammatory response	117	4.14013	4.26087e-20	A2M, AIF1, TLR1, TLR2, TLR3, TLR4, IL15, TLR6, C1QC, TLR7, TLR8, TGFB1, CXCL10, CFP, CD44, CFH, VNN1, IL1B, MS4A2, CFD, IL1A, F12, PDPN, RXRA, MECOM, C1QA, C1QB, CCR7, CCR5, CCR4, CD40LG, CCR3, F3, CCR2, VSIG4, TPST1, ITGAL, C3AR1, CCL2, CYSLTR1, CLU, CCL8, AFAP1L2, ITGB2, BDKRB1, CCL5, SLC11A1, IL23A, KLKB1, SCN9A, BMP2, SMAD1, EPHA3, APOL3, CD55, CLEC7A, HDAC9, ELF3, CXCR2, MMP25, CD97, NOD1, H…	2082	325	13528	2.33914	1.94764e-16	3.24607e-17	8.0321e-17
GOTERM_BP_FAT	GO:0002684~positive regulation of immune system process	93	3.29087	8.37805e-19	PVR, IL27RA, CADM1, IL6ST, TBX21, F2RL1, TLR2, TLR3, TNFSF14, TLR4, TNFSF12, IL15, TLR6, CXCL12, C1QC, TLR7, TLR8, TGFB1, AQP3, CFP, SH2D1A, IL4R, HLX, IFNG, CFH, PLA2G1B, MS4A2, IL1B, VNN1, IFNK, NOS2, IL13RA1, CFD, LAG3, EBI3, IRAK2, CD3E, FOXJ1, EFNB1, SLA2, NFAM1, IL6R, TRAT1, C1QA, C1QB, SIRPG, CD86, CD37, CD80, EREG, TNFSF13B, LAX1, PSEN2, LCK, IL12A, VSIG4, CD226, C3AR1, C7, CD247, CLU, KL…	2082	238	13528	2.53898	3.82961e-15	5.47086e-16	1.57933e-15
GOTERM_BP_FAT	GO:0006928~cell motion	138	4.88323	2.3035e-14	PVR, MTSS1, CTHRC1, LYPD3, IL16, PLXNA2, TNFSF12, ENPEP, PRKG1, CXCL12, TGFB1, VCL, APP, DAB1, UNC5B, CD44, ANK3, ROBO1, CTGF, IFNG, PLA2G1B, IL1B, VNN1, UNC5C, PTPRK, PTPRM, EFNB3, PLXNB1, EFNB1, NODAL, CTNNA2, VEGFC, TNS1, CCR6, CD34, CCR4, LYST, PDGFRB, HSPB1, MST1R, LAMC1, AKAP3, DNAH11, CAV2, ITGAL, PALM, CCL2, ENPP2, ASTN1, ITGA11, ITGB2, EPHB3, CCL5, ITGB1, ITGAM, ARX, SEMA5A, PTK2, PVRL1,…	2082	475	13528	1.88772	1.05049e-10	1.31312e-11	4.33209e-11
GOTERM_BP_FAT	GO:0048584~positive regulation of response to stimulus	83	2.93701	1.03085e-13	PVR, IL16, IL27RA, CADM1, IL6ST, F2RL1, TLR2, TLR3, TLR4, IL15, TLR6, CXCL12, TLR7, C1QC, TLR8, TGFB1, CFP, SH2D1A, NOD1, S1PR1, CFH, PLA2G1B, IL1B, IFNK, CFD, LAG3, IRAK2, CD3E, SLA2, NFAM1, IL6R, IRS1, SLIT2, OSM, C1QA, C1QB, EYA1, EREG, TNFSF13B, CCR4, LAX1, F3, PSEN2, SEMA4C, IL12A, VSIG4, CD226, C3AR1, C7, CD247, CLU, KLRK1, C1R, CCL5, SLC11A1, IRAK3, TNFRSF1A, CYP27B1, FCER1G, THBS1, CD27, …	2082	236	13528	2.28517	4.71452e-10	5.23835e-11	1.94422e-10
GOTERM_BP_FAT	GO:0006935~chemotaxis	61	2.15853	5.59906e-12	IL16, CXCR2, FER, CXCR3, CXCL12, CXCL10, CCRL2, EDNRB, ROBO1, IFNG, PLA2G1B, IL1B, SEMA3A, FGF2, PLD1, C5AR1, CMKLR1, IL6R, SLIT2, CCR7, CCR6, PPBP, CCR5, CCR4, CCR3, LYST, CCR2, CX3CR1, PDGFRB, PTAFR, CXCL1, C3AR1, CCL2, CXCL5, CYSLTR1, ENPP2, CCR1, CXCL3, CXCL2, CXCL9, CCL8, ITGB2, PF4, CCL5, ITGAM, CCL24, CCL25, TYMP, KAL1, CKLF, CMTM1, IL6, CMTM2, ITGA1, CCL17, CXCL16, XCL1, CMTM4, CMTM3, XCL…	2082	160	13528	2.47721	2.55934e-08	2.55934e-09	1.05547e-08
GOTERM_BP_FAT	GO:0042330~taxis	61	2.15853	5.59906e-12	IL16, CXCR2, FER, CXCR3, CXCL12, CXCL10, CCRL2, EDNRB, ROBO1, IFNG, PLA2G1B, IL1B, SEMA3A, FGF2, PLD1, C5AR1, CMKLR1, IL6R, SLIT2, CCR7, CCR6, PPBP, CCR5, CCR4, CCR3, LYST, CCR2, CX3CR1, PDGFRB, PTAFR, CXCL1, C3AR1, CCL2, CXCL5, CYSLTR1, ENPP2, CCR1, CXCL3, CXCL2, CXCL9, CCL8, ITGB2, PF4, CCL5, ITGAM, CCL24, CCL25, TYMP, KAL1, CKLF, CMTM1, IL6, CMTM2, ITGA1, CCL17, CXCL16, XCL1, CMTM4, CMTM3, XCL…	2082	160	13528	2.47721	2.55934e-08	2.55934e-09	1.05547e-08
GOTERM_BP_FAT	GO:0000904~cell morphogenesis involved in differentiation	81	2.86624	6.50878e-12	S100A6, NRP1, MYO7A, CXCL12, TGFB1, ATP2B2, DAB2, APP, SLC1A3, UNC5B, ANK3, ROBO1, POU4F1, SEMA3A, UNC5C, CDH23, EGR2, PTPRM, EFNB3, NRXN3, BAIAP2, NODAL, EFNB1, RXRA, EOMES, PROX1, SLIT2, CTNNA2, HES1, NCAM2, SLITRK4, CLIC5, VCAN, NGFR, LAMC1, SLITRK5, DST, RTN4RL1, PKHD1, DSCAML1, EPHB3, CDH4, ARX, SEMA5A, PTK2, PVRL1, AMELX, LHX2, BCL11B, KAL1, RUNX3, NFATC1, COL18A1, PARD6B, BMP2, KLF7, PLA2G…	2082	244	13528	2.15699	2.97517e-08	2.7047e-09	1.22696e-08
GOTERM_BP_FAT	GO:0050778~positive regulation of immune response	57	2.01699	7.19544e-12	PVR, IL27RA, CADM1, IL6ST, TLR2, TLR3, TLR4, IL15, TLR6, TLR7, C1QC, TLR8, CFP, SH2D1A, PLA2G1B, CFH, IL1B, IFNK, CFD, LAG3, IRAK2, CD3E, SLA2, NFAM1, C1QA, C1QB, EREG, TNFSF13B, LAX1, PSEN2, IL12A, VSIG4, CD226, C3AR1, C7, CLU, CD247, KLRK1, C1R, IRAK3, SLC11A1, FCER1G, FCER1A, PTPRC, CR1, GIMAP5, CARD9, CR2, THEMIS, C4BPB, IDO1, GIMAP1, CD1D, CD55, FYN, C1RL, CLEC7A	2082	145	13528	2.55423	3.28905e-08	2.74087e-09	1.35641e-08
GOTERM_BP_FAT	GO:0045321~leukocyte activation	80	2.83086	1.12936e-11	CD8A, CD8B, PREX1, TLR1, IL21R, TLR2, JAG2, TLR3, TNFSF14, CXCR2, TLR4, IL15, SKAP2, TLR6, CXCL12, TLR7, TGFB1, FLT3LG, CXCR5, CD93, ITIH1, MS4A1, IFNK, FAS, DPP4, CD3G, BST2, CD3D, CD3E, SLA2, EOMES, NFAM1, NCR1, CD86, ULBP3, CD80, CD40LG, LAX1, PSEN2, LCK, AICDA, TSHR, KIR3DL1, LCP2, GPR183, ITGAL, CSF1, RAG1, KLRK1, ITGB1, ITGAM, VCAM1, SLC11A1, IL23A, BCL11B, BCL11A, CD2, BCL6, CD4, CD7, CD28…	2082	242	13528	2.14797	5.16232e-08	3.97101e-09	2.12895e-08
GOTERM_BP_FAT	GO:0001817~regulation of cytokine production	65	2.30007	2.23324e-11	IL27RA, CADM1, IL6ST, TLR1, TLR2, TNFSF15, TLR3, TLR4, TLR6, TLR7, TLR8, TGFB1, NOD1, HMOX1, IFNG, IL1B, CASP1, LTB, IL1A, EBI3, LAG3, AGPAT2, CD3E, FOXJ1, ZNF287, NFAM1, IL6R, INHA, NLRP3, INHBB, CD86, CD80, EREG, CD40LG, IL12A, VSIG4, KLRK1, TNFRSF8, AFAP1L2, IGF2BP2, PF4, IGF2BP3, IRAK3, SLC11A1, FCER1G, BCL6, CD4, UBASH3A, THBS1, SRGN, CD28, FCER1A, IL6, GIMAP5, CEBPB, TNFSF4, CARD9, IDO1, GI…	2082	181	13528	2.33339	1.02081e-07	7.29151e-09	4.20984e-08
GOTERM_BP_FAT	GO:0045087~innate immune response	54	1.91083	3.35912e-11	KYNU, TLR1, TLR2, TLR3, TLR4, TLR6, TLR7, C1QC, TGFB1, TLR8, CFP, IL1RAP, CFH, VNN1, NOS2, CFD, F12, IL18RAP, NCF2, NCF1, IRGM, COLEC12, C1QA, C1QB, LYST, VSIG4, TNFAIP8L2, C7, IL1R1, CLU, CALCOCO2, C1R, TNFRSF1A, SLC11A1, IL23A, CYP27B1, FCGR1A, IL18R1, CR1, CR2, IL1RL1, IL1RL2, SAMHD1, C4BPB, SLAMF7, CD1D, CD55, CYBB, SARM1, CXCL16, C1RL, CLEC7A, TREML1, DMBT1	2082	138	13528	2.54254	1.53545e-07	1.02363e-08	6.33221e-08
GOTERM_BP_FAT	GO:0001775~cell activation	89	3.14933	3.45194e-11	CD8A, CD8B, PREX1, TLR1, IL21R, TLR2, JAG2, TLR3, TNFSF14, CXCR2, TLR4, IL15, SKAP2, TLR6, CXCL12, TLR7, TGFB1, FLT3LG, GP6, CXCR5, CD93, ITIH1, MS4A1, IFNK, FAS, LTB, DPP4, CD3G, BST2, CD3D, CD3E, SLA2, EOMES, NFAM1, NCR1, CD86, ULBP3, CD80, CD40LG, LAX1, PSEN2, LCK, AICDA, TSHR, KIR3DL1, LCP2, GPR183, ITGAL, ADAMTS13, CSF1, RAG1, KLRK1, PF4, ITGB1, ITGAM, VCAM1, SLC11A1, IL23A, BCL11B, BCL11A, …	2082	287	13528	2.01493	1.57788e-07	9.86176e-09	6.5072e-08
GOTERM_BP_FAT	GO:0000902~cell morphogenesis	104	3.68011	3.45747e-11	S100A6, CXCL12, TGFB1, ATP2B2, APP, DAB2, UNC5B, ANK3, ROBO1, FOXF1, UNC5C, CDH23, CD3G, PTPRM, EFNB3, PDPN, NODAL, EFNB1, RXRA, BAIAP2, VANGL2, EOMES, PROX1, CTNNA2, HES1, NCAM2, SLITRK4, LAMC1, SLITRK5, DST, LST1, PKHD1, CLU, DSCAML1, TTC8, EPHB3, ARX, SEMA5A, PTK2, PVRL1, CRB1, LHX2, KAL1, RUNX3, COL18A1, PARD6B, BMP2, KLF7, EPB42, RYK, SPTBN4, NR4A2, ITGA1, CELSR2, HGF, GAS1, NTN3, SFRP5, SEM…	2082	356	13528	1.89817	1.58041e-07	9.29652e-09	6.51762e-08
GOTERM_BP_FAT	GO:0050865~regulation of cell activation	63	2.2293	4.16847e-11	IL27RA, IL6ST, TBX21, TNFSF14, TLR4, PAWR, RORA, IL15, TNFSF12, TGFB1, IL4R, HLX, HMOX1, IFNG, VNN1, IL1B, MS4A2, FAS, IL13RA1, EBI3, LAG3, CD3E, FOXJ1, PDPN, SLA2, EFNB1, TNFRSF14, INHA, NFAM1, SIRPG, CD86, CD80, TNFSF13B, LAX1, LCK, IL12A, VSIG4, CD226, LST1, KLRK1, VCAM1, CD2, BCL6, CD4, THBS1, CD27, CD28, FCER1A, SELP, PTPRC, IL6, GIMAP5, IL2RA, PLA2G10, PLEK, IL7, TNFRSF13B, CTLA4, IDO1, GIM…	2082	175	13528	2.33914	1.90541e-07	1.05856e-08	7.85791e-08
GOTERM_BP_FAT	GO:0032989~cellular component morphogenesis	112	3.9632	6.03727e-11	BMP10, S100A6, CXCL12, TGFB1, ATP2B2, APP, DAB2, UNC5B, ANK3, ROBO1, FOXF1, UNC5C, CDH23, CD3G, PTPRM, EFNB3, PDPN, NODAL, EFNB1, RXRA, BAIAP2, VANGL2, EOMES, PROX1, CTNNA2, HES1, NCAM2, SLITRK4, KRT19, TXNDC8, LAMC1, SLITRK5, DST, LST1, PKHD1, CLU, DSCAML1, TTC8, EPHB3, ITGB1, ARX, SEMA5A, PTK2, PVRL1, CRB1, LHX2, KAL1, OBSL1, RUNX3, COL18A1, PARD6B, BMP2, KLF7, EPB42, RYK, SPTBN4, NR4A2, ITGA1,…	2082	397	13528	1.83308	2.75964e-07	1.45244e-08	1.13808e-07
GOTERM_BP_FAT	GO:0046649~lymphocyte activation	68	2.40623	9.17876e-11	CD8A, CD8B, IL21R, JAG2, TNFSF14, IL15, SKAP2, CXCL12, TGFB1, FLT3LG, CXCR5, MS4A1, IFNK, FAS, DPP4, CD3G, BST2, CD3D, CD3E, SLA2, EOMES, NFAM1, NCR1, CD86, CD80, ULBP3, LAX1, CD40LG, PSEN2, LCK, AICDA, TSHR, KIR3DL1, GPR183, ITGAL, RAG1, KLRK1, ITGB1, ITGAM, VCAM1, SLC11A1, IL23A, BCL11B, BCL11A, CD2, BCL6, CD4, CD7, CD28, MSH6, PTPRC, KLF6, GIMAP5, TNFSF4, CRIP3, SWAP70, IL7, THEMIS, SLAMF7, GI…	2082	199	13528	2.22028	4.19561e-07	2.09781e-08	1.73027e-07
GOTERM_BP_FAT	GO:0002694~regulation of leukocyte activation	59	2.08776	3.29126e-10	IL27RA, IL6ST, TBX21, TNFSF14, PAWR, RORA, IL15, TNFSF12, TGFB1, IL4R, HLX, HMOX1, IFNG, VNN1, IL1B, MS4A2, FAS, IL13RA1, EBI3, LAG3, FOXJ1, CD3E, SLA2, EFNB1, TNFRSF14, INHA, NFAM1, CD86, SIRPG, CD80, TNFSF13B, LAX1, LCK, IL12A, VSIG4, CD226, LST1, KLRK1, VCAM1, CD2, CD4, BCL6, THBS1, CD27, CD28, FCER1A, PTPRC, IL6, GIMAP5, IL2RA, PLA2G10, IL7, TNFRSF13B, CTLA4, IDO1, GIMAP1, BTLA, TIGIT, IRF4	2082	166	13528	2.30939	1.50444e-06	7.16398e-08	6.20431e-07
GOTERM_BP_FAT	GO:0016477~cell migration	84	2.9724	3.64087e-10	PVR, CTHRC1, ACVRL1, NRP1, IL16, PLXNA2, CXCR2, TNFSF12, ENPEP, PRKG1, CXCL12, TGFB1, EDNRB, GPX1, DAB1, CD44, CTGF, ANG, ROBO1, IFNG, PLA2G1B, IL1B, POU4F1, FGF2, CEACAM1, PTPRK, FOXJ1, PLXNB1, NODAL, EFNB1, IL6R, MIXL1, SLIT2, CTNNA2, SMO, VEGFC, TNS1, CD34, CCR4, LYST, IL12A, PDGFRB, VCAN, LAMC1, ACVR1, CAV2, CCL2, CXCL3, ITGA11, ASTN1, ABI2, KITLG, ITGB2, PF4, CCL5, ITGB1, ITGAM, ARX, VCAM1, …	2082	276	13528	1.97753	1.66424e-06	7.56474e-08	6.86335e-07
GOTERM_BP_FAT	GO:0007166~cell surface receptor linked signal transduction	378	13.3758	5.1188e-10	ADCY1, ADCY2, GPR126, ADCY7, IL6ST, ADCY8, EFNA1, ADCY5, FST, LPAR4, FSTL1, GNG8, LPHN3, APP, LILRA1, S1PR1, CTGF, FOXF1, S1PR5, IFNG, CLEC4A, OR7C1, GNG2, CFD, ADAM8, HTR1D, KLRD1, CHRNA3, KLRB1, PTPRK, C5AR1, CD3G, RARG, CD3D, MAGI1, EFNB3, CD3E, GPR133, GPR132, PTPRU, ADAMTS7, VEGFC, LILRB2, CCR7, CCR6, CCR5, PPBP, LPAR6, CCR4, CCR3, CX3CR1, CCR2, ROR1, ROR2, PDGFRB, ADAMTS1, OR7D2, MST1R, KLR…	2082	1856	13528	1.32333	2.3398e-06	1.01731e-07	9.64938e-07
GOTERM_BP_FAT	GO:0007626~locomotory behavior	83	2.93701	6.02774e-10	IL16, CXCR2, CXCR3, FER, CXCL12, CXCL10, CCRL2, EDNRB, ATP2B2, APP, ROBO1, IFNG, PLA2G1B, IL1B, SEPP1, SEMA3A, FGF2, CHRNA3, CDH23, KCNMA1, PLD1, AVP, C5AR1, EFNB3, CMKLR1, IL6R, SLIT2, CCR7, CCR6, PPBP, CCR5, PTGDS, CCR4, CCR3, LYST, CX3CR1, CCR2, CSTB, PDGFRB, TSHR, PTAFR, CXCL1, C3AR1, CCL2, CXCL5, CYSLTR1, ENPP2, CXCL3, CCR1, CXCL2, CXCL9, ASTN1, CCL8, ITGB2, PF4, CCL5, ITGAM, CCL24, CCL25, T…	2082	274	13528	1.96825	2.75528e-06	1.14803e-07	1.13628e-06
GOTERM_BP_FAT	GO:0042127~regulation of cell proliferation	185	6.54636	8.4115e-10	DLC1, BMP10, HMX2, S100A6, IL6ST, AIF1, PTGS1, JAG2, TNFSF15, TNFSF12, JAG1, IL15, MXI1, VIPR1, GHRHR, TGFB1, CXCL10, S1PR1, CDKN2B, IFNG, PLA2G1B, IL1B, PDGFC, IFNK, EBI3, IL1A, PTPRK, RARG, PTPRM, PRAME, CD3E, RXRA, EFNB1, NODAL, MFGE8, TNFRSF14, PTPRU, MECOM, VASH2, IRS1, PROX1, HES1, PTHLH, HHEX, VEGFC, SIRPG, F3, PDGFRB, ADAMTS1, LAMC1, MST1R, VSIG4, CAV2, FGFR4, CAV1, CCL2, LST1, ERBB4, IFI…	2082	787	13528	1.52739	3.84489e-06	1.53796e-07	1.58564e-06
GOTERM_BP_FAT	GO:0048667~cell morphogenesis involved in neuron differentiation	68	2.40623	9.83774e-10	S100A6, NRP1, MYO7A, CXCL12, ATP2B2, APP, SLC1A3, UNC5B, ANK3, ROBO1, POU4F1, UNC5C, SEMA3A, CDH23, EGR2, PTPRM, EFNB3, NRXN3, BAIAP2, RXRA, EFNB1, SLIT2, CTNNA2, HES1, NCAM2, SLITRK4, CLIC5, VCAN, NGFR, SLITRK5, DST, RTN4RL1, PKHD1, DSCAML1, EPHB3, CDH4, ARX, SEMA5A, PTK2, PVRL1, LHX2, BCL11B, KAL1, RUNX3, PARD6B, KLF7, PLA2G10, PTPRZ1, RYK, SPTBN4, MAP1B, NTNG1, NR4A2, NTNG2, CELSR2, GAS1, NTN3…	2082	209	13528	2.11405	4.49682e-06	1.72955e-07	1.8545e-06
GOTERM_BP_FAT	GO:0043067~regulation of programmed cell death	189	6.6879	1.2791e-09	MEF2C, DLC1, CADM1, SNCB, WFS1, IL19, JAG2, TNFSF15, TLR2, TNFSF14, TLR4, TNFSF12, TNFSF18, TGFB1, CRADD, CTNNBL1, APP, PTGIS, TIAM2, CD44, IFNG, TPT1, IL1B, VNN1, NGFRAP1, FAS, MX1, IL1A, NET1, RARG, PRAME, CD3G, SOCS2, CD3E, SOCS3, RXRA, BCL2A1, HRK, PIM1, ACTN1, ACTN2, BCL2L11, RASGRF1, CD40LG, F3, LYST, CSTB, HSPB1, LRRK2, PRODH, FGD2, CCL2, SYVN1, GCLC, GSDMA, CLU, HSPA1A, TIMP3, FAIM, PTCRA…	2082	812	13528	1.51237	5.84675e-06	2.16547e-07	2.41121e-06
GOTERM_BP_FAT	GO:0031349~positive regulation of defense response	34	1.20311	1.30664e-09	PVR, CADM1, IL6ST, KLRK1, TLR2, TLR3, TLR4, TLR6, CCL5, TLR7, TLR8, IRAK3, TNFRSF1A, SH2D1A, FCER1G, IFNK, LAG3, IRAK2, FCER1A, IL6, CARD9, GIMAP5, ITGA2, IDO1, GIMAP1, CD1D, OSM, PLA2G4A, EREG, IRF7, IL12A, NLRP12, CLEC7A, CD226	2082	73	13528	3.02628	5.97264e-06	2.13309e-07	2.46313e-06
GOTERM_BP_FAT	GO:0042981~regulation of apoptosis	187	6.61713	1.64223e-09	MEF2C, DLC1, CADM1, SNCB, WFS1, IL19, JAG2, TNFSF15, TLR2, TNFSF14, TLR4, TNFSF12, TNFSF18, TGFB1, CRADD, CTNNBL1, APP, PTGIS, TIAM2, CD44, IFNG, TPT1, IL1B, VNN1, NGFRAP1, FAS, MX1, IL1A, NET1, RARG, PRAME, CD3G, SOCS2, CD3E, SOCS3, RXRA, BCL2A1, HRK, PIM1, ACTN1, ACTN2, BCL2L11, RASGRF1, CD40LG, F3, LYST, CSTB, HSPB1, PRODH, FGD2, CCL2, SYVN1, GCLC, GSDMA, CLU, HSPA1A, TIMP3, FAIM, PTCRA, BMF, …	2082	804	13528	1.51126	7.50661e-06	2.5885e-07	3.09575e-06
GOTERM_BP_FAT	GO:0010941~regulation of cell death	189	6.6879	1.74952e-09	MEF2C, DLC1, CADM1, SNCB, WFS1, IL19, JAG2, TNFSF15, TLR2, TNFSF14, TLR4, TNFSF12, TNFSF18, TGFB1, CRADD, CTNNBL1, APP, PTGIS, TIAM2, CD44, IFNG, TPT1, IL1B, VNN1, NGFRAP1, FAS, MX1, IL1A, NET1, RARG, PRAME, CD3G, SOCS2, CD3E, SOCS3, RXRA, BCL2A1, HRK, PIM1, ACTN1, ACTN2, BCL2L11, RASGRF1, CD40LG, F3, LYST, CSTB, HSPB1, LRRK2, PRODH, FGD2, CCL2, SYVN1, GCLC, GSDMA, CLU, HSPA1A, TIMP3, FAIM, PTCRA…	2082	815	13528	1.50681	7.997e-06	2.66568e-07	3.29799e-06
GOTERM_BP_FAT	GO:0007167~enzyme linked receptor protein signaling pathway	96	3.39703	2.14329e-09	MTSS1, BMP10, ACVRL1, NRP1, CD8A, IL6ST, FGF9, CD8B, EFNA1, FGF16, FST, FSTL1, CLNK, DDR2, TGFB1, GP6, CTGF, ZFYVE9, PDGFC, ANGPT1, FGF2, CHRNA3, GHR, PTPRK, EFNB3, SOCS2, STAP1, CD3E, BAIAP2, SOCS7, PTPRU, IRS1, ACVR2A, VEGFC, ADRB2, CHRDL1, ARRB2, EREG, ROR1, PDGFRB, SORT1, ROR2, PPM1L, MST1R, AKAP3, LCP2, ACVR1, FMOD, TWSG1, FGFR4, REPS2, CCL2, ERBB4, EPHA10, EPHB3, EPHB4, GREM2, PXN, RGMB, PT…	2082	342	13528	1.82389	9.79695e-06	3.16032e-07	4.04029e-06
GOTERM_BP_FAT	GO:0009967~positive regulation of signal transduction	86	3.04317	2.27562e-09	BMP10, ACVRL1, CD8A, IL6ST, FGF9, TSPAN6, TLR3, GJA1, FASLG, TLR4, JAG1, TLR6, TGFB1, GHRHR, GPX1, NOD1, CDKN2B, HMOX1, IFNG, CASP8, IL1B, CASP1, LTB, AGPAT2, GHR, LTBR, BST2, CD3E, ESR1, NFAM1, WLS, IL6R, IRS1, TRAT1, IL20, NCAM1, OSM, GRM4, HHEX, ACVR2A, ADRB2, TNFRSF10B, EREG, CD80, F3, LCK, SEMA4C, IL12A, WNT9A, CD226, NEK6, CAV2, TWSG1, CAV1, LITAF, CSF1, AFAP1L2, TNFRSF1A, SORBS3, ECE1, CYP…	2082	295	13528	1.89422	1.04018e-05	3.25059e-07	4.28974e-06
GOTERM_BP_FAT	GO:0010647~positive regulation of cell communication	93	3.29087	2.67201e-09	BMP10, ACVRL1, CD8A, IL6ST, FGF9, TSPAN6, TLR3, FASLG, GJA1, TLR4, JAG1, TLR6, TGFB1, GHRHR, GPX1, NOD1, SLC1A3, CDKN2B, HMOX1, IFNG, CASP8, IL1B, CASP1, LTB, AGPAT2, GHR, LTBR, BST2, CD3E, ESR1, NFAM1, WLS, IL6R, IRS1, TRAT1, IL20, NCAM1, OSM, GRM4, HHEX, ACVR2A, ADRB2, TNFRSF10B, EREG, CD80, F3, LCK, SEMA4C, IL12A, WNT9A, CD226, NEK6, CAV2, TWSG1, PRKCZ, CAV1, CCL2, ERBB4, LITAF, CSF1, OXTR, AF…	2082	329	13528	1.83671	1.22137e-05	3.70113e-07	5.03696e-06
GOTERM_BP_FAT	GO:0048870~cell motility	88	3.11394	3.58897e-09	PVR, CTHRC1, ACVRL1, NRP1, IL16, PLXNA2, CXCR2, TNFSF12, ENPEP, PRKG1, CXCL12, TGFB1, EDNRB, GPX1, DAB1, CD44, CTGF, ANG, ROBO1, IFNG, PLA2G1B, IL1B, POU4F1, FGF2, CEACAM1, PTPRK, FOXJ1, PLXNB1, NODAL, EFNB1, IL6R, MIXL1, SLIT2, CTNNA2, SMO, VEGFC, TNS1, CD34, CCR4, LYST, IL12A, PDGFRB, VCAN, LAMC1, ACVR1, DNAH11, CAV2, CCL2, SORD, CXCL3, ITGA11, ASTN1, ABI2, KITLG, PF4, ITGB2, CCL5, ITGB1, ITGAM…	2082	307	13528	1.8625	1.64051e-05	4.82506e-07	6.76552e-06
GOTERM_BP_FAT	GO:0051674~localization of cell	88	3.11394	3.58897e-09	PVR, CTHRC1, ACVRL1, NRP1, IL16, PLXNA2, CXCR2, TNFSF12, ENPEP, PRKG1, CXCL12, TGFB1, EDNRB, GPX1, DAB1, CD44, CTGF, ANG, ROBO1, IFNG, PLA2G1B, IL1B, POU4F1, FGF2, CEACAM1, PTPRK, FOXJ1, PLXNB1, NODAL, EFNB1, IL6R, MIXL1, SLIT2, CTNNA2, SMO, VEGFC, TNS1, CD34, CCR4, LYST, IL12A, PDGFRB, VCAN, LAMC1, ACVR1, DNAH11, CAV2, CCL2, SORD, CXCL3, ITGA11, ASTN1, ABI2, KITLG, PF4, ITGB2, CCL5, ITGB1, ITGAM…	2082	307	13528	1.8625	1.64051e-05	4.82506e-07	6.76552e-06
GOTERM_BP_FAT	GO:0051270~regulation of cell motion	63	2.2293	3.76747e-09	DLC1, BMP10, NRP1, ACVRL1, IL6ST, F2RL1, JAG2, JAG1, CXCL12, TGFB1, CXCL10, VCL, S1PR1, SERPINE2, HMOX1, ROBO4, SEMA3A, UNC5C, FGF2, PTPRK, PLD1, PTPRM, EGFL7, PDPN, ACTN1, MYLK2, PTPRU, IL6R, IRS1, VEGFC, RRAS2, F3, PDGFRB, ERBB4, PKHD1, ENPP2, CSF1, ABI3, BDKRB1, ITGB3, ACE, PRR5, MAP3K1, TEK, BCL6, THBS1, COL18A1, SELP, PARD6B, IL6, TGFBR1, SPHK1, IGF1, ITGA2, CDH13, LAMA3, CXCL16, TGFBR3, HDA…	2082	193	13528	2.12098	1.7221e-05	4.92031e-07	7.102e-06
GOTERM_BP_FAT	GO:0030030~cell projection organization	100	3.53857	6.19193e-09	MTSS1, S100A6, PRKG1, CXCL12, VCL, ATP2B2, APP, CD44, UNC5B, ROBO1, ANK3, UNC5C, CDH23, PTPRM, EFNB3, EFNB1, RXRA, BAIAP2, VANGL2, ACTN2, CTNNA2, NCAM2, SLITRK4, SPAG6, RASGRF1, SLITRK5, DST, FGD2, LST1, PKHD1, CLU, DSCAML1, TTC8, EPHB3, ARX, SEMA5A, PTK2, PVRL1, LHX2, KAL1, FGD6, RUNX3, FGD4, KLF5, PARD6B, KLF7, VAV3, RYK, SPTBN4, NR4A2, ITGA1, CELSR2, GAS1, NTN3, SEMA6A, EPHA4, NOTCH1, EPHA7, I…	2082	368	13528	1.76565	2.83029e-05	7.86202e-07	1.16723e-05
GOTERM_BP_FAT	GO:0051249~regulation of lymphocyte activation	52	1.84006	6.52461e-09	IL27RA, IL6ST, TBX21, TNFSF14, IL15, TNFSF12, PAWR, TGFB1, HLX, IL4R, IFNG, VNN1, IL1B, FAS, IL13RA1, EBI3, LAG3, FOXJ1, CD3E, SLA2, EFNB1, TNFRSF14, INHA, NFAM1, CD86, SIRPG, CD80, TNFSF13B, LAX1, LCK, IL12A, VSIG4, LST1, KLRK1, VCAM1, CD2, CD4, BCL6, CD27, CD28, PTPRC, IL6, GIMAP5, IL2RA, IL7, TNFRSF13B, CTLA4, IDO1, GIMAP1, BTLA, TIGIT, IRF4	2082	148	13528	2.28294	2.98235e-05	8.06054e-07	1.22994e-05
GOTERM_BP_FAT	GO:0030182~neuron differentiation	114	4.03397	7.0579e-09	S100A6, TUBB2B, EFNA1, JAG2, JAG1, RORA, PRKG1, CXCL12, ATP2B2, GATA2, APP, S1PR1, UNC5B, CD44, ANK3, ROBO1, OLIG1, UNC5C, CDH23, PTPRM, EFNB3, EFNB1, RXRA, BAIAP2, PTPRR, CTNNA2, HES1, NCAM2, SLITRK4, RASGRF1, SMARCA1, SLITRK5, DST, LST1, PKHD1, CLU, SOX5, DSCAML1, EPHB3, ARX, SEMA5A, PTK2, PVRL1, CRB1, LHX2, KAL1, LHX6, RUNX3, GNAT1, PARD6B, KLF7, RYK, TGFBR1, SPTBN4, FOXA1, NR4A2, ITGA1, CELSR…	2082	438	13528	1.69116	3.22611e-05	8.4899e-07	1.33047e-05
GOTERM_BP_FAT	GO:0042035~regulation of cytokine biosynthetic process	33	1.16773	8.93553e-09	TLR1, TLR3, TNFRSF8, IGF2BP2, TLR4, IGF2BP3, TLR6, TLR7, TLR8, HMOX1, IFNG, IL1B, CD4, LTB, EBI3, LAG3, IL1A, CD28, FCER1A, IL6, CARD9, CEBPB, CD3E, FOXJ1, ZNF287, INHA, INHBB, CD86, EREG, CD80, IRF1, NLRP12, IRF4	2082	74	13528	2.89758	4.08435e-05	1.04729e-06	1.68442e-05
GOTERM_BP_FAT	GO:0043062~extracellular structure organization	55	1.94621	1.14565e-08	MPZL3, CADM1, ELF3, UTRN, VTN, ATP2B2, APP, ANK3, FOXF1, TGFBI, FOXF2, POU4F1, CHRNA1, RECK, RXFP1, NRXN3, CST3, OLFML2A, COL1A1, LAMC1, ADAMTS3, ADAMTS14, ERBB4, SPOCK2, LUM, TNC, HSD17B12, ELN, DCN, PTK2, SMOC1, COL6A2, COL8A2, COL18A1, COL4A2, LMX1B, LGALS3, TGFBR1, MAP1B, HSPG2, CCDC80, NLGN2, NID1, ECM2, CACNA1S, COL5A1, CSGALNACT1, KAZALD1, FBLN5, DRP2, APBB2, WNT7A, CACNA1A, SNTA1, F2R	2082	163	13528	2.19244	5.23664e-05	1.30919e-06	2.15965e-05
GOTERM_BP_FAT	GO:0006968~cellular defense response	29	1.02619	1.52457e-08	KLRC4, PRF1, KLRC2, KLRC3, CXCL9, CXCR2, CCL5, ITGB1, SH2D1A, TYROBP, ITK, C5AR1, NCF2, LY96, NCF1, IL1RL2, GNLY, CD5L, NCR1, TRAT1, LSP1, LILRB2, CCR6, CCR5, CCR3, CX3CR1, CCR2, CLEC5A, KIR2DL4	2082	61	13528	3.08902	6.96858e-05	1.69971e-06	2.87395e-05
GOTERM_BP_FAT	GO:0007610~behavior	119	4.2109	1.52991e-08	ADCY1, IL16, ADCY8, WFS1, CRHBP, CXCL12, CXCL10, PRKAR2B, ATP2B2, APP, ROBO1, IFNG, PLA2G1B, IL1B, CHRNA3, CDH23, PLD1, C5AR1, EFNB3, CCR7, CCR6, PPBP, CCR5, CCR4, RASGRF1, CCR3, LYST, CX3CR1, CCR2, CSTB, PDGFRB, C3AR1, CCL2, CYSLTR1, ENPP2, ASTN1, CCL8, ITGB2, CCL5, ITGAM, CNR1, KAL1, CKLF, SCN9A, NOVA1, NPHP1, SPTBN4, GRIN1, NR4A2, ITGA1, VDAC1, EPHA4, EPS8, NPY, NPW, CXCL16, NTRK2, CHRNB4, TMO…	2082	469	13528	1.64864	6.99298e-05	1.66505e-06	2.88401e-05
GOTERM_BP_FAT	GO:0048812~neuron projection morphogenesis	66	2.33546	1.56442e-08	S100A6, NRP1, GJA1, CXCL12, APP, UNC5B, ANK3, ROBO1, POU4F1, UNC5C, SEMA3A, PTPRM, EGR2, EFNB3, NRXN3, BAIAP2, RXRA, EFNB1, SLIT2, CTNNA2, SMO, NCAM2, SLITRK4, ADM, VCAN, NGFR, SLITRK5, DST, RTN4RL1, PKHD1, CLU, DSCAML1, EPHB3, CDH4, ARX, SEMA5A, PTK2, PVRL1, LHX2, BCL11B, KAL1, RUNX3, PARD6B, KLF7, PLA2G10, PTPRZ1, RYK, SPTBN4, MAP1B, ITGA1, NTNG1, NR4A2, NTNG2, CELSR2, GAS1, NTN3, EPHA4, SEMA6A…	2082	213	13528	2.01334	7.15069e-05	1.66301e-06	2.94906e-05
GOTERM_BP_FAT	GO:0008284~positive regulation of cell proliferation	108	3.82166	1.60692e-08	BMP10, S100A6, HMX2, IL6ST, IL15, TNFSF12, VIPR1, TGFB1, GHRHR, CXCL10, S1PR1, IFNG, PLA2G1B, IL1B, PDGFC, EBI3, PRAME, CD3E, NODAL, EFNB1, MFGE8, PROX1, IRS1, VASH2, PTHLH, HES1, VEGFC, SIRPG, F3, PDGFRB, MST1R, LAMC1, FGFR4, CCL2, ERBB4, PTH1R, CLU, ST8SIA1, IL34, ITGB1, TIMP1, RTKN2, EGF, RUNX2, COL18A1, KLF5, ODC1, CRIP2, TGFBR1, SPHK1, ITGA2, GAS1, PLA2G4A, NOTCH1, NRP1, FGF9, CXCR2, DDR2, F…	2082	414	13528	1.69503	7.34495e-05	1.66937e-06	3.02918e-05
GOTERM_BP_FAT	GO:0051094~positive regulation of developmental process	80	2.83086	1.6423e-08	BMP10, MSR1, THRB, IL6ST, FGF9, FST, TNFSF12, JAG1, TGFB1, GATA2, METRN, CDKN2B, ROBO1, IL4R, HLX, VNN1, IL1B, FGF2, BOC, IL1A, FNDC3B, PLXNB1, SOCS3, EOMES, IL6R, PROX1, VASH2, JUNB, SLIT2, IL20, SMO, ACVR2A, VEGFC, ADRB2, CD86, CD80, F3, SCIN, CAMK1, WNT9A, NGFR, ACVR1, IRX3, CSF1, CLU, OXTR, KITLG, PF4, CCL5, CDH4, TNFRSF1A, CYP27B1, AMELX, VWC2, GFI1, THBS1, DNMT3B, RUNX2, CD27, PTPRC, BMP2, …	2082	278	13528	1.86981	7.50668e-05	1.66821e-06	3.09588e-05
GOTERM_BP_FAT	GO:0030334~regulation of cell migration	56	1.9816	1.70322e-08	DLC1, BMP10, ACVRL1, IL6ST, F2RL1, JAG2, JAG1, CXCL12, TGFB1, CXCL10, VCL, S1PR1, SERPINE2, HMOX1, ROBO4, UNC5C, FGF2, PTPRK, PLD1, PTPRM, EGFL7, PDPN, IL6R, PTPRU, IRS1, VEGFC, RRAS2, F3, PDGFRB, ERBB4, ENPP2, CSF1, ABI3, BDKRB1, ITGB3, ACE, PRR5, MAP3K1, TEK, THBS1, COL18A1, SELP, PARD6B, IL6, SPHK1, IGF1, ITGA2, CDH13, LAMA3, CXCL16, TGFBR3, HDAC9, ARAP3, IGFBP3, IGFBP5, F2R	2082	169	13528	2.15305	7.78513e-05	1.69248e-06	3.21072e-05
GOTERM_BP_FAT	GO:0050867~positive regulation of cell activation	42	1.4862	2.07917e-08	IL6ST, TBX21, KLRK1, TNFSF14, TLR4, IL15, TNFSF12, TGFB1, VCAM1, IL4R, HLX, IFNG, CD2, MS4A2, VNN1, IL1B, CD4, BCL6, THBS1, IL13RA1, EBI3, CD27, CD28, FCER1A, SELP, PTPRC, IL6, IL2RA, GIMAP5, PLEK, PDPN, IL7, CD3E, EFNB1, GIMAP1, CD86, SIRPG, TNFSF13B, CD80, LCK, IL12A, CD226	2082	111	13528	2.45855	9.50346e-05	2.02211e-06	3.91942e-05
GOTERM_BP_FAT	GO:0051240~positive regulation of multicellular organismal process	72	2.54777	3.05566e-08	BMP10, IL27RA, IL6ST, FGF9, FST, PTGS1, TLR2, TLR3, TLR4, TLR7, GHRHR, TGFB1, NOD1, SLC1A3, HMOX1, IFNG, IL1B, CASP1, FGF2, LTB, IL1A, AGPAT2, GHR, F12, AVP, MYLK2, NFAM1, IL6R, NLRP3, ACVR2A, ADRB2, ADM, EREG, CD40LG, F3, PSEN2, IL12A, TSHR, ACVR1, PRKCZ, CAV1, CCL2, ERBB4, CSF1, KLRK1, OXTR, AFAP1L2, PF4, CCL5, SLC11A1, AMELX, FCER1G, THBS1, IL6, BMP2, GIMAP5, CARD9, SPTBN4, SPHK1, ITGA2, IDO1,…	2082	244	13528	1.91732	0.000139664	2.90987e-06	5.76017e-05
GOTERM_BP_FAT	GO:0007229~integrin-mediated signaling pathway	31	1.09696	3.32611e-08	ADAMTS18, ITGAL, ADAMTS13, ITGA11, NEDD9, ITGB2, ITGB3, ITGB1, ITGAM, PTK2, DOCK1, ITGAX, CTGF, ITGB7, ADAM33, ADAM8, CEACAM1, PLP1, VAV3, PLEK, ADAM23, ITGA1, ITGA2, ITGA3, ADAMTS7, ITGA6, ADAMTS1, ADAM22, DST, ADAMDEC1, ITGA2B	2082	70	13528	2.87751	0.000152025	3.10278e-06	6.27e-05
GOTERM_BP_FAT	GO:0048878~chemical homeostasis	126	4.4586	3.74977e-08	SLC9A9, GNA15, IL6ST, WFS1, GRIK3, GNA11, F2RL1, CD52, CXCL12, TGFB1, GHRHR, ATP2B2, APP, S1PR1, BHLHA15, TPT1, IL1B, CHRNA6, CHRNA1, CHRNA3, SLC12A6, C5AR1, STIM2, PPARGC1A, IRS1, PTHLH, CCR7, CCR6, CCR5, CCR4, CCR3, CCR2, SLC40A1, KCNMB3, CAV3, KCNMB4, C3AR1, CAV1, CCL2, GCLC, CYSLTR1, ERBB4, PTH1R, HFE, ABCA2, BDKRB1, KCNA5, CCL5, FTH1, SLC11A1, P2RY2, SLC30A4, HCN2, TRPC1, EPAS1, TRPC6, EPB42…	2082	512	13528	1.59902	0.000171387	3.42803e-06	7.06863e-05
GOTERM_BP_FAT	GO:0040012~regulation of locomotion	60	2.12314	5.42586e-08	DLC1, BMP10, ACVRL1, IL16, IL6ST, F2RL1, JAG2, JAG1, CXCL12, TGFB1, CXCL10, VCL, S1PR1, SERPINE2, HMOX1, ROBO4, UNC5C, FGF2, PTPRK, PLD1, PTPRM, EGFL7, PDPN, PTPRU, IL6R, IRS1, SLIT2, VEGFC, CCR4, RRAS2, F3, PDGFRB, TSHR, ERBB4, ENPP2, CSF1, ABI3, BDKRB1, ITGB3, ACE, PRR5, MAP3K1, TEK, THBS1, COL18A1, SELP, PARD6B, IL6, SPHK1, IGF1, ITGA2, CDH13, LAMA3, CXCL16, TGFBR3, HDAC9, ARAP3, IGFBP3, IGFBP…	2082	192	13528	2.0305	0.000247985	4.86305e-06	0.000102282
GOTERM_BP_FAT	GO:0048858~cell projection morphogenesis	71	2.51238	8.46413e-08	S100A6, NRP1, GJA1, CXCL12, RAB3IP, APP, UNC5B, ANK3, ROBO1, POU4F1, UNC5C, SEMA3A, EGR2, PTPRM, EFNB3, FOXJ1, NRXN3, BAIAP2, RXRA, EFNB1, VANGL2, SLIT2, CTNNA2, SMO, NCAM2, SLITRK4, ADM, VCAN, NGFR, SLITRK5, DST, RTN4RL1, PKHD1, CLU, DSCAML1, TTC8, EPHB3, CDH4, ARX, SEMA5A, PTK2, PVRL1, LHX2, BCL11B, KAL1, RUNX3, PARD6B, KLF7, PLA2G10, PTPRZ1, RYK, SPTBN4, MAP1B, ITGA1, NTNG1, NR4A2, NTNG2, CELS…	2082	245	13528	1.88298	0.000386821	7.44027e-06	0.000159556
GOTERM_BP_FAT	GO:0031175~neuron projection development	73	2.58316	1.10719e-07	S100A6, NRP1, GJA1, PRKG1, CXCL12, APP, UNC5B, CD44, ANK3, ROBO1, POU4F1, SEMA3A, UNC5C, EGR2, PTPRM, EFNB3, NRXN3, BAIAP2, RXRA, EFNB1, SLIT2, CTNNA2, SMO, NCAM2, SLITRK4, ADM, RASGRF1, VCAN, NGFR, SLITRK5, DST, LST1, RTN4RL1, PKHD1, CLU, DSCAML1, ABI2, EPHB3, CDH4, ARX, SEMA5A, PTK2, PVRL1, LHX2, BCL11B, KAL1, RUNX3, PARD6B, IL6, KLF7, PLA2G10, PTPRZ1, RYK, SPTBN4, MAP1B, ITGA1, NR4A2, NTNG1, N…	2082	256	13528	1.85283	0.000505968	9.54893e-06	0.000208714
GOTERM_BP_FAT	GO:0006875~cellular metal ion homeostasis	60	2.12314	1.21652e-07	GNA15, JPH3, IL6ST, WFS1, F2RL1, CD52, CXCR3, CXCL12, TGFB1, ATP2B2, EDNRB, APP, S1PR1, TPT1, IL1B, SV2A, KCNMA1, AVP, C5AR1, RXFP3, STIM2, PRKCB, CCR7, CCR6, CCR5, ADM, CCR4, CCR3, GIPR, LCK, CCR2, GPR12, CAV3, C3AR1, C7, CAV1, CCL2, CYSLTR1, CCR1, PTH1R, NR3C2, OXTR, BDKRB1, KCNA5, CCL5, SLC11A1, CAMK2D, PTPRC, TRPC1, TRPC6, GRIN1, FZD2, ITPR1, TMPRSS3, CD55, AVPR1B, EPOR, XCL1, CACNA1A, F2R	2082	196	13528	1.98906	0.000555919	1.02976e-05	0.000229325
GOTERM_BP_FAT	GO:0048666~neuron development	90	3.18471	1.21898e-07	S100A6, NRP1, MYO7A, GJA1, PRKG1, CXCL12, ATP2B2, APP, SLC1A3, UNC5B, CD44, ANK3, ROBO1, NR2F6, CNTNAP2, POU4F1, SEMA3A, UNC5C, CDH23, EGR2, PTPRM, EFNB3, NRXN3, BAIAP2, EFNB1, RXRA, SLIT2, CTNNA2, HES1, SMO, NCAM2, SLITRK4, ADM, RASGRF1, CLIC5, VCAN, NGFR, SLITRK5, DST, LST1, RTN4RL1, PKHD1, CLU, DSCAML1, ABI2, EPHB3, CDH4, ARX, SEMA5A, PTK2, PVRL1, CRB1, LHX2, BCL11B, KAL1, LHX6, RUNX3, GNAT1, …	2082	339	13528	1.72503	0.00055704	1.01308e-05	0.000229788
GOTERM_BP_FAT	GO:0007409~axonogenesis	59	2.08776	1.65427e-07	S100A6, NRP1, CXCL12, APP, UNC5B, ANK3, ROBO1, POU4F1, UNC5C, SEMA3A, PTPRM, EGR2, EFNB3, NRXN3, BAIAP2, RXRA, EFNB1, SLIT2, CTNNA2, NCAM2, SLITRK4, VCAN, NGFR, SLITRK5, DST, RTN4RL1, PKHD1, DSCAML1, EPHB3, CDH4, ARX, SEMA5A, PTK2, PVRL1, KAL1, BCL11B, LHX2, RUNX3, PARD6B, KLF7, PLA2G10, RYK, PTPRZ1, SPTBN4, MAP1B, NTNG1, NR4A2, NTNG2, GAS1, NTN3, EPHA4, SEMA6A, NOTCH1, EPHA7, CYFIP1, BMPR1B, APB…	2082	193	13528	1.98631	0.000755882	1.35029e-05	0.000311844
GOTERM_BP_FAT	GO:0030036~actin cytoskeleton organization	66	2.33546	1.86391e-07	DLC1, BMP10, MTSS1, LIMA1, WASF3, NUAK2, AIF1, PREX1, FERMT2, PRKG1, DSTN, ARHGAP6, ANG, GSN, PLA2G1B, PLS3, FMNL2, FOXJ1, ERMN, ARHGEF17, ACTN1, PROX1, ELMO1, EPB41L3, KRT19, EPB41L1, XIRP1, SCIN, FHOD3, DBN1, DST, ADD2, CXCL1, FGD2, PRKCZ, SHROOM4, CNN3, SSH2, ELN, FHL3, ABI2, NEDD9, ITGB1, DAAM2, CDC42EP2, PFN2, PRR5, OBSL1, CNN2, BCL6, TRIP10, EHD2, FGD6, NPHP1, FGD4, PLEK, FSCN1, MYOZ1, PPP1…	2082	226	13528	1.89753	0.000851629	1.49471e-05	0.000351362
GOTERM_BP_FAT	GO:0050900~leukocyte migration	26	0.920028	2.67771e-07	SELP, IL6, CCL2, IL16, FOXJ1, CXCL3, PODXL, ITGA1, CXCR2, PF4, ITGB2, IL6R, CCL5, ITGAM, VCAM1, CCL25, EDNRB, ITGA6, CD34, LYST, CXCL16, IFNG, CKLF, PLA2G1B, IL1B, SELPLG	2082	57	13528	2.96382	0.00122323	2.11029e-05	0.000504769
GOTERM_BP_FAT	GO:0055065~metal ion homeostasis	61	2.15853	2.82722e-07	GNA15, JPH3, IL6ST, WFS1, F2RL1, CD52, CXCR3, CXCL12, TGFB1, EDNRB, ATP2B2, APP, S1PR1, TPT1, IL1B, SV2A, KCNMA1, AVP, C5AR1, RXFP3, STIM2, PRKCB, CCR7, CCR6, CCR5, ADM, CCR4, CCR3, LCK, GIPR, CCR2, GPR12, CAV3, C3AR1, C7, CAV1, CCL2, CYSLTR1, CCR1, PTH1R, NR3C2, OXTR, BDKRB1, KCNA5, CCL5, SLC11A1, CYP27B1, CAMK2D, PTPRC, TRPC1, TRPC6, GRIN1, FZD2, ITPR1, TMPRSS3, CD55, AVPR1B, EPOR, XCL1, CACNA1…	2082	205	13528	1.93343	0.00129149	2.19035e-05	0.000532954
GOTERM_BP_FAT	GO:0007169~transmembrane receptor protein tyrosine kinase signaling pathway	65	2.30007	3.00252e-07	MTSS1, NRP1, CD8A, FGF9, EFNA1, CD8B, FGF16, CLNK, DDR2, TGFB1, CTGF, ANGPT1, PDGFC, FGF2, CHRNA3, GHR, EFNB3, STAP1, SOCS2, CD3E, BAIAP2, SOCS7, IRS1, VEGFC, ADRB2, EREG, ROR1, ROR2, SORT1, PDGFRB, MST1R, LCP2, FGFR4, REPS2, CCL2, ERBB4, EPHA10, EPHB3, EPHB4, PXN, PTK2, RASGRP4, TEK, CD4, PIK3R3, EGF, CSF1R, CD7, TXNIP, CNKSR1, FLT4, AREGB, HGF, EPHA1, EPHA2, EPHA3, EPHA4, EPHA7, EPS8, EPHA8, NT…	2082	224	13528	1.88546	0.00137151	2.28739e-05	0.000565999
GOTERM_BP_FAT	GO:0030198~extracellular matrix organization	38	1.34466	3.03801e-07	MPZL3, ADAMTS14, ELF3, SPOCK2, LUM, HSD17B12, ELN, VTN, DCN, APP, PTK2, FOXF1, SMOC1, TGFBI, FOXF2, COL6A2, COL8A2, RECK, COL18A1, COL4A2, LMX1B, LGALS3, RXFP1, TGFBR1, CCDC80, CST3, HSPG2, OLFML2A, NID1, ECM2, COL5A1, CSGALNACT1, FBLN5, KAZALD1, LAMC1, COL1A1, APBB2, ADAMTS3	2082	104	13528	2.37412	0.00138771	2.27649e-05	0.00057269
GOTERM_BP_FAT	GO:0007267~cell-cell signaling	139	4.91861	3.3813e-07	KCNC4, SYT5, EFNA1, GRIK4, FGF16, FGF11, FGF13, ENPEP, IL15, VIPR1, TNFSF18, GHRHR, CXCL10, APP, PTGIR, ISG15, BHLHA15, IL1B, CHRNA6, HTR1D, CHRNA1, CHRNA3, EFNB3, BST2, KIF5A, EFNB1, MYLK2, BSN, PCLO, CTNNA2, PTHLH, C1QA, LILRB2, SIRPG, CCR5, CAMK4, GPR56, GRAP2, CAV2, KCNMB4, RAD21L1, FGFR4, GRAP, MME, CCL8, ITGB2, CCL5, SEMA5A, PTK2, CRB1, PVRL1, TEK, GAD1, NOVA1, FCER1A, MLN, BMP3, HCN2, BMP2…	2082	600	13528	1.50528	0.0015444	2.49286e-05	0.000637402
GOTERM_BP_FAT	GO:0045088~regulation of innate immune response	25	0.884643	3.42667e-07	IRAK2, PVR, A2M, CARD9, GIMAP5, CADM1, TLR2, KLRK1, TLR3, SAMHD1, TLR4, TLR6, NCR1, TLR7, TLR8, GIMAP1, CD1D, IRAK3, SH2D1A, EREG, IL12A, IFNK, CLEC7A, CD226, LAG3	2082	54	13528	3.00815	0.00156511	2.48621e-05	0.000645955
GOTERM_BP_FAT	GO:0050863~regulation of T cell activation	41	1.45081	3.46043e-07	IL6ST, KLRK1, TNFSF14, PAWR, IL15, TGFB1, VCAM1, IL4R, HLX, IFNG, CD2, VNN1, IL1B, CD4, BCL6, EBI3, LAG3, CD28, PTPRC, IL6, IL2RA, GIMAP5, FOXJ1, IL7, CD3E, EFNB1, CTLA4, TNFRSF14, IDO1, GIMAP1, BTLA, TIGIT, CD86, SIRPG, TNFSF13B, CD80, LAX1, LCK, IL12A, IRF4, VSIG4	2082	117	13528	2.27694	0.00158051	2.47147e-05	0.000652319
GOTERM_BP_FAT	GO:0050801~ion homeostasis	102	3.60934	4.41634e-07	SLC9A9, GNA15, WFS1, IL6ST, GRIK3, GNA11, F2RL1, CD52, CXCL12, TGFB1, ATP2B2, APP, S1PR1, TPT1, IL1B, CHRNA6, CHRNA1, CHRNA3, SLC12A6, C5AR1, STIM2, CCR7, CCR6, CCR5, CCR4, CCR3, CCR2, SLC40A1, KCNMB3, CAV3, C3AR1, KCNMB4, CAV1, GCLC, CCL2, CYSLTR1, PTH1R, HFE, BDKRB1, KCNA5, CCL5, FTH1, SLC11A1, P2RY2, SLC30A4, HCN2, TRPC1, TRPC6, EPB42, GRIN1, CD55, SLC4A10, AVPR1B, CHRNB4, CHRND, CHRNB1, XCL1,…	2082	409	13528	1.62043	0.00201668	3.10566e-05	0.000832515
GOTERM_BP_FAT	GO:0002696~positive regulation of leukocyte activation	38	1.34466	5.24879e-07	IL6ST, TBX21, KLRK1, TNFSF14, IL15, TNFSF12, TGFB1, VCAM1, IL4R, HLX, IFNG, CD2, MS4A2, VNN1, IL1B, CD4, BCL6, THBS1, IL13RA1, EBI3, CD27, CD28, FCER1A, PTPRC, IL6, IL2RA, GIMAP5, IL7, CD3E, EFNB1, GIMAP1, CD86, SIRPG, TNFSF13B, CD80, LCK, IL12A, CD226	2082	106	13528	2.32933	0.00239635	3.63512e-05	0.000989437
GOTERM_BP_FAT	GO:0032990~cell part morphogenesis	71	2.51238	5.32785e-07	S100A6, NRP1, GJA1, CXCL12, RAB3IP, APP, UNC5B, ANK3, ROBO1, POU4F1, UNC5C, SEMA3A, EGR2, PTPRM, EFNB3, FOXJ1, NRXN3, BAIAP2, RXRA, EFNB1, VANGL2, SLIT2, CTNNA2, SMO, NCAM2, SLITRK4, ADM, VCAN, NGFR, SLITRK5, DST, RTN4RL1, PKHD1, CLU, DSCAML1, TTC8, EPHB3, CDH4, ARX, SEMA5A, PTK2, PVRL1, LHX2, BCL11B, KAL1, RUNX3, PARD6B, KLF7, PLA2G10, PTPRZ1, RYK, SPTBN4, MAP1B, ITGA1, NTNG1, NR4A2, NTNG2, CELS…	2082	256	13528	1.80207	0.0024324	3.6348e-05	0.00100434
GOTERM_BP_FAT	GO:0002819~regulation of adaptive immune response	25	0.884643	7.77655e-07	PVR, IL27RA, IL6ST, TBX21, TNFSF12, TGFB1, SLC11A1, IL4R, HLX, IFNG, FCER1G, IL1B, BCL6, DPP4, FCER1A, PTPRC, GIMAP5, FOXJ1, IDO1, GIMAP1, CD86, TNFSF13B, CD80, IL12A, CD226	2082	56	13528	2.90071	0.00354835	5.22731e-05	0.00146593
GOTERM_BP_FAT	GO:0002252~immune effector process	44	1.55697	9.26805e-07	C7, CADM1, CD8A, CLU, RSAD2, C1R, LY9, TLR7, C1QC, TLR8, CTNNBL1, CFP, SLC11A1, FCN1, PLA2G1B, CFH, FCER1G, FAS, PTX3, CFD, CD27, MSH6, PTPRC, CR1, IL6, CARD9, CR2, SWAP70, SLA2, SAMHD1, C4BPB, IL6R, SLAMF7, NLRP3, C1QA, C1QB, CD55, TNFSF13B, LAX1, CD40LG, LYST, C1RL, AICDA, VSIG4	2082	134	13528	2.13354	0.00422747	6.13956e-05	0.00174709
GOTERM_BP_FAT	GO:0010562~positive regulation of phosphorus metabolic process	36	1.27389	9.82653e-07	DLC1, BMP10, CAV1, IL6ST, KITLG, TLR4, IL34, TGFB1, EDNRB, ANG, IFNG, IL1B, CD4, THBS1, EGF, FAM129A, FGF2, GHR, FCER1A, IL6, BMP2, CD3E, TGFBR1, IGF1, TNFRSF14, IL6R, IL20, OSM, ACVR2A, VEGFC, CCND1, EREG, CD80, CCND2, IL12A, GRK1	2082	100	13528	2.33914	0.00448164	6.41652e-05	0.00185237
GOTERM_BP_FAT	GO:0045937~positive regulation of phosphate metabolic process	36	1.27389	9.82653e-07	DLC1, BMP10, CAV1, IL6ST, KITLG, TLR4, IL34, TGFB1, EDNRB, ANG, IFNG, IL1B, CD4, THBS1, EGF, FAM129A, FGF2, GHR, FCER1A, IL6, BMP2, CD3E, TGFBR1, IGF1, TNFRSF14, IL6R, IL20, OSM, ACVR2A, VEGFC, CCND1, EREG, CD80, CCND2, IL12A, GRK1	2082	100	13528	2.33914	0.00448164	6.41652e-05	0.00185237
GOTERM_BP_FAT	GO:0030029~actin filament-based process	67	2.37084	1.0521e-06	DLC1, BMP10, MTSS1, LIMA1, WASF3, NUAK2, AIF1, PREX1, MYO7A, FERMT2, PRKG1, DSTN, ARHGAP6, ANG, GSN, PLA2G1B, PLS3, FMNL2, FOXJ1, ERMN, ARHGEF17, ACTN1, PROX1, ELMO1, EPB41L3, KRT19, EPB41L1, XIRP1, SCIN, FHOD3, DBN1, DST, ADD2, CXCL1, FGD2, PRKCZ, SHROOM4, CNN3, SSH2, ELN, FHL3, ABI2, NEDD9, ITGB1, DAAM2, CDC42EP2, PFN2, PRR5, OBSL1, CNN2, BCL6, TRIP10, EHD2, FGD6, NPHP1, FGD4, PLEK, FSCN1, MYOZ…	2082	241	13528	1.80639	0.00479759	6.7732e-05	0.00198327
GOTERM_BP_FAT	GO:0045089~positive regulation of innate immune response	22	0.778485	1.0743e-06	PVR, IRAK2, CARD9, GIMAP5, CADM1, TLR2, KLRK1, TLR3, TLR4, TLR6, TLR7, TLR8, GIMAP1, CD1D, IRAK3, SH2D1A, EREG, IL12A, IFNK, CLEC7A, CD226, LAG3	2082	46	13528	3.10755	0.00489858	6.82007e-05	0.00202512
GOTERM_BP_FAT	GO:0042110~T cell activation	42	1.4862	1.09774e-06	ITGAL, CD8A, CD8B, JAG2, RAG1, TNFSF14, IL15, CXCL12, TGFB1, ITGAM, SLC11A1, IL23A, BCL11B, BCL11A, CD2, CD4, FAS, DPP4, CD28, CD7, PTPRC, GIMAP5, TNFSF4, CD3G, CD3D, CRIP3, IL7, CD3E, THEMIS, SLA2, EOMES, GIMAP1, CD1D, CD86, CD80, FYN, PSEN2, LCK, IRF1, IRF4, CLEC7A, TREML2	2082	126	13528	2.16587	0.00500521	6.87343e-05	0.00206931
GOTERM_BP_FAT	GO:0042327~positive regulation of phosphorylation	35	1.2385	1.34465e-06	BMP10, CAV1, IL6ST, KITLG, TLR4, IL34, TGFB1, EDNRB, ANG, IFNG, IL1B, CD4, THBS1, EGF, FAM129A, FGF2, GHR, FCER1A, IL6, BMP2, CD3E, TGFBR1, IGF1, TNFRSF14, IL6R, IL20, OSM, ACVR2A, VEGFC, CCND1, EREG, CD80, CCND2, IL12A, GRK1	2082	97	13528	2.34449	0.00612756	8.30561e-05	0.00253475
GOTERM_BP_FAT	GO:0031589~cell-substrate adhesion	35	1.2385	1.75797e-06	DLC1, LYPD3, ADAMTS13, ITGA11, ITGB2, VTN, ITGB3, ITGB1, PXN, ARHGAP6, SORBS3, CD44, CTGF, ITGB7, TEK, PARVG, PTPRK, ITGA1, ACTN1, ITGA2, ITGA3, ACTN2, NID1, ECM2, RAPH1, BCL2L11, LYVE1, ITGA6, SNED1, FBLN5, FREM1, SGCE, ANTXR1, LAMC1, ITGA2B	2082	98	13528	2.32057	0.00800348	0.000107137	0.00331387
GOTERM_BP_FAT	GO:0002253~activation of immune response	34	1.20311	1.84014e-06	C3AR1, C7, CLU, CD247, KLRK1, TLR2, TLR3, TLR4, C1R, TLR6, C1QC, TLR7, CFP, IRAK3, CFH, CFD, IRAK2, PTPRC, CR1, CR2, THEMIS, CD3E, SLA2, C4BPB, NFAM1, C1QA, C1QB, CD55, FYN, LAX1, PSEN2, C1RL, CLEC7A, VSIG4	2082	94	13528	2.3502	0.00837601	0.000110669	0.00346876
GOTERM_BP_FAT	GO:0001819~positive regulation of cytokine production	33	1.16773	1.9119e-06	IL27RA, IL6ST, KLRK1, TLR2, TLR3, AFAP1L2, TLR4, PF4, TLR7, TGFB1, SLC11A1, NOD1, IFNG, FCER1G, IL1B, THBS1, CASP1, AGPAT2, IL1A, IL6, CARD9, GIMAP5, IDO1, NFAM1, IL6R, NLRP3, GIMAP1, TIGIT, EREG, CD40LG, IL12A, NLRP12, CLEC7A	2082	90	13528	2.38245	0.00870121	0.000113491	0.00360403
GOTERM_BP_FAT	GO:0006874~cellular calcium ion homeostasis	54	1.91083	1.95434e-06	GNA15, JPH3, IL6ST, WFS1, F2RL1, CD52, CXCR3, CXCL12, TGFB1, ATP2B2, EDNRB, APP, S1PR1, TPT1, IL1B, SV2A, AVP, C5AR1, RXFP3, STIM2, PRKCB, CCR7, CCR6, ADM, CCR5, CCR4, CCR3, GIPR, LCK, CCR2, GPR12, CAV3, C3AR1, CAV1, CCL2, CYSLTR1, CCR1, PTH1R, OXTR, BDKRB1, KCNA5, CCL5, TRPC1, PTPRC, TRPC6, GRIN1, FZD2, ITPR1, CD55, AVPR1B, EPOR, XCL1, CACNA1A, F2R	2082	183	13528	1.91732	0.00889351	0.000114523	0.00368403
GOTERM_BP_FAT	GO:0055074~calcium ion homeostasis	55	1.94621	2.07307e-06	GNA15, JPH3, IL6ST, WFS1, F2RL1, CD52, CXCR3, CXCL12, TGFB1, ATP2B2, EDNRB, APP, S1PR1, TPT1, IL1B, SV2A, AVP, C5AR1, RXFP3, STIM2, PRKCB, CCR7, CCR6, CCR5, ADM, CCR4, CCR3, GIPR, LCK, CCR2, GPR12, CAV3, C3AR1, CAV1, CCL2, CYSLTR1, CCR1, PTH1R, OXTR, BDKRB1, KCNA5, CCL5, CYP27B1, TRPC1, PTPRC, TRPC6, GRIN1, FZD2, ITPR1, CD55, AVPR1B, EPOR, XCL1, CACNA1A, F2R	2082	188	13528	1.90089	0.00943128	0.000119943	0.00390785
GOTERM_BP_FAT	GO:0002822~regulation of adaptive immune response based on somatic recombination of immune receptors built from immunoglobulin superfamily domains	24	0.849257	2.20813e-06	PVR, FCER1A, PTPRC, GIMAP5, IL27RA, FOXJ1, TBX21, IDO1, TNFSF12, TGFB1, GIMAP1, SLC11A1, CD86, TNFSF13B, CD80, HLX, IL4R, IFNG, IL12A, IL1B, FCER1G, BCL6, CD226, DPP4	2082	55	13528	2.83532	0.0100426	0.000126159	0.00416244
GOTERM_BP_FAT	GO:0001944~vasculature development	68	2.40623	2.3346e-06	NRP1, ACVRL1, LMO2, FGF9, CSPG4, ANPEP, JAG1, ENPEP, TNFSF12, CXCL12, MMP2, GJA5, ARHGAP22, GPX1, S1PR1, CD44, CTGF, ANG, ROBO1, FOXF1, HMOX1, CASP8, ROBO4, IL1B, ANGPT1, NOS2, ANGPT2, FGF2, CEACAM1, RECK, EGFL7, PDPN, NODAL, ARHGAP24, PROX1, JUNB, SLIT2, SMO, VEGFC, EREG, PLXDC1, ZFPM2, COL1A1, TNFAIP2, ACVR1, CAV1, ELK3, TCF7L2, CDH5, SEMA5A, TYMP, ACE, PTK2, EGF, THBS1, PPAP2B, COL18A1, KLF5, …	2082	251	13528	1.76031	0.0106147	0.000131738	0.00440083
GOTERM_BP_FAT	GO:0042108~positive regulation of cytokine biosynthetic process	22	0.778485	2.52811e-06	FCER1A, CD3E, TLR1, TLR3, TNFRSF8, TLR4, TLR6, TLR7, TLR8, CD86, EREG, CD80, HMOX1, IFNG, IRF1, IL1B, CD4, IRF4, LTB, EBI3, IL1A, CD28	2082	48	13528	2.97807	0.0114895	0.000140917	0.00476559
GOTERM_BP_FAT	GO:0006873~cellular ion homeostasis	92	3.25548	3.17104e-06	JPH3, GNA15, IL6ST, WFS1, GRIK3, GNA11, F2RL1, CD52, CXCR3, KCNJ11, CXCL12, TGFB1, EDNRB, ATP2B2, APP, S1PR1, TPT1, IL1B, SV2A, CHRNA6, CHRNA1, CHRNA3, SLC12A6, KCNMA1, AVP, EGR2, C5AR1, RXFP3, STIM2, SLC9A3R1, PRKCB, CCR7, CCR6, XIRP1, CCR5, ADM, CCR4, SBF2, CCR3, LCK, GIPR, CCR2, SLC40A1, GPR12, KCNMB3, CAV3, C3AR1, C7, KCNMB4, PRKCZ, CAV1, GCLC, CCL2, CYSLTR1, CCR1, PTH1R, NR3C2, OXTR, HFE, BD…	2082	374	13528	1.59834	0.0143903	0.000174621	0.00597751
GOTERM_BP_FAT	GO:0055082~cellular chemical homeostasis	93	3.29087	3.50568e-06	JPH3, GNA15, IL6ST, WFS1, GRIK3, GNA11, F2RL1, CD52, CXCR3, KCNJ11, CXCL12, TGFB1, EDNRB, ATP2B2, APP, S1PR1, TPT1, IL1B, SV2A, CHRNA6, CHRNA1, CHRNA3, SLC12A6, KCNMA1, AVP, EGR2, C5AR1, RXFP3, STIM2, SLC9A3R1, PPARGC1A, PRKCB, CCR7, CCR6, XIRP1, CCR5, ADM, CCR4, SBF2, CCR3, LCK, GIPR, CCR2, SLC40A1, GPR12, KCNMB3, CAV3, C3AR1, C7, KCNMB4, PRKCZ, CAV1, GCLC, CCL2, CYSLTR1, CCR1, PTH1R, NR3C2, OXT…	2082	380	13528	1.5902	0.0158968	0.00019075	0.0066083
GOTERM_BP_FAT	GO:0051480~cytosolic calcium ion homeostasis	39	1.38004	3.55339e-06	CAV3, C3AR1, JPH3, CAV1, GNA15, CYSLTR1, IL6ST, CCR1, PTH1R, F2RL1, OXTR, BDKRB1, CD52, KCNA5, CXCR3, EDNRB, S1PR1, IL1B, TRPC1, PTPRC, AVP, C5AR1, TRPC6, RXFP3, FZD2, CD55, CCR7, CCR6, CCR5, ADM, CCR4, CCR3, CCR2, GIPR, AVPR1B, LCK, EPOR, CACNA1A, F2R	2082	118	13528	2.14751	0.0161114	0.000191071	0.00669823
GOTERM_BP_FAT	GO:0002697~regulation of immune effector process	35	1.2385	3.80708e-06	PVR, A2M, CADM1, IL27RA, CD8B, TBX21, KLRK1, IL15, TNFSF12, TGFB1, IRAK3, SH2D1A, HMOX1, IFNG, MS4A2, FCER1G, IL1B, BCL6, NOS2, IL13RA1, DPP4, LAG3, CD28, FCER1A, PTPRC, IL6, GIMAP5, TNFSF4, FOXJ1, NCR1, GIMAP1, CD37, CD40LG, IL12A, CD226	2082	101	13528	2.25164	0.0172516	0.000202331	0.00717642
GOTERM_BP_FAT	GO:0043068~positive regulation of programmed cell death	103	3.64473	3.8868e-06	DLC1, CADM1, IL19, TLR2, TNFSF14, TLR4, TNFSF12, TGFB1, CRADD, CTNNBL1, APP, PTGIS, TIAM2, CD44, IFNG, IL1B, NGFRAP1, FAS, MX1, NET1, RARG, CD3E, RXRA, HRK, BCL2L11, RASGRF1, LYST, LRRK2, PRODH, FGD2, GSDMA, TIMP3, RUNX3, FGD4, HIP1, COL18A1, VAV3, TGFBR1, GRIN1, ITGA1, NR4A1, SLAMF7, NOTCH1, TNFSF10, EPHA7, PLA2G4A, UACA, SH3RF1, PREX1, FASLG, PAWR, MCF2L, GPX1, NOD1, PCBP4, HMOX1, CASP8, POU4F1…	2082	433	13528	1.54562	0.0176097	0.000204193	0.0073267
GOTERM_BP_FAT	GO:0001568~blood vessel development	66	2.33546	4.10738e-06	NRP1, ACVRL1, LMO2, FGF9, CSPG4, ANPEP, JAG1, ENPEP, TNFSF12, CXCL12, MMP2, GJA5, ARHGAP22, GPX1, S1PR1, CD44, CTGF, ANG, ROBO1, FOXF1, HMOX1, CASP8, ROBO4, IL1B, ANGPT1, NOS2, ANGPT2, FGF2, CEACAM1, RECK, EGFL7, ARHGAP24, PROX1, JUNB, SLIT2, SMO, VEGFC, EREG, PLXDC1, ZFPM2, COL1A1, TNFAIP2, ACVR1, CAV1, ELK3, TCF7L2, CDH5, SEMA5A, ACE, PTK2, TYMP, EGF, THBS1, PPAP2B, COL18A1, KLF5, SELP, EPAS1, …	2082	245	13528	1.75037	0.0185997	0.000213328	0.00774248
GOTERM_BP_FAT	GO:0007160~cell-matrix adhesion	32	1.13234	4.51824e-06	DLC1, LYPD3, ADAMTS13, ITGA11, ITGB2, VTN, ITGB3, ITGB1, PXN, ARHGAP6, CD44, CTGF, ITGB7, TEK, PARVG, PTPRK, ITGA1, ACTN1, ITGA2, ITGA3, ACTN2, NID1, ECM2, RAPH1, BCL2L11, LYVE1, ITGA6, SNED1, FBLN5, FREM1, SGCE, ITGA2B	2082	89	13528	2.33622	0.0204411	0.000232029	0.00851693
GOTERM_BP_FAT	GO:0010942~positive regulation of cell death	103	3.64473	4.82312e-06	DLC1, CADM1, IL19, TLR2, TNFSF14, TLR4, TNFSF12, TGFB1, CRADD, CTNNBL1, APP, PTGIS, TIAM2, CD44, IFNG, IL1B, NGFRAP1, FAS, MX1, NET1, RARG, CD3E, RXRA, HRK, BCL2L11, RASGRF1, LYST, LRRK2, PRODH, FGD2, GSDMA, TIMP3, RUNX3, FGD4, HIP1, COL18A1, VAV3, TGFBR1, GRIN1, ITGA1, NR4A1, SLAMF7, NOTCH1, TNFSF10, EPHA7, PLA2G4A, UACA, SH3RF1, PREX1, FASLG, PAWR, MCF2L, GPX1, NOD1, PCBP4, HMOX1, CASP8, POU4F1…	2082	435	13528	1.53851	0.0218053	0.000244931	0.0090916
GOTERM_BP_FAT	GO:0043065~positive regulation of apoptosis	102	3.60934	4.95586e-06	DLC1, CADM1, IL19, TLR2, TNFSF14, TLR4, TNFSF12, TGFB1, CRADD, CTNNBL1, APP, PTGIS, TIAM2, CD44, IFNG, IL1B, NGFRAP1, FAS, MX1, NET1, RARG, CD3E, RXRA, HRK, BCL2L11, RASGRF1, LYST, PRODH, FGD2, GSDMA, TIMP3, RUNX3, FGD4, HIP1, COL18A1, VAV3, TGFBR1, GRIN1, ITGA1, NR4A1, SLAMF7, NOTCH1, TNFSF10, EPHA7, PLA2G4A, UACA, SH3RF1, PREX1, FASLG, PAWR, MCF2L, GPX1, NOD1, PCBP4, HMOX1, CASP8, POU4F1, CASP1…	2082	430	13528	1.54129	0.0223986	0.000248906	0.0093418
GOTERM_BP_FAT	GO:0060326~cell chemotaxis	19	0.672328	5.20354e-06	IL6, CCL2, IL16, CXCL3, ITGA1, ITGB2, PF4, CXCR2, IL6R, CCL5, ITGAM, EDNRB, CXCL16, LYST, CKLF, IFNG, PLA2G1B, IL1B, PDGFRB	2082	39	13528	3.1655	0.0235048	0.000258504	0.00980866
GOTERM_BP_FAT	GO:0042592~homeostatic process	161	5.6971	5.49923e-06	SLC9A9, GNA15, IL6ST, WFS1, SLC22A12, GNA11, GRIK3, F2RL1, TNFSF14, CD52, CXCL12, GHRHR, TGFB1, ATP2B2, APP, S1PR1, BHLHA15, IFNG, TPT1, IL1B, FAS, CHRNA6, CHRNA1, CHRNA3, IL1A, SLC12A6, C5AR1, STIM2, MECOM, PPARGC1A, IRS1, BCL2L11, PTHLH, CCR7, GYLTL1B, CCR6, CCR5, CCR4, TXNDC8, CCR3, CCR2, PDGFRB, SLC40A1, KCNMB3, CAV3, KCNMB4, C3AR1, CAV1, CCL2, GCLC, CYSLTR1, ERBB4, PKHD1, PTH1R, HFE, ACP5, B…	2082	751	13528	1.39296	0.0248237	0.000270254	0.010366
GOTERM_BP_FAT	GO:0032675~regulation of interleukin-6 production	18	0.636943	6.46511e-06	IL6, CARD9, CEBPB, FOXJ1, TLR1, TLR2, TLR3, AFAP1L2, TLR4, IL6R, TLR6, TLR7, IRAK3, NOD1, EREG, IFNG, NLRP12, IL1B	2082	36	13528	3.2488	0.0291197	0.000314335	0.0121866
GOTERM_BP_FAT	GO:0055066~di-, tri-valent inorganic cation homeostasis	64	2.26469	7.2024e-06	GNA15, JPH3, IL6ST, WFS1, F2RL1, CD52, CXCR3, CXCL12, TGFB1, EDNRB, ATP2B2, APP, S1PR1, HMOX1, TPT1, IL1B, SV2A, AVP, C5AR1, RXFP3, STIM2, PRKCB, CCR7, CCR6, CCR5, ADM, CCR4, CCR3, LCK, GIPR, CCR2, SLC40A1, GPR12, CAV3, C3AR1, CAV1, CCL2, CYSLTR1, CCR1, PTH1R, HFE, OXTR, BDKRB1, KCNA5, CCL5, FTH1, SLC11A1, CYP27B1, SLC30A4, PTPRC, TRPC1, TRPC6, EPB42, GRIN1, FZD2, ITPR1, SOD2, CD55, MT2A, AVPR1B,…	2082	239	13528	1.73994	0.0323863	0.00034649	0.0135763
GOTERM_BP_FAT	GO:0042060~wound healing	54	1.91083	7.80535e-06	F2RL2, ACVRL1, F13A1, GNA12, F2RL1, MMRN1, TGFB1, GPX1, DYSF, GP6, CD44, GSN, HMOX1, IL1B, SERPINA1, FGF2, INA, F12, SDC1, THBD, EREG, F5, CD40LG, F3, TFPI, DSP, ADAMTS13, PF4, ITGB3, ELK3, TRIM72, TIMP3, SLC11A1, PROCR, MAP3K1, KLKB1, P2RY1, KLF6, IL6, PLEK, EFEMP2, IGF1, ITGA2, C4BPB, SMAD1, COL5A1, PLSCR1, NOTCH1, PLSCR4, FBLN5, TREML1, SYT17, MYH10, F2R	2082	191	13528	1.83702	0.0350494	0.000371581	0.0147127
GOTERM_BP_FAT	GO:0002683~negative regulation of immune system process	30	1.06157	8.48451e-06	A2M, LST1, IL27RA, PAWR, TGFB1, IRAK3, GPX1, HMOX1, HLX, IL4R, UBASH3A, BCL6, FAS, THBS1, LAG3, PTPRC, GIMAP5, IL2RA, FOXJ1, SLA2, TNFRSF13B, CTLA4, TNFRSF14, INHA, IDO1, GIMAP1, BTLA, TIGIT, LAX1, VSIG4	2082	83	13528	2.34853	0.0380404	0.000399743	0.0159928
GOTERM_BP_FAT	GO:0006915~apoptosis	133	4.7063	8.54586e-06	DLC1, MEF2C, CADM1, IL19, TNFSF15, TNFSF12, DNASE1L3, CRADD, CTNNBL1, APP, UNC5B, TIAM2, IFNG, IL1B, NGFRAP1, UNC5D, UNC5C, FAS, IL1A, NET1, TP53AIP1, PTPRH, SCN2A, BCL2A1, HRK, CECR2, TNFRSF14, BCL2L11, AHR, DDIT4, RASGRF1, F3, NEK6, FGD2, LITAF, GSDMA, CLU, ITGB2, PEG10, DOCK1, ECE1, FAIM, BMF, SRGN, FGD4, HIP1, VAV3, LGALS1, KLF11, CD5L, CARD6, VDAC1, NCKAP1, SFRP5, SEMA6A, LGALS7B, TNFSF10, I…	2082	602	13528	1.43552	0.0383102	0.000398526	0.0161084
GOTERM_BP_FAT	GO:0006959~humoral immune response	29	1.02619	8.8444e-06	C7, GPR183, CCL2, CLU, C1R, C1QC, CFP, SH2D1A, CFH, MS4A2, CFD, EBI3, CD28, IL6, CR1, CR2, BST2, BST1, IL7, FOXJ1, C4BPB, C1QA, C1QB, CD55, CCR6, AIRE, C1RL, VSIG4, DMBT1	2082	79	13528	2.38519	0.0396216	0.00040828	0.0166711
GOTERM_BP_FAT	GO:0055080~cation homeostasis	73	2.58316	9.62475e-06	SLC9A9, GNA15, JPH3, IL6ST, WFS1, F2RL1, CD52, CXCR3, CXCL12, TGFB1, EDNRB, ATP2B2, APP, S1PR1, HMOX1, TPT1, IL1B, SV2A, KCNMA1, AVP, C5AR1, ATP4A, RXFP3, STIM2, PRKCB, CCR7, CCR6, CCR5, ADM, CCR4, CCR3, LCK, GIPR, CCR2, SLC26A9, SLC40A1, GPR12, CAV3, C3AR1, C7, CAV1, CCL2, CYSLTR1, CCR1, PTH1R, NR3C2, OXTR, HFE, BDKRB1, KCNA5, CCL5, FTH1, SLC11A1, CYP27B1, SLC30A4, CAMK2D, PTPRC, TRPC1, TRPC6, E…	2082	286	13528	1.65848	0.0430412	0.000439853	0.0181419
GOTERM_BP_FAT	GO:0016337~cell-cell adhesion	71	2.51238	9.72669e-06	PVR, MPZL2, CADM1, CLDN4, CLDN5, DAB1, CD93, CD44, CTGF, ROBO1, VNN1, ESAM, ADAM8, CEACAM1, CDH23, PCDHGA10, PCDHGA11, PTPRM, ICAM5, PDPN, PCDHGB7, PCDH9, PCDH8, PTPRU, CTNNA2, NCAM1, NCAM2, AMIGO2, CD34, CD40LG, ROR2, CLDN2, DCHS2, ITGAL, PKHD1, ASTN1, DSCAML1, ITGB2, CDH4, ITGB1, CDH5, ITGAM, VCAM1, PVRL1, FAT4, ROPN1B, TRO, FAT1, TEK, CD2, COL6A2, COL8A2, SELPLG, NPHP1, PTPRC, SELP, PLEK, PCDH…	2082	276	13528	1.67148	0.043487	0.00044011	0.0183341
GOTERM_BP_FAT	GO:0030595~leukocyte chemotaxis	18	0.636943	1.02525e-05	IL6, CCL2, IL16, CXCL3, ITGA1, ITGB2, PF4, CXCR2, IL6R, CCL5, ITGAM, EDNRB, CXCL16, LYST, CKLF, IFNG, PLA2G1B, IL1B	2082	37	13528	3.16099	0.0457831	0.000459348	0.019325
GOTERM_BP_FAT	GO:0012501~programmed cell death	134	4.74168	1.1687e-05	DLC1, MEF2C, CADM1, IL19, TNFSF15, TNFSF12, DNASE1L3, CRADD, CTNNBL1, APP, UNC5B, TIAM2, IFNG, IL1B, NGFRAP1, UNC5D, UNC5C, FAS, IL1A, NET1, TP53AIP1, PTPRH, SCN2A, BCL2A1, HRK, CECR2, TNFRSF14, BCL2L11, AHR, DDIT4, RASGRF1, F3, NEK6, FGD2, LITAF, GSDMA, CLU, ITGB2, PEG10, DOCK1, ECE1, FAIM, BMF, SRGN, FGD4, HIP1, VAV3, LGALS1, KLF11, CD5L, GAS1, CARD6, VDAC1, NCKAP1, SFRP5, SEMA6A, LGALS7B, TNFS…	2082	611	13528	1.42501	0.0520199	0.000518524	0.0220288
GOTERM_BP_FAT	GO:0051251~positive regulation of lymphocyte activation	33	1.16773	1.17002e-05	IL6ST, TBX21, KLRK1, TNFSF14, IL15, TNFSF12, TGFB1, VCAM1, IL4R, HLX, IFNG, VNN1, IL1B, CD4, BCL6, IL13RA1, EBI3, CD27, CD28, PTPRC, IL6, IL2RA, GIMAP5, CD3E, IL7, EFNB1, GIMAP1, CD86, SIRPG, TNFSF13B, CD80, LCK, IL12A	2082	97	13528	2.21052	0.0520769	0.000514117	0.0220535
GOTERM_BP_FAT	GO:0032103~positive regulation of response to external stimulus	25	0.884643	1.28061e-05	IL16, IL6ST, F2RL1, TLR4, CCL5, CXCL12, TGFB1, TNFRSF1A, CYP27B1, S1PR1, FCER1G, THBS1, FCER1A, IL6, ITGA2, IL6R, IDO1, SLIT2, OSM, CDH13, PLA2G4A, NPY, CCR4, F3, NLRP12	2082	64	13528	2.53812	0.0568566	0.00055734	0.0241378
GOTERM_BP_FAT	GO:0016265~death	154	5.4494	1.41399e-05	MEF2C, DLC1, CADM1, IL19, TNFSF15, TNFSF12, DNASE1L3, TGFB1, CRADD, CTNNBL1, APP, UNC5B, TIAM2, IFNG, IL1B, NGFRAP1, UNC5D, UNC5C, FAS, IL1A, TP53AIP1, NET1, KIF5A, PTPRH, SCN2A, BCL2A1, HRK, CECR2, TNFRSF14, OPTN, BCL2L11, AHR, DDIT4, RASGRF1, F3, HSPB1, NEK6, FGD2, LITAF, GSDMA, CLU, ITGB2, PEG10, DOCK1, ECE1, FAIM, PPP2R2B, BMF, SRGN, HIP1, FGD4, VAV3, LGALS1, KLF11, NR4A2, NIPA1, CD5L, GAS1, …	2082	724	13528	1.38209	0.0625893	0.000609567	0.0266515
GOTERM_BP_FAT	GO:0045597~positive regulation of cell differentiation	61	2.15853	1.43996e-05	MSR1, THRB, IL6ST, JAG1, TGFB1, METRN, CDKN2B, ROBO1, IL4R, HLX, VNN1, BOC, FGF2, FNDC3B, PLXNB1, SOCS3, EOMES, IL6R, JUNB, SLIT2, IL20, SMO, VEGFC, ACVR2A, CD86, CD80, SCIN, CAMK1, NGFR, WNT9A, ACVR1, IRX3, CSF1, CLU, KITLG, PF4, CCL5, CDH4, CYP27B1, VWC2, GFI1, RUNX2, DNMT3B, CD27, PTPRC, TESC, IL6, BMP2, GIMAP5, IL2RA, PLA2G10, IL7, MAP1B, FOXA1, SMAD1, GIMAP1, NOTCH1, ID2, HOPX, BMPR1B, IGFBP3	2082	229	13528	1.7308	0.0637014	0.000614959	0.0271409
GOTERM_BP_FAT	GO:0002526~acute inflammatory response	33	1.16773	1.48414e-05	C7, A2M, CLU, TLR4, C1R, C1QC, CFP, KLKB1, CFH, VNN1, IL1B, SERPINA1, CFD, IL1A, F12, IL6, CR1, CR2, CEBPB, C4BPB, IDO1, IL6R, CD163, EPHA3, C1QA, ORM1, C1QB, CD55, F3, C1RL, VSIG4, ORM2, ACVR1	2082	98	13528	2.18797	0.0655904	0.000627954	0.0279735
GOTERM_BP_FAT	GO:0001525~angiogenesis	44	1.55697	1.61192e-05	ACVRL1, NRP1, FGF9, CSPG4, ANPEP, ENPEP, JAG1, ELK3, TNFSF12, CXCL12, SEMA5A, ARHGAP22, GPX1, PTK2, TYMP, S1PR1, ROBO1, CTGF, ANG, HMOX1, CASP8, ROBO4, IL1B, ANGPT1, THBS1, EGF, ANGPT2, FGF2, CEACAM1, COL18A1, KLF5, EPAS1, EGFL7, TBX4, COL15A1, ARHGAP24, SLIT2, VEGFC, CDH13, NOTCH1, EREG, PLXDC1, TNFAIP2, ACVR1	2082	148	13528	1.93172	0.0710323	0.000675746	0.0303816
GOTERM_BP_FAT	GO:0010740~positive regulation of protein kinase cascade	48	1.69851	1.67413e-05	LITAF, IL6ST, FGF9, TSPAN6, TLR3, GJA1, FASLG, TLR4, TLR6, TGFB1, TNFRSF1A, GPX1, SORBS3, NOD1, HMOX1, IFNG, CASP8, IL1B, CASP1, LTB, CD27, GHR, SECTM1, PTPRC, IL6, CARD9, LTBR, BST2, TGFBR1, LGALS1, NDFIP2, IGF1, WLS, IL6R, ECM1, IL20, OSM, APOL3, GRM4, TNFSF10, ADRB2, TNFRSF10B, PLK2, F3, IL12A, SEMA4C, NEK6, F2R	2082	167	13528	1.86757	0.0736702	0.000695439	0.031554
GOTERM_BP_FAT	GO:0002695~negative regulation of leukocyte activation	23	0.813871	1.71556e-05	IL2RA, GIMAP5, LST1, FOXJ1, SLA2, TNFRSF13B, CTLA4, TNFRSF14, IDO1, INHA, PAWR, TGFB1, GIMAP1, BTLA, TIGIT, LAX1, HMOX1, HLX, IL4R, BCL6, FAS, VSIG4, LAG3	2082	57	13528	2.62184	0.0754228	0.000706225	0.0323347
GOTERM_BP_FAT	GO:0002703~regulation of leukocyte mediated immunity	24	0.849257	1.74111e-05	PVR, FCER1A, PTPRC, GIMAP5, CADM1, IL27RA, FOXJ1, TBX21, KLRK1, TNFSF12, NCR1, TGFB1, GIMAP1, SH2D1A, HMOX1, IFNG, IL12A, MS4A2, IL1B, FCER1G, BCL6, CD226, DPP4, LAG3	2082	61	13528	2.55643	0.076502	0.000710343	0.0328162
GOTERM_BP_FAT	GO:0001932~regulation of protein amino acid phosphorylation	49	1.7339	2.06199e-05	BMP10, IL6ST, TLR4, TLR6, TGFB1, EDNRB, PRKAR2B, MDFIC, MAP3K9, IFNG, IL1B, PDGFC, FAM129A, FGF2, GHR, SOCS3, CD3E, TNFRSF14, IL6R, IL20, OSM, ACVR2A, VEGFC, CCND1, CD80, CCND2, PSEN2, IL12A, PDGFRB, PRKCZ, CAV1, KITLG, ITGB2, BDKRB1, IL34, MAP3K1, CD4, EGF, FGD4, FCER1A, PTPRC, IL6, BMP2, SMAD6, TGFBR1, IGF1, NLRP12, IGFBP3, CBS	2082	173	13528	1.84036	0.0899489	0.000833763	0.0388631
GOTERM_BP_FAT	GO:0022604~regulation of cell morphogenesis	40	1.41543	2.13094e-05	DLC1, FGD2, PALM, LZTS1, LST1, NRP1, EFNA1, GNA12, FERMT2, ITGB2, CDH4, TGFB1, METRN, CDC42EP2, PTK2, ROBO1, PALM2, SEMA3A, CDC42EP3, FGD6, CHRNA3, FGD4, PLXNB1, EPB42, PDPN, MAP1B, GRIN1, ERMN, FBLIM1, SMAD1, SLIT2, FYN, TGFBR3, CYFIP1, NGFR, SPTA1, ARAP3, WNT7A, CACNA1A, MYH10	2082	131	13528	1.984	0.0928125	0.000854074	0.0401623
GOTERM_BP_FAT	GO:0008219~cell death	152	5.37863	2.26237e-05	MEF2C, DLC1, CADM1, IL19, TNFSF15, TNFSF12, DNASE1L3, TGFB1, CRADD, CTNNBL1, APP, UNC5B, TIAM2, IFNG, IL1B, NGFRAP1, UNC5D, UNC5C, FAS, IL1A, TP53AIP1, NET1, KIF5A, PTPRH, SCN2A, BCL2A1, HRK, CECR2, TNFRSF14, OPTN, BCL2L11, AHR, DDIT4, RASGRF1, F3, HSPB1, NEK6, FGD2, LITAF, GSDMA, CLU, ITGB2, PEG10, DOCK1, ECE1, FAIM, PPP2R2B, BMF, SRGN, HIP1, FGD4, VAV3, LGALS1, KLF11, NIPA1, CD5L, GAS1, CARD6, …	2082	719	13528	1.37362	0.0982466	0.00089885	0.042639
GOTERM_BP_FAT	GO:0002449~lymphocyte mediated immunity	26	0.920028	2.272e-05	C7, CADM1, CD8A, CLU, C1R, LY9, C1QC, TLR8, SLC11A1, FCER1G, FAS, CD27, MSH6, CR1, CR2, SWAP70, SLA2, C4BPB, SLAMF7, C1QA, C1QB, CD55, CD40LG, LYST, C1RL, AICDA	2082	70	13528	2.41339	0.0986434	0.000894896	0.0428205
GOTERM_BP_FAT	GO:0002706~regulation of lymphocyte mediated immunity	22	0.778485	2.31908e-05	PVR, FCER1A, PTPRC, GIMAP5, CADM1, IL27RA, FOXJ1, TBX21, KLRK1, TNFSF12, NCR1, TGFB1, GIMAP1, SH2D1A, IFNG, IL12A, IL1B, FCER1G, BCL6, CD226, DPP4, LAG3	2082	54	13528	2.64717	0.100581	0.000905628	0.0437076
GOTERM_BP_FAT	GO:0051250~negative regulation of lymphocyte activation	22	0.778485	2.31908e-05	IL2RA, GIMAP5, LST1, FOXJ1, SLA2, TNFRSF13B, CTLA4, TNFRSF14, IDO1, INHA, PAWR, TGFB1, GIMAP1, BTLA, TIGIT, LAX1, HLX, IL4R, BCL6, FAS, VSIG4, LAG3	2082	54	13528	2.64717	0.100581	0.000905628	0.0437076
GOTERM_BP_FAT	GO:0010033~response to organic substance	152	5.37863	2.62056e-05	ADCY1, A2M, ADCY2, ADCY7, IL6ST, ADCY8, ADCY5, PTGS1, TLR2, TLR3, TLR4, TLR6, GHRHR, TGFB1, GNG8, PRKAR2B, CDKN2B, CD44, IFNG, PLA2G1B, IL1B, CREB3L1, GNG2, FAS, PRKACB, CHRNA3, F12, PLD1, SOCS2, SOCS3, RXRA, BAIAP2, SOCS7, MFGE8, COLEC12, PTPRU, IRS1, JUNB, RETN, C1QB, KRT19, THBD, CCR4, HSPB7, HSPB1, COL1A1, ACR, ME1, CAV2, IL1R1, CAV1, CYP1B1, CCL2, GCLC, ERBB4, PFKFB2, ACP5, BDKRB1, HSPA1A, A…	2082	721	13528	1.36981	0.112891	0.00101463	0.0493883
GOTERM_BP_FAT	GO:0021700~developmental maturation	33	1.16773	2.94381e-05	ERBB4, PTH1R, MMP2, GHRHR, CDH5, TIMP1, GATA2, APP, CD44, ANG, BHLHA15, LHX6, RUNX2, PCSK4, RUNX3, RECK, KCNMA1, C17ORF47, PLP1, EPAS1, EPB42, GRIN1, FOXA1, MAP1B, NR4A2, PDE3A, ZDHHC15, HES1, CDKN1C, NOTCH1, EREG, PSEN2, CACNA1A	2082	101	13528	2.12298	0.125903	0.00113015	0.0554787
GOTERM_BP_FAT	GO:0007204~elevation of cytosolic calcium ion concentration	35	1.2385	2.9996e-05	CAV3, C3AR1, JPH3, GNA15, CYSLTR1, CCR1, PTH1R, F2RL1, OXTR, CD52, BDKRB1, CXCR3, EDNRB, S1PR1, IL1B, PTPRC, AVP, C5AR1, TRPC6, RXFP3, FZD2, CD55, CCR7, CCR6, CCR5, ADM, CCR4, CCR3, CCR2, AVPR1B, LCK, GIPR, EPOR, CACNA1A, F2R	2082	110	13528	2.06742	0.128129	0.00114196	0.0565299
GOTERM_BP_FAT	GO:0070663~regulation of leukocyte proliferation	29	1.02619	3.2626e-05	LST1, IL6ST, CSF1, IL15, PAWR, TGFB1, VCAM1, IFNG, IL1B, BCL6, IL13RA1, EBI3, CD28, PTPRC, IL6, IL2RA, CD3E, IL7, FOXJ1, EFNB1, TNFRSF13B, CTLA4, TNFRSF14, IDO1, BTLA, TNFSF13B, CD80, IL12A, VSIG4	2082	84	13528	2.24322	0.138548	0.00123177	0.0614848
GOTERM_BP_FAT	GO:0032944~regulation of mononuclear cell proliferation	29	1.02619	3.2626e-05	LST1, IL6ST, CSF1, IL15, PAWR, TGFB1, VCAM1, IFNG, IL1B, BCL6, IL13RA1, EBI3, CD28, PTPRC, IL6, IL2RA, CD3E, IL7, FOXJ1, EFNB1, TNFRSF13B, CTLA4, TNFRSF14, IDO1, BTLA, TNFSF13B, CD80, IL12A, VSIG4	2082	84	13528	2.24322	0.138548	0.00123177	0.0614848
GOTERM_BP_FAT	GO:0002520~immune system development	69	2.44161	3.54494e-05	LMO2, CD8A, JAG2, JAG1, IL15, TGFB1, FLT3LG, CTNNBL1, CXCR5, CASP8, FAS, LTB, CD3D, CD3E, FOXJ1, EOMES, CDK6, NFAM1, IFI16, INHA, BCL2L11, CD40LG, PSEN2, LCK, AICDA, TSHR, ADD2, GPR183, TWSG1, CSF1, RAG1, KITLG, ZBTB16, ITGB1, TIMP1, VCAM1, ACE, RASGRP4, BCL11B, BCL11A, RTKN2, HOXA9, BCL6, DYRK3, CD4, CD28, MSH6, PTPRC, KLF6, GIMAP5, EPAS1, PLEK, CEBPE, EPB42, SWAP70, IL7, CRIP2, THEMIS, JARID2, …	2082	276	13528	1.6244	0.149595	0.00132733	0.066804
GOTERM_BP_FAT	GO:0042325~regulation of phosphorylation	105	3.7155	3.64587e-05	BMP10, ADCY1, ADCY2, ADCY7, IL6ST, EFNA1, ADCY8, ADCY5, TNFSF15, TLR3, TLR4, TLR6, TGFB1, PRKAR2B, APP, DAB1, CDKN2B, MDFIC, MAP3K9, IFNG, SPRED2, PLA2G1B, IL1B, MS4A2, PDGFC, PRKACB, CHRNA3, C5AR1, CD3E, SOCS3, PIM1, TNFRSF14, IRS1, PKIA, IL20, VEGFC, PDGFRB, CAV3, CAV1, PKHD1, PFKFB2, ITGB2, BDKRB1, IL34, IRAK3, SLC11A1, HEXIM1, EGF, FGD4, FCER1A, BMP2, VAV3, TGFBR1, SMAD6, SPHK1, ITGA1, HGF, P…	2082	466	13528	1.46405	0.153509	0.00135401	0.0687054
GOTERM_BP_FAT	GO:0050870~positive regulation of T cell activation	27	0.955414	3.721e-05	IL6ST, KLRK1, TNFSF14, IL15, VCAM1, HLX, IL4R, IFNG, VNN1, IL1B, CD4, EBI3, CD28, PTPRC, IL6, IL2RA, GIMAP5, CD3E, IL7, EFNB1, GIMAP1, CD86, SIRPG, TNFSF13B, CD80, LCK, IL12A	2082	76	13528	2.30836	0.156411	0.00137075	0.0701208
GOTERM_BP_FAT	GO:0001934~positive regulation of protein amino acid phosphorylation	30	1.06157	3.83905e-05	BMP10, CAV1, IL6ST, KITLG, TLR4, IL34, TGFB1, EDNRB, IFNG, IL1B, CD4, FAM129A, FGF2, GHR, FCER1A, IL6, BMP2, CD3E, TGFBR1, IGF1, TNFRSF14, IL6R, IL20, OSM, ACVR2A, VEGFC, CCND1, CD80, CCND2, IL12A	2082	89	13528	2.1902	0.160951	0.0014029	0.0723445
GOTERM_BP_FAT	GO:0040017~positive regulation of locomotion	32	1.13234	4.0349e-05	ERBB4, IL16, IL6ST, CSF1, F2RL1, BDKRB1, CXCL12, TGFB1, CXCL10, PRR5, S1PR1, THBS1, FGF2, COL18A1, PLD1, IL6, PDPN, SPHK1, ITGA2, IGF1, IL6R, IRS1, SLIT2, CDH13, VEGFC, CCR4, RRAS2, F3, CXCL16, PDGFRB, HDAC9, F2R	2082	98	13528	2.12166	0.168429	0.00146273	0.0760339
GOTERM_BP_FAT	GO:0051272~positive regulation of cell motion	32	1.13234	4.0349e-05	ERBB4, IL6ST, CSF1, F2RL1, BDKRB1, CXCL12, TGFB1, CXCL10, PRR5, S1PR1, BCL6, THBS1, FGF2, COL18A1, PLD1, IL6, PDPN, TGFBR1, SPHK1, MYLK2, ITGA2, IGF1, IL6R, IRS1, CDH13, VEGFC, RRAS2, F3, CXCL16, PDGFRB, HDAC9, F2R	2082	98	13528	2.12166	0.168429	0.00146273	0.0760339
GOTERM_BP_FAT	GO:0007411~axon guidance	34	1.20311	4.10118e-05	NRP1, EPHB3, CDH4, CXCL12, ARX, SEMA5A, APP, UNC5B, PVRL1, ROBO1, ANK3, LHX2, KAL1, SEMA3A, UNC5C, RUNX3, KLF7, EGR2, PTPRM, PLA2G10, EFNB3, NRXN3, EFNB1, GAS1, SLIT2, NTN3, SEMA6A, EPHA4, EPHA7, NGFR, BMPR1B, APBB2, GFRA3, MYH10	2082	107	13528	2.06466	0.170945	0.00147504	0.0772824
GOTERM_BP_FAT	GO:0007242~intracellular signaling cascade	244	8.63411	4.11643e-05	ADCY1, ADCY2, ADCY7, IL6ST, ADCY8, EFNA1, ADCY5, GNG8, S1PR1, STAC, CTGF, MAP3K9, IFNG, PLA2G1B, GNG2, RAPGEF2, RAB27B, HTR1D, PLD2, PLD1, C5AR1, RARG, MAGI2, TNIK, RXRA, WNK3, COLEC12, PPARGC1A, PCLO, SIRPG, CCR3, CCR2, ROR2, RAB13, GRAP2, IRAK1BP1, GRB14, PTH1R, ASB13, TYROBP, FCER1A, CNKSR1, KLF9, RASEF, TGFBR1, SPHK1, SMAD1, HGF, RGS1, NPY, CDC42BPA, TGFBR3, CLEC7A, GRK5, TREML1, GRIP1, CLNK,…	2082	1256	13528	1.26227	0.171523	0.00146897	0.0775697
GOTERM_BP_FAT	GO:0055002~striated muscle cell development	21	0.7431	4.35745e-05	BMP10, CAV2, TNC, UTRN, MYOZ1, PROX1, CACNA1S, ITGB1, KRT19, SDC1, APP, XIRP1, OBSL1, MYOG, CHRNB1, PPP3CA, CHRNA1, MYH10, SNTA1, F2R, TMOD1	2082	52	13528	2.62403	0.1806	0.00154286	0.0821096
GOTERM_BP_FAT	GO:0030005~cellular di-, tri-valent inorganic cation homeostasis	59	2.08776	4.35901e-05	GNA15, JPH3, IL6ST, WFS1, F2RL1, CD52, CXCR3, CXCL12, TGFB1, ATP2B2, EDNRB, APP, S1PR1, TPT1, IL1B, SV2A, AVP, C5AR1, RXFP3, STIM2, PRKCB, CCR7, CCR6, CCR5, ADM, CCR4, CCR3, GIPR, LCK, CCR2, SLC40A1, GPR12, CAV3, C3AR1, CAV1, CCL2, CYSLTR1, CCR1, PTH1R, HFE, OXTR, BDKRB1, KCNA5, CCL5, FTH1, SLC11A1, TRPC1, PTPRC, TRPC6, GRIN1, FZD2, ITPR1, CD55, MT2A, AVPR1B, EPOR, XCL1, CACNA1A, F2R	2082	227	13528	1.6888	0.180659	0.00153155	0.0821391
GOTERM_BP_FAT	GO:0008285~negative regulation of cell proliferation	85	3.00778	4.36211e-05	DLC1, ACVRL1, AIF1, TNFSF15, GJA1, PAWR, IL15, SKAP2, MXI1, TGFB1, BNIPL, CGREF1, CDKN2B, ANG, HMOX1, IFNG, IL1B, IFNK, FGF2, LTB, IL1A, DHCR24, PTPRK, PTPRM, RARG, FOXJ1, RXRA, TNFRSF14, CDK6, PTPRU, PROX1, OSM, PTHLH, TNFRSF9, SIRPG, XIRP1, ADM, EREG, SCIN, IL12A, ADAMTS1, VSIG4, CXCL1, CAV2, CAV1, LST1, IFITM1, PTH1R, TNFRSF8, ZBTB16, SESN1, FTH1, CDH5, CYP27B1, SPEG, BCL11B, BCL6, GPNMB, THBS…	2082	361	13528	1.52991	0.180775	0.00152095	0.0821975
GOTERM_BP_FAT	GO:0055001~muscle cell development	22	0.778485	4.40092e-05	CAV3, BMP10, CAV2, TNC, UTRN, MYOZ1, PROX1, CACNA1S, ITGB1, KRT19, SDC1, APP, XIRP1, OBSL1, MYOG, CHRNB1, PPP3CA, CHRNA1, MYH10, SNTA1, F2R, TMOD1	2082	56	13528	2.55263	0.182227	0.00152286	0.0829284
GOTERM_BP_FAT	GO:0019220~regulation of phosphate metabolic process	108	3.82166	4.67545e-05	DLC1, BMP10, ADCY1, ADCY2, ADCY7, IL6ST, EFNA1, ADCY8, ADCY5, TNFSF15, TLR3, TLR4, TLR6, TGFB1, PRKAR2B, APP, DAB1, CDKN2B, MDFIC, MAP3K9, IFNG, SPRED2, PLA2G1B, IL1B, MS4A2, PDGFC, PRKACB, CHRNA3, C5AR1, CD3E, SOCS3, PIM1, TNFRSF14, IRS1, PKIA, IL20, VEGFC, PDGFRB, CAV3, CAV1, PKHD1, PFKFB2, ITGB2, BDKRB1, IL34, IRAK3, SLC11A1, HEXIM1, EGF, FGD4, FCER1A, BMP2, VAV3, TGFBR1, SMAD6, SPHK1, ITGA1, …	2082	485	13528	1.44689	0.192426	0.00160563	0.0880995
GOTERM_BP_FAT	GO:0051174~regulation of phosphorus metabolic process	108	3.82166	4.67545e-05	DLC1, BMP10, ADCY1, ADCY2, ADCY7, IL6ST, EFNA1, ADCY8, ADCY5, TNFSF15, TLR3, TLR4, TLR6, TGFB1, PRKAR2B, APP, DAB1, CDKN2B, MDFIC, MAP3K9, IFNG, SPRED2, PLA2G1B, IL1B, MS4A2, PDGFC, PRKACB, CHRNA3, C5AR1, CD3E, SOCS3, PIM1, TNFRSF14, IRS1, PKIA, IL20, VEGFC, PDGFRB, CAV3, CAV1, PKHD1, PFKFB2, ITGB2, BDKRB1, IL34, IRAK3, SLC11A1, HEXIM1, EGF, FGD4, FCER1A, BMP2, VAV3, TGFBR1, SMAD6, SPHK1, ITGA1, …	2082	485	13528	1.44689	0.192426	0.00160563	0.0880995
GOTERM_BP_FAT	GO:0002460~adaptive immune response based on somatic recombination of immune receptors built from immunoglobulin superfamily domains	27	0.955414	4.80508e-05	C7, CADM1, CD8A, CLU, C1R, TLR4, LY9, TLR6, C1QC, TLR8, SLC11A1, FCER1G, FAS, CD27, EBI3, MSH6, CR1, CR2, SWAP70, SLA2, C4BPB, C1QA, C1QB, CD55, CD40LG, C1RL, AICDA	2082	77	13528	2.27838	0.197197	0.0016378	0.090541
GOTERM_BP_FAT	GO:0002250~adaptive immune response	27	0.955414	4.80508e-05	C7, CADM1, CD8A, CLU, C1R, TLR4, LY9, TLR6, C1QC, TLR8, SLC11A1, FCER1G, FAS, CD27, EBI3, MSH6, CR1, CR2, SWAP70, SLA2, C4BPB, C1QA, C1QB, CD55, CD40LG, C1RL, AICDA	2082	77	13528	2.27838	0.197197	0.0016378	0.090541
GOTERM_BP_FAT	GO:0051050~positive regulation of transport	58	2.05237	4.99454e-05	CADM1, WFS1, TNFSF15, TNFSF14, GHRHR, TGFB1, GATA2, ATP2B2, ANG, IFNG, PLA2G1B, IL1B, MS4A2, CASP1, LTB, IL1A, AVP, STIM2, MFGE8, INHA, NLRP3, IRS1, INHBB, SMO, VEGFC, ADRB2, SCIN, PRKCZ, CAV1, ERBB4, PFKFB2, OXTR, BDKRB1, TCF7L2, SLC11A1, P2RY1, PCSK9, PTX3, CD27, HIP1, FCER1A, TRPC1, IL6, GIMAP5, TNFSF4, PLA2G10, TGFBR1, ITGA2, GIMAP1, KCNN4, PLA2G4A, UACA, AVPR1B, PON1, NLRP12, CLEC7A, AACS, F…	2082	223	13528	1.68996	0.204119	0.00168973	0.0941093
GOTERM_BP_FAT	GO:0002443~leukocyte mediated immunity	29	1.02619	5.27347e-05	C7, CADM1, CD8A, CLU, C1R, LY9, C1QC, TLR8, SLC11A1, PLA2G1B, FCER1G, FAS, CD27, MSH6, CR1, IL6, CR2, SWAP70, SLA2, C4BPB, SLAMF7, IL6R, C1QA, C1QB, CD55, CD40LG, LYST, C1RL, AICDA	2082	86	13528	2.19105	0.214203	0.00177091	0.0993626
GOTERM_BP_FAT	GO:0002237~response to molecule of bacterial origin	29	1.02619	5.27347e-05	TG, CCL2, TLR2, FASLG, BDKRB1, TLR4, TLR6, CCL5, SLC11A1, IRAK3, TNFRSF1A, CYP27B1, IL1B, SERPINA1, SELP, IL6, CARD9, LY96, SOCS3, IDO1, IL6R, EPHA3, PLA2G4A, THBD, ADM, IL12A, PTAFR, MGST1, F2R	2082	86	13528	2.19105	0.214203	0.00177091	0.0993626
GOTERM_CC_FAT	GO:0005886~plasma membrane	896	31.7056	2.48744e-50	KLRC2, SCN3A, SGMS2, AIF1, AMOTL1, AMOTL2, LPHN3, APP, VNN1, KLRD1, CDH23, KLRB1, ARC, PDPN, NOXA1, SCN2A, BSN, F5, PTRF, F3, TMPRSS11E, ROR1, TFPI, ROR2, KLRC1, RAD21L1, SLC29A4, UPK1A, EFR3A, OBSL1, KLRF1, OR5P3, OR5P2, GAS1, VDAC1, RGS1, CDC42BPA, TREML2, TREML1, LZTS1, LDLR, GRIP1, NBEA, MMP25, SIRPB1, IL4R, IL1RAP, SLC22A4, CEACAM6, CEACAM4, IL13RA1, CEACAM1, GHR, SLC22A1, PARVG, SLC22A7, GI…	2051	3777	12782	1.47841	1.37307e-47	1.37307e-47	3.63183e-47
GOTERM_CC_FAT	GO:0044459~plasma membrane part	590	20.8776	2.2563e-46	DLC1, KLRC2, SCN3A, SGMS2, AIF1, AMOTL1, AMOTL2, GNG8, APP, KCNK5, AIF1L, GNG2, FAS, ADAM8, HTR1D, KLRD1, PTPRK, ARC, GBP5, PTPRM, MAGI2, NCF2, MAGI1, NCF1, MPDZ, PDPN, PTPRH, NOXA1, SCN2A, BSN, PTPRU, PCLO, PTPRO, CTNNA2, PTRF, F3, TMPRSS11E, ST14, ROR1, ROR2, MST1R, CD226, KLRC1, IL1R1, RAD21L1, ERBB4, PTH1R, HFE, KCNJ2, PROCR, PVRL1, OBSL1, KLRF1, SLC28A1, NPHP1, PTH2R, TGFBR1, GAS1, KCNK3, KC…	2051	2203	12782	1.66906	1.24548e-43	6.22739e-44	3.29434e-43
GOTERM_CC_FAT	GO:0031226~intrinsic to plasma membrane	366	12.9512	1.45916e-38	KLRC2, LYPD3, SCN3A, SGMS2, ADCY7, IL6ST, EFNA1, AQP8, LPAR4, CD52, ATP2B1, APP, CD44, KCNK5, CLEC4A, CHRNA6, ADAM8, HTR1D, CHRNA1, RAPGEF2, CHRNA3, SLC12A6, PTPRK, C5AR1, CD3G, PTPRM, NCF2, EFNB3, CD3E, NCF1, PDPN, EFNB1, PTPRH, NOXA1, SCN2A, PTPRU, PTPRO, LILRB2, VSIG2, CCR7, CD37, CCR6, CCR5, CD40LG, CCR4, CCR3, TMPRSS11E, F3, CX3CR1, ST14, CCR2, ROR1, ROR2, PDGFRB, MST1R, CD226, CLEC5A, KLRC1…	2051	1215	12782	1.87732	8.05457e-36	2.68486e-36	2.13047e-35
GOTERM_CC_FAT	GO:0005887~integral to plasma membrane	354	12.5265	4.13378e-36	KLRC2, SCN3A, SGMS2, ADCY7, IL6ST, EFNA1, AQP8, LPAR4, CD52, ATP2B1, APP, CD44, KCNK5, CLEC4A, CHRNA6, ADAM8, HTR1D, CHRNA1, RAPGEF2, CHRNA3, SLC12A6, PTPRK, C5AR1, CD3G, PTPRM, NCF2, EFNB3, CD3E, NCF1, PDPN, EFNB1, PTPRH, NOXA1, SCN2A, PTPRU, PTPRO, LILRB2, VSIG2, CCR7, CD37, CCR6, CCR5, CD40LG, CCR4, CCR3, TMPRSS11E, CX3CR1, ST14, CCR2, ROR1, ROR2, PDGFRB, MST1R, CD226, CLEC5A, KLRC1, ITGA2B, K…	2051	1188	12782	1.85703	2.28185e-33	5.70462e-34	6.03559e-33
GOTERM_CC_FAT	GO:0031224~intrinsic to membrane	1074	38.0042	1.67932e-21	KLRC4, KLRC2, KLRC3, SCN3A, SGMS2, GBGT1, LPHN3, TMEM144, APP, VNN1, RAB27B, KLRD1, CDH23, KLRB1, LRRC4, C10ORF105, PDPN, NOXA1, SCN2A, UGCG, PIK3IP1, TMPRSS11E, F3, HSD11B1, ROR1, ROR2, KLRC1, DCBLD1, RAD21L1, HSD17B12, RIC3, SLC29A4, UPK1A, CKLF, KLRF1, OR5P3, OR5P2, MYADML2, PPAPDC1A, GAS1, AQP10, VDAC1, TMEM117, TREML2, AREG, TMEM119, TREML1, ATP10B, CACHD1, LDLR, SIRPB2, ATP10D, LY9, SIRPB1,…	2051	5485	12782	1.22028	9.26985e-19	1.85397e-19	2.45192e-18
GOTERM_CC_FAT	GO:0044421~extracellular region part	263	9.30644	1.01171e-20	PVR, CTHRC1, A2M, IL6ST, CRHBP, FSTL3, FSTL1, CFP, NOV, ISG15, SERPINE2, APOD, CD44, CTGF, IFNG, CFH, PLA2G1B, IFNK, CFD, F12, CRTAC1, NODAL, OLFML2A, ADAMTS7, C1QA, RETN, ADAMTS6, C1QB, VEGFC, F5, PPBP, CD40LG, F3, TFPI, ADAMTS1, LAMC1, ADAMTS3, HSD17B12, ELN, ACE, IL23A, KLKB1, KAL1, CKLF, FGL2, COL18A1, BMP3, BMP2, LGALS3, LGALS1, CCDC80, CD5L, AREGB, EMILIN2, ECM2, ECM1, SFRP5, LGALS7B, LAMA3…	2051	960	12782	1.70733	5.58462e-18	9.30769e-19	1.47716e-17
GOTERM_CC_FAT	GO:0016021~integral to membrane	1039	36.7657	1.12284e-20	KLRC4, KLRC2, KLRC3, SCN3A, SGMS2, GBGT1, LPHN3, TMEM144, APP, VNN1, KLRD1, CDH23, KLRB1, LRRC4, C10ORF105, PDPN, NOXA1, SCN2A, UGCG, PIK3IP1, TMPRSS11E, F3, HSD11B1, ROR1, ROR2, KLRC1, DCBLD1, RAD21L1, HSD17B12, RIC3, SLC29A4, UPK1A, CKLF, KLRF1, OR5P3, OR5P2, MYADML2, PPAPDC1A, AQP10, VDAC1, TMEM117, TREML2, AREG, TMEM119, TREML1, CACHD1, LDLR, ATP10B, SIRPB2, ATP10D, LY9, SIRPB1, ST6GALNAC3, C…	2051	5297	12782	1.22242	6.19809e-18	8.85442e-19	1.63942e-17
GOTERM_CC_FAT	GO:0009986~cell surface	115	4.06936	4.39195e-15	PVR, BMP10, IL6ST, TLR2, CSPG4, TLR4, ENPEP, TGFB1, GHRHR, APP, S1PR1, CD44, ROBO1, MS4A2, FAS, CHRNA1, KLRD1, PTPRK, CD3E, PTPRR, TNFRSF14, MFGE8, NCAM1, CCR5, CD34, F3, HSPB1, CD226, ITGA2B, CAV3, CAV2, ITGAL, CAV1, PKHD1, KLRK1, DSCAML1, ITGB3, EPHB4, ITGB1, ITGAM, ACE, ECE1, ITGAX, CD69, ICOS, KAL1, FCER1G, FCER1A, IL1RL1, TNFRSF13B, ITGA1, ITGA2, AREGB, ABCB1, BTLA, TIGIT, ITGA6, NTRK2, TGFB…	2051	348	12782	2.05945	2.45137e-12	3.06422e-13	6.4837e-12
GOTERM_CC_FAT	GO:0005615~extracellular space	187	6.61713	2.01165e-14	PVR, BMP10, A2M, IL16, IL6ST, CRHBP, IL19, FGF16, FSTL3, TNFSF15, TNFSF14, VTN, FSTL1, TNFSF12, IL15, CXCL12, MMP2, TNFSF18, TGFB1, CXCL10, CFP, APOD, SERPINE2, ISG15, IFNG, TGFBI, TPT1, PLA2G1B, CFH, IL15RA, IL1B, PDGFC, IFNK, CFD, EBI3, IL1A, F12, GNLY, NODAL, CST3, MFGE8, TCN2, IL20, PTHLH, C1QA, RETN, C1QB, VEGFC, THBD, PPBP, F5, CD40LG, F3, TFPI, TNFAIP2, TWSG1, CCL2, CLU, CYTL1, APOC1, CCL8…	2051	685	12782	1.70131	1.10925e-11	1.23246e-12	2.93432e-11
GOTERM_CC_FAT	GO:0005576~extracellular region	435	15.3928	5.2114e-13	CTHRC1, A2M, CRHBP, FSTL3, FSTL4, FSTL1, GNG8, APP, ISG15, SERPINE2, CTGF, FSTL5, FAS, TPSB2, CRTAC1, NODAL, OLFML2A, ADAMTS7, RETN, ADAMTS6, F5, TMPRSS11E, F3, ST14, TFPI, ADAMTS1, ADAMTS3, ACP6, HSD17B12, ESM1, FAM19A1, PF4V1, IL23A, PVRL1, KLKB1, KAL1, CKLF, FGL2, MGAT4A, IGFL4, CCDC80, HGF, EMILIN2, TINAGL1, SERPINI1, GAS6, APOL3, TREML4, TGFBR3, AREG, TLL2, BMP8A, MSR1, LDLR, FGF9, FAM3C, GP…	2051	2010	12782	1.34873	2.87669e-10	2.87669e-11	7.60891e-10
GOTERM_CC_FAT	GO:0009897~external side of plasma membrane	65	2.30007	5.87874e-12	CD8A, IL6ST, TLR2, CSPG4, FASLG, TLR4, ENPEP, MMP25, FLT3LG, S1PR1, CD44, MS4A2, FAS, KLRD1, LAG3, KCNMA1, CD3E, MMP17, TNFRSF14, MFGE8, NCAM1, CD86, CCR5, CD80, CD34, F3, SORT1, CTSB, ITGA2B, CD244, RTN4RL1, PKHD1, KLRK1, ITGB3, ITGAM, VCAM1, ACE, ECE1, ITGAX, CD69, ICOS, CD2, PCSK9, FCER1G, CD4, THBS1, SCNN1A, CD28, FCER1A, PTPRC, SELP, IL2RB, IL2RA, SELL, IL1RL1, TNFRSF13B, ITGA1, CTLA4, ITGA2…	2051	170	12782	2.38285	3.24507e-09	2.95006e-10	8.58335e-09
GOTERM_CC_FAT	GO:0043235~receptor complex	47	1.66313	7.64471e-10	ITGAL, CD8A, CD8B, IL6ST, CSF1, CD247, GRIK4, ITGA11, TLR4, ITGB2, ITGB3, ITGB1, ITGAM, ACVR1C, ITGAX, ITGB7, CD4, CHRNA6, CHRNA1, IL13RA1, CHRNA3, GHR, CSF1R, IL6, CD3G, CD3D, CD3E, LY96, TGFBR1, GRIN1, ITGA1, ITGA2, ITGA3, IL6R, IRS1, TRAT1, OSM, ADRB2, EPS8, ITGA6, CHRNB4, CHRND, CHRNB1, BMPR1B, CHRNE, ACVR1, ITGA2B	2051	116	12782	2.52507	4.21988e-07	3.51657e-08	1.11618e-06
GOTERM_CC_FAT	GO:0030054~cell junction	137	4.84784	9.27574e-10	DLC1, SEPT3, CADM1, SYT5, GRIK3, GRIK4, UTRN, AMOTL1, AMOTL2, VCL, DMXL2, CD44, STARD8, AIF1L, MS4A1, CHRNA6, CHRNA1, CHRNA3, SAMD4A, GRID1, PTPRK, ARC, MAGI2, PTPRM, TMEM204, MAGI1, MPDZ, SCN2A, PSD3, ACTN1, BSN, ACTN2, PTPRU, PCLO, CTNNA2, TNS1, DSP, RAB13, ERC2, DST, ITGA2B, CAV2, CGNL1, RAD21L1, CAV1, PKHD1, NEDD9, ITGB1, PXN, RIMS3, PTK2, PVRL1, OBSL1, SLC30A3, NPHP1, PHACTR1, DIXDC1, PARD6B…	2051	518	12782	1.64825	5.1202e-07	3.93862e-08	1.35432e-06
GOTERM_CC_FAT	GO:0042995~cell projection	170	6.01557	5.55384e-09	MTSS1, S100A6, ADCY2, KIAA1598, CADM1, SNCB, SYT5, WFS1, SLC22A12, AIF1, GRIK3, GNA12, UTRN, GRIK4, CSPG4, ENPEP, TGFB1, NOV, ATP2B2, APP, PIP5KL1, TIAM2, ANK3, ROBO1, PDE4A, CYGB, NEGR1, SAMD4A, CHRNA3, CDH23, SLC12A6, PLD2, ARC, PLD1, KCND3, PTPRM, MPDZ, PDPN, KIF5A, RXRA, BAIAP2, SCN2A, ACTN1, MYLK2, ACTN2, CTNNA2, NCAM1, NCAM2, SPAG6, LCA5, RASGRF1, ERC2, LRRK2, DBN1, AKAP3, FGD2, DNAH11, CAV…	2051	697	12782	1.52002	3.06571e-06	2.1898e-07	8.10896e-06
GOTERM_CC_FAT	GO:0005912~adherens junction	53	1.87544	5.37685e-08	DLC1, LIMA1, TLN2, FERMT2, GJA1, VCL, CD44, STARD8, AIF1L, MS4A1, ESAM, ZYX, PARVG, PTPRK, TMEM204, PTPRM, FBLIM1, ACTN1, ACTN2, ARHGAP24, CTNNA2, ARHGAP31, SDC1, TNS1, XIRP1, EPB41L5, DSP, PARVB, ITGA2B, CAV2, CAV1, ABI2, OXTR, NEDD9, WTIP, ITGB1, PXN, PTK2, SORBS3, PVRL1, NPHP1, TES, DIXDC1, PTPRC, IL1RL1, ITGA2, ABCB1, TJP1, CASS4, LAMA3, ITGA6, LAYN, SYNM	2051	155	12782	2.13097	2.96798e-05	1.97868e-06	7.85055e-05
GOTERM_CC_FAT	GO:0016323~basolateral plasma membrane	64	2.26469	6.23111e-08	DLC1, LIMA1, SLC13A5, CADM1, TLN2, FERMT2, AQP3, VCL, SLC1A3, CD44, ANK3, STARD8, AIF1L, MS4A1, STK39, ZYX, PARVG, SLC12A6, ACTN1, FBLIM1, ACTN2, ARHGAP24, CTNNA2, ARHGAP31, SDC1, TNS1, DSP, DST, PARVB, ITGA2B, CAV2, CAV1, SHROOM4, ERBB4, PTH1R, NEDD9, ITGB1, OSCP1, PXN, SORBS3, PTK2, BEST1, P2RY2, P2RY1, SLC4A9, TES, PTPRC, TRPC1, DIXDC1, IL1RL1, TGFBR1, MUC20, ANXA1, ITGA2, ABCB1, TJP1, SLC4A10…	2051	203	12782	1.96479	3.43951e-05	2.14973e-06	9.09781e-05
GOTERM_CC_FAT	GO:0070161~anchoring junction	54	1.91083	8.72135e-07	DLC1, LIMA1, TLN2, FERMT2, GJA1, VCL, CD44, STARD8, AIF1L, MS4A1, ESAM, ZYX, PARVG, PTPRK, TMEM204, PTPRM, FBLIM1, ACTN1, ACTN2, ARHGAP24, CTNNA2, ARHGAP31, SDC1, TNS1, XIRP1, EPB41L5, DSP, PARVB, ITGA2B, CAV2, CAV1, ABI2, OXTR, NEDD9, WTIP, ITGB1, PXN, PTK2, SORBS3, PVRL1, NPHP1, TES, DIXDC1, PTPRC, IL1RL1, ITGA2, ABCB1, TJP1, CASS4, LAMA3, ITGA6, LAYN, DSC2, SYNM	2051	172	12782	1.95658	0.000481303	2.83184e-05	0.00127337
GOTERM_CC_FAT	GO:0031012~extracellular matrix	91	3.2201	9.10889e-07	CTHRC1, FGF9, GPLD1, BCAN, VTN, MMP28, MMP2, MMP25, TGFB1, RELL2, NOV, SLC1A3, CILP2, CD44, CTGF, ANG, EMID1, DGCR6, TGFBI, SERPINA1, CRTAC1, COL22A1, MMP17, OLFML2A, MMP11, ADAMTS7, ADAMTS6, AMBN, F3, ADAMTS1, MFAP2, VCAN, COL1A1, WNT9A, LAMC1, COL24A1, ADAMTS3, DST, MFAP5, CHL1, ADAMTS18, FMOD, MAMDC2, ADAMTS14, ADAMTSL2, SPOCK2, ADAMTS13, TNC, LUM, ELN, HSD17B12, DCN, TIMP3, TIMP1, COL9A2, COL…	2051	345	12782	1.64382	0.000502685	2.79336e-05	0.00132995
GOTERM_CC_FAT	GO:0005578~proteinaceous extracellular matrix	85	3.00778	1.5953e-06	CTHRC1, FGF9, GPLD1, BCAN, VTN, MMP28, MMP2, MMP25, TGFB1, RELL2, SLC1A3, CILP2, CTGF, ANG, EMID1, DGCR6, TGFBI, SERPINA1, CRTAC1, COL22A1, MMP17, MMP11, ADAMTS7, ADAMTS6, AMBN, ADAMTS1, MFAP2, VCAN, COL1A1, WNT9A, LAMC1, COL24A1, ADAMTS3, DST, MFAP5, CHL1, ADAMTS18, FMOD, MAMDC2, ADAMTS14, ADAMTSL2, SPOCK2, ADAMTS13, TNC, LUM, ELN, DCN, TIMP3, TIMP1, COL9A2, COL7A1, AMELX, SMOC1, KAL1, COL6A3, C…	2051	320	12782	1.6554	0.000880219	4.63467e-05	0.00232922
GOTERM_CC_FAT	GO:0030141~secretory granule	54	1.91083	4.00473e-06	A2M, F13A1, FSTL3, VGF, MMRN1, GHRHR, TGFB1, APP, PLA2G1B, IL1B, CPA3, SERPINA1, SV2B, RAB27B, CFD, ATP8B3, AVP, ARC, NCF2, RPH3AL, ACTN1, ACTN2, VEGFC, PPBP, CAPN11, F5, AKAP3, ITGA2B, ACR, PAM, RAB3D, CLU, PF4, ITGB3, ABCA3, TIMP1, SLC11A1, NPTX1, ECE1, EGF, THBS1, PCSK4, SRGN, SELP, ICA1, ITGA1, IGF1, HGF, ITPR1, NOTCH1, PLA2G4A, SMPD1, SYTL4, TREML1	2051	180	12782	1.86962	0.00220817	0.000110525	0.005847
GOTERM_CC_FAT	GO:0005925~focal adhesion	36	1.27389	4.39506e-06	DLC1, CAV2, CAV1, LIMA1, TLN2, FERMT2, NEDD9, ITGB1, PXN, VCL, SORBS3, PTK2, CD44, STARD8, AIF1L, MS4A1, ZYX, TES, PARVG, DIXDC1, PTPRC, IL1RL1, FBLIM1, ACTN1, ITGA2, ABCB1, ACTN2, ARHGAP24, ARHGAP31, SDC1, LAMA3, CASS4, TNS1, LAYN, PARVB, ITGA2B	2051	102	12782	2.19956	0.00242314	0.000115521	0.00641688
GOTERM_CC_FAT	GO:0031093~platelet alpha granule lumen	20	0.707714	4.98375e-06	A2M, F13A1, CLU, ACTN1, IGF1, PF4, ACTN2, HGF, MMRN1, TGFB1, TIMP1, VEGFC, APP, F5, PPBP, SERPINA1, THBS1, CFD, EGF, SRGN	2051	41	12782	3.04004	0.00274726	0.000125039	0.00727635
GOTERM_CC_FAT	GO:0031091~platelet alpha granule	24	0.849257	6.5884e-06	SELP, A2M, F13A1, CLU, ACTN1, IGF1, PF4, ACTN2, ITGB3, HGF, MMRN1, TGFB1, TIMP1, VEGFC, APP, F5, PPBP, SERPINA1, TREML1, THBS1, CFD, EGF, SRGN, ITGA2B	2051	56	12782	2.67089	0.0036302	0.00015811	0.00961905
GOTERM_CC_FAT	GO:0031983~vesicle lumen	21	0.7431	9.39306e-06	A2M, F13A1, CLU, ACTN1, IGF1, ANPEP, PF4, ACTN2, HGF, MMRN1, TGFB1, TIMP1, VEGFC, APP, F5, PPBP, SERPINA1, THBS1, CFD, EGF, SRGN	2051	46	12782	2.84508	0.00517157	0.000216018	0.0137136
GOTERM_CC_FAT	GO:0005924~cell-substrate adherens junction	36	1.27389	1.16015e-05	DLC1, CAV2, CAV1, LIMA1, TLN2, FERMT2, NEDD9, ITGB1, PXN, VCL, SORBS3, PTK2, CD44, STARD8, AIF1L, MS4A1, ZYX, TES, PARVG, DIXDC1, PTPRC, IL1RL1, FBLIM1, ACTN1, ITGA2, ABCB1, ACTN2, ARHGAP24, ARHGAP31, SDC1, LAMA3, CASS4, TNS1, LAYN, PARVB, ITGA2B	2051	106	12782	2.11656	0.00638362	0.00025613	0.0169376
GOTERM_CC_FAT	GO:0031252~cell leading edge	43	1.52159	1.61675e-05	FGD2, MTSS1, SH3RF1, SLC39A14, S100A6, AIF1, TLN2, ABI3, NEDD9, ABI2, RDX, ITGB1, PXN, PTK2, TIAM2, ROBO1, GSN, INPP5J, PDE4A, PSTPIP1, FGD6, FGD4, PTPRK, PLD1, TESC, PTPRM, PLEK, PDPN, SWAP70, BAIAP2, S100A11, CDK6, SLC9A3R1, RAPH1, CTNNA2, ARHGAP31, LAYN, CDC42BPA, CYFIP1, ANTXR1, THEM4, APBB2, ARAP3	2051	138	12782	1.94188	0.0088848	0.000343191	0.0236029
GOTERM_CC_FAT	GO:0030055~cell-substrate junction	37	1.30927	1.71558e-05	DLC1, CAV2, LIMA1, CAV1, TLN2, FERMT2, NEDD9, ITGB1, PXN, VCL, SORBS3, PTK2, CD44, STARD8, AIF1L, MS4A1, ZYX, TES, PARVG, DIXDC1, PTPRC, IL1RL1, FBLIM1, ACTN1, ITGA2, ABCB1, ACTN2, ARHGAP24, ARHGAP31, SDC1, LAMA3, CASS4, TNS1, LAYN, DST, PARVB, ITGA2B	2051	112	12782	2.05881	0.00942539	0.000350683	0.0250457
GOTERM_CC_FAT	GO:0060205~cytoplasmic membrane-bounded vesicle lumen	20	0.707714	1.76508e-05	A2M, F13A1, CLU, ACTN1, IGF1, PF4, ACTN2, HGF, MMRN1, TGFB1, TIMP1, VEGFC, APP, F5, PPBP, SERPINA1, THBS1, CFD, EGF, SRGN	2051	44	12782	2.83276	0.009696	0.000347915	0.0257682
GOTERM_CC_FAT	GO:0045202~synapse	87	3.07856	3.46687e-05	SEPT3, LZTS1, CADM1, SYT5, GRIP1, TLN2, MYO7A, GRIK3, GRIK4, UTRN, GABBR1, BCAN, SYNGR1, APP, SLC1A3, DMXL2, ANK3, SV2B, CHRNA6, SV2A, CHRNA1, SV2C, CHRNA3, SAMD4A, GRID1, CDH23, GABRG1, KCNMA1, ANKS1B, ARC, MAGI2, MPDZ, EFNB1, PSD3, MYLK2, BSN, PCLO, ARHGAP32, MYRIP, STXBP5, OTOF, DOK7, SEMA4C, GLRA4, ERC2, LRRK2, SLC40A1, CAV3, RAD21L1, CNN3, ERBB4, ITGB1, AMPH, RIMS3, PVRL1, SLC30A3, HTR3A, GA…	2051	355	12782	1.5273	0.0189555	0.000659694	0.0506066
GOTERM_CC_FAT	GO:0031982~vesicle	147	5.2017	3.6842e-05	MTSS1, A2M, CADM1, SYT5, F13A1, TLR1, FSTL3, ENPEP, CSPG5, TLR6, MMRN1, TGFB1, GHRHR, DAB2, APP, PACSIN1, DMXL2, DYSF, SPRED2, PLA2G1B, IL15RA, IL1B, CPA3, RAB27B, CFD, ARC, PLD1, NCF2, ACTN1, MYLK2, ACTN2, OPTN, PCLO, VEGFC, PPBP, ARRB2, F5, ADAMTS1, RAB13, LRRK2, DST, SLC40A1, AKAP3, ITGA2B, ACR, CAV2, ARHGDIG, PAM, PALM, CAV1, CLU, HFE, ABCA2, ITGB3, TRIM72, ITGB1, ABCA3, TIMP1, CAMKV, SLC11A1…	2051	670	12782	1.36734	0.0201318	0.000677676	0.0537783
GOTERM_CC_FAT	GO:0030027~lamellipodium	26	0.920028	4.65474e-05	FGD2, SH3RF1, SLC39A14, ABI3, ABI2, NEDD9, RDX, PXN, PTK2, TIAM2, GSN, PSTPIP1, FGD6, FGD4, PLD1, TESC, PTPRM, PDPN, SWAP70, RAPH1, CTNNA2, ARHGAP31, CYFIP1, ANTXR1, ARAP3, APBB2	2051	70	12782	2.31477	0.0253675	0.00082852	0.0679407
GOTERM_CC_FAT	GO:0031410~cytoplasmic vesicle	141	4.98938	5.18944e-05	MTSS1, A2M, CADM1, SYT5, F13A1, TLR1, FSTL3, ENPEP, CSPG5, TLR6, MMRN1, TGFB1, GHRHR, DAB2, APP, PACSIN1, DYSF, DMXL2, SPRED2, PLA2G1B, IL15RA, IL1B, CPA3, RAB27B, CFD, ARC, NCF2, ACTN1, MYLK2, ACTN2, OPTN, PCLO, VEGFC, PPBP, ARRB2, F5, ADAMTS1, RAB13, LRRK2, DST, SLC40A1, AKAP3, ITGA2B, ACR, CAV2, PAM, PALM, ARHGDIG, CAV1, CLU, HFE, ABCA2, ITGB3, TRIM72, ITGB1, ABCA3, TIMP1, CAMKV, SLC11A1, ECE1…	2051	642	12782	1.36873	0.02824	0.000894801	0.0757424
GOTERM_CC_FAT	GO:0000267~cell fraction	221	7.82024	5.77301e-05	CADM1, SNCB, SCN3A, ADCY8, AQP8, CRHBP, PTGS1, UTRN, CD52, ATP2B2, APP, STAC, FAS, RECK, SLC12A6, PLD1, MAGI2, KIF5A, NCF1, MPDZ, EFNB1, SCN2A, UGCG, BSN, CYP1A2, BCL2L11, LILRB2, VSIG2, PITPNM2, PTRF, CD40LG, CCR2, GRB14, TPST1, RAD21L1, CYP1B1, GCNT2, OAS3, MME, OAS1, BDKRB1, OAS2, NAGK, PEX5L, CD68, ACE, PVRL1, SLC28A1, HIP1, MLN, MLC1, MOBP, CYP2C8, SPHK1, PTPN12, CD55, PLA2G4A, EPS8, MAP2, P…	2051	1083	12782	1.27174	0.0313655	0.000965229	0.0842566
GOTERM_MF_FAT	GO:0005509~calcium ion binding	226	7.99717	9.39969e-14	CALHM1, S100A3, S100A6, SYT5, OVCH1, AIF1, OVCH2, NELL2, UTRN, FAM20C, FSTL4, FSTL1, EDIL3, DNASE1L3, ATP2B1, ATP2B2, ATP2B3, FSTL5, PLA2G1B, AIF1L, RAPGEF2, PLS3, CDH23, CAPNS2, CRTAC1, COLEC12, PCLO, PITPNM2, PITPNM3, F5, CAMK4, PLA2G2C, ITGA2B, ITGA11, DAGLA, CD69, FAHD2B, TRPC1, S100A16, HPCAL1, TRPC6, RASEF, HPCAL4, PCDH10, NOTCH2NL, S100A11, CELSR2, CELSR1, GAS6, S100A13, PCDH18, NOTCH1, PL…	2008	919	12983	1.59003	1.42558e-10	1.42558e-10	1.56442e-10
GOTERM_MF_FAT	GO:0019955~cytokine binding	50	1.76929	2.10756e-13	IL1R2, A2M, IL1R1, ACVRL1, IL27RA, IL6ST, CCR1, IL21R, CXCR2, CXCR3, CCRL2, TNFRSF1A, TNFRSF1B, CXCR5, IL4R, IL10RA, IL1RAP, TNFRSF18, IL15RA, TNFRSF19, CSF3R, IL13RA1, THBS1, IFNGR2, CSF2RA, EBI3, IL13RA2, GHR, CSF1R, IL18R1, IL2RB, IL2RA, CMKLR1, IL1RL1, IL1RL2, TGFBR1, TNFRSF14, IL6R, CCR7, CCR6, CCR5, CCR4, CCR3, CX3CR1, CCR2, IL12A, TGFBR3, EPOR, GFRA2, ACVR1	2008	109	12983	2.96589	3.19452e-10	1.59726e-10	3.50564e-10
GOTERM_MF_FAT	GO:0005125~cytokine activity	68	2.40623	4.07314e-11	BMP10, IFNA21, IL16, FAM3C, IL19, TNFSF15, TNFSF14, FASLG, IL15, TNFSF12, CXCL12, TNFSF18, CXCL10, FLT3LG, IFNG, IL1B, IFNK, LTB, IL1A, EBI3, NODAL, INHA, IL20, OSM, INHBB, PPBP, TNFSF13B, CD40LG, IL12A, CXCL1, CCL2, CXCL5, CSF1, CXCL3, CXCL2, CXCL9, CCL8, IL32, PF4, IL34, PF4V1, CCL5, GREM2, CCL24, CCL25, IL23A, CKLF, BMP3, SECTM1, CMTM1, IL6, BMP2, TNFSF4, CMTM2, IL7, AREGB, TNFSF8, CCL17, TNFS…	2008	195	12983	2.25468	6.17488e-08	2.05829e-08	6.77636e-08
GOTERM_MF_FAT	GO:0030246~carbohydrate binding	98	3.4678	4.00733e-09	KLRC2, KLRC3, TLR2, FSTL1, VTN, LPHN3, APP, SERPINE2, CD44, CLEC4E, CTGF, CLEC4A, CLEC4C, KLRD1, KLRB1, COLEC12, CLEC12A, CD34, CLEC12B, ADAMTS1, ADAMTS3, CLEC5A, KLRC1, ACR, GAL3ST3, CCL2, MAMDC2, ENPP2, HSD17B12, KLRK1, CCL8, PF4V1, CHIT1, ITGAM, CD69, UPK1A, KLRF1, MRC1, LGALS3, LGALS1, LGALS2, CCDC80, TINAGL1, ECM2, AIM1, LGALS7B, LYVE1, FREM1, TGFBR3, CLEC7A, CLEC14A, HABP2, FGF9, LGALS9C, B…	2008	354	12983	1.78992	6.0751e-06	1.51878e-06	6.66687e-06
GOTERM_MF_FAT	GO:0003779~actin binding	87	3.07856	1.93803e-07	MTSS1, LIMA1, MYBPC2, WASF3, AIF1, TLN2, MYO7A, UTRN, MYBPC3, MTSS1L, FER, SYNPO2L, DSTN, VCL, HOOK1, KLHL5, ANG, GSN, AIF1L, PLS3, KCNMA1, PARVG, FMNL2, ENC1, ERMN, ACTN1, SPIRE1, ACTN2, FLNC, EPB41L3, MYRIP, MYO18B, EPB41L1, TNS1, XIRP1, CCR5, SCIN, FHOD3, DBN1, DST, ADD2, PARVB, SNTG2, ABLIM1, SHROOM4, CNN3, MYL3, SSH2, FHL3, RDX, DAAM2, ACE, PFN2, MEFV, PSTPIP1, CNN2, SCNN1A, MYO5C, FGD4, HIP…	2008	326	12983	1.72549	0.000293762	5.87593e-05	0.000322423
GOTERM_MF_FAT	GO:0019838~growth factor binding	38	1.34466	4.51305e-07	IL1R2, IL1R1, FGFR4, A2M, ACVRL1, IL6ST, ESM1, GHRHR, NOV, CTGF, IL4R, IL10RA, IL1RAP, HTRA3, THBS1, CRIM1, GHR, IL18R1, IL2RB, IL2RA, COL4A1, IL1RL1, TGFBR1, FLT4, IL1RL2, IL6R, COL5A1, ACVR2A, KAZALD1, NTRK2, TGFBR3, SORT1, PDGFRB, NGFR, COL1A1, IGFBP3, ACVR1, IGFBP5	2008	105	12983	2.33994	0.000683944	0.000114023	0.000750819
GOTERM_MF_FAT	GO:0004896~cytokine receptor activity	25	0.884643	5.68478e-07	IL1R2, IL1R1, IL27RA, IL6ST, IL21R, CXCR2, IL10RA, IL4R, IL1RAP, IL15RA, CSF3R, IL13RA1, IFNGR2, CSF2RA, EBI3, GHR, IL13RA2, IL18R1, IL2RB, IL2RA, IL1RL1, IL1RL2, IL6R, EPOR, GFRA2	2008	55	12983	2.93893	0.000861442	0.000123109	0.000945755
GOTERM_MF_FAT	GO:0008092~cytoskeletal protein binding	118	4.17551	2.11064e-06	MTSS1, AIF1, UTRN, VCL, HOOK1, PACSIN1, KLHL5, AIF1L, PLS3, MTUS2, BAIAP2, ENC1, ACTN1, MYLK2, SPIRE1, ACTN2, BCL2L11, FARP1, MYO18B, TNS1, CCR5, DBN1, DST, ADD2, SNTG2, MYL3, SSH2, DAAM2, PXN, PFN2, ACE, OBSL1, CDC42EP3, FGD4, HIP1, PHACTR1, DIXDC1, GABARAPL1, FSCN3, MYO1B, SPTBN4, FSCN1, MYO1D, MYOZ1, TNNI1, TNNI2, TRIM54, HPCA, SPTBN2, TMOD2, CYFIP1, MYH13, SPTA1, MAP6, ANTXR1, MYLK, MYH10, TM…	2008	504	12983	1.51378	0.00319463	0.000399887	0.00351135
GOTERM_MF_FAT	GO:0008083~growth factor activity	49	1.7339	2.75342e-06	BMP10, NRG3, FGF9, FGF16, JAG2, FGF11, FGF13, CSPG5, JAG1, VGF, CXCL12, TGFB1, NOV, CTGF, IL1B, PDGFC, FGF2, NODAL, NUDT6, INHA, INHBB, OSM, VEGFC, AMBN, EREG, PPBP, IL12A, CXCL1, CSF1, KITLG, ESM1, IL34, HDGFRP3, TYMP, AMELX, PTN, EGF, BMP3, IL6, BMP2, IL7, IGF1, AREGB, HGF, CLEC11A, DKK1, GDF10, AREG, BMP5, BMP8A	2008	161	12983	1.9678	0.00416548	0.000463691	0.00458067
GOTERM_MF_FAT	GO:0005529~sugar binding	56	1.9816	3.57432e-06	KLRC2, KLRC3, LGALS9C, BCAN, ASGR2, LPHN3, CD93, CLEC4E, CLEC4A, CLEC4C, KLRD1, KLRB1, MRC1L1, LGALS12, SIGLEC11, SIGLEC12, COLEC12, CLECL1, CLEC12A, CLEC12B, SIGLEC7, VCAN, CLEC5A, KLRC1, CLEC1B, GALNT3, ACR, CRYBG3, SORD, GALNT5, GALNT4, KLRK1, CLEC10A, SIGLEC9, CD69, NPTX2, CLEC2B, UPK1A, FCN1, CLEC9A, KLRF1, SELPLG, MRC1, SELP, LGALS3, SELL, LGALS1, LGALS2, FUCA1, CLEC11A, AIM1, LGALS7B, PYGL…	2008	195	12983	1.8568	0.00540402	0.000541721	0.00594632
GOTERM_MF_FAT	GO:0032403~protein complex binding	56	1.9816	4.23375e-06	ACVRL1, GNA11, FSTL3, EDIL3, ACVR1C, CTGF, TGFBI, MS4A2, FCGR3A, CD3G, MAGI2, CD3E, ACTN1, MFGE8, ACTN2, IRS1, ACVR2A, CCND1, ADRB2, NPTXR, DOK7, CD226, DST, GRB14, ACVR1, CAV3, ADAMTS13, FCGRT, ITGB3, ITGB1, VCAM1, TNFRSF1A, FCGR1A, FCGR1B, FCER1G, THBS1, GPNMB, FCER1A, GNAT1, MSH6, LGALS3, ADAM23, TGFBR1, MAP1B, ITGA1, ITGA2, IGF1, ECM2, COL5A1, ITGA6, FCGR2B, FCGR2C, FBLN5, SYNM, FCGR2A, ADAM2…	2008	196	12983	1.84732	0.00639782	0.000583318	0.00704332
GOTERM_MF_FAT	GO:0030247~polysaccharide binding	46	1.62774	9.9476e-06	CCL2, MAMDC2, ENPP2, FGF9, HSD17B12, TLR2, CCL8, BCAN, FSTL1, PF4, VTN, DCN, PF4V1, CHIT1, ITGAM, APP, NOD1, CD44, SERPINE2, CTGF, ANG, PTN, PTX3, THBS1, GPNMB, FGF2, HAPLN2, PTPRC, SELP, SELL, CCDC80, ECM2, TINAGL1, NLRP3, COL5A1, LYVE1, STAB1, LAYN, FBLN7, TGFBR3, ADAMTS1, VCAN, CLEC7A, LIPC, ADAMTS3, HABP2	2008	154	12983	1.93129	0.0149675	0.00125593	0.0165482
GOTERM_MF_FAT	GO:0001871~pattern binding	46	1.62774	9.9476e-06	CCL2, MAMDC2, ENPP2, FGF9, HSD17B12, TLR2, CCL8, BCAN, FSTL1, PF4, VTN, DCN, PF4V1, CHIT1, ITGAM, APP, NOD1, CD44, SERPINE2, CTGF, ANG, PTN, PTX3, THBS1, GPNMB, FGF2, HAPLN2, PTPRC, SELP, SELL, CCDC80, ECM2, TINAGL1, NLRP3, COL5A1, LYVE1, STAB1, LAYN, FBLN7, TGFBR3, ADAMTS1, VCAN, CLEC7A, LIPC, ADAMTS3, HABP2	2008	154	12983	1.93129	0.0149675	0.00125593	0.0165482
GOTERM_MF_FAT	GO:0004714~transmembrane receptor protein tyrosine kinase activity	26	0.920028	1.02559e-05	FGFR4, NRP1, ERBB4, EPHA10, EPHB3, DDR2, EPHB4, TEK, CRIM1, CSF1R, EFNB3, RYK, FLT4, IRS1, EPHA1, EPHA2, EPHA3, EPHA4, EPHA7, EPHA8, NTRK2, ROR1, PDGFRB, ROR2, MST1R, MERTK	2008	67	12983	2.50905	0.0154277	0.00119528	0.017061
GOTERM_MF_FAT	GO:0008081~phosphoric diester hydrolase activity	30	1.06157	1.21625e-05	F2RL2, C3AR1, ENPP2, GPLD1, PLCL2, PLCL1, PLCB4, PDE1C, SMPDL3A, HMOX1, PLCH2, PDE4A, PDE4B, PLCH1, PDE1A, PDE8B, PLD2, PLD1, PLD4, PDE3A, PDE10A, PDE4C, PDE6G, GDPD4, PDE7B, PLCG1, CCR5, SMPD1, PDE9A, PHLDB2	2008	84	12983	2.30916	0.0182695	0.00131617	0.0202325
GOTERM_MF_FAT	GO:0060589~nucleoside-triphosphatase regulator activity	97	3.43241	1.61186e-05	DLC1, RGL3, SLC26A10, TBC1D16, RCBTB2, DMXL2, TBC1D12, TIAM2, STARD8, RAPGEF2, DNAJC1, NET1, DAB2IP, TNIK, PSD3, SIPA1L2, FARP1, SGSM1, RASGRF1, LRRK2, SPATA13, FGD2, ARHGDIG, RHPN1, AGFG2, RABGAP1L, PEX5L, MCF2L2, RASAL1, TAGAP, CDC42EP2, PRR5, DOCK1, FGD6, FGD4, RHOBTB3, IQSEC2, VAV3, DOCK8, DOCK5, DOCK6, DOCK4, TBC1D24, ADAP2, RGS1, RGS2, CDC42BPA, SYTL4, SYTL2, SYTL3, ARHGAP10, PREX1, MYBPC3,…	2008	413	12983	1.51856	0.0241399	0.00162774	0.0268127
GOTERM_MF_FAT	GO:0042379~chemokine receptor binding	21	0.7431	1.67401e-05	CXCL1, CCL2, CXCL5, CXCL3, CXCL2, CXCL9, CCL8, PF4, PF4V1, CCL5, CXCL12, CCL17, CXCL10, CCL24, CCL25, PPBP, CXCL16, CKLF, CCR2, XCL1, XCL2	2008	49	12983	2.77099	0.0250588	0.00158488	0.0278463
GOTERM_MF_FAT	GO:0030695~GTPase regulator activity	95	3.36164	1.89178e-05	DLC1, PREX1, RGL3, FER, SLC26A10, MCF2L, RAB3IP, ARHGAP21, TBC1D16, ARHGAP22, RCBTB2, ARHGAP6, SMAP2, ARHGAP20, DMXL2, TIAM2, EVI5, TBC1D12, STARD8, RAPGEF2, DOCK11, NET1, ALS2CL, ARHGEF3, DAB2IP, TNIK, ARHGEF16, RPH3AL, PSD3, SIPA1L2, ARHGEF17, ARHGAP27, ARHGEF9, ARHGAP24, ARHGAP23, FARP1, ARHGEF10, ARHGAP31, SH2D3C, ARHGAP32, MYRIP, SGSM1, RASGRF1, RIN2, SRGAP3, LRRK2, SPATA13, FGD2, USP6, ARHG…	2008	404	12983	1.52039	0.0282723	0.00168561	0.0314682
GOTERM_MF_FAT	GO:0008009~chemokine activity	20	0.707714	2.21769e-05	CXCL1, CCL2, CXCL5, CXCL3, CXCL2, CXCL9, CCL8, PF4, PF4V1, CCL5, CXCL12, CCL17, CXCL10, CCL24, CCL25, PPBP, CXCL16, CKLF, XCL1, XCL2	2008	46	12983	2.81115	0.0330617	0.00186607	0.0368886
GOTERM_MF_FAT	GO:0005083~small GTPase regulator activity	69	2.44161	3.21885e-05	DLC1, PREX1, RGL3, FER, SLC26A10, MCF2L, TBC1D16, RCBTB2, ARHGAP6, SMAP2, DMXL2, EVI5, TBC1D12, TIAM2, RAPGEF2, NET1, ALS2CL, ARHGEF3, TNIK, ARHGEF16, RPH3AL, PSD3, ARHGEF17, ARHGAP27, ARHGEF9, ARHGEF10, FARP1, MYRIP, SGSM1, RASGRF1, RIN2, SPATA13, FGD2, USP6, ARHGDIG, TBC1D9, AGFG2, RHPN1, CYTH4, RABGAP1L, PEX5L, MCF2L2, ALDH1A1, PLEKHG3, RASAL1, CDC42EP2, PLEKHG1, RASGRP4, PLEKHG6, FGD6, IQSEC2…	2008	274	12983	1.62821	0.047627	0.00256505	0.0535375
GOTERM_MF_FAT	GO:0005178~integrin binding	23	0.813871	3.48336e-05	ADAM23, ADAMTS13, ITGA1, ACTN1, ITGA2, ACTN2, MFGE8, ITGB3, EDIL3, ECM2, ITGB1, COL5A1, VCAM1, ITGA6, CTGF, FBLN5, TGFBI, ADAM22, GPNMB, THBS1, CD226, DST, ADAMDEC1	2008	59	12983	2.5205	0.0514386	0.00263695	0.0579359
GOTERM_MF_FAT	GO:0005539~glycosaminoglycan binding	41	1.45081	5.32137e-05	CCL2, MAMDC2, FGF9, HSD17B12, TLR2, BCAN, CCL8, FSTL1, PF4, VTN, DCN, PF4V1, ITGAM, APP, NOD1, CD44, SERPINE2, CTGF, ANG, PTN, THBS1, GPNMB, FGF2, HAPLN2, SELP, PTPRC, SELL, CCDC80, ECM2, NLRP3, COL5A1, LYVE1, STAB1, LAYN, FBLN7, TGFBR3, ADAMTS1, VCAN, LIPC, ADAMTS3, HABP2	2008	140	12983	1.89351	0.0775058	0.00383426	0.0884932
