# Supplementary material for: Genomic analyses identify recurrent MEF2D fusions in acute lymphoblastic leukaemia
Source: Nat Commun. 2016 Nov 8;7:13331. doi: 10.1038/ncomms13331 (PMC5105166; doi:10.1038/ncomms13331)
Supplement: Supplementary Data 10 — Overlap with public ChIPseq-RNAseq data. [file ncomms13331-s11.xlsx]

## Sheet: Sheet1
Supplementary Data 10. Overlap of upregulated genes in MEF2D-rearranged cases with public ChIPseq/RNAseq data
Ensembl Gene ID	Gene	Gene description	Base Mean	log2 Fold Change	lfc SE	Stat	Pvalue	Padj	Andzelm RNAseqa	Andzelm ChIPseqa	Herglotz ChIPseq Ib	Herglotz ChIPseq Iib	Herglotz RNAseqb
ENSG00000106278	PTPRZ1	protein tyrosine phosphatase, receptor-type, Z polypeptide 1 (PTPRZ1), transcript variant 1, mRNA.	559.463	10.58	0.581207	18.2034	4.84974e-74	8.25669e-70
ENSG00000047648	ARHGAP6	Rho GTPase activating protein 6 (ARHGAP6), transcript variant 4, mRNA.	248.783	6.28225	0.347598	18.0733	5.16881e-73	4.39995e-69
ENSG00000091986	CCDC80	coiled-coil domain containing 80 (CCDC80), transcript variant 2, mRNA.	157.486	6.80331	0.385648	17.6412	1.18833e-69	6.74375e-66
ENSG00000157087	ATP2B2	ATPase, Ca++ transporting, plasma membrane 2 (ATP2B2), transcript variant 2, mRNA.	84.2368	4.95076	0.283933	17.4363	4.37157e-68	1.86065e-64			ATP2B2	ATP2B2
ENSG00000157680	DGKI	diacylglycerol kinase, iota (DGKI), mRNA.	261.438	7.4072	0.434006	17.067	2.61092e-65	7.40849e-62
ENSG00000112414	GPR126	G protein-coupled receptor 126 (GPR126), transcript variant b2, mRNA.	249.742	6.86005	0.409364	16.7578	4.96463e-63	1.20747e-59
ENSG00000048052	HDAC9	histone deacetylase 9 (HDAC9), transcript variant 6, mRNA.	3412.62	3.98983	0.247271	16.1354	1.43834e-58	2.72085e-55			HDAC9	HDAC9	2.99656
ENSG00000105877	DNAH11	dynein, axonemal, heavy chain 11 (DNAH11), mRNA.	264.222	4.3159	0.307816	14.021	1.15888e-44	1.40928e-41
ENSG00000204928	GRXCR2	glutaredoxin, cysteine rich 2 (GRXCR2), mRNA.	11.9081	8.40741	0.612327	13.7303	6.68766e-43	7.11608e-40
ENSG00000111218	PRMT8	protein arginine methyltransferase 8 (PRMT8), transcript variant 2, mRNA.	13.7327	5.24263	0.395306	13.2622	3.83377e-40	3.43526e-37
ENSG00000185100	ADSSL1	adenylosuccinate synthase like 1 (ADSSL1), transcript variant 2, mRNA.	83.2136	4.10716	0.320309	12.8225	1.22718e-37	8.03568e-35			ADSSL1
ENSG00000036448	MYOM2	myomesin 2 (MYOM2), mRNA.	629.098	4.28899	0.346754	12.369	3.84694e-35	2.04669e-32
ENSG00000174502	SLC26A9	solute carrier family 26, member 9 (SLC26A9), transcript variant 1, mRNA.	74.3202	5.13569	0.417538	12.2999	9.06453e-35	4.67648e-32
ENSG00000114948	ADAM23	ADAM metallopeptidase domain 23 (ADAM23), mRNA.	673.706	6.2029	0.515271	12.0381	2.23945e-33	1.08933e-30
ENSG00000155897	ADCY8	adenylate cyclase 8 (brain) (ADCY8), mRNA.	19.9372	7.78532	0.647254	12.0282	2.52528e-33	1.19425e-30
ENSG00000140795	MYLK3	myosin light chain kinase 3 (MYLK3), mRNA.	49.4794	4.99354	0.417305	11.9662	5.34503e-33	2.34279e-30
ENSG00000125363	AMELX	amelogenin, X-linked (AMELX), transcript variant 3, mRNA.	3.62249	6.80294	0.570574	11.923	8.98429e-33	3.82394e-30
ENSG00000116128	BCL9	B-cell CLL/lymphoma 9 (BCL9), mRNA.	878.133	3.787	0.319009	11.8711	1.67223e-32	6.77852e-30
ENSG00000156463	SH3RF2	SH3 domain containing ring finger 2 (SH3RF2), mRNA.	12.9744	4.56072	0.393957	11.5767	5.41001e-31	1.84211e-28
ENSG00000149084	HSD17B12	hydroxysteroid (17-beta) dehydrogenase 12 (HSD17B12), mRNA.	1567.26	1.65099	0.142842	11.5581	6.71415e-31	2.24134e-28
ENSG00000080493	SLC4A4	solute carrier family 4, sodium bicarbonate cotransporter, member 4 (SLC4A4), transcript variant 3, mRNA.	151.47	4.75902	0.415044	11.4663	1.9481e-30	6.25781e-28
ENSG00000078295	ADCY2	adenylate cyclase 2 (brain) (ADCY2), mRNA.	29.1024	6.5618	0.595067	11.027	2.83134e-28	7.65136e-26
ENSG00000151834	GABRA2	gamma-aminobutyric acid (GABA) A receptor, alpha 2 (GABRA2), transcript variant 2, mRNA.	17.862	6.56702	0.60529	10.8494	2.00781e-27	5.02692e-25
ENSG00000115194	SLC30A3	solute carrier family 30 (zinc transporter), member 3 (SLC30A3), mRNA.	17.2016	3.94975	0.370828	10.6512	1.72197e-26	4.11332e-24
ENSG00000070601	FRMPD1	FERM and PDZ domain containing 1 (FRMPD1), mRNA.	74.0436	5.0368	0.476684	10.5663	4.26909e-26	9.69084e-24
ENSG00000141441	GAREM	GRB2 associated, regulator of MAPK1 (GAREM), transcript variant 1, mRNA.	153.56	2.7979	0.2655	10.5382	5.75632e-26	1.28949e-23
ENSG00000156113	KCNMA1	potassium large conductance calcium-activated channel, subfamily M, alpha member 1 (KCNMA1), transcript variant 1, mRNA.	208.589	4.7306	0.456161	10.3705	3.37928e-25	7.19153e-23
ENSG00000198732	SMOC1	SPARC related modular calcium binding 1 (SMOC1), transcript variant 1, mRNA.	69.7544	6.18281	0.596726	10.3612	3.72221e-25	7.82352e-23
ENSG00000083720	OXCT1	3-oxoacid CoA transferase 1 (OXCT1), nuclear gene encoding mitochondrial protein, mRNA.	1572.28	1.93572	0.187463	10.3259	5.3826e-25	1.09094e-22
ENSG00000268805	PRED57	NA	18.1199	4.92814	0.480881	10.2481	1.20645e-24	2.23259e-22
ENSG00000267857	PRED58	NA	23.5156	4.77703	0.470047	10.1629	2.90356e-24	4.94332e-22
ENSG00000152061	RABGAP1L	RAB GTPase activating protein 1-like (RABGAP1L), transcript variant 1, mRNA.	3595.52	1.59261	0.157058	10.1403	3.6603e-24	6.16996e-22
ENSG00000121898	CPXM2	carboxypeptidase X (M14 family), member 2 (CPXM2), mRNA.	175.296	6.67943	0.666076	10.028	1.14788e-23	1.84365e-21
ENSG00000131089	ARHGEF9	Cdc42 guanine nucleotide exchange factor (GEF) 9 (ARHGEF9), transcript variant 1, mRNA.	1027.02	1.73842	0.174427	9.96647	2.13689e-23	3.33767e-21
ENSG00000185155	MIXL1	Mix paired-like homeobox (MIXL1), mRNA.	14.4905	3.24112	0.331065	9.78997	1.24338e-22	1.70714e-20
ENSG00000004848	ARX	aristaless related homeobox (ARX), mRNA.	2.56893	4.65591	0.475989	9.78156	1.35113e-22	1.84024e-20
ENSG00000104879	CKM	creatine kinase, muscle (CKM), mRNA.	83.0624	3.50907	0.361473	9.7077	2.7958e-22	3.68981e-20
ENSG00000132563	REEP2	receptor accessory protein 2 (REEP2), transcript variant 4, non-coding RNA.	29.5216	3.22814	0.334775	9.6427	5.27788e-22	6.80726e-20
ENSG00000268531	DKFZP547L112	NA	6.65518	5.616	0.58454	9.60755	7.42939e-22	9.23251e-20
ENSG00000100320	RBFOX2	RNA binding protein, fox-1 homolog (C. elegans) 2 (RBFOX2), transcript variant 6, mRNA.	947.735	4.68209	0.488318	9.58819	8.96413e-22	1.0901e-19
ENSG00000100156	SLC16A8	solute carrier family 16, member 8 (monocarboxylic acid transporter 3) (SLC16A8), mRNA.	168.69	3.48372	0.36432	9.56226	1.15209e-21	1.38129e-19
ENSG00000062650	WAPAL	wings apart-like homolog (Drosophila) (WAPAL), mRNA.	4695.6	1.85191	0.193698	9.56081	1.16841e-21	1.39106e-19
ENSG00000134871	COL4A2	collagen, type IV, alpha 2 (COL4A2), mRNA.	164.483	5.17459	0.543196	9.52618	1.63172e-21	1.90274e-19
ENSG00000106034	CPED1	cadherin-like and PC-esterase domain containing 1 (CPED1), transcript variant 1, mRNA.	329.577	3.48803	0.366363	9.52068	1.72056e-21	1.97923e-19
ENSG00000243444	PALM2	paralemmin 2 (PALM2), transcript variant 2, mRNA.	84.2691	5.17124	0.544224	9.50204	2.05821e-21	2.33606e-19
ENSG00000128298	BAIAP2L2	BAI1-associated protein 2-like 2 (BAIAP2L2), mRNA.	146.296	2.48098	0.263788	9.4052	5.1929e-21	5.66725e-19
ENSG00000197381	ADARB1	adenosine deaminase, RNA-specific, B1 (ADARB1), transcript variant 4, non-coding RNA.	1336.61	3.57056	0.383978	9.29887	1.41946e-20	1.46463e-18
ENSG00000138131	LOXL4	lysyl oxidase-like 4 (LOXL4), mRNA.	184.811	2.47834	0.269738	9.18796	4.00355e-20	3.98599e-18
ENSG00000127946	HIP1	huntingtin interacting protein 1 (HIP1), transcript variant 1, mRNA.	1664.3	2.3891	0.260931	9.15606	5.38287e-20	5.2973e-18			HIP1
ENSG00000141756	FKBP10	FK506 binding protein 10, 65 kDa (FKBP10), mRNA.	29.9635	3.34908	0.371508	9.01481	1.97218e-19	1.84485e-17
ENSG00000170390	DCLK2	doublecortin-like kinase 2 (DCLK2), transcript variant 2, mRNA.	176.401	4.23348	0.472339	8.96281	3.16513e-19	2.9286e-17
ENSG00000170175	CHRNB1	cholinergic receptor, nicotinic, beta 1 (muscle) (CHRNB1), mRNA.	356.117	1.6931	0.189031	8.9567	3.34538e-19	3.0621e-17
ENSG00000169174	PCSK9	proprotein convertase subtilisin/kexin type 9 (PCSK9), mRNA.	14.8059	4.92411	0.550277	8.94842	3.60611e-19	3.2831e-17
ENSG00000136378	ADAMTS7	ADAM metallopeptidase with thrombospondin type 1 motif, 7 (ADAMTS7), mRNA.	548.783	3.90094	0.436552	8.93579	4.04293e-19	3.64185e-17
ENSG00000123496	IL13RA2	interleukin 13 receptor, alpha 2 (IL13RA2), mRNA.	3.74069	6.88468	0.771394	8.92498	4.45789e-19	3.99451e-17
ENSG00000136383	ALPK3	alpha-kinase 3 (ALPK3), mRNA.	129.586	3.30384	0.37047	8.91797	4.74933e-19	4.21132e-17
ENSG00000166188	ZNF319	zinc finger protein 319 (ZNF319), mRNA.	561.003	1.39969	0.158738	8.81761	1.16933e-18	1.00544e-16
ENSG00000185105	MYADML2	myeloid-associated differentiation marker-like 2 (MYADML2), mRNA.	2.76563	3.80358	0.431617	8.8124	1.2249e-18	1.04794e-16
ENSG00000166317	SYNPO2L	synaptopodin 2-like (SYNPO2L), transcript variant 2, mRNA.	55.0506	3.19323	0.362764	8.80249	1.33816e-18	1.12783e-16
ENSG00000143494	VASH2	vasohibin 2 (VASH2), transcript variant 1, mRNA.	589.712	3.29567	0.379609	8.68175	3.89729e-18	3.1747e-16
ENSG00000070081	NUCB2	cDNA FLJ35890 fis, clone TESTI2009190, highly similar to DNA-BINDING PROTEIN NEFA PRECURSOR.	4168.23	1.66924	0.193217	8.63919	5.66105e-18	4.46201e-16
ENSG00000132613	MTSS1L	metastasis suppressor 1-like (MTSS1L), mRNA.	717.25	3.39233	0.393861	8.61302	7.11602e-18	5.48191e-16
ENSG00000109756	RAPGEF2	Rap guanine nucleotide exchange factor (GEF) 2 (RAPGEF2), mRNA.	7241.01	1.55329	0.180824	8.59004	8.69382e-18	6.59769e-16			RAPGEF2
ENSG00000107731	UNC5B	unc-5 homolog B (C. elegans) (UNC5B), transcript variant 1, mRNA.	29.7224	3.49288	0.407939	8.56226	1.10676e-17	8.22819e-16
ENSG00000082397	EPB41L3	erythrocyte membrane protein band 4.1-like 3 (EPB41L3), mRNA.	236.588	3.86599	0.45197	8.55364	1.19262e-17	8.82798e-16
ENSG00000184949	FAM227A	family with sequence similarity 227, member A (FAM227A), mRNA.	59.7197	2.54931	0.298585	8.53799	1.36579e-17	9.97967e-16
ENSG00000183317	EPHA10	EPH receptor A10 (EPHA10), transcript variant 3, mRNA.	11.9797	3.11581	0.365143	8.53314	1.42428e-17	1.03625e-15
ENSG00000087338	GMCL1	germ cell-less, spermatogenesis associated 1 (GMCL1), mRNA.	1397.76	1.07268	0.12604	8.51061	1.73014e-17	1.24285e-15
ENSG00000117501	MROH9	maestro heat-like repeat family member 9 (MROH9), transcript variant 2, mRNA.	7.83839	4.9747	0.587913	8.46163	2.63672e-17	1.87825e-15
ENSG00000205084	TMEM231	transmembrane protein 231 (TMEM231), transcript variant 2, mRNA.	55.5256	2.24169	0.265167	8.45388	2.81786e-17	1.99892e-15
ENSG00000035141	FAM136A	family with sequence similarity 136, member A (FAM136A), mRNA.	1014.68	1.07847	0.129652	8.31814	8.93573e-17	6.08523e-15
ENSG00000188807	TMEM201	transmembrane protein 201 (TMEM201), transcript variant 2, mRNA.	863.546	1.57302	0.189486	8.3015	1.02801e-16	6.94519e-15
ENSG00000257923	CUX1	cut-like homeobox 1 (CUX1), transcript variant 4, mRNA.	6684.36	1.20419	0.145238	8.29118	1.12133e-16	7.52246e-15
ENSG00000125046	SSUH2	ssu-2 homolog (C. elegans) (SSUH2), transcript variant 4, non-coding RNA.	48.3401	3.42677	0.416354	8.23042	1.86562e-16	1.21694e-14
ENSG00000174111	SOCS7	suppressor of cytokine signaling 7 (SOCS7), mRNA.	304.385	1.1761	0.143452	8.19855	2.43302e-16	1.55722e-14
ENSG00000105409	ATP1A3	ATPase, Na+/K+ transporting, alpha 3 polypeptide (ATP1A3), transcript variant 2, mRNA.	968.805	3.41531	0.416672	8.19663	2.47222e-16	1.57639e-14
ENSG00000145934	TENM2	teneurin transmembrane protein 2 (TENM2), mRNA.	25.9671	5.18698	0.634045	8.18077	2.82026e-16	1.77833e-14
ENSG00000133460	SLC2A11	solute carrier family 2 (facilitated glucose transporter), member 11 (SLC2A11), transcript variant 1, mRNA.	414.742	1.46773	0.181593	8.08252	6.34442e-16	3.88539e-14
ENSG00000078018	MAP2	microtubule-associated protein 2 (MAP2), transcript variant 1, mRNA.	183.456	4.20046	0.519916	8.07912	6.52375e-16	3.98089e-14
ENSG00000155974	GRIP1	glutamate receptor interacting protein 1 (GRIP1), transcript variant 2, mRNA.	216.614	2.92529	0.362898	8.06092	7.57194e-16	4.60401e-14
ENSG00000119943	PYROXD2	pyridine nucleotide-disulphide oxidoreductase domain 2 (PYROXD2), mRNA.	270.825	1.77096	0.219922	8.05266	8.10124e-16	4.90831e-14
ENSG00000171611	PTCRA	pre T-cell antigen receptor alpha (PTCRA), transcript variant 2, mRNA.	25.3047	3.62095	0.453802	7.97915	1.47347e-15	8.74069e-14
ENSG00000183873	SCN5A	sodium channel, voltage-gated, type V, alpha subunit (SCN5A), transcript variant 3, mRNA.	49.7418	2.42294	0.304058	7.96866	1.60402e-15	9.48211e-14
ENSG00000153233	PTPRR	protein tyrosine phosphatase, receptor type, R (PTPRR), transcript variant 4, mRNA.	39.6675	5.4	0.680223	7.93857	2.04519e-15	1.18837e-13
ENSG00000184887	BTBD6	BTB (POZ) domain containing 6 (BTBD6), mRNA.	1697.36	2.09604	0.264227	7.93273	2.14385e-15	1.24146e-13
ENSG00000105894	PTN	pleiotrophin (PTN), mRNA.	4.19018	5.20317	0.657243	7.91666	2.43974e-15	1.39384e-13
ENSG00000203737	GPR52	Synthetic construct Homo sapiens gateway clone IMAGE:100022628 3' read GPR52 mRNA.	71.2813	2.21109	0.279717	7.90474	2.68495e-15	1.52371e-13
ENSG00000003096	KLHL13	kelch-like family member 13 (KLHL13), transcript variant 4, mRNA.	85.7047	4.22434	0.537535	7.85872	3.88067e-15	2.15207e-13
ENSG00000182771	GRID1	glutamate receptor, ionotropic, delta 1 (GRID1), mRNA.	33.5363	6.11914	0.77877	7.85745	3.92029e-15	2.16698e-13			GRID1
ENSG00000198483	ANKRD35	ankyrin repeat domain 35 (ANKRD35), mRNA.	13.54	2.11923	0.270315	7.83986	4.51037e-15	2.47707e-13
ENSG00000188730	VWC2	von Willebrand factor C domain containing 2 (VWC2), mRNA.	144.955	5.77907	0.742619	7.78201	7.1382e-15	3.84582e-13			VWC2
ENSG00000240694	PNMA2	paraneoplastic Ma antigen 2 (PNMA2), mRNA.	9.20643	3.66551	0.471891	7.76771	7.99198e-15	4.26531e-13
ENSG00000268927	FLJ00418	NA	43.1227	3.04025	0.39168	7.76209	8.35429e-15	4.44474e-13
ENSG00000187391	MAGI2	membrane associated guanylate kinase, WW and PDZ domain containing 2 (MAGI2), mRNA.	62.7463	2.51119	0.323855	7.75406	8.90005e-15	4.70569e-13
ENSG00000160801	PTH1R	parathyroid hormone 1 receptor (PTH1R), transcript variant 1, mRNA.	52.4787	3.89841	0.504459	7.72791	1.09331e-14	5.67486e-13
ENSG00000092345	DAZL	deleted in azoospermia-like (DAZL), transcript variant 1, mRNA.	11.0633	4.29036	0.558659	7.67975	1.59399e-14	7.95825e-13
ENSG00000155980	KIF5A	kinesin family member 5A (KIF5A), mRNA.	20.4898	2.85338	0.372152	7.66725	1.75725e-14	8.69684e-13
ENSG00000117507	FMO6P	flavin containing monooxygenase 6 pseudogene (FMO6P), non-coding RNA.	3.8005	4.62259	0.603976	7.6536	1.9543e-14	9.58846e-13
ENSG00000164120	HPGD	hydroxyprostaglandin dehydrogenase 15-(NAD) (HPGD), transcript variant 3, mRNA.	373.632	3.75902	0.491784	7.64365	2.11149e-14	1.02416e-12
ENSG00000141150	RASL10B	RAS-like, family 10, member B (RASL10B), mRNA.	34.9091	2.57624	0.342078	7.53115	5.0296e-14	2.32687e-12
ENSG00000169047	IRS1	insulin receptor substrate 1 (IRS1), mRNA.	926.443	2.94739	0.393967	7.48132	7.35798e-14	3.33164e-12			IRS1
ENSG00000156265	MAP3K7CL	MAP3K7 C-terminal like (MAP3K7CL), mRNA.	354.371	2.24343	0.300874	7.45637	8.89364e-14	3.98458e-12
ENSG00000179294	C17orf96	chromosome 17 open reading frame 96 (C17orf96), mRNA.	83.3487	2.4249	0.325593	7.44765	9.50142e-14	4.24571e-12
ENSG00000104833	TUBB4A	tubulin, beta 4A class IVa (TUBB4A), mRNA.	28.9247	3.07654	0.413659	7.43737	1.02711e-13	4.54198e-12
ENSG00000166428	PLD4	phospholipase D family, member 4 (PLD4), mRNA.	947.033	2.55928	0.344854	7.42134	1.1594e-13	5.10044e-12
ENSG00000010310	GIPR	gastric inhibitory polypeptide receptor (GIPR), mRNA.	56.463	2.91141	0.393081	7.40666	1.29522e-13	5.63967e-12
ENSG00000180929	GPR62	G protein-coupled receptor 62 (GPR62), mRNA.	4.66488	2.96403	0.401865	7.37569	1.63502e-13	7.01165e-12
ENSG00000134490	TMEM241	transmembrane protein 241 (TMEM241), mRNA.	246.172	1.24262	0.168624	7.36917	1.71689e-13	7.32581e-12
ENSG00000178445	GLDC	glycine dehydrogenase (decarboxylating) (GLDC), nuclear gene encoding mitochondrial protein, mRNA.	507.649	2.41501	0.328334	7.35534	1.90446e-13	8.04552e-12
ENSG00000006740	ARHGAP44	Rho GTPase activating protein 44 (ARHGAP44), mRNA.	98.6637	2.34608	0.319092	7.35238	1.94714e-13	8.20545e-12
ENSG00000112182	BACH2	BTB and CNC homology 1, basic leucine zipper transcription factor 2 (BACH2), transcript variant 1, mRNA.	6881.12	1.88126	0.256502	7.3343	2.22885e-13	9.30055e-12					3.30434
ENSG00000100593	ISM2	isthmin 2 (ISM2), transcript variant 1, mRNA.	33.4577	3.62609	0.49757	7.28761	3.15507e-13	1.27287e-11
ENSG00000169981	ZNF35	zinc finger protein 35 (ZNF35), mRNA.	200.027	2.16995	0.297827	7.28595	3.1942e-13	1.28561e-11
ENSG00000105613	MAST1	microtubule associated serine/threonine kinase 1 (MAST1), mRNA.	31.6725	2.49776	0.34284	7.2855	3.20485e-13	1.28685e-11
ENSG00000132554	RGS22	regulator of G-protein signaling 22 (RGS22), mRNA.	5.75423	3.21431	0.441713	7.27691	3.41549e-13	1.3618e-11
ENSG00000053747	LAMA3	laminin, alpha 3 (LAMA3), transcript variant 3, mRNA.	1565.99	3.41679	0.470348	7.2644	3.74688e-13	1.4835e-11
ENSG00000142149	HUNK	hormonally up-regulated Neu-associated kinase (HUNK), mRNA.	102.015	4.50455	0.621266	7.25059	4.1495e-13	1.63531e-11
ENSG00000167771	RCOR2	REST corepressor 2 (RCOR2), mRNA.	55.6626	2.70641	0.373377	7.24845	4.21558e-13	1.65751e-11
ENSG00000120498	TEX11	testis expressed 11 (TEX11), transcript variant 2, mRNA.	4.5051	3.39445	0.469783	7.22557	4.98999e-13	1.93519e-11
ENSG00000161640	SIGLEC11	sialic acid binding Ig-like lectin 11 (SIGLEC11), transcript variant 1, mRNA.	12.5867	2.93327	0.40675	7.21148	5.53459e-13	2.13182e-11
ENSG00000081479	LRP2	low density lipoprotein receptor-related protein 2 (LRP2), mRNA.	10.8837	4.26019	0.591696	7.19996	6.02312e-13	2.30954e-11	0.309	LRP2
ENSG00000101400	SNTA1	syntrophin, alpha 1 (SNTA1), mRNA.	356.126	2.17196	0.301825	7.1961	6.19589e-13	2.36513e-11
ENSG00000157542	KCNJ6	potassium inwardly-rectifying channel, subfamily J, member 6 (KCNJ6), mRNA.	17.9955	2.67336	0.3728	7.17103	7.44351e-13	2.81613e-11
ENSG00000161682	FAM171A2	family with sequence similarity 171, member A2 (FAM171A2), mRNA.	32.58	2.74514	0.38367	7.15494	8.37096e-13	3.13221e-11
ENSG00000081248	CACNA1S	calcium channel, voltage-dependent, L type, alpha 1S subunit (CACNA1S), mRNA.	4.60832	3.45989	0.484059	7.14766	8.8271e-13	3.28125e-11	0.168	CACNA1S
ENSG00000156110	ADK	adenosine kinase (ADK), transcript variant 2, mRNA.	968.575	1.26714	0.177382	7.14359	9.09218e-13	3.37243e-11
ENSG00000173175	ADCY5	adenylate cyclase 5 (ADCY5), transcript variant 2, mRNA.	21.5367	2.67221	0.374569	7.1341	9.74227e-13	3.58233e-11
ENSG00000154822	PLCL2	phospholipase C-like 2 (PLCL2), transcript variant 2, mRNA.	3178.13	1.16788	0.163733	7.1328	9.83467e-13	3.60852e-11			PLCL2	PLCL2
ENSG00000087448	KLHL42	kelch-like family member 42 (KLHL42), mRNA.	1113.83	1.37707	0.193895	7.10216	1.22821e-12	4.47757e-11
ENSG00000112305	SMAP1	small ArfGAP 1 (SMAP1), transcript variant 2, mRNA.	571.301	0.92467	0.130257	7.09879	1.25857e-12	4.57847e-11
ENSG00000102385	DRP2	dystrophin related protein 2 (DRP2), transcript variant 1, mRNA.	35.8623	1.90096	0.267947	7.09452	1.29801e-12	4.71188e-11
ENSG00000065534	MYLK	myosin light chain kinase (MYLK), transcript variant 8, mRNA.	3454.93	2.29088	0.323688	7.07744	1.46846e-12	5.26326e-11
ENSG00000081913	PHLPP1	PH domain and leucine rich repeat protein phosphatase 1 (PHLPP1), mRNA.	4381.47	1.2588	0.178013	7.07141	1.53367e-12	5.48544e-11
ENSG00000154478	GPR26	G protein-coupled receptor 26 (GPR26), mRNA.	3.28316	4.32346	0.611725	7.06766	1.57568e-12	5.60042e-11
ENSG00000165566	AMER2	APC membrane recruitment protein 2 (AMER2), transcript variant 2, mRNA.	30.1092	4.60656	0.651758	7.06789	1.57302e-12	5.60042e-11
ENSG00000178498	DTX3	deltex homolog 3 (Drosophila) (DTX3), mRNA.	355.587	2.922	0.413886	7.0599	1.66621e-12	5.90985e-11
ENSG00000144681	STAC	SH3 and cysteine rich domain (STAC), mRNA.	23.2023	3.53071	0.500395	7.05585	1.71549e-12	6.07199e-11
ENSG00000214595	EML6	echinoderm microtubule associated protein like 6 (EML6), mRNA.	201.042	1.97375	0.281573	7.00972	2.388e-12	8.29708e-11
ENSG00000182533	CAV3	caveolin 3 (CAV3), transcript variant 2, mRNA.	6.23281	2.43183	0.34776	6.99284	2.69384e-12	9.30277e-11
ENSG00000172954	LCLAT1	lysocardiolipin acyltransferase 1 (LCLAT1), transcript variant 1, mRNA.	553.27	0.890963	0.127716	6.97615	3.03387e-12	1.03868e-10
ENSG00000185567	AHNAK2	RecName: Full=Protein AHNAK2;	311.357	2.25206	0.323868	6.95363	3.55996e-12	1.20494e-10
ENSG00000174516	PELI3	pellino E3 ubiquitin protein ligase family member 3 (PELI3), transcript variant 1, mRNA.	229.7	1.42672	0.206144	6.92098	4.48527e-12	1.50318e-10
ENSG00000151150	ANK3	ankyrin 3, node of Ranvier (ankyrin G) (ANK3), transcript variant 2, mRNA.	302.975	2.94123	0.425675	6.90957	4.8614e-12	1.62285e-10
ENSG00000161267	BDH1	3-hydroxybutyrate dehydrogenase, type 1 (BDH1), nuclear gene encoding mitochondrial protein, transcript variant 3, mRNA.	736.693	1.41451	0.204934	6.90226	5.11802e-12	1.69555e-10
ENSG00000116478	HDAC1	histone deacetylase 1 (HDAC1), mRNA.	4658.5	0.783116	0.113643	6.89103	5.53917e-12	1.8276e-10
ENSG00000128564	VGF	VGF nerve growth factor inducible (VGF), mRNA.	35.9029	2.95743	0.430193	6.87464	6.21454e-12	2.02912e-10
ENSG00000132549	VPS13B	vacuolar protein sorting 13 homolog B (yeast) (VPS13B), transcript variant 6, non-coding RNA.	5748.61	1.06307	0.155558	6.83394	8.26127e-12	2.63386e-10
ENSG00000254709	IGLL5	immunoglobulin lambda-like polypeptide 5 (IGLL5), transcript variant 1, mRNA.	492.932	3.52131	0.515561	6.83005	8.48864e-12	2.70129e-10
ENSG00000171819	ANGPTL7	angiopoietin-like 7 (ANGPTL7), mRNA.	36.614	2.21153	0.324696	6.81108	9.68671e-12	3.03155e-10
ENSG00000153107	ANAPC1	anaphase promoting complex subunit 1, mRNA (cDNA clone IMAGE:3834642), partial cds.	1815.8	0.683229	0.100441	6.80227	1.02985e-11	3.20534e-10
ENSG00000137501	SYTL2	synaptotagmin-like 2 (SYTL2), transcript variant b, mRNA.	1517.49	2.59096	0.381063	6.7993	1.05128e-11	3.26608e-10
ENSG00000106078	COBL	cordon-bleu WH2 repeat protein (COBL), mRNA.	747.383	3.1651	0.468259	6.75929	1.38668e-11	4.25373e-10
ENSG00000167971	CASKIN1	CASK interacting protein 1 (CASKIN1), mRNA.	12.6266	2.27089	0.337353	6.73149	1.67934e-11	5.09638e-10
ENSG00000161681	SHANK1	SH3 and multiple ankyrin repeat domains 1 (SHANK1), mRNA.	1000.95	2.71786	0.404051	6.72653	1.73758e-11	5.2451e-10
ENSG00000170927	PKHD1	polycystic kidney and hepatic disease 1 (autosomal recessive) (PKHD1), transcript variant 1, mRNA.	28.0895	3.60228	0.535806	6.72311	1.77886e-11	5.35989e-10
ENSG00000100359	SGSM3	small G protein signaling modulator 3 (SGSM3), mRNA.	4216.82	0.896071	0.133411	6.71662	1.85985e-11	5.57465e-10
ENSG00000182866	LCK	lymphocyte-specific protein tyrosine kinase (LCK), transcript variant 1, mRNA.	1594.3	1.96265	0.292687	6.70562	2.00551e-11	6.00068e-10
ENSG00000196345	ZKSCAN7	zinc finger with KRAB and SCAN domains 7 (ZKSCAN7), transcript variant 1, mRNA.	59.2669	2.11979	0.317476	6.67701	2.43859e-11	7.13349e-10
ENSG00000180914	OXTR	oxytocin receptor (OXTR), mRNA.	80.3107	2.00193	0.300236	6.66785	2.59569e-11	7.54124e-10
ENSG00000068793	CYFIP1	cytoplasmic FMR1 interacting protein 1 (CYFIP1), transcript variant 1, mRNA.	3989.35	1.86762	0.280363	6.66143	2.71173e-11	7.83824e-10
ENSG00000171757	LRRC34	leucine rich repeat containing 34 (LRRC34), transcript variant 2, mRNA.	112.232	1.46271	0.220225	6.6419	3.09661e-11	8.90536e-10
ENSG00000131196	NFATC1	nuclear factor of activated T-cells, cytoplasmic, calcineurin-dependent 1 (NFATC1), transcript variant 1, mRNA.	963.478	1.60633	0.242622	6.62071	3.57483e-11	1.01946e-09
ENSG00000186510	CLCNKA	chloride channel, voltage-sensitive Ka (CLCNKA), transcript variant 3, mRNA.	5.87633	2.74128	0.414546	6.61272	3.77309e-11	1.07062e-09
ENSG00000114650	SCAP	SREBF chaperone (SCAP), mRNA.	2573.27	0.627111	0.0949675	6.60343	4.01751e-11	1.12868e-09
ENSG00000114054	PCCB	propionyl CoA carboxylase, beta polypeptide (PCCB), nuclear gene encoding mitochondrial protein, transcript variant 2, mRNA.	1072.71	0.886604	0.134611	6.58642	4.50564e-11	1.25341e-09
ENSG00000205978	NYNRIN	NYN domain and retroviral integrase containing (NYNRIN), mRNA.	722.4	2.9065	0.442015	6.57557	4.8467e-11	1.34389e-09
ENSG00000162298	SYVN1	synovial apoptosis inhibitor 1, synoviolin (SYVN1), transcript variant 2, mRNA.	6486.68	1.16158	0.177006	6.5624	5.29476e-11	1.45392e-09					0.773463
ENSG00000221986	MYBPHL	myosin binding protein H-like (MYBPHL), transcript variant 2, mRNA.	7.71736	3.19941	0.487601	6.56154	5.32537e-11	1.45997e-09	0.169	MYBPHL
ENSG00000184575	XPOT	exportin, tRNA (XPOT), mRNA.	3965.74	0.854105	0.130206	6.55965	5.39338e-11	1.47283e-09
ENSG00000122877	EGR2	early growth response 2 (EGR2), transcript variant 2, mRNA.	105.57	2.2043	0.336146	6.55755	5.46986e-11	1.48999e-09			EGR2	EGR2
ENSG00000187600	TMEM247	transmembrane protein 247 (TMEM247), mRNA.	1.40892	3.7206	0.567455	6.55664	5.50325e-11	1.49669e-09
ENSG00000143126	CELSR2	cadherin, EGF LAG seven-pass G-type receptor 2 (CELSR2), mRNA.	977.972	1.90024	0.290112	6.55004	5.75214e-11	1.5594e-09
ENSG00000185269	NOTUM	notum pectinacetylesterase homolog (Drosophila) (NOTUM), mRNA.	5.33373	2.88488	0.441768	6.53029	6.56431e-11	1.76552e-09
ENSG00000184371	CSF1	colony stimulating factor 1 (macrophage) (CSF1), transcript variant 2, mRNA.	271.567	2.25234	0.345243	6.52395	6.84803e-11	1.83314e-09
ENSG00000145365	TIFA	TRAF-interacting protein with forkhead-associated domain (TIFA), mRNA.	2773.83	1.61103	0.247043	6.52125	6.97229e-11	1.86347e-09
ENSG00000132640	BTBD3	BTB (POZ) domain containing 3 (BTBD3), transcript variant 2, mRNA.	2815.76	1.82359	0.279989	6.51308	7.3625e-11	1.95854e-09
ENSG00000150630	VEGFC	vascular endothelial growth factor C (VEGFC), mRNA.	8.52967	4.12488	0.634291	6.50314	7.86624e-11	2.08278e-09			VEGFC	VEGFC
ENSG00000135540	NHSL1	NHS-like 1 (NHSL1), transcript variant 2, mRNA.	179.135	1.86688	0.287723	6.48847	8.67101e-11	2.27815e-09
ENSG00000166123	GPT2	glutamic pyruvate transaminase (alanine aminotransferase) 2 (GPT2), transcript variant 1, mRNA.	375.937	2.61448	0.40355	6.47871	9.2511e-11	2.41564e-09
ENSG00000240720	LRRD1	leucine-rich repeats and death domain containing 1 (LRRD1), mRNA.	10.9468	1.73155	0.268947	6.43824	1.2087e-10	3.07137e-09
ENSG00000167861	HID1	HID1 domain containing (HID1), mRNA.	47.4774	2.54224	0.395807	6.42293	1.3368e-10	3.3717e-09
ENSG00000154556	SORBS2	sorbin and SH3 domain containing 2 (SORBS2), transcript variant 8, mRNA.	139.205	4.0218	0.626339	6.42112	1.35278e-10	3.40697e-09
ENSG00000183258	DDX41	DEAD (Asp-Glu-Ala-Asp) box polypeptide 41 (DDX41), mRNA.	3976.55	0.836372	0.130376	6.41506	1.40763e-10	3.52583e-09
ENSG00000143479	DYRK3	dual-specificity tyrosine-(Y)-phosphorylation regulated kinase 3 (DYRK3), transcript variant 2, mRNA.	2192.27	1.72576	0.269302	6.40827	1.47181e-10	3.66874e-09
ENSG00000196208	GREB1	growth regulation by estrogen in breast cancer 1 (GREB1), transcript variant b, mRNA.	238.139	3.27158	0.512505	6.38352	1.73067e-10	4.24563e-09
ENSG00000198624	CCDC69	coiled-coil domain containing 69 (CCDC69), mRNA.	6391.5	1.32437	0.208417	6.3544	2.09238e-10	5.06725e-09
ENSG00000249459	ZNF286B	zinc finger protein 286B (ZNF286B), mRNA.	117.291	1.55386	0.245118	6.33923	2.30911e-10	5.5448e-09
ENSG00000175066	GK5	glycerol kinase 5 (putative) (GK5), transcript variant 1, mRNA.	511.616	1.26177	0.199101	6.33734	2.33768e-10	5.60548e-09
ENSG00000111445	RFC5	replication factor C (activator 1) 5, 36.5kDa (RFC5), transcript variant 2, mRNA.	1205.35	1.17245	0.185089	6.33451	2.38096e-10	5.70124e-09
ENSG00000178921	PFAS	phosphoribosylformylglycinamidine synthase (PFAS), mRNA.	1619.95	0.867965	0.137055	6.33298	2.40475e-10	5.74206e-09
ENSG00000166035	LIPC	lipase, hepatic (LIPC), mRNA.	161.433	1.98695	0.313888	6.33012	2.44964e-10	5.83288e-09
ENSG00000047644	WWC3	WWC family member 3 (WWC3), mRNA.	2727.89	2.09265	0.330973	6.32271	2.57013e-10	6.11123e-09
ENSG00000135324	MRAP2	melanocortin 2 receptor accessory protein 2 (MRAP2), mRNA.	8.80157	3.80886	0.602558	6.32116	2.59606e-10	6.16429e-09
ENSG00000128567	PODXL	podocalyxin-like (PODXL), transcript variant 1, mRNA.	285.508	1.33284	0.2109	6.31974	2.61996e-10	6.20674e-09
ENSG00000004139	SARM1	sterile alpha and TIR motif containing 1 (SARM1), mRNA.	114.79	1.51086	0.239251	6.31495	2.7025e-10	6.34621e-09
ENSG00000169136	ATF5	activating transcription factor 5 (ATF5), transcript variant 1, mRNA.	1782.92	2.20664	0.349744	6.30931	2.80291e-10	6.5639e-09
ENSG00000135454	B4GALNT1	beta-1,4-N-acetyl-galactosaminyl transferase 1 (B4GALNT1), transcript variant 2, mRNA.	5.30165	2.901	0.460275	6.30274	2.92429e-10	6.82937e-09
ENSG00000162738	VANGL2	VANGL planar cell polarity protein 2 (VANGL2), mRNA.	227.462	2.64983	0.42055	6.30087	2.95972e-10	6.89732e-09
ENSG00000184156	KCNQ3	potassium voltage-gated channel, KQT-like subfamily, member 3 (KCNQ3), transcript variant 2, mRNA.	49.7901	3.22353	0.512077	6.29501	3.07373e-10	7.14895e-09
ENSG00000142208	AKT1	v-akt murine thymoma viral oncogene homolog 1 (AKT1), transcript variant 3, mRNA.	3379.18	0.692609	0.110243	6.28255	3.33074e-10	7.69414e-09					0.615157
ENSG00000168993	CPLX1	complexin 1 (CPLX1), mRNA.	6.91615	2.56101	0.407942	6.27787	3.43244e-10	7.91834e-09
ENSG00000110400	PVRL1	poliovirus receptor-related 1 (herpesvirus entry mediator C) (PVRL1), transcript variant 2, mRNA.	1268.94	2.53242	0.403786	6.27169	3.5716e-10	8.17292e-09			PVRL1
ENSG00000107242	PIP5K1B	phosphatidylinositol-4-phosphate 5-kinase, type I, beta (PIP5K1B), transcript variant 2, mRNA.	743.582	1.8428	0.294292	6.2618	3.80555e-10	8.67328e-09
ENSG00000131844	MCCC2	methylcrotonoyl-CoA carboxylase 2 (beta) (MCCC2), nuclear gene encoding mitochondrial protein, mRNA.	1027.41	0.721697	0.115506	6.24813	4.15409e-10	9.41723e-09
ENSG00000188747	NOXA1	NADPH oxidase activator 1 (NOXA1), transcript variant 2, mRNA.	95.362	2.33472	0.373908	6.2441	4.26259e-10	9.65035e-09
ENSG00000173548	SNX33	sorting nexin 33 (SNX33), mRNA.	158.46	1.91393	0.306914	6.23606	4.48735e-10	1.01054e-08
ENSG00000131187	F12	coagulation factor XII (Hageman factor) (F12), mRNA.	35.5423	2.07826	0.33363	6.22924	4.68692e-10	1.05132e-08
ENSG00000154065	ANKRD29	ankyrin repeat domain 29 (ANKRD29), mRNA.	21.7853	2.45866	0.394829	6.22715	4.74999e-10	1.06406e-08
ENSG00000162493	PDPN	podoplanin (PDPN), transcript variant 2, mRNA.	17.4353	4.29135	0.689626	6.22272	4.88603e-10	1.0931e-08
ENSG00000070031	SCT	secretin (SCT), mRNA.	16.4652	2.34824	0.377716	6.21696	5.06872e-10	1.131e-08
ENSG00000080644	CHRNA3	cholinergic receptor, nicotinic, alpha 3 (neuronal) (CHRNA3), transcript variant 3, non-coding RNA.	56.6169	3.14639	0.506478	6.21229	5.22177e-10	1.16362e-08
ENSG00000064199	SPA17	sperm autoantigenic protein 17 (SPA17), mRNA.	25.7946	2.0385	0.328277	6.2097	5.3086e-10	1.18142e-08
ENSG00000197106	SLC6A17	solute carrier family 6, member 17 (SLC6A17), mRNA.	13.6548	3.64358	0.587328	6.20366	5.51657e-10	1.22291e-08
ENSG00000226397	C12orf77	chromosome 12 open reading frame 77 (C12orf77), mRNA.	49.4644	3.09658	0.500046	6.1926	5.91802e-10	1.30342e-08
ENSG00000165349	SLC7A3	solute carrier family 7 (cationic amino acid transporter, y+ system), member 3 (SLC7A3), transcript variant 1, mRNA.	626.442	3.09737	0.500711	6.18594	6.17317e-10	1.35611e-08
ENSG00000155330	C16orf87	chromosome 16 open reading frame 87 (C16orf87), mRNA.	1119	1.09568	0.177194	6.18355	6.26775e-10	1.37511e-08
ENSG00000254726	MEX3A	mex-3 homolog A (C. elegans) (MEX3A), mRNA.	200.607	2.44795	0.396328	6.17657	6.55092e-10	1.42986e-08				MEX3A
ENSG00000172575	RASGRP1	RAS guanyl releasing protein 1 (calcium and DAG-regulated) (RASGRP1), transcript variant 2, mRNA.	2000.01	1.33245	0.216895	6.14327	8.08388e-10	1.74434e-08					2.89527
ENSG00000214788	OOSP1	NA	5.74234	3.09392	0.504996	6.12662	8.97675e-10	1.9248e-08
ENSG00000149527	PLCH2	phospholipase C, eta 2 (PLCH2), mRNA.	232.871	1.81998	0.297088	6.12608	9.00733e-10	1.92893e-08
ENSG00000186153	WWOX	WW domain containing oxidoreductase (WWOX), transcript variant 3, mRNA.	423.8	0.930096	0.151873	6.12419	9.11481e-10	1.94949e-08
ENSG00000178467	P4HTM	prolyl 4-hydroxylase, transmembrane (endoplasmic reticulum) (P4HTM), transcript variant 3, mRNA.	704.222	1.13409	0.185605	6.11022	9.94962e-10	2.10949e-08
ENSG00000232237	ASCL5	achaete-scute complex homolog 5 (Drosophila) (ASCL5), mRNA.	5.01527	2.38459	0.390857	6.10093	1.05454e-09	2.21853e-08
ENSG00000178409	BEND3	BEN domain containing 3 (BEND3), mRNA.	291.043	1.11379	0.182596	6.09974	1.06242e-09	2.23029e-08
ENSG00000103066	PLA2G15	phospholipase A2, group XV (PLA2G15), mRNA.	928.811	1.45705	0.239183	6.09177	1.11667e-09	2.34129e-08
ENSG00000006118	TMEM132A	transmembrane protein 132A (TMEM132A), transcript variant 2, mRNA.	148.259	2.52174	0.414442	6.08467	1.16734e-09	2.44453e-08
ENSG00000032389	TSSC1	tumor suppressing subtransferable candidate 1 (TSSC1), mRNA.	1810.87	1.57734	0.259727	6.07307	1.25486e-09	2.61174e-08
ENSG00000184117	NIPSNAP1	nipsnap homolog 1 (C. elegans) (NIPSNAP1), transcript variant 2, mRNA.	963.972	1.14954	0.189324	6.07183	1.26459e-09	2.62877e-08
ENSG00000135931	ARMC9	armadillo repeat containing 9 (ARMC9), transcript variant 2, mRNA.	72.5468	1.95363	0.32323	6.04409	1.5026e-09	3.10082e-08
ENSG00000149256	TENM4	teneurin transmembrane protein 4 (TENM4), mRNA.	1697.89	3.17501	0.525501	6.04187	1.52342e-09	3.13998e-08
ENSG00000145246	ATP10D	ATPase, class V, type 10D (ATP10D), mRNA.	1197.21	1.20858	0.200115	6.03947	1.54624e-09	3.18316e-08
ENSG00000103489	XYLT1	xylosyltransferase I (XYLT1), mRNA.	4289.4	1.36638	0.226858	6.02304	1.71175e-09	3.50692e-08	0.468	XYLT1
ENSG00000149809	TM7SF2	transmembrane 7 superfamily member 2 (TM7SF2), transcript variant 1, mRNA.	452.249	0.846764	0.14067	6.01949	1.74971e-09	3.58038e-08
ENSG00000135372	NAT10	N-acetyltransferase 10 (GCN5-related) (NAT10), transcript variant 1, mRNA.	2405.01	0.771784	0.128381	6.01169	1.83603e-09	3.74801e-08			NAT10
ENSG00000087095	NLK	nemo-like kinase (NLK), mRNA.	1309.54	0.848914	0.141562	5.99675	2.01311e-09	4.06563e-08
ENSG00000139645	ANKRD52	ankyrin repeat domain 52 (ANKRD52), mRNA.	2785.56	0.783058	0.130738	5.98951	2.10472e-09	4.24058e-08
ENSG00000073464	CLCN4	chloride channel, voltage-sensitive 4 (CLCN4), transcript variant 1, mRNA.	287.485	2.55261	0.426686	5.98241	2.19861e-09	4.41928e-08
ENSG00000188306	LRRIQ4	leucine-rich repeats and IQ motif containing 4 (LRRIQ4), mRNA.	4.43234	1.88145	0.314973	5.97337	2.32397e-09	4.65477e-08
ENSG00000187607	ZNF286A	zinc finger protein 286A (ZNF286A), transcript variant 1, mRNA.	206.391	1.37056	0.229533	5.97109	2.35677e-09	4.7094e-08
ENSG00000135679	MDM2	MDM2 oncogene, E3 ubiquitin protein ligase (MDM2), transcript variant 1, mRNA.	16246.8	1.38108	0.231796	5.95819	2.55052e-09	5.06091e-08
ENSG00000120057	SFRP5	secreted frizzled-related protein 5 (SFRP5), mRNA.	106.827	3.11339	0.522814	5.95507	2.59964e-09	5.14638e-08
ENSG00000132792	CTNNBL1	catenin, beta like 1 (CTNNBL1), mRNA.	1930.56	1.01182	0.17	5.95188	2.65077e-09	5.23258e-08
ENSG00000174607	UGT8	UDP glycosyltransferase 8 (UGT8), transcript variant 1, mRNA.	101.788	3.12525	0.525535	5.9468	2.73428e-09	5.36922e-08
ENSG00000160323	ADAMTS13	ADAM metallopeptidase with thrombospondin type 1 motif, 13 (ADAMTS13), transcript variant 4, non-coding RNA.	123.331	1.39726	0.2353	5.93823	2.88116e-09	5.63167e-08
ENSG00000133026	MYH10	myosin, heavy chain 10, non-muscle (MYH10), transcript variant 1, mRNA.	1924.07	1.42137	0.239606	5.93213	2.99038e-09	5.83845e-08
ENSG00000132010	ZNF20	zinc finger protein 20 (ZNF20), transcript variant 2, mRNA.	35.9116	1.15197	0.194232	5.93089	3.01292e-09	5.869e-08
ENSG00000042813	ZPBP	zona pellucida binding protein (ZPBP), transcript variant 1, mRNA.	8.76758	2.67012	0.450707	5.92428	3.13671e-09	6.10313e-08
ENSG00000112293	GPLD1	glycosylphosphatidylinositol specific phospholipase D1 (GPLD1), mRNA.	105.189	1.23965	0.209371	5.92083	3.20314e-09	6.21818e-08
ENSG00000149428	HYOU1	hypoxia up-regulated 1 (HYOU1), transcript variant 2, mRNA.	2689.78	1.07161	0.181033	5.91939	3.23146e-09	6.25889e-08
ENSG00000150764	DIXDC1	DIX domain containing 1 (DIXDC1), transcript variant 3, non-coding RNA.	35.8047	1.72664	0.291759	5.91803	3.25816e-09	6.29627e-08
ENSG00000007933	FMO3	flavin containing monooxygenase 3 (FMO3), transcript variant 2, mRNA.	7.09961	3.51614	0.596401	5.8956	3.73311e-09	7.1092e-08
ENSG00000027847	B4GALT7	xylosylprotein beta 1,4-galactosyltransferase, polypeptide 7 (B4GALT7), mRNA.	737.029	0.739692	0.125577	5.89036	3.85351e-09	7.29766e-08
ENSG00000151276	MAGI1	membrane associated guanylate kinase, WW and PDZ domain containing 1 (MAGI1), transcript variant 1, mRNA.	171.551	4.10898	0.698114	5.88583	3.96065e-09	7.48391e-08
ENSG00000182199	SHMT2	serine hydroxymethyltransferase 2 (mitochondrial) (SHMT2), nuclear gene encoding mitochondrial protein, transcript variant 1, mRNA.	2500.5	1.06935	0.18178	5.88265	4.0375e-09	7.60381e-08
ENSG00000165572	KBTBD6	kelch repeat and BTB (POZ) domain containing 6 (KBTBD6), mRNA.	301.983	1.24703	0.212677	5.86348	4.53256e-09	8.47988e-08
ENSG00000152086	TUBA3E	tubulin, alpha 3e (TUBA3E), mRNA.	10.0576	1.6634	0.283718	5.86285	4.54981e-09	8.5028e-08
ENSG00000185633	NDUFA4L2	NADH dehydrogenase (ubiquinone) 1 alpha subcomplex, 4-like 2 (NDUFA4L2), mRNA.	26.829	1.44303	0.246436	5.8556	4.75289e-09	8.85316e-08
ENSG00000137714	FDX1	ferredoxin 1 (FDX1), nuclear gene encoding mitochondrial protein, mRNA.	839.562	0.992742	0.169593	5.85366	4.8087e-09	8.93757e-08
ENSG00000139132	FGD4	FYVE, RhoGEF and PH domain containing 4 (FGD4), mRNA.	540.788	2.34031	0.399913	5.85204	4.8558e-09	9.01527e-08
ENSG00000127914	AKAP9	A kinase (PRKA) anchor protein (yotiao) 9 (AKAP9), transcript variant 3, mRNA.	10933	1.00699	0.172194	5.848	4.97522e-09	9.21687e-08
ENSG00000154099	DNAAF1	dynein, axonemal, assembly factor 1 (DNAAF1), mRNA.	39.857	1.73987	0.297668	5.84501	5.06537e-09	9.35335e-08
ENSG00000181852	RNF41	ring finger protein 41 (RNF41), transcript variant 4, mRNA.	1625.7	0.860585	0.147485	5.83508	5.37632e-09	9.89533e-08
ENSG00000188211	NCR3LG1	natural killer cell cytotoxicity receptor 3 ligand 1 (NCR3LG1), mRNA.	96.9013	2.00602	0.344025	5.83102	5.50894e-09	1.01067e-07
ENSG00000158234	FAIM	Fas apoptotic inhibitory molecule (FAIM), transcript variant 1, mRNA.	497.307	1.19745	0.205633	5.82324	5.77165e-09	1.05319e-07
ENSG00000250091	DNAH10OS	NA	31.6522	1.76793	0.304101	5.81362	6.11348e-09	1.11318e-07
ENSG00000139737	SLAIN1	SLAIN motif family, member 1 (SLAIN1), transcript variant 3, mRNA.	1683.39	1.31385	0.226041	5.81243	6.15714e-09	1.11993e-07
ENSG00000167889	MGAT5B	mannosyl (alpha-1,6-)-glycoprotein beta-1,6-N-acetyl-glucosaminyltransferase, isozyme B (MGAT5B), transcript variant 1, mRNA.	465.893	2.25988	0.38891	5.81081	6.21698e-09	1.12961e-07
ENSG00000074696	PTPLAD1	protein tyrosine phosphatase-like A domain containing 1 (PTPLAD1), mRNA.	1921.82	0.770236	0.132647	5.80667	6.37258e-09	1.15541e-07
ENSG00000130226	DPP6	dipeptidyl-peptidase 6 (DPP6), transcript variant 3, mRNA.	29.3192	3.30792	0.570215	5.80118	6.58495e-09	1.19138e-07
ENSG00000176887	SOX11	SRY (sex determining region Y)-box 11 (SOX11), mRNA.	1217.42	4.08048	0.704213	5.79438	6.85722e-09	1.2367e-07
ENSG00000178150	ZNF114	zinc finger protein 114 (ZNF114), mRNA.	66.7542	1.81883	0.313951	5.79336	6.899e-09	1.2394e-07
ENSG00000139971	C14orf37	chromosome 14 open reading frame 37 (C14orf37), mRNA.	81.9356	2.25283	0.388963	5.79188	6.96037e-09	1.24475e-07
ENSG00000156261	CCT8	chaperonin containing TCP1, subunit 8 (theta) (CCT8), mRNA.	7937.45	0.896791	0.155114	5.7815	7.4038e-09	1.31851e-07
ENSG00000117862	TXNDC12	thioredoxin domain containing 12 (endoplasmic reticulum) (TXNDC12), transcript variant 1, mRNA.	1362.4	0.838225	0.145001	5.78081	7.43431e-09	1.32256e-07
ENSG00000162377	COA7	NA	246.474	1.03604	0.17936	5.7763	7.63601e-09	1.35561e-07
ENSG00000242220	TCP10L	t-complex 10-like (TCP10L), mRNA.	12.7759	1.69711	0.293803	5.77634	7.63425e-09	1.35561e-07
ENSG00000079739	PGM1	phosphoglucomutase 1 (PGM1), transcript variant 1, mRNA.	472.752	1.50557	0.26115	5.76515	8.15838e-09	1.43785e-07
ENSG00000123999	INHA	inhibin, alpha (INHA), mRNA.	1.49038	3.75745	0.651876	5.76406	8.21159e-09	1.44424e-07
ENSG00000196937	FAM3C	family with sequence similarity 3, member C (FAM3C), transcript variant 1, mRNA.	2043.24	1.33473	0.231604	5.76297	8.26481e-09	1.4521e-07			FAM3C
ENSG00000165097	KDM1B	lysine (K)-specific demethylase 1B (KDM1B), mRNA.	2471.81	0.953532	0.16556	5.75943	8.44003e-09	1.47976e-07
ENSG00000198648	STK39	serine threonine kinase 39 (STK39), mRNA.	2424.47	1.1661	0.2029	5.74714	9.07632e-09	1.58324e-07
ENSG00000181666	HKR1	HKR1, GLI-Kruppel zinc finger family member (HKR1), mRNA.	2133.67	0.888322	0.154724	5.74135	9.39255e-09	1.63673e-07
ENSG00000124171	PARD6B	par-6 partitioning defective 6 homolog beta (C. elegans) (PARD6B), mRNA.	161.549	1.19935	0.209187	5.73337	9.8452e-09	1.70354e-07
ENSG00000162869	PPP1R21	protein phosphatase 1, regulatory subunit 21 (PPP1R21), transcript variant 5, mRNA.	1093.5	0.751328	0.131146	5.72895	1.01056e-08	1.74334e-07
ENSG00000135763	URB2	URB2 ribosome biogenesis 2 homolog (S. cerevisiae) (URB2), mRNA.	1001.3	1.00196	0.175018	5.72491	1.03492e-08	1.77974e-07
ENSG00000116062	MSH6	mutS homolog 6 (E. coli) (MSH6), mRNA.	9646.19	1.11211	0.194456	5.71909	1.07097e-08	1.83432e-07
ENSG00000164742	ADCY1	adenylate cyclase 1 (brain) (ADCY1), mRNA.	33.4755	1.91666	0.33554	5.71216	1.11548e-08	1.89721e-07	0.305	ADCY1
ENSG00000115758	ODC1	ornithine decarboxylase 1 (ODC1), mRNA.	6988.35	1.43059	0.250673	5.707	1.14984e-08	1.94615e-07
ENSG00000164061	BSN	bassoon presynaptic cytomatrix protein (BSN), mRNA.	29.1788	1.27915	0.224362	5.70125	1.18934e-08	2.0048e-07
ENSG00000164663	USP49	ubiquitin specific peptidase 49 (USP49), mRNA.	1668.2	1.05316	0.185139	5.6885	1.28157e-08	2.15388e-07
ENSG00000109089	CDR2L	cerebellar degeneration-related protein 2-like (CDR2L), mRNA.	21.5964	2.30405	0.405177	5.68652	1.29656e-08	2.1705e-07
ENSG00000185024	BRF1	BRF1, RNA polymerase III transcription initiation factor 90 kDa subunit (BRF1), transcript variant 7, mRNA.	3359.91	1.08037	0.189986	5.68656	1.29625e-08	2.1705e-07
ENSG00000162836	ACP6	acid phosphatase 6, lysophosphatidic (ACP6), mRNA.	250.045	1.34822	0.237386	5.67943	1.35148e-08	2.26021e-07
ENSG00000132846	ZBED3	zinc finger, BED-type containing 3 (ZBED3), mRNA.	520.385	1.28309	0.225996	5.67749	1.36683e-08	2.28364e-07
ENSG00000088367	EPB41L1	erythrocyte membrane protein band 4.1-like 1 (EPB41L1), transcript variant 3, mRNA.	49.6949	2.44406	0.431216	5.66782	1.44626e-08	2.40221e-07
ENSG00000160867	FGFR4	fibroblast growth factor receptor 4 (FGFR4), transcript variant 1, mRNA.	183.576	1.58741	0.280603	5.65715	1.53906e-08	2.54146e-07
ENSG00000177791	MYOZ1	myozenin 1 (MYOZ1), mRNA.	4.17537	2.51489	0.444904	5.65265	1.5799e-08	2.60386e-07
ENSG00000183741	CBX6	chromobox homolog 6 (CBX6), mRNA.	1867.04	1.02832	0.18198	5.65074	1.59757e-08	2.63042e-07
ENSG00000152894	PTPRK	protein tyrosine phosphatase, receptor type, K (PTPRK), transcript variant 1, mRNA.	1608.79	2.95366	0.52306	5.64689	1.63374e-08	2.68478e-07
ENSG00000118308	LRMP	lymphoid-restricted membrane protein (LRMP), transcript variant 1, mRNA.	15675.9	1.52799	0.270749	5.64357	1.66557e-08	2.72133e-07			LRMP	LRMP
ENSG00000123700	KCNJ2	potassium inwardly-rectifying channel, subfamily J, member 2 (KCNJ2), mRNA.	378.283	3.08117	0.546467	5.63835	1.71686e-08	2.79708e-07
ENSG00000183682	BMP8A	bone morphogenetic protein 8a (BMP8A), mRNA.	21.9505	2.05168	0.364971	5.6215	1.89309e-08	3.06659e-07
ENSG00000177182	CLVS1	clavesin 1 (CLVS1), mRNA.	20.963	2.78723	0.496064	5.61869	1.92413e-08	3.11096e-07
ENSG00000196118	C16orf93	chromosome 16 open reading frame 93 (C16orf93), transcript variant 1, mRNA.	38.8112	1.34456	0.239548	5.61291	1.98954e-08	3.2106e-07
ENSG00000141076	CIRH1A	cirrhosis, autosomal recessive 1A (cirhin) (CIRH1A), mRNA.	1180.34	0.642252	0.114478	5.61028	2.01995e-08	3.25351e-07
ENSG00000007047	MARK4	MAP/microtubule affinity-regulating kinase 4 (MARK4), transcript variant 1, mRNA.	1381.72	0.759606	0.135469	5.60722	2.05604e-08	3.30851e-07
ENSG00000135502	SLC26A10	solute carrier family 26, member 10 (SLC26A10), mRNA.	29.6676	2.9236	0.522054	5.6002	2.14106e-08	3.43235e-07
ENSG00000138443	ABI2	abl-interactor 2 (ABI2), mRNA.	1434.19	1.00211	0.179002	5.59836	2.16395e-08	3.46577e-07
ENSG00000100403	ZC3H7B	zinc finger CCCH-type containing 7B (ZC3H7B), mRNA.	4260.73	0.589116	0.105397	5.5895	2.27721e-08	3.64375e-07
ENSG00000065989	PDE4A	phosphodiesterase 4A, cAMP-specific (PDE4A), transcript variant 5, mRNA.	598.515	1.99716	0.357476	5.58684	2.31236e-08	3.69652e-07
ENSG00000144199	FAHD2B	fumarylacetoacetate hydrolase domain containing 2B (FAHD2B), mRNA.	118.715	1.4503	0.259618	5.58629	2.31972e-08	3.70134e-07
ENSG00000103037	SETD6	SET domain containing 6 (SETD6), transcript variant 1, mRNA.	300.479	1.22358	0.219159	5.58305	2.36336e-08	3.7604e-07
ENSG00000081760	AACS	acetoacetyl-CoA synthetase (AACS), mRNA.	561.042	1.33164	0.238575	5.58165	2.38247e-08	3.78726e-07
ENSG00000141434	MEP1B	meprin A, beta (MEP1B), mRNA.	12.0815	1.75874	0.315134	5.58093	2.3924e-08	3.7995e-07
ENSG00000211454	AKR7L	aldo-keto reductase family 7-like (AKR7L), transcript variant 1, non-coding RNA.	56.6226	1.32035	0.236665	5.57897	2.41942e-08	3.83883e-07
ENSG00000138115	CYP2C8	cytochrome P450, family 2, subfamily C, polypeptide 8 (CYP2C8), transcript variant 4, mRNA.	59.8511	1.83561	0.329295	5.57436	2.4844e-08	3.93093e-07
ENSG00000164283	ESM1	endothelial cell-specific molecule 1 (ESM1), transcript variant 1, mRNA.	62.8053	2.96799	0.532952	5.56896	2.56266e-08	4.03601e-07
ENSG00000140284	SLC27A2	solute carrier family 27 (fatty acid transporter), member 2 (SLC27A2), transcript variant 1, mRNA.	228.692	2.51576	0.452152	5.56397	2.63712e-08	4.14561e-07
ENSG00000148798	INA	internexin neuronal intermediate filament protein, alpha (INA), mRNA.	17.0414	2.87356	0.516516	5.56335	2.64648e-08	4.15266e-07			INA
ENSG00000060982	BCAT1	branched chain amino-acid transaminase 1, cytosolic (BCAT1), transcript variant 5, mRNA.	3406.4	1.7071	0.30717	5.55753	2.73624e-08	4.28166e-07			BCAT1
ENSG00000119280	C1orf198	chromosome 1 open reading frame 198 (C1orf198), transcript variant 3, mRNA.	218.609	1.50151	0.27046	5.55171	2.82892e-08	4.40644e-07
ENSG00000135452	TSPAN31	tetraspanin 31 (TSPAN31), mRNA.	546.961	0.669721	0.120765	5.54566	2.92843e-08	4.5448e-07
ENSG00000154642	C21orf91	chromosome 21 open reading frame 91 (C21orf91), transcript variant 2, mRNA.	1491.48	1.3697	0.247139	5.5422	2.98691e-08	4.62293e-07	0.389	C21orf91
ENSG00000166908	PIP4K2C	phosphatidylinositol-5-phosphate 4-kinase, type II, gamma (PIP4K2C), transcript variant 2, mRNA.	208.161	1.94253	0.350578	5.54094	3.00851e-08	4.65212e-07
ENSG00000129990	SYT5	synaptotagmin V (SYT5), mRNA.	19.4528	2.4287	0.439197	5.52988	3.20457e-08	4.90188e-07
ENSG00000196588	MKL1	megakaryoblastic leukemia (translocation) 1 (MKL1), mRNA.	2089.31	0.906588	0.164433	5.51341	3.51941e-08	5.34027e-07
ENSG00000123560	PLP1	proteolipid protein 1 (PLP1), transcript variant 3, mRNA.	7.54865	1.97126	0.357586	5.51268	3.53412e-08	5.35783e-07
ENSG00000182827	ACBD3	acyl-CoA binding domain containing 3 (ACBD3), mRNA.	2011.58	0.836743	0.152042	5.50335	3.72637e-08	5.62944e-07
ENSG00000187498	COL4A1	collagen, type IV, alpha 1 (COL4A1), mRNA.	110.055	3.57077	0.649454	5.49811	3.83881e-08	5.79396e-07
ENSG00000162065	TBC1D24	TBC1 domain family, member 24 (TBC1D24), transcript variant 1, mRNA.	510.963	1.2467	0.227149	5.48844	4.05489e-08	6.09845e-07
ENSG00000163913	IFT122	intraflagellar transport 122 homolog (Chlamydomonas) (IFT122), transcript variant 4, mRNA.	983.759	0.875301	0.1596	5.48435	4.14995e-08	6.23592e-07
ENSG00000213585	VDAC1	voltage-dependent anion channel 1 (VDAC1), transcript variant 3, non-coding RNA.	6463.66	1.26255	0.230291	5.48242	4.19555e-08	6.29887e-07
ENSG00000162006	MSLNL	NA	4.83245	1.72832	0.315773	5.47329	4.41751e-08	6.62043e-07
ENSG00000149639	SOGA1	RecName: Full=Protein SOGA1; AltName: Full=SOGA family member 1; AltName: Full=Suppressor of glucose by autophagy; AltName: Full=Suppressor of glucose, autophagy-associated protein 1; Contains: RecName: Full=N-terminal form; Contains: RecName: Full=C-terminal 80 kDa form; Short=80-kDa SOGA fragment;	2007	1.10301	0.201676	5.46925	4.51939e-08	6.76122e-07
ENSG00000171714	ANO5	anoctamin 5 (ANO5), transcript variant 1, mRNA.	36.7809	3.57025	0.653872	5.46017	4.75683e-08	7.09152e-07
ENSG00000115257	PCSK4	proprotein convertase subtilisin/kexin type 4 (PCSK4), mRNA.	149.462	1.78021	0.326129	5.45862	4.79862e-08	7.14756e-07
ENSG00000172878	METAP1D	methionyl aminopeptidase type 1D (mitochondrial) (METAP1D), nuclear gene encoding mitochondrial protein, mRNA.	225.522	1.18551	0.217196	5.45825	4.8086e-08	7.15615e-07
ENSG00000135069	PSAT1	phosphoserine aminotransferase 1 (PSAT1), transcript variant 1, mRNA.	212.943	2.0225	0.370807	5.45432	4.91608e-08	7.29879e-07					1.10045
ENSG00000228672	PROB1	proline-rich basic protein 1 (PROB1), mRNA.	271.55	1.16374	0.213546	5.44962	5.04786e-08	7.46653e-07
ENSG00000163141	BNIPL	BCL2/adenovirus E1B 19kD interacting protein like (BNIPL), transcript variant 2, mRNA.	57.7129	1.66144	0.305014	5.44708	5.12046e-08	7.56079e-07
ENSG00000174996	KLC2	kinesin light chain 2 (KLC2), transcript variant 4, mRNA.	735.302	0.781968	0.143616	5.44485	5.18483e-08	7.64257e-07
ENSG00000065882	TBC1D1	TBC1 (tre-2/USP6, BUB2, cdc16) domain family, member 1 (TBC1D1), transcript variant 2, mRNA.	6897.59	0.780993	0.143577	5.43954	5.34198e-08	7.86061e-07
ENSG00000156968	MPV17L	MPV17 mitochondrial membrane protein-like (MPV17L), nuclear gene encoding mitochondrial protein, transcript variant 1, mRNA.	81.979	2.74796	0.506553	5.42482	5.80122e-08	8.44874e-07
ENSG00000171033	PKIA	protein kinase (cAMP-dependent, catalytic) inhibitor alpha (PKIA), transcript variant 1, mRNA.	213.362	2.28879	0.42235	5.41917	5.9876e-08	8.68304e-07
ENSG00000119599	DCAF4	DDB1 and CUL4 associated factor 4 (DCAF4), transcript variant 1, mRNA.	654.043	0.876448	0.162043	5.40872	6.34763e-08	9.10433e-07
ENSG00000006704	GTF2IRD1	GTF2I repeat domain containing 1 (GTF2IRD1), transcript variant 3, mRNA.	497.385	1.53313	0.283468	5.40849	6.35573e-08	9.10827e-07
ENSG00000114126	TFDP2	transcription factor Dp-2 (E2F dimerization partner 2) (TFDP2), transcript variant 4, mRNA.	3056.23	1.0607	0.196137	5.40796	6.37476e-08	9.12786e-07
ENSG00000109576	AADAT	aminoadipate aminotransferase (AADAT), transcript variant 1, mRNA.	62.5578	3.52775	0.654119	5.39313	6.92422e-08	9.83194e-07
ENSG00000239900	ADSL	adenylosuccinate lyase (ADSL), transcript variant 1, mRNA.	2008.43	0.649539	0.120684	5.38214	7.36072e-08	1.04083e-06
ENSG00000185271	KLHL33	kelch-like family member 33 (KLHL33), mRNA.	121.911	2.33761	0.434374	5.38155	7.38468e-08	1.04335e-06
ENSG00000154914	USP43	ubiquitin specific peptidase 43 (USP43), transcript variant 1, mRNA.	614.757	1.80206	0.334875	5.38131	7.39473e-08	1.04391e-06
ENSG00000124493	GRM4	glutamate receptor, metabotropic 4 (GRM4), transcript variant 3, mRNA.	5.14064	2.06015	0.382973	5.37936	7.47525e-08	1.05266e-06
ENSG00000161082	CELF5	CUGBP, Elav-like family member 5 (CELF5), transcript variant 1, mRNA.	24.6075	2.28325	0.424779	5.37515	7.65198e-08	1.07488e-06
ENSG00000165185	KIAA1958	KIAA1958 (KIAA1958), mRNA.	828.506	1.38019	0.256897	5.37254	7.76345e-08	1.08874e-06
ENSG00000176428	VPS37D	vacuolar protein sorting 37 homolog D (S. cerevisiae) (VPS37D), mRNA.	12.244	2.49902	0.465195	5.37199	7.78721e-08	1.09117e-06
ENSG00000240771	ARHGEF25	Rho guanine nucleotide exchange factor (GEF) 25 (ARHGEF25), transcript variant 3, mRNA.	38.4953	2.60404	0.485308	5.36573	8.06207e-08	1.1269e-06
ENSG00000160113	NR2F6	nuclear receptor subfamily 2, group F, member 6 (NR2F6), mRNA.	155.464	1.4245	0.265804	5.35923	8.35773e-08	1.16345e-06
ENSG00000113761	ZNF346	zinc finger protein 346 (ZNF346), mRNA.	602.452	0.524084	0.0978443	5.35631	8.49401e-08	1.18146e-06
ENSG00000139780	METTL21C	methyltransferase like 21C (METTL21C), mRNA.	21.9822	2.15257	0.402027	5.3543	8.58894e-08	1.19369e-06
ENSG00000170681	MURC	muscle-related coiled-coil protein (MURC), mRNA.	38.89	1.81198	0.338499	5.353	8.65091e-08	1.20036e-06
ENSG00000175048	ZDHHC14	zinc finger, DHHC-type containing 14 (ZDHHC14), transcript variant 1, mRNA.	266.411	1.80485	0.33724	5.35183	8.70696e-08	1.20713e-06
ENSG00000172733	PURG	purine-rich element binding protein G (PURG), transcript variant B, mRNA.	7.75422	2.73877	0.511846	5.35077	8.7581e-08	1.21324e-06
ENSG00000076258	FMO4	flavin containing monooxygenase 4 (FMO4), mRNA.	39.3105	2.0003	0.373871	5.35022	8.78455e-08	1.21492e-06
ENSG00000198156	NPIPB6	NA	37.962	1.35036	0.252991	5.33757	9.42008e-08	1.29336e-06
ENSG00000100083	GGA1	golgi-associated, gamma adaptin ear containing, ARF binding protein 1 (GGA1), transcript variant 3, mRNA.	2805.35	0.65576	0.122911	5.33525	9.54108e-08	1.30471e-06
ENSG00000006116	CACNG3	calcium channel, voltage-dependent, gamma subunit 3 (CACNG3), mRNA.	3.12994	2.99473	0.561684	5.33169	9.73015e-08	1.32631e-06
ENSG00000143801	PSEN2	presenilin 2 (Alzheimer disease 4) (PSEN2), transcript variant 1, mRNA.	106.803	1.96728	0.369387	5.32579	1.00514e-07	1.36463e-06
ENSG00000069812	HES2	hairy and enhancer of split 2 (Drosophila) (HES2), mRNA.	4.75586	2.56432	0.481545	5.32519	1.00849e-07	1.36809e-06
ENSG00000132153	DHX30	DEAH (Asp-Glu-Ala-His) box polypeptide 30 (DHX30), transcript variant 4, non-coding RNA.	3933.89	0.50674	0.0951982	5.323	1.02069e-07	1.38354e-06
ENSG00000165996	PTPLA	protein tyrosine phosphatase-like (proline instead of catalytic arginine), member A (PTPLA), mRNA.	767.371	1.43492	0.269582	5.32277	1.02197e-07	1.38364e-06
ENSG00000183044	ABAT	NPD009 mRNA, complete cds.	405.432	0.799015	0.150115	5.3227	1.02239e-07	1.38364e-06
ENSG00000172731	LRRC20	leucine rich repeat containing 20 (LRRC20), transcript variant 6, mRNA.	155.264	1.92968	0.362718	5.32007	1.03727e-07	1.40266e-06
ENSG00000139579	NABP2	nucleic acid binding protein 2 (NABP2), mRNA.	681.302	0.901178	0.169399	5.31987	1.03843e-07	1.40312e-06
ENSG00000042286	AIFM2	apoptosis-inducing factor, mitochondrion-associated, 2 (AIFM2), transcript variant 1, mRNA.	175.242	1.0486	0.19741	5.31176	1.08569e-07	1.46002e-06
ENSG00000163389	POGLUT1	protein O-glucosyltransferase 1 (POGLUT1), transcript variant 2, non-coding RNA.	702.523	0.721366	0.13601	5.30377	1.13435e-07	1.51826e-06
ENSG00000197410	DCHS2	dachsous 2 (Drosophila) (DCHS2), transcript variant 1, mRNA.	377.467	3.14635	0.593562	5.30079	1.15301e-07	1.53961e-06
ENSG00000140157	NIPA2	non imprinted in Prader-Willi/Angelman syndrome 2 (NIPA2), transcript variant 5, mRNA.	1813.14	0.748191	0.141155	5.3005	1.15488e-07	1.5407e-06
ENSG00000134775	FHOD3	formin homology 2 domain containing 3 (FHOD3), mRNA.	151.627	1.93838	0.366425	5.28999	1.22321e-07	1.62697e-06
ENSG00000157259	GATAD1	GATA zinc finger domain containing 1 (GATAD1), transcript variant 2, non-coding RNA.	891.601	0.701072	0.132676	5.28407	1.26344e-07	1.67133e-06
ENSG00000170113	NIPA1	non imprinted in Prader-Willi/Angelman syndrome 1 (NIPA1), transcript variant 1, mRNA.	722.145	1.34428	0.254565	5.28071	1.28684e-07	1.70096e-06
ENSG00000198720	ANKRD13B	ankyrin repeat domain 13B (ANKRD13B), mRNA.	320.448	1.23274	0.233572	5.27775	1.30778e-07	1.72596e-06
ENSG00000183337	BCOR	BCL6 corepressor (BCOR), transcript variant 1, mRNA.	3492.11	1.00295	0.190467	5.26576	1.39608e-07	1.83255e-06
ENSG00000100290	BIK	BCL2-interacting killer (apoptosis-inducing) (BIK), mRNA.	159.895	2.16505	0.411474	5.26168	1.42748e-07	1.86801e-06
ENSG00000126070	AGO3	argonaute RISC catalytic component 3 (AGO3), transcript variant 1, mRNA.	2457.94	0.636991	0.121276	5.25239	1.50135e-07	1.95865e-06
ENSG00000118432	CNR1	cannabinoid receptor 1 (brain) (CNR1), transcript variant 2, mRNA.	130.696	2.90411	0.552987	5.25168	1.50715e-07	1.96472e-06
ENSG00000141934	PPAP2C	phosphatidic acid phosphatase type 2C (PPAP2C), transcript variant 3, mRNA.	13.9425	2.11323	0.402614	5.24877	1.53114e-07	1.99447e-06
ENSG00000189366	ALG1L	ALG1, chitobiosyldiphosphodolichol beta-mannosyltransferase-like (ALG1L), transcript variant 1, mRNA.	2.41844	1.9986	0.381249	5.24226	1.58625e-07	2.05837e-06
ENSG00000130270	ATP8B3	ATPase, aminophospholipid transporter, class I, type 8B, member 3 (ATP8B3), transcript variant 2, mRNA.	187.578	1.26489	0.241623	5.23497	1.65014e-07	2.12831e-06
ENSG00000132361	CLUH	clustered mitochondria (cluA/CLU1) homolog (CLUH), nuclear gene encoding mitochondrial protein, mRNA.	1962.35	0.766301	0.146413	5.23384	1.66024e-07	2.13971e-06
ENSG00000089091	DZANK1	double zinc ribbon and ankyrin repeat domains 1 (DZANK1), mRNA.	144.249	0.786509	0.150339	5.23158	1.68066e-07	2.16439e-06
ENSG00000159164	SV2A	synaptic vesicle glycoprotein 2A (SV2A), mRNA.	1579.58	1.4642	0.28025	5.22462	1.74518e-07	2.23564e-06
ENSG00000109072	VTN	vitronectin (VTN), mRNA.	30.3905	1.32945	0.254748	5.21868	1.80199e-07	2.30495e-06	0.175
ENSG00000164123	C4orf45	chromosome 4 open reading frame 45 (C4orf45), mRNA.	14.4126	1.62201	0.310966	5.21604	1.82786e-07	2.33278e-06
ENSG00000177181	RIMKLA	ribosomal modification protein rimK-like family member A (RIMKLA), mRNA.	12.3161	2.24721	0.430854	5.2157	1.83121e-07	2.33531e-06
ENSG00000205765	C5orf51	chromosome 5 open reading frame 51 (C5orf51), mRNA.	779.967	1.01409	0.19453	5.21303	1.85785e-07	2.36397e-06
ENSG00000164746	C7orf57	chromosome 7 open reading frame 57 (C7orf57), transcript variant 1, mRNA.	5.07052	2.6044	0.500277	5.20591	1.93045e-07	2.44903e-06
ENSG00000171435	KSR2	kinase suppressor of ras 2 (KSR2), mRNA.	301.267	3.25081	0.625219	5.19947	1.99854e-07	2.53164e-06
ENSG00000006747	SCIN	scinderin (SCIN), transcript variant 1, mRNA.	10.993	2.91401	0.560585	5.19816	2.01271e-07	2.54769e-06			SCIN
ENSG00000204377	C1orf134	NA	28.6797	1.02997	0.198163	5.19758	2.01897e-07	2.55371e-06
ENSG00000156222	SLC28A1	solute carrier family 28 (sodium-coupled nucleoside transporter), member 1 (SLC28A1), transcript variant 2, mRNA.	3.69407	2.22562	0.428646	5.19222	2.07806e-07	2.61679e-06
ENSG00000140374	ETFA	electron-transfer-flavoprotein, alpha polypeptide (ETFA), nuclear gene encoding mitochondrial protein, transcript variant 1, mRNA.	1864.14	0.826957	0.159337	5.18998	2.10314e-07	2.64324e-06
ENSG00000157350	ST3GAL2	ST3 beta-galactoside alpha-2,3-sialyltransferase 2 (ST3GAL2), mRNA.	893.791	0.999187	0.192554	5.18913	2.11278e-07	2.65267e-06
ENSG00000130751	NPAS1	neuronal PAS domain protein 1 (NPAS1), mRNA.	29.4908	1.30907	0.252315	5.18824	2.12288e-07	2.66338e-06
ENSG00000118307	CASC1	cancer susceptibility candidate 1 (CASC1), transcript variant 4, mRNA.	57.9692	1.61566	0.311472	5.18719	2.13491e-07	2.6765e-06
ENSG00000186976	EFCAB6	EF-hand calcium binding domain 6 (EFCAB6), transcript variant 2, mRNA.	6.53157	2.00645	0.386901	5.18594	2.14933e-07	2.69259e-06
ENSG00000115109	EPB41L5	erythrocyte membrane protein band 4.1 like 5 (EPB41L5), transcript variant 4, mRNA.	375.147	1.77201	0.341755	5.18503	2.15981e-07	2.70175e-06
ENSG00000178568	ERBB4	v-erb-a erythroblastic leukemia viral oncogene homolog 4 (avian) (ERBB4), transcript variant JM-a/CVT-1, mRNA.	33.7391	3.99001	0.769648	5.1842	2.16939e-07	2.71117e-06
ENSG00000159239	C2orf81	chromosome 2 open reading frame 81 (C2orf81), mRNA.	33.5935	1.31267	0.253499	5.1782	2.24042e-07	2.79028e-06
ENSG00000132388	UBE2G1	ubiquitin-conjugating enzyme E2G 1 (UBE2G1), mRNA.	3265.9	0.715394	0.138208	5.1762	2.26446e-07	2.8161e-06
ENSG00000173673	HES3	hairy and enhancer of split 3 (Drosophila) (HES3), mRNA.	1.06324	3.27984	0.633722	5.17551	2.27287e-07	2.82449e-06
ENSG00000173898	SPTBN2	spectrin, beta, non-erythrocytic 2 (SPTBN2), mRNA.	314.548	1.76847	0.3419	5.17247	2.31015e-07	2.86246e-06
ENSG00000169992	NLGN2	neuroligin 2 (NLGN2), mRNA.	385.406	1.88701	0.364924	5.17096	2.32891e-07	2.88362e-06
ENSG00000071205	ARHGAP10	Rho GTPase activating protein 10 (ARHGAP10), mRNA.	386.661	1.7536	0.339409	5.16663	2.38354e-07	2.94483e-06
ENSG00000197496	SLC2A10	solute carrier family 2 (facilitated glucose transporter), member 10 (SLC2A10), mRNA.	10.4841	2.67162	0.517203	5.16551	2.39783e-07	2.95418e-06
ENSG00000173641	HSPB7	heat shock 27kDa protein family, member 7 (cardiovascular) (HSPB7), mRNA.	8.32004	2.71298	0.525671	5.16098	2.45655e-07	3.02406e-06
ENSG00000109819	PPARGC1A	peroxisome proliferator-activated receptor gamma, coactivator 1 alpha (PPARGC1A), mRNA.	58.9314	3.91288	0.758208	5.1607	2.46026e-07	3.02644e-06
ENSG00000127328	RAB3IP	RAB3A interacting protein (RAB3IP), transcript variant gamma, non-coding RNA.	813.268	1.41697	0.274904	5.15441	2.54426e-07	3.12075e-06
ENSG00000128791	TWSG1	twisted gastrulation homolog 1 (Drosophila) (TWSG1), mRNA.	932.995	1.02511	0.198899	5.1539	2.55118e-07	3.12698e-06			TWSG1
ENSG00000104635	SLC39A14	solute carrier family 39 (zinc transporter), member 14 (SLC39A14), transcript variant 1, mRNA.	608.797	1.51049	0.293088	5.15373	2.55355e-07	3.12765e-06
ENSG00000139173	TMEM117	transmembrane protein 117 (TMEM117), mRNA.	57.3833	1.93324	0.375438	5.1493	2.61456e-07	3.19318e-06
ENSG00000185090	MANEAL	mannosidase, endo-alpha-like (MANEAL), transcript variant 3, mRNA.	99.8618	1.45643	0.283053	5.14542	2.66917e-07	3.2552e-06
ENSG00000128602	SMO	smoothened, frizzled family receptor (SMO), mRNA.	372.425	1.59809	0.31115	5.13608	2.80523e-07	3.40649e-06
ENSG00000186567	CEACAM19	carcinoembryonic antigen-related cell adhesion molecule 19 (CEACAM19), transcript variant 2, mRNA.	18.7875	2.37816	0.463963	5.12577	2.96331e-07	3.58312e-06
ENSG00000127980	PEX1	peroxisomal biogenesis factor 1 (PEX1), mRNA.	1682.68	0.606335	0.118385	5.12172	3.02769e-07	3.64802e-06
ENSG00000049656	CLPTM1L	CLPTM1-like (CLPTM1L), mRNA.	4443.43	0.771473	0.150774	5.11675	3.10843e-07	3.74e-06
ENSG00000144161	ZC3H8	zinc finger CCCH-type containing 8 (ZC3H8), mRNA.	700.001	0.658872	0.128778	5.11636	3.11487e-07	3.7451e-06
ENSG00000163536	SERPINI1	serpin peptidase inhibitor, clade I (neuroserpin), member 1 (SERPINI1), transcript variant 2, mRNA.	195.221	1.93405	0.378159	5.11439	3.14756e-07	3.78174e-06
ENSG00000182324	KCNJ14	potassium inwardly-rectifying channel, subfamily J, member 14 (KCNJ14), mRNA.	199.737	1.37589	0.269137	5.11223	3.18376e-07	3.81984e-06
ENSG00000100084	HIRA	histone cell cycle regulator (HIRA), mRNA.	434.941	0.741938	0.145218	5.10914	3.23636e-07	3.87949e-06
ENSG00000162676	GFI1	growth factor independent 1 transcription repressor (GFI1), transcript variant 2, mRNA.	1850.89	1.16006	0.227063	5.10897	3.23927e-07	3.87949e-06
ENSG00000173473	SMARCC1	SWI/SNF related, matrix associated, actin dependent regulator of chromatin, subfamily c, member 1 (SMARCC1), mRNA.	8279.22	0.597749	0.117001	5.10891	3.24031e-07	3.87949e-06
ENSG00000206432	TMEM200C	transmembrane protein 200C (TMEM200C), mRNA.	80.8312	4.23493	0.829165	5.10746	3.26513e-07	3.90371e-06
ENSG00000164344	KLKB1	kallikrein B, plasma (Fletcher factor) 1 (KLKB1), mRNA.	19.9119	1.964	0.385381	5.09625	3.46441e-07	4.1217e-06
ENSG00000126001	CEP250	centrosomal protein 250kDa (CEP250), mRNA.	2043.31	0.638128	0.125226	5.09583	3.4721e-07	4.12797e-06
ENSG00000048991	R3HDM1	R3H domain containing 1 (R3HDM1), mRNA.	2485.07	0.546569	0.107305	5.0936	3.51322e-07	4.17103e-06
ENSG00000148843	PDCD11	programmed cell death 11 (PDCD11), mRNA.	2367.62	0.661885	0.130025	5.09042	3.57266e-07	4.23864e-06
ENSG00000125868	DSTN	destrin (actin depolymerizing factor) (DSTN), transcript variant 2, mRNA.	1068.59	1.41763	0.278514	5.08997	3.58118e-07	4.24427e-06
ENSG00000186638	KIF24	kinesin family member 24 (KIF24), mRNA.	347.049	1.17188	0.23042	5.08586	3.65964e-07	4.32376e-06
ENSG00000125246	CLYBL	citrate lyase beta like (CLYBL), mRNA.	149.511	1.34091	0.263912	5.08092	3.7562e-07	4.42555e-06
ENSG00000163001	CCDC104	coiled-coil domain containing 104 (CCDC104), mRNA.	531.856	0.681856	0.134206	5.08067	3.76106e-07	4.42822e-06
ENSG00000139364	TMEM132B	transmembrane protein 132B (TMEM132B), mRNA.	20.8917	2.54948	0.502228	5.07634	3.84768e-07	4.5177e-06
ENSG00000198829	SUCNR1	succinate receptor 1 (SUCNR1), mRNA.	101.57	2.6192	0.51656	5.07047	3.96835e-07	4.64658e-06
ENSG00000131845	ZNF304	zinc finger protein 304 (ZNF304), mRNA.	697.56	0.843095	0.166484	5.06413	4.1027e-07	4.79399e-06
ENSG00000178149	DALRD3	DALR anticodon binding domain containing 3 (DALRD3), transcript variant 1, mRNA.	566.651	0.762129	0.150603	5.0605	4.1815e-07	4.87937e-06
ENSG00000181039	ANKRD34A	ankyrin repeat domain 34A (ANKRD34A), mRNA.	79.4691	1.07873	0.213567	5.051	4.39497e-07	5.11445e-06
ENSG00000025772	TOMM34	translocase of outer mitochondrial membrane 34 (TOMM34), nuclear gene encoding mitochondrial protein, mRNA.	925.789	0.762131	0.150926	5.04971	4.42476e-07	5.14541e-06
ENSG00000011485	PPP5C	protein phosphatase 5, catalytic subunit (PPP5C), transcript variant 1, mRNA.	1181.36	0.805073	0.159446	5.04918	4.43704e-07	5.15284e-06
ENSG00000174374	WBSCR16	Williams-Beuren syndrome chromosome region 16 (WBSCR16), mRNA.	314.984	0.739393	0.146488	5.04748	4.47685e-07	5.19552e-06
ENSG00000124571	XPO5	exportin 5 (XPO5), mRNA.	1743.11	0.551179	0.109225	5.04626	4.50538e-07	5.21796e-06
ENSG00000124225	PMEPA1	prostate transmembrane protein, androgen induced 1 (PMEPA1), transcript variant 5, mRNA.	186.329	2.17291	0.431013	5.0414	4.62127e-07	5.34129e-06
ENSG00000131778	CHD1L	chromodomain helicase DNA binding protein 1-like (CHD1L), transcript variant 6, non-coding RNA.	3054.05	0.65053	0.129142	5.03733	4.7207e-07	5.4525e-06
ENSG00000162728	KCNJ9	potassium inwardly-rectifying channel, subfamily J, member 9 (KCNJ9), mRNA.	15.4777	1.45206	0.288427	5.0344	4.79342e-07	5.52151e-06
ENSG00000168502	SOGA2	SOGA family member 2 (SOGA2), mRNA.	2659.92	1.97915	0.393531	5.02921	4.92517e-07	5.65415e-06
ENSG00000213160	KLHL23	kelch-like family member 23 (KLHL23), mRNA.	291.436	1.93705	0.385417	5.02585	5.01206e-07	5.74228e-06
ENSG00000255633	MTRNR2L9	NA	11.098	1.81212	0.361012	5.01955	5.17915e-07	5.91381e-06
ENSG00000153561	RMND5A	required for meiotic nuclear division 5 homolog A (S. cerevisiae) (RMND5A), mRNA.	7221.32	0.829017	0.165178	5.01894	5.19583e-07	5.92889e-06
ENSG00000006432	MAP3K9	mitogen-activated protein kinase kinase kinase 9 (MAP3K9), mRNA.	307.713	1.90737	0.380079	5.01834	5.2119e-07	5.94324e-06
ENSG00000225485	ARHGAP23	Rho GTPase activating protein 23 (ARHGAP23), mRNA.	1124.03	1.05409	0.210096	5.01717	5.24371e-07	5.97151e-06
ENSG00000103494	RPGRIP1L	RPGRIP1-like (RPGRIP1L), transcript variant 1, mRNA.	264.205	0.927567	0.184958	5.01501	5.30311e-07	6.03512e-06
ENSG00000103512	NOMO1	NODAL modulator 1 (NOMO1), mRNA.	1037.4	0.503746	0.100606	5.0071	5.52548e-07	6.25474e-06				NOMO1
ENSG00000059573	ALDH18A1	aldehyde dehydrogenase 18 family, member A1 (ALDH18A1), nuclear gene encoding mitochondrial protein, transcript variant 2, mRNA.	1528.52	1.17502	0.234689	5.0067	5.53709e-07	6.26371e-06
ENSG00000179195	ZNF664	zinc finger protein 664 (ZNF664), transcript variant 1, mRNA.	1905.45	0.895654	0.178927	5.00569	5.56628e-07	6.28655e-06
ENSG00000186314	PRELID2	PRELI domain containing 2 (PRELID2), transcript variant 1, mRNA.	205.481	1.43592	0.287367	4.99681	5.82877e-07	6.56749e-06			PRELID2
ENSG00000184428	TOP1MT	topoisomerase (DNA) I, mitochondrial (TOP1MT), nuclear gene encoding mitochondrial protein, transcript variant 1, mRNA.	1203.72	0.93253	0.186701	4.99479	5.89003e-07	6.62337e-06
ENSG00000053524	MCF2L2	MCF.2 cell line derived transforming sequence-like 2 (MCF2L2), mRNA.	169.844	2.00548	0.401798	4.99127	5.99846e-07	6.74085e-06
ENSG00000107187	LHX3	LIM homeobox 3 (LHX3), transcript variant 2, mRNA.	46.7631	2.19528	0.440026	4.98898	6.06996e-07	6.81669e-06
ENSG00000133067	LGR6	leucine-rich repeat containing G protein-coupled receptor 6 (LGR6), transcript variant 2, mRNA.	1036.61	2.47711	0.496852	4.98562	6.17638e-07	6.93163e-06
ENSG00000132702	HAPLN2	hyaluronan and proteoglycan link protein 2 (HAPLN2), mRNA.	9.77925	1.74296	0.350058	4.97907	6.38898e-07	7.14198e-06
ENSG00000152556	PFKM	phosphofructokinase, muscle (PFKM), transcript variant 1, mRNA.	949.709	0.885936	0.178125	4.97368	6.56922e-07	7.33384e-06
ENSG00000095713	CRTAC1	cartilage acidic protein 1 (CRTAC1), transcript variant 1, mRNA.	9.40368	3.09659	0.623022	4.97027	6.68613e-07	7.45458e-06
ENSG00000177685	EFCAB4A	EF-hand calcium binding domain 4A (EFCAB4A), mRNA.	124.978	1.79687	0.361758	4.96704	6.79817e-07	7.57454e-06
ENSG00000138363	ATIC	5-aminoimidazole-4-carboxamide ribonucleotide formyltransferase/IMP cyclohydrolase (ATIC), mRNA.	1051.62	0.981789	0.197729	4.96533	6.85852e-07	7.63178e-06
ENSG00000027001	MIPEP	mitochondrial intermediate peptidase (MIPEP), nuclear gene encoding mitochondrial protein, mRNA.	230.675	0.922617	0.185999	4.96033	7.03735e-07	7.82056e-06
ENSG00000175920	DOK7	docking protein 7 (DOK7), transcript variant 2, mRNA.	34.0122	1.74533	0.35242	4.95243	7.32938e-07	8.11859e-06
ENSG00000187260	WDR86	WD repeat domain 86 (WDR86), mRNA.	349.252	1.94374	0.392988	4.94606	7.57295e-07	8.35577e-06
ENSG00000080166	DCT	dopachrome tautomerase (DCT), transcript variant 2, mRNA.	22.5331	1.74498	0.352876	4.94503	7.61307e-07	8.38915e-06
ENSG00000170745	KCNS3	potassium voltage-gated channel, delayed-rectifier, subfamily S, member 3 (KCNS3), mRNA.	134.61	2.38808	0.483046	4.94378	7.66215e-07	8.43778e-06
ENSG00000183837	PNMA3	paraneoplastic Ma antigen 3 (PNMA3), mRNA.	111.884	1.55168	0.313887	4.94344	7.67568e-07	8.44722e-06
ENSG00000110107	PRPF19	PRP19/PSO4 pre-mRNA processing factor 19 homolog (S. cerevisiae) (PRPF19), mRNA.	2824.77	0.665539	0.134723	4.94007	7.80951e-07	8.57786e-06
ENSG00000232434	C9orf172	chromosome 9 open reading frame 172 (C9orf172), mRNA.	72.8813	1.33211	0.269889	4.93576	7.98383e-07	8.74027e-06
ENSG00000091622	PITPNM3	PITPNM family member 3 (PITPNM3), transcript variant 2, mRNA.	40.8747	1.22613	0.248459	4.93497	8.01651e-07	8.76564e-06
ENSG00000065883	CDK13	cyclin-dependent kinase 13 (CDK13), transcript variant 1, mRNA.	5201.4	0.581159	0.117808	4.93311	8.09296e-07	8.83788e-06
ENSG00000267041	ZNF850	zinc finger protein 850 (ZNF850), transcript variant 1, mRNA.	615.679	0.997285	0.20224	4.93119	8.17315e-07	8.90831e-06
ENSG00000013503	POLR3B	polymerase (RNA) III (DNA directed) polypeptide B (POLR3B), transcript variant 1, mRNA.	250.141	0.697083	0.14138	4.93055	8.19982e-07	8.91456e-06
ENSG00000162482	AKR7A3	aldo-keto reductase family 7, member A3 (aflatoxin aldehyde reductase) (AKR7A3), mRNA.	44.2024	1.13253	0.229819	4.92793	8.31061e-07	9.02924e-06
ENSG00000132463	GRSF1	G-rich RNA sequence binding factor 1 (GRSF1), transcript variant 2, mRNA.	2934.15	0.538642	0.109377	4.92463	8.45189e-07	9.17103e-06
ENSG00000168924	LETM1	leucine zipper-EF-hand containing transmembrane protein 1 (LETM1), nuclear gene encoding mitochondrial protein, mRNA.	2458.12	0.634402	0.128839	4.92401	8.47896e-07	9.19454e-06
ENSG00000160469	BRSK1	BR serine/threonine kinase 1 (BRSK1), mRNA.	93.5114	1.80279	0.366375	4.92061	8.62738e-07	9.34359e-06
ENSG00000136404	TM6SF1	transmembrane 6 superfamily member 1 (TM6SF1), transcript variant 1, mRNA.	139.826	1.90594	0.387597	4.91734	8.77296e-07	9.48315e-06
ENSG00000115241	PPM1G	protein phosphatase, Mg2+/Mn2+ dependent, 1G (PPM1G), mRNA.	4302.8	0.566995	0.115322	4.91662	8.80509e-07	9.51184e-06				PPM1G
ENSG00000088305	DNMT3B	DNA (cytosine-5-)-methyltransferase 3 beta (DNMT3B), transcript variant 7, mRNA.	569.665	1.34753	0.274146	4.91537	8.86167e-07	9.5669e-06
ENSG00000090097	PCBP4	poly(rC) binding protein 4 (PCBP4), transcript variant 4, mRNA.	464.403	1.34344	0.273391	4.91397	8.92497e-07	9.61493e-06
ENSG00000130707	ASS1	argininosuccinate synthase 1 (ASS1), transcript variant 1, mRNA.	83.9656	2.71621	0.552833	4.91325	8.95804e-07	9.64036e-06
ENSG00000089876	DHX32	DEAH (Asp-Glu-Ala-His) box polypeptide 32 (DHX32), mRNA.	209.726	1.36809	0.278495	4.91244	8.99507e-07	9.668e-06
ENSG00000050438	SLC4A8	solute carrier family 4, sodium bicarbonate cotransporter, member 8 (SLC4A8), transcript variant 7, mRNA.	342.173	1.67493	0.341116	4.91015	9.10089e-07	9.76324e-06
ENSG00000137265	IRF4	interferon regulatory factor 4 (IRF4), transcript variant 1, mRNA.	5143.58	1.81815	0.370568	4.90638	9.27705e-07	9.94595e-06					2.01234
ENSG00000064726	BTBD1	BTB (POZ) domain containing 1 (BTBD1), transcript variant 1, mRNA.	3647.9	0.595985	0.121496	4.90538	9.3248e-07	9.98457e-06
ENSG00000100711	ZFYVE21	zinc finger, FYVE domain containing 21 (ZFYVE21), transcript variant 1, mRNA.	336.76	0.990067	0.201927	4.90309	9.43416e-07	1.0089e-05
ENSG00000076351	SLC46A1	solute carrier family 46 (folate transporter), member 1 (SLC46A1), transcript variant 1, mRNA.	45.5058	1.34942	0.275618	4.89598	9.78148e-07	1.04081e-05
ENSG00000100271	TTLL1	tubulin tyrosine ligase-like family, member 1 (TTLL1), transcript variant 1, mRNA.	123.774	0.946774	0.193429	4.89467	9.84684e-07	1.04646e-05
ENSG00000106105	GARS	glycyl-tRNA synthetase (GARS), mRNA.	4376.49	0.913465	0.186675	4.89336	9.91294e-07	1.05217e-05
ENSG00000049192	ADAMTS6	ADAM metallopeptidase with thrombospondin type 1 motif, 6 (ADAMTS6), mRNA.	392.556	1.64226	0.335825	4.89022	1.00723e-06	1.06842e-05
ENSG00000099953	MMP11	matrix metallopeptidase 11 (stromelysin 3) (MMP11), mRNA.	258.102	1.46466	0.299601	4.8887	1.01507e-06	1.07539e-05
ENSG00000102743	SLC25A15	solute carrier family 25 (mitochondrial carrier; ornithine transporter) member 15 (SLC25A15), nuclear gene encoding mitochondrial protein, mRNA.	208.106	0.890382	0.182208	4.88663	1.02577e-06	1.0847e-05
ENSG00000154611	PSMA8	proteasome (prosome, macropain) subunit, alpha type, 8 (PSMA8), transcript variant 3, mRNA.	20.0841	2.70255	0.553256	4.88481	1.0353e-06	1.09207e-05
ENSG00000168872	DDX19A	DEAD (Asp-Glu-Ala-Asp) box polypeptide 19A (DDX19A), mRNA.	1293.26	0.396808	0.0812435	4.88418	1.03859e-06	1.09419e-05
ENSG00000019102	VSIG2	V-set and immunoglobulin domain containing 2 (VSIG2), mRNA.	29.2336	2.04767	0.419392	4.88248	1.04762e-06	1.10233e-05
ENSG00000103710	RASL12	RAS-like, family 12 (RASL12), mRNA.	54.7524	3.295	0.675019	4.88134	1.05366e-06	1.108e-05
ENSG00000188039	NWD1	NACHT and WD repeat domain containing 1 (NWD1), mRNA.	7.86659	2.1223	0.435013	4.8787	1.0679e-06	1.12159e-05
ENSG00000159423	ALDH4A1	aldehyde dehydrogenase 4 family, member A1 (ALDH4A1), transcript variant 3, mRNA.	203.44	1.03915	0.213067	4.87707	1.07672e-06	1.13015e-05
ENSG00000138028	CGREF1	cell growth regulator with EF-hand domain 1 (CGREF1), transcript variant 2, mRNA.	14.5809	1.94206	0.398273	4.87621	1.08146e-06	1.13304e-05
ENSG00000140463	BBS4	Bardet-Biedl syndrome 4 (BBS4), transcript variant 3, non-coding RNA.	274.287	0.701507	0.143862	4.87625	1.08121e-06	1.13304e-05
ENSG00000127329	PTPRB	protein tyrosine phosphatase, receptor type, B (PTPRB), transcript variant 2, mRNA.	73.5782	2.51083	0.515529	4.87039	1.11377e-06	1.16403e-05
ENSG00000132382	MYBBP1A	MYB binding protein (P160) 1a (MYBBP1A), transcript variant 2, mRNA.	1948.77	0.651546	0.133791	4.86987	1.11673e-06	1.1664e-05
ENSG00000166689	PLEKHA7	pleckstrin homology domain containing, family A member 7 (PLEKHA7), mRNA.	89.1592	1.80767	0.37169	4.86337	1.15403e-06	1.2024e-05
ENSG00000091651	ORC6	origin recognition complex, subunit 6 (ORC6), transcript variant 1, mRNA.	658.077	1.11102	0.228576	4.86064	1.1701e-06	1.21766e-05
ENSG00000142675	CNKSR1	connector enhancer of kinase suppressor of Ras 1 (CNKSR1), transcript variant 1, mRNA.	77.9927	1.08954	0.224269	4.85817	1.18475e-06	1.23066e-05	0.379
ENSG00000165209	STRBP	spermatid perinuclear RNA binding protein (STRBP), transcript variant 3, non-coding RNA.	5518.28	0.711266	0.146457	4.85648	1.19493e-06	1.24047e-05
ENSG00000141696	LEPREL4	leprecan-like 4 (LEPREL4), mRNA.	55.4049	1.63736	0.33718	4.85604	1.19758e-06	1.24171e-05
ENSG00000125967	NECAB3	N-terminal EF-hand calcium binding protein 3 (NECAB3), transcript variant 1, mRNA.	271.398	0.930848	0.19198	4.84867	1.24292e-06	1.28247e-05
ENSG00000172201	ID4	inhibitor of DNA binding 4, dominant negative helix-loop-helix protein (ID4), mRNA.	84.3682	3.97523	0.820487	4.84497	1.26632e-06	1.30402e-05
ENSG00000157827	FMNL2	formin-like 2 (FMNL2), mRNA.	1112.22	1.46065	0.301927	4.83774	1.31323e-06	1.34847e-05
ENSG00000237412	PRSS56	protease, serine, 56 (PRSS56), mRNA.	2.74708	1.94662	0.402832	4.83234	1.34937e-06	1.38213e-05
ENSG00000167962	ZNF598	zinc finger protein 598 (ZNF598), mRNA.	1651.59	0.704225	0.146234	4.81575	1.46648e-06	1.49592e-05
ENSG00000205693	MANSC4	MANSC domain containing 4 (MANSC4), mRNA.	7.92776	1.41035	0.292969	4.81398	1.47957e-06	1.50656e-05
ENSG00000196437	ZNF569	zinc finger protein 569 (ZNF569), mRNA.	510.723	0.728927	0.151462	4.81261	1.48969e-06	1.51596e-05
ENSG00000133315	MACROD1	MACRO domain containing 1 (MACROD1), mRNA.	274.08	1.06918	0.222224	4.81126	1.49982e-06	1.52445e-05
ENSG00000080031	PTPRH	protein tyrosine phosphatase, receptor type, H (PTPRH), transcript variant 1, mRNA.	13.6941	1.95519	0.406597	4.80865	1.51952e-06	1.54355e-05
ENSG00000139613	SMARCC2	SWI/SNF related, matrix associated, actin dependent regulator of chromatin, subfamily c, member 2 (SMARCC2), transcript variant 3, mRNA.	4339.34	0.576702	0.119972	4.80697	1.53233e-06	1.5547e-05
ENSG00000162004	CCDC78	coiled-coil domain containing 78 (CCDC78), mRNA.	229.576	1.37195	0.285449	4.80629	1.53758e-06	1.55817e-05
ENSG00000162139	NEU3	sialidase 3 (membrane sialidase) (NEU3), mRNA.	1058.15	1.03206	0.214777	4.80527	1.54543e-06	1.56426e-05
ENSG00000162104	ADCY9	adenylate cyclase 9 (ADCY9), mRNA.	1417.22	1.27862	0.266101	4.80502	1.54737e-06	1.5653e-05
ENSG00000197859	ADAMTSL2	ADAMTS-like 2 (ADAMTSL2), transcript variant 2, mRNA.	41.0239	2.26571	0.471678	4.80352	1.55902e-06	1.57614e-05
ENSG00000183960	KCNH8	potassium voltage-gated channel, subfamily H (eag-related), member 8 (KCNH8), mRNA.	141.132	1.60896	0.334984	4.80311	1.56217e-06	1.57839e-05
ENSG00000166596	WDR16	WD repeat domain 16 (WDR16), transcript variant 2, mRNA.	10.1177	1.74879	0.364316	4.80019	1.58512e-06	1.59779e-05
ENSG00000072422	RHOBTB1	Rho-related BTB domain containing 1 (RHOBTB1), transcript variant 3, non-coding RNA.	304.291	2.19853	0.458346	4.79666	1.61333e-06	1.6243e-05
ENSG00000145147	SLIT2	slit homolog 2 (Drosophila) (SLIT2), mRNA.	847.935	3.03211	0.63249	4.79392	1.63553e-06	1.6447e-05
ENSG00000066117	SMARCD1	SWI/SNF related, matrix associated, actin dependent regulator of chromatin, subfamily d, member 1 (SMARCD1), transcript variant 2, mRNA.	5135.44	0.585475	0.122149	4.79311	1.64217e-06	1.65041e-05
ENSG00000130299	GTPBP3	GTP binding protein 3 (mitochondrial) (GTPBP3), transcript variant VII, mRNA.	583.721	0.654342	0.136645	4.78862	1.67928e-06	1.68473e-05
ENSG00000149534	MS4A2	membrane-spanning 4-domains, subfamily A, member 2 (MS4A2), transcript variant 1, mRNA.	12.3242	2.65965	0.555805	4.78522	1.70798e-06	1.7125e-05
ENSG00000188848	BEND4	BEN domain containing 4 (BEND4), transcript variant 1, mRNA.	353.927	2.22973	0.465975	4.78509	1.70909e-06	1.71261e-05
ENSG00000166902	MRPL16	mitochondrial ribosomal protein L16 (MRPL16), nuclear gene encoding mitochondrial protein, mRNA.	1138.83	0.824169	0.172379	4.78115	1.74296e-06	1.74244e-05
ENSG00000112031	MTRF1L	mitochondrial translational release factor 1-like (MTRF1L), nuclear gene encoding mitochondrial protein, transcript variant 1, mRNA.	766.863	0.672796	0.140731	4.78073	1.74658e-06	1.74504e-05
ENSG00000106328	FSCN3	fascin homolog 3, actin-bundling protein, testicular (Strongylocentrotus purpuratus) (FSCN3), mRNA.	42.4505	1.28475	0.269266	4.77132	1.83025e-06	1.82116e-05
ENSG00000170890	PLA2G1B	phospholipase A2, group IB (pancreas) (PLA2G1B), mRNA.	3.99144	2.0397	0.427988	4.76578	1.88121e-06	1.8675e-05
ENSG00000176771	NCKAP5	NCK-associated protein 5 (NCKAP5), transcript variant 2, mRNA.	586.952	3.25421	0.68287	4.76549	1.88393e-06	1.86911e-05
ENSG00000129187	DCTD	dCMP deaminase (DCTD), transcript variant 2, mRNA.	1729.76	0.512601	0.107568	4.76536	1.88512e-06	1.8692e-05
ENSG00000102780	DGKH	diacylglycerol kinase, eta (DGKH), transcript variant 3, mRNA.	1760.52	1.28093	0.26887	4.76412	1.89682e-06	1.87861e-05
ENSG00000035115	SH3YL1	SH3 domain containing, Ysc84-like 1 (S. cerevisiae), mRNA (cDNA clone IMAGE:4825726), complete cds.	1108.17	0.720699	0.151438	4.75904	1.94512e-06	1.92086e-05
ENSG00000166455	C16orf46	chromosome 16 open reading frame 46 (C16orf46), transcript variant 1, mRNA.	14.8159	1.03063	0.216757	4.75476	1.98679e-06	1.95974e-05
ENSG00000184517	ZFP1	ZFP1 zinc finger protein (ZFP1), mRNA.	562.317	0.761918	0.160257	4.75433	1.99101e-06	1.96276e-05
ENSG00000161202	DVL3	dishevelled segment polarity protein 3 (DVL3), mRNA.	3582.35	0.570753	0.120131	4.7511	2.02317e-06	1.99332e-05
ENSG00000102763	VWA8	von Willebrand factor A domain containing 8 (VWA8), transcript variant 1, mRNA.	1071.45	1.29169	0.272199	4.74541	2.08089e-06	2.04418e-05
ENSG00000148204	CRB2	crumbs homolog 2 (Drosophila) (CRB2), mRNA.	113.831	1.26942	0.26751	4.7453	2.082e-06	2.04418e-05			CRB2
ENSG00000139514	SLC7A1	solute carrier family 7 (cationic amino acid transporter, y+ system), member 1 (SLC7A1), mRNA.	1782.95	1.01282	0.213481	4.74431	2.09219e-06	2.05181e-05
ENSG00000160808	MYL3	myosin, light chain 3, alkali; ventricular, skeletal, slow (MYL3), mRNA.	4.68885	3.14487	0.663315	4.74113	2.12525e-06	2.07945e-05
ENSG00000169570	DTWD2	DTW domain containing 2 (DTWD2), mRNA.	103.86	1.05616	0.222885	4.73856	2.15243e-06	2.10483e-05
ENSG00000172987	HPSE2	heparanase 2 (HPSE2), transcript variant 4, mRNA.	14.0478	3.5044	0.739583	4.73834	2.15475e-06	2.10589e-05
ENSG00000183010	PYCR1	pyrroline-5-carboxylate reductase 1 (PYCR1), transcript variant 2, mRNA.	205.827	1.75303	0.370207	4.73528	2.18753e-06	2.13547e-05
ENSG00000175229	GAL3ST3	galactose-3-O-sulfotransferase 3 (GAL3ST3), mRNA.	2.21653	2.38632	0.504062	4.73417	2.19951e-06	2.14594e-05
ENSG00000130943	PKDREJ	polycystic kidney disease (polycystin) and REJ homolog (sperm receptor for egg jelly homolog, sea urchin) (PKDREJ), mRNA.	73.0846	1.3022	0.275127	4.73307	2.21152e-06	2.15518e-05
ENSG00000101222	SPEF1	sperm flagellar 1 (SPEF1), mRNA.	6.54866	1.60784	0.340377	4.72371	2.3158e-06	2.24909e-05
ENSG00000163689	C3orf67	chromosome 3 open reading frame 67 (C3orf67), mRNA.	145.175	2.34516	0.497078	4.7179	2.38297e-06	2.31037e-05
ENSG00000146243	IRAK1BP1	interleukin-1 receptor-associated kinase 1 binding protein 1 (IRAK1BP1), mRNA.	226.323	1.06198	0.225239	4.71489	2.41845e-06	2.34343e-05
ENSG00000085760	MTIF2	mitochondrial translational initiation factor 2 (MTIF2), nuclear gene encoding mitochondrial protein, transcript variant 2, mRNA.	917.345	0.513616	0.108957	4.71393	2.42987e-06	2.35316e-05
ENSG00000090975	PITPNM2	phosphatidylinositol transfer protein, membrane-associated 2 (PITPNM2), mRNA.	4350.93	1.59825	0.339115	4.71299	2.44105e-06	2.3613e-05
ENSG00000117707	PROX1	prospero homeobox 1 (PROX1), transcript variant 1, mRNA.	42.3813	3.00444	0.638168	4.70792	2.50259e-06	2.41261e-05
ENSG00000110881	ASIC1	acid-sensing (proton-gated) ion channel 1 (ASIC1), transcript variant 4, non-coding RNA.	26.8547	1.51408	0.321662	4.70705	2.51329e-06	2.42154e-05
ENSG00000114021	NIT2	nitrilase family, member 2 (NIT2), mRNA.	825.45	0.632487	0.134416	4.70546	2.53297e-06	2.43913e-05
ENSG00000140905	GCSH	glycine cleavage system protein H (aminomethyl carrier) (GCSH), nuclear gene encoding mitochondrial protein, transcript variant 1, mRNA.	34.6318	1.25317	0.266337	4.7052	2.53622e-06	2.44088e-05
ENSG00000079112	CDH17	cadherin 17, LI cadherin (liver-intestine) (CDH17), transcript variant 1, mRNA.	1.77802	2.43373	0.517374	4.704	2.55117e-06	2.45388e-05
ENSG00000067113	PPAP2A	phosphatidic acid phosphatase type 2A (PPAP2A), transcript variant 3, non-coding RNA.	93.0733	0.997539	0.212105	4.70304	2.56321e-06	2.46407e-05
ENSG00000111110	PPM1H	protein phosphatase, Mg2+/Mn2+ dependent, 1H (PPM1H), mRNA.	396.372	2.18327	0.46434	4.70188	2.57774e-06	2.47663e-05
ENSG00000182010	RTKN2	rhotekin 2 (RTKN2), mRNA.	163.341	1.60468	0.341434	4.69983	2.60376e-06	2.49881e-05
ENSG00000114107	CEP70	centrosomal protein 70kDa (CEP70), mRNA.	1056.12	0.794555	0.169088	4.69907	2.61351e-06	2.50676e-05
ENSG00000166503	HDGFRP3	hepatoma-derived growth factor, related protein 3 (HDGFRP3), mRNA.	646.289	1.98828	0.423308	4.69701	2.63996e-06	2.53071e-05
ENSG00000156966	B3GNT7	UDP-GlcNAc:betaGal beta-1,3-N-acetylglucosaminyltransferase 7 (B3GNT7), mRNA.	382.844	2.16618	0.461691	4.69185	2.7075e-06	2.59107e-05
ENSG00000138709	LARP1B	La ribonucleoprotein domain family, member 1B (LARP1B), transcript variant 2, mRNA.	1051.17	0.670604	0.142972	4.69046	2.72597e-06	2.60728e-05
ENSG00000101158	NELFCD	negative elongation factor complex member C/D (NELFCD), mRNA.	3443.04	0.504148	0.107527	4.68855	2.75143e-06	2.62868e-05
ENSG00000123570	RAB9B	RAB9B, member RAS oncogene family (RAB9B), mRNA.	54.7133	1.53454	0.327389	4.68722	2.7694e-06	2.64437e-05
ENSG00000174586	ZNF497	zinc finger protein 497 (ZNF497), transcript variant 1, mRNA.	132.968	0.933836	0.199287	4.68589	2.78747e-06	2.66013e-05
ENSG00000128965	CHAC1	ChaC, cation transport regulator homolog 1 (E. coli) (CHAC1), transcript variant 2, mRNA.	127.023	1.71061	0.365368	4.68186	2.84278e-06	2.70835e-05
ENSG00000067606	PRKCZ	protein kinase C, zeta (PRKCZ), transcript variant 3, mRNA.	431.201	2.19665	0.469277	4.68092	2.85591e-06	2.71935e-05
ENSG00000151948	GLT1D1	glycosyltransferase 1 domain containing 1 (GLT1D1), mRNA.	407.757	2.41266	0.51546	4.68059	2.8605e-06	2.72219e-05
ENSG00000102678	FGF9	fibroblast growth factor 9 (glia-activating factor) (FGF9), mRNA.	87.1343	2.37233	0.506952	4.6796	2.87439e-06	2.72931e-05
ENSG00000183117	CSMD1	CUB and Sushi multiple domains 1 (CSMD1), mRNA.	1040.44	2.95174	0.631165	4.67665	2.91606e-06	2.76579e-05
ENSG00000125166	GOT2	glutamic-oxaloacetic transaminase 2, mitochondrial (GOT2), nuclear gene encoding mitochondrial protein, mRNA.	1410.92	0.733824	0.157263	4.66622	3.06787e-06	2.89687e-05
ENSG00000185760	KCNQ5	potassium voltage-gated channel, KQT-like subfamily, member 5 (KCNQ5), transcript variant 5, mRNA.	697.724	2.12433	0.455323	4.66554	3.07804e-06	2.90486e-05
ENSG00000073578	SDHA	succinate dehydrogenase complex, subunit A, flavoprotein (Fp) (SDHA), nuclear gene encoding mitochondrial protein, mRNA.	5395.69	0.714088	0.153201	4.6611	3.14517e-06	2.96492e-05
ENSG00000099381	SETD1A	SET domain containing 1A (SETD1A), mRNA.	4008.41	0.891598	0.191293	4.6609	3.14831e-06	2.96624e-05
ENSG00000176624	MEX3C	mex-3 homolog C (C. elegans) (MEX3C), mRNA.	9272.6	0.92506	0.198759	4.65418	3.25268e-06	3.05443e-05
ENSG00000105549	THEG	theg spermatid protein (THEG), transcript variant 1, mRNA.	2.0267	3.43391	0.738001	4.65299	3.27164e-06	3.07013e-05
ENSG00000243244	STON1	stonin 1 (STON1), transcript variant 1, mRNA.	98.2695	1.19233	0.256346	4.65127	3.29905e-06	3.08945e-05
ENSG00000106628	POLD2	polymerase (DNA directed), delta 2, accessory subunit (POLD2), transcript variant 3, mRNA.	1890.31	0.896635	0.192805	4.65047	3.31187e-06	3.09975e-05
ENSG00000142279	WTIP	Wilms tumor 1 interacting protein (WTIP), mRNA.	27.0359	1.14256	0.245713	4.64997	3.31986e-06	3.10553e-05
ENSG00000188828	GLRA4	glycine receptor, alpha 4 (GLRA4), transcript variant 1, mRNA.	1.9309	2.0015	0.430504	4.64921	3.3321e-06	3.11526e-05
ENSG00000164176	EDIL3	EGF-like repeats and discoidin I-like domains 3 (EDIL3), mRNA.	81.6242	3.58377	0.770866	4.64901	3.3353e-06	3.11654e-05
ENSG00000133627	ACTR3B	ARP3 actin-related protein 3 homolog B (yeast) (ACTR3B), transcript variant 1, mRNA.	124.597	0.804947	0.173203	4.64742	3.36111e-06	3.13894e-05			ACTR3B
ENSG00000096654	ZNF184	zinc finger protein 184 (ZNF184), mRNA.	1014.52	0.909497	0.195941	4.64169	3.45579e-06	3.2203e-05
ENSG00000084710	EFR3B	EFR3 homolog B (S. cerevisiae) (EFR3B), mRNA.	91.5255	1.98078	0.427425	4.63421	3.58309e-06	3.32484e-05
ENSG00000103005	USB1	U6 snRNA biogenesis 1 (USB1), transcript variant 2, mRNA.	611.596	0.705359	0.152329	4.63049	3.64799e-06	3.37538e-05
ENSG00000188322	SBK1	SH3-binding domain kinase 1 (SBK1), mRNA.	221.007	1.70299	0.367874	4.62927	3.66961e-06	3.38802e-05			SBK1		1.39703
ENSG00000131653	TRAF7	TNF receptor-associated factor 7, E3 ubiquitin protein ligase (TRAF7), mRNA.	1912.63	0.579092	0.125144	4.62742	3.70256e-06	3.41659e-05
ENSG00000103260	METRN	meteorin, glial cell differentiation regulator (METRN), mRNA.	139.352	1.18412	0.256014	4.62523	3.74177e-06	3.44903e-05
ENSG00000164920	OSR2	odd-skipped related 2 (Drosophila) (OSR2), transcript variant 2, mRNA.	109.095	2.66391	0.576516	4.62071	3.8243e-06	3.5232e-05
ENSG00000172915	NBEA	neurobeachin (NBEA), transcript variant 1, mRNA.	332.089	1.81359	0.392569	4.61979	3.84138e-06	3.53702e-05
ENSG00000161958	FGF11	fibroblast growth factor 11 (FGF11), mRNA.	15.6897	1.25587	0.271926	4.61842	3.8668e-06	3.5585e-05
ENSG00000168334	XIRP1	xin actin-binding repeat containing 1 (XIRP1), transcript variant 2, mRNA.	809.275	2.44283	0.528947	4.6183	3.86902e-06	3.55862e-05
ENSG00000116198	CEP104	centrosomal protein 104kDa (CEP104), mRNA.	1296.39	0.643825	0.139499	4.61525	3.92618e-06	3.60535e-05
ENSG00000184903	IMMP2L	IMP2 inner mitochondrial membrane peptidase-like (S. cerevisiae) (IMMP2L), nuclear gene encoding mitochondrial protein, transcript variant 1, mRNA.	157.582	1.0441	0.226254	4.61472	3.93621e-06	3.61261e-05
ENSG00000198492	YTHDF2	YTH domain family, member 2 (YTHDF2), transcript variant 2, mRNA.	5079.4	0.626711	0.135816	4.61441	3.94205e-06	3.61602e-05
ENSG00000166986	MARS	methionyl-tRNA synthetase (MARS), mRNA.	5743.68	0.686717	0.148973	4.60968	4.03298e-06	3.69347e-05
ENSG00000164039	BDH2	3-hydroxybutyrate dehydrogenase, type 2 (BDH2), mRNA.	611.366	0.716998	0.155587	4.60835	4.05871e-06	3.71303e-05
ENSG00000178531	CTXN1	cortexin 1 (CTXN1), mRNA.	13.6396	1.77081	0.384288	4.60804	4.06481e-06	3.71662e-05
ENSG00000188343	FAM92A1	family with sequence similarity 92, member A1 (FAM92A1), mRNA.	257.949	1.03127	0.223928	4.60534	4.11785e-06	3.75905e-05
ENSG00000185527	PDE6G	phosphodiesterase 6G, cGMP-specific, rod, gamma (PDE6G), transcript variant 1, mRNA.	158.88	1.24081	0.269802	4.59897	4.24595e-06	3.86563e-05
ENSG00000158008	EXTL1	exostosin-like glycosyltransferase 1 (EXTL1), mRNA.	3.66865	2.15944	0.469754	4.59695	4.28718e-06	3.90108e-05
ENSG00000171476	HOPX	HOP homeobox (HOPX), transcript variant 4, mRNA.	367.65	1.86923	0.406666	4.59647	4.29707e-06	3.90799e-05
ENSG00000189269	C22orf43	chromosome 22 open reading frame 43 (C22orf43), mRNA.	57.3407	1.12186	0.244098	4.59595	4.3078e-06	3.91566e-05
ENSG00000144061	NPHP1	nephronophthisis 1 (juvenile) (NPHP1), transcript variant 3, mRNA.	23.0552	1.65905	0.361224	4.59285	4.37226e-06	3.97001e-05
ENSG00000168779	SHOX2	short stature homeobox 2 (SHOX2), transcript variant 1, mRNA.	28.2144	2.71282	0.591302	4.58788	4.47778e-06	4.05501e-05
ENSG00000214290	COLCA2	NA	33.8689	1.72824	0.376951	4.58478	4.54457e-06	4.11112e-05
ENSG00000221890	NPTXR	neuronal pentraxin receptor (NPTXR), mRNA.	22.4605	1.73666	0.379124	4.58071	4.63397e-06	4.18532e-05
ENSG00000138162	TACC2	transforming, acidic coiled-coil containing protein 2 (TACC2), transcript variant 1, mRNA.	216.506	2.73962	0.598396	4.57827	4.68843e-06	4.22778e-05
ENSG00000058056	USP13	ubiquitin specific peptidase 13 (isopeptidase T-3) (USP13), mRNA.	751.269	0.886119	0.193779	4.57285	4.81146e-06	4.33184e-05
ENSG00000088812	ATRN	attractin (ATRN), transcript variant 2, mRNA.	1214.04	0.61938	0.135467	4.57219	4.82646e-06	4.34305e-05
ENSG00000171903	CYP4F11	cytochrome P450, family 4, subfamily F, polypeptide 11 (CYP4F11), transcript variant 2, mRNA.	2.39795	2.67668	0.586412	4.5645	5.0068e-06	4.48872e-05
ENSG00000125388	GRK4	G protein-coupled receptor kinase 4 (GRK4), transcript variant 3, mRNA.	113.14	0.729014	0.159753	4.5634	5.03327e-06	4.51007e-05
ENSG00000070669	ASNS	asparagine synthetase (glutamine-hydrolyzing) (ASNS), transcript variant 1, mRNA.	940.063	0.945658	0.207295	4.56189	5.06949e-06	4.54014e-05
ENSG00000196648	GOLGA6L20	NA	23.8906	1.48626	0.326092	4.55778	5.16972e-06	4.62261e-05
ENSG00000136367	ZFHX2	zinc finger homeobox 2 (ZFHX2), mRNA.	34.2488	1.22491	0.268865	4.55584	5.21779e-06	4.66314e-05
ENSG00000126500	FLRT1	fibronectin leucine rich transmembrane protein 1 (FLRT1), mRNA.	29.0034	1.69411	0.372111	4.5527	5.29626e-06	4.72018e-05
ENSG00000089022	MAPKAPK5	mitogen-activated protein kinase-activated protein kinase 5 (MAPKAPK5), transcript variant 1, mRNA.	1699.15	0.388966	0.0854701	4.55091	5.34149e-06	4.75373e-05
ENSG00000087995	METTL2A	methyltransferase like 2A (METTL2A), mRNA.	260.502	0.548671	0.120584	4.55013	5.3614e-06	4.76896e-05
ENSG00000135521	LTV1	LTV1 homolog (S. cerevisiae) (LTV1), mRNA.	1688.54	0.614011	0.135021	4.54753	5.42789e-06	4.82306e-05
ENSG00000111344	RASAL1	RAS protein activator like 1 (GAP1 like) (RASAL1), transcript variant 1, mRNA.	1178.75	2.32838	0.512157	4.54621	5.46194e-06	4.85078e-05					2.78228
ENSG00000099956	SMARCB1	SWI/SNF related, matrix associated, actin dependent regulator of chromatin, subfamily b, member 1 (SMARCB1), transcript variant 1, mRNA.	3742.53	0.553936	0.121867	4.54541	5.48275e-06	4.85965e-05
ENSG00000158966	CACHD1	cache domain containing 1 (CACHD1), mRNA.	116.573	1.95229	0.429507	4.54541	5.48274e-06	4.85965e-05
ENSG00000175455	CCDC14	coiled-coil domain containing 14 (CCDC14), mRNA.	4739.3	0.907438	0.199639	4.54539	5.48334e-06	4.85965e-05
ENSG00000189143	CLDN4	claudin 4 (CLDN4), mRNA.	4.88395	1.82272	0.400998	4.54547	5.48128e-06	4.85965e-05
ENSG00000114270	COL7A1	collagen, type VII, alpha 1 (COL7A1), mRNA.	224.944	1.19465	0.262942	4.54338	5.53593e-06	4.9037e-05
ENSG00000085511	MAP3K4	mitogen-activated protein kinase kinase kinase 4 (MAP3K4), transcript variant 1, mRNA.	2206.77	0.525259	0.115807	4.53566	5.74228e-06	5.07066e-05
ENSG00000174576	NPAS4	neuronal PAS domain protein 4 (NPAS4), mRNA.	2.62555	2.1583	0.475991	4.53432	5.77897e-06	5.09513e-05			NPAS4	NPAS4
ENSG00000247626	MARS2	methionyl-tRNA synthetase 2, mitochondrial (MARS2), nuclear gene encoding mitochondrial protein, mRNA.	242.483	0.897365	0.198227	4.52697	5.98366e-06	5.25654e-05
ENSG00000004487	KDM1A	lysine (K)-specific demethylase 1A (KDM1A), transcript variant 1, mRNA.	6443.76	0.580924	0.128358	4.52581	6.01648e-06	5.28008e-05
ENSG00000117461	PIK3R3	phosphoinositide-3-kinase, regulatory subunit 3 (gamma) (PIK3R3), transcript variant 2, mRNA.	524.653	1.46273	0.323199	4.5258	6.01666e-06	5.28008e-05
ENSG00000075213	SEMA3A	sema domain, immunoglobulin domain (Ig), short basic domain, secreted, (semaphorin) 3A (SEMA3A), mRNA.	47.1422	2.75981	0.610482	4.5207	6.16349e-06	5.38692e-05
ENSG00000102053	ZC3H12B	zinc finger CCCH-type containing 12B (ZC3H12B), mRNA.	224.015	1.09181	0.241514	4.52069	6.16371e-06	5.38692e-05
ENSG00000189042	ZNF567	zinc finger protein 567 (ZNF567), mRNA.	493.261	0.672787	0.14891	4.51806	6.24083e-06	5.44314e-05
ENSG00000198369	SPRED2	sprouty-related, EVH1 domain containing 2 (SPRED2), transcript variant 2, mRNA.	546.561	1.52906	0.338675	4.51483	6.33685e-06	5.51711e-05			SPRED2
ENSG00000142684	ZNF593	zinc finger protein 593 (ZNF593), mRNA.	10.2206	1.16046	0.257091	4.51381	6.36746e-06	5.53657e-05
ENSG00000162885	B3GALNT2	beta-1,3-N-acetylgalactosaminyltransferase 2 (B3GALNT2), transcript variant 1, mRNA.	623.053	0.808719	0.179412	4.5076	6.55647e-06	5.6835e-05
ENSG00000154734	ADAMTS1	ADAM metallopeptidase with thrombospondin type 1 motif, 1 (ADAMTS1), mRNA.	322.872	2.68921	0.59685	4.50567	6.61627e-06	5.72689e-05
ENSG00000123297	TSFM	Ts translation elongation factor, mitochondrial (TSFM), nuclear gene encoding mitochondrial protein, transcript variant 1, mRNA.	279.558	0.677441	0.15037	4.50517	6.63188e-06	5.73719e-05
ENSG00000008083	JARID2	jumonji, AT rich interactive domain 2 (JARID2), transcript variant 2, mRNA.	5852.21	1.00654	0.223506	4.50343	6.68663e-06	5.77281e-05
ENSG00000153575	TUBGCP5	tubulin, gamma complex associated protein 5 (TUBGCP5), transcript variant 2, mRNA.	1048.27	0.657025	0.145925	4.50249	6.71617e-06	5.79538e-05
ENSG00000149658	YTHDF1	YTH domain family, member 1 (YTHDF1), mRNA.	3415.99	0.679728	0.151055	4.49988	6.79906e-06	5.85503e-05
ENSG00000155368	DBI	diazepam binding inhibitor (GABA receptor modulator, acyl-CoA binding protein) (DBI), transcript variant 5, mRNA.	2614.97	1.04472	0.232186	4.49952	6.81064e-06	5.86204e-05
ENSG00000100147	CCDC134	coiled-coil domain containing 134 (CCDC134), mRNA.	260.201	0.758805	0.168677	4.49857	6.84112e-06	5.87936e-05
ENSG00000167011	NAT16	N-acetyltransferase 16 (GCN5-related, putative) (NAT16), mRNA.	15.0226	2.62953	0.584514	4.49866	6.83816e-06	5.87936e-05
ENSG00000008277	ADAM22	ADAM metallopeptidase domain 22 (ADAM22), transcript variant 5, mRNA.	164.817	1.18002	0.262692	4.49202	7.05497e-06	6.04788e-05
ENSG00000004776	HSPB6	heat shock protein, alpha-crystallin-related, B6 (HSPB6), mRNA.	2.95795	1.75432	0.390567	4.49171	7.06521e-06	6.05361e-05	0.163	HSPB6
ENSG00000116885	OSCP1	organic solute carrier partner 1 (OSCP1), transcript variant 1, mRNA.	70.4534	1.11065	0.247435	4.48868	7.16661e-06	6.122e-05
ENSG00000140263	SORD	sorbitol dehydrogenase (SORD), transcript variant 1, mRNA.	334.578	1.10506	0.2462	4.48846	7.17411e-06	6.12533e-05
ENSG00000121753	BAI2	brain-specific angiogenesis inhibitor 2 (BAI2), mRNA.	61.6288	1.98285	0.441869	4.48741	7.20948e-06	6.14937e-05
ENSG00000156574	NODAL	nodal growth differentiation factor (NODAL), mRNA.	27.6945	1.41682	0.315814	4.48624	7.24905e-06	6.18002e-05
ENSG00000150551	LYPD1	LY6/PLAUR domain containing 1 (LYPD1), transcript variant 1, mRNA.	1.56288	2.57974	0.575721	4.48088	7.43357e-06	6.3211e-05
ENSG00000129757	CDKN1C	cyclin-dependent kinase inhibitor 1C (p57, Kip2) (CDKN1C), transcript variant 2, mRNA.	208.099	1.79522	0.400724	4.47993	7.46658e-06	6.34324e-05
ENSG00000134243	SORT1	sortilin 1 (SORT1), transcript variant 2, mRNA.	1433.77	1.63653	0.365462	4.47796	7.53604e-06	6.39268e-05
ENSG00000203908	KHDC3L	KH domain containing 3-like, subcortical maternal complex member (KHDC3L), mRNA.	1.01763	2.23988	0.500349	4.47664	7.58285e-06	6.4164e-05
ENSG00000185163	DDX51	DEAD (Asp-Glu-Ala-Asp) box polypeptide 51 (DDX51), mRNA.	1791.81	0.601277	0.134347	4.47554	7.62174e-06	6.4429e-05
ENSG00000114923	SLC4A3	solute carrier family 4, anion exchanger, member 3 (SLC4A3), transcript variant 2, mRNA.	9.92511	1.89494	0.423663	4.47277	7.7214e-06	6.51744e-05			SLC4A3	SLC4A3
ENSG00000104613	INTS10	integrator complex subunit 10 (INTS10), mRNA.	3032.65	0.556949	0.124557	4.47143	7.77001e-06	6.55522e-05
ENSG00000161298	ZNF382	zinc finger protein 382 (ZNF382), transcript variant 2, mRNA.	150.434	1.11822	0.250182	4.46964	7.83527e-06	6.60373e-05
ENSG00000181915	ADO	2-aminoethanethiol (cysteamine) dioxygenase (ADO), mRNA.	803.857	0.551339	0.12338	4.46863	7.87225e-06	6.63162e-05
ENSG00000183281	PLGLB1	NA	57.3831	1.18048	0.264184	4.4684	7.8808e-06	6.63538e-05
ENSG00000105675	ATP4A	ATPase, H+/K+ exchanging, alpha polypeptide (ATP4A), mRNA.	6.31512	1.39241	0.311891	4.46442	8.02876e-06	6.73348e-05
ENSG00000074317	SNCB	synuclein, beta (SNCB), transcript variant 1, mRNA.	15.4831	2.91864	0.65394	4.46316	8.07584e-06	6.7663e-05	0.467	SNCB
ENSG00000075340	ADD2	adducin 2 (beta) (ADD2), transcript variant 5, mRNA.	1098.59	1.68101	0.376655	4.46299	8.08228e-06	6.76836e-05
ENSG00000113356	POLR3G	polymerase (RNA) III (DNA directed) polypeptide G (32kD) (POLR3G), mRNA.	159.452	0.802266	0.179808	4.46181	8.12718e-06	6.79593e-05
ENSG00000161270	NPHS1	nephrosis 1, congenital, Finnish type (nephrin) (NPHS1), mRNA.	77.8317	1.8672	0.418775	4.45873	8.24479e-06	6.88413e-05
ENSG00000176058	TPRN	taperin (TPRN), mRNA.	340.539	0.846834	0.190052	4.45579	8.35857e-06	6.96888e-05
ENSG00000137411	VARS2	valyl-tRNA synthetase 2, mitochondrial (VARS2), transcript variant 1, mRNA.	1487.81	0.611015	0.137231	4.45246	8.48904e-06	7.07074e-05
ENSG00000198870	C9orf96	chromosome 9 open reading frame 96 (C9orf96), mRNA.	68.6806	0.871436	0.195827	4.45004	8.58563e-06	7.1442e-05
ENSG00000069764	PLA2G10	phospholipase A2, group X (PLA2G10), mRNA.	30.5214	1.03463	0.232645	4.44725	8.69759e-06	7.2162e-05
ENSG00000124743	KLHL31	kelch-like family member 31 (KLHL31), mRNA.	5.71301	1.82943	0.411537	4.44535	8.77472e-06	7.27311e-05
ENSG00000262484	CCER2	NA	33.4807	0.995452	0.223999	4.444	8.83006e-06	7.31541e-05
ENSG00000140873	ADAMTS18	ADAM metallopeptidase with thrombospondin type 1 motif, 18 (ADAMTS18), mRNA.	202.598	2.43132	0.547752	4.43873	9.0492e-06	7.47514e-05
ENSG00000253729	PRKDC	protein kinase, DNA-activated, catalytic polypeptide (PRKDC), transcript variant 1, mRNA.	11978.9	0.608798	0.137164	4.43847	9.05996e-06	7.4804e-05
ENSG00000170522	ELOVL6	ELOVL fatty acid elongase 6 (ELOVL6), transcript variant 2, mRNA.	259.068	1.33197	0.300161	4.43751	9.10064e-06	7.51034e-05
ENSG00000091127	PUS7	pseudouridylate synthase 7 homolog (S. cerevisiae) (PUS7), mRNA.	358.171	1.05845	0.238606	4.43598	9.16524e-06	7.55633e-05
ENSG00000170604	IRF2BP1	interferon regulatory factor 2 binding protein 1 (IRF2BP1), mRNA.	797.684	0.7398	0.166833	4.43438	9.23357e-06	7.6053e-05
ENSG00000061455	PRDM6	PR domain containing 6 (PRDM6), mRNA.	4.3391	1.90497	0.429658	4.43369	9.26349e-06	7.62626e-05
ENSG00000101049	SGK2	serum/glucocorticoid regulated kinase 2 (SGK2), transcript variant 1, mRNA.	35.3617	1.24419	0.280676	4.43284	9.29994e-06	7.64886e-05
ENSG00000095015	MAP3K1	mitogen-activated protein kinase kinase kinase 1, E3 ubiquitin protein ligase (MAP3K1), mRNA.	4391.96	1.0968	0.247491	4.43166	9.35098e-06	7.68527e-05			MAP3K1
ENSG00000109832	DDX25	DEAD (Asp-Glu-Ala-Asp) box helicase 25 (DDX25), mRNA.	14.1464	1.46995	0.33201	4.42742	9.53651e-06	7.82454e-05
ENSG00000134900	TPP2	tripeptidyl peptidase II (TPP2), mRNA.	7871.25	0.771782	0.174486	4.42317	9.72634e-06	7.96281e-05
ENSG00000178297	TMPRSS9	transmembrane protease, serine 9 (TMPRSS9), mRNA.	125.386	1.41695	0.320359	4.42302	9.7331e-06	7.96281e-05
ENSG00000009954	BAZ1B	bromodomain adjacent to zinc finger domain, 1B (BAZ1B), mRNA.	5496.44	0.586852	0.132764	4.42025	9.8585e-06	8.05766e-05
ENSG00000110013	SIAE	sialic acid acetylesterase (SIAE), transcript variant 1, mRNA.	209.832	1.10531	0.250197	4.41775	9.97325e-06	8.14362e-05
ENSG00000080823	MOK	MOK protein kinase (MOK), transcript variant 3, non-coding RNA.	205.049	1.30836	0.296448	4.41346	1.0173e-05	8.29081e-05
ENSG00000167216	KATNAL2	katanin p60 subunit A-like 2 (KATNAL2), mRNA.	166.977	0.963153	0.218462	4.40878	1.03954e-05	8.45585e-05
ENSG00000104313	EYA1	eyes absent homolog 1 (Drosophila) (EYA1), transcript variant 2, mRNA.	7.29272	2.48802	0.564573	4.40691	1.04856e-05	8.5252e-05
ENSG00000095066	HOOK2	hook homolog 2 (Drosophila) (HOOK2), transcript variant 1, mRNA.	481.594	0.777864	0.176615	4.4043	1.06127e-05	8.59975e-05
ENSG00000146013	GFRA3	GDNF family receptor alpha 3 (GFRA3), mRNA.	3.86915	1.96473	0.446085	4.40438	1.06088e-05	8.59975e-05
ENSG00000205208	C4orf46	chromosome 4 open reading frame 46 (C4orf46), transcript variant 1, mRNA.	1236.27	0.816781	0.185477	4.40369	1.06427e-05	8.61589e-05
ENSG00000076555	ACACB	acetyl-CoA carboxylase beta (ACACB), mRNA.	468.268	1.27014	0.288745	4.39881	1.08846e-05	8.78666e-05
ENSG00000162931	TRIM17	tripartite motif containing 17 (TRIM17), transcript variant 1, mRNA.	37.0714	1.15134	0.261926	4.39567	1.1043e-05	8.90182e-05
ENSG00000105866	SP4	Sp4 transcription factor (SP4), mRNA.	2828.51	0.990054	0.225268	4.395	1.1077e-05	8.91662e-05
ENSG00000184220	CMSS1	cms1 ribosomal small subunit homolog (yeast) (CMSS1), transcript variant 1, mRNA.	509.207	0.800619	0.18224	4.39321	1.11691e-05	8.98225e-05
ENSG00000143443	C1orf56	chromosome 1 open reading frame 56 (C1orf56), mRNA.	103.344	0.877509	0.199826	4.39137	1.12641e-05	9.05007e-05
ENSG00000204677	FAM153C	family with sequence similarity 153, member C (FAM153C), non-coding RNA.	59.6981	1.47267	0.335388	4.39093	1.12865e-05	9.06377e-05
ENSG00000142449	FBN3	fibrillin 3 (FBN3), mRNA.	20.9063	1.99724	0.454921	4.3903	1.13196e-05	9.08181e-05
ENSG00000134686	PHC2	polyhomeotic homolog 2 (Drosophila) (PHC2), transcript variant 2, mRNA.	3078.67	0.596733	0.135997	4.38786	1.14473e-05	9.1761e-05
ENSG00000058804	NDC1	NDC1 transmembrane nucleoporin (NDC1), transcript variant 2, mRNA.	1168.63	0.663527	0.151244	4.38711	1.14864e-05	9.19831e-05
ENSG00000185974	GRK1	G protein-coupled receptor kinase 1 (GRK1), mRNA.	3.08815	2.21801	0.505605	4.38685	1.15005e-05	9.20529e-05
ENSG00000205476	CCDC85C	coiled-coil domain containing 85C (CCDC85C), mRNA.	309.456	1.25453	0.286141	4.38431	1.16355e-05	9.30721e-05
ENSG00000156711	MAPK13	mitogen-activated protein kinase 13 (MAPK13), transcript variant 1, mRNA.	416.163	1.12221	0.256135	4.38131	1.17968e-05	9.41588e-05
ENSG00000099284	H2AFY2	H2A histone family, member Y2 (H2AFY2), mRNA.	200.79	2.07109	0.472742	4.38102	1.18127e-05	9.42416e-05
ENSG00000171720	HDAC3	histone deacetylase 3 (HDAC3), mRNA.	1563.58	0.409538	0.0934961	4.38027	1.18533e-05	9.45207e-05
ENSG00000187033	SAMD7	sterile alpha motif domain containing 7 (SAMD7), mRNA.	6.1607	2.2655	0.517294	4.37952	1.18938e-05	9.47999e-05
ENSG00000106554	CHCHD3	coiled-coil-helix-coiled-coil-helix domain containing 3 (CHCHD3), mRNA.	1783.08	0.547174	0.12495	4.37915	1.19143e-05	9.48924e-05
ENSG00000198841	KTI12	KTI12 homolog, chromatin associated (S. cerevisiae) (KTI12), mRNA.	819.196	0.778471	0.177829	4.37763	1.19976e-05	9.54929e-05
ENSG00000116016	EPAS1	endothelial PAS domain protein 1 (EPAS1), mRNA.	1152.93	1.80692	0.413275	4.3722	1.22999e-05	9.77588e-05
ENSG00000138777	PPA2	pyrophosphatase (inorganic) 2 (PPA2), nuclear gene encoding mitochondrial protein, transcript variant 1, mRNA.	1096.1	0.457658	0.104677	4.37211	1.23053e-05	9.77588e-05			PPA2
ENSG00000121900	TMEM54	transmembrane protein 54 (TMEM54), mRNA.	5.26331	2.00372	0.458508	4.37008	1.242e-05	9.85327e-05
ENSG00000188888	GPR179	G protein-coupled receptor 179 (GPR179), mRNA.	16.7036	1.30494	0.298813	4.36709	1.25912e-05	9.97048e-05
ENSG00000108262	GIT1	G protein-coupled receptor kinase interacting ArfGAP 1 (GIT1), transcript variant 1, mRNA.	3623.68	0.676411	0.155291	4.35578	1.32596e-05	0.00010451
ENSG00000089248	ERP29	endoplasmic reticulum protein 29 (ERP29), transcript variant 1, mRNA.	5390.27	0.62844	0.144304	4.35497	1.33083e-05	0.00010475
ENSG00000060762	MPC1	mitochondrial pyruvate carrier 1 (MPC1), nuclear gene encoding mitochondrial protein, transcript variant 2, mRNA.	830.761	0.698292	0.160394	4.3536	1.3392e-05	0.000105305
ENSG00000171877	FRMD5	FERM domain containing 5 (FRMD5), transcript variant 2, mRNA.	132.095	1.31446	0.301944	4.35331	1.34097e-05	0.000105305
ENSG00000149136	SSRP1	structure specific recognition protein 1 (SSRP1), mRNA.	4379.86	0.646611	0.148629	4.3505	1.35829e-05	0.000106616
ENSG00000186364	NUDT17	nudix (nucleoside diphosphate linked moiety X)-type motif 17 (NUDT17), mRNA.	218.621	0.715866	0.164638	4.34812	1.37307e-05	0.000107676
ENSG00000213923	CSNK1E	casein kinase 1, epsilon (CSNK1E), transcript variant 1, mRNA.	8372.29	0.704614	0.162187	4.34446	1.3962e-05	0.000109339
ENSG00000140557	ST8SIA2	ST8 alpha-N-acetyl-neuraminide alpha-2,8-sialyltransferase 2 (ST8SIA2), mRNA.	11.3806	3.39114	0.780774	4.3433	1.40359e-05	0.000109817
ENSG00000163482	STK36	serine/threonine kinase 36 (STK36), transcript variant 1, mRNA.	646.709	0.739697	0.170425	4.34031	1.42284e-05	0.000111017
ENSG00000017797	RALBP1	ralA binding protein 1 (RALBP1), mRNA.	3014.51	0.657922	0.151593	4.34007	1.42439e-05	0.000111087
ENSG00000103275	UBE2I	ubiquitin-conjugating enzyme E2I (UBE2I), transcript variant 1, mRNA.	3553	0.551309	0.127175	4.33506	1.45723e-05	0.000113388
ENSG00000136114	THSD1	thrombospondin, type I, domain containing 1 (THSD1), transcript variant 1, mRNA.	88.5634	1.09162	0.252087	4.33034	1.48881e-05	0.000115687
ENSG00000186790	FOXE3	forkhead box E3 (FOXE3), mRNA.	6.669	1.78444	0.412195	4.32911	1.49712e-05	0.000116174
ENSG00000011376	LARS2	leucyl-tRNA synthetase 2, mitochondrial (LARS2), nuclear gene encoding mitochondrial protein, mRNA.	824.591	0.468534	0.108314	4.3257	1.52052e-05	0.000117721
ENSG00000197857	ZNF44	zinc finger protein 44 (ZNF44), transcript variant 1, mRNA.	906.111	0.575741	0.133148	4.32405	1.53187e-05	0.000118492
ENSG00000122180	MYOG	myogenin (myogenic factor 4) (MYOG), mRNA.	0.948824	2.24195	0.519044	4.31939	1.5646e-05	0.000120761
ENSG00000186198	SLC51B	solute carrier family 51, beta subunit (SLC51B), mRNA.	6.78757	2.78154	0.643984	4.31927	1.56545e-05	0.000120761
ENSG00000143149	ALDH9A1	aldehyde dehydrogenase 9 family, member A1 (ALDH9A1), mRNA.	1188.86	0.690773	0.160193	4.31212	1.61694e-05	0.000124281
ENSG00000095203	EPB41L4B	erythrocyte membrane protein band 4.1 like 4B (EPB41L4B), transcript variant 2, mRNA.	16.9585	2.44452	0.567281	4.30919	1.63853e-05	0.000125828
ENSG00000175470	PPP2R2D	protein phosphatase 2, regulatory subunit B, delta (PPP2R2D), transcript variant 2, non-coding RNA.	1450.58	0.569665	0.132231	4.30812	1.6465e-05	0.000126383
ENSG00000125648	SLC25A23	solute carrier family 25 (mitochondrial carrier; phosphate carrier), member 23 (SLC25A23), nuclear gene encoding mitochondrial protein, mRNA.	178.019	1.70096	0.395005	4.30618	1.661e-05	0.00012738
ENSG00000115556	PLCD4	phospholipase C, delta 4 (PLCD4), mRNA.	154.605	0.77294	0.179508	4.30587	1.66332e-05	0.000127501
ENSG00000153896	ZNF599	zinc finger protein 599 (ZNF599), mRNA.	94.0342	0.937851	0.217853	4.30497	1.67009e-05	0.000127962
ENSG00000168135	KCNJ4	potassium inwardly-rectifying channel, subfamily J, member 4 (KCNJ4), transcript variant 2, mRNA.	3.91286	2.99977	0.697107	4.30317	1.68372e-05	0.000128717
ENSG00000102974	CTCF	CCCTC-binding factor (zinc finger protein) (CTCF), transcript variant 2, mRNA.	4046.86	0.560144	0.130232	4.30112	1.69937e-05	0.000129573
ENSG00000205177	C11orf91	chromosome 11 open reading frame 91 (C11orf91), mRNA.	3.23009	1.65139	0.384009	4.30039	1.70499e-05	0.000129826
ENSG00000106624	AEBP1	AE binding protein 1 (AEBP1), mRNA.	9741.44	1.40808	0.327482	4.29972	1.71012e-05	0.000130151
ENSG00000186017	ZNF566	zinc finger protein 566 (ZNF566), transcript variant 3, mRNA.	508.85	0.735637	0.171861	4.28041	1.8655e-05	0.000141031
ENSG00000187535	IFT140	intraflagellar transport 140 homolog (Chlamydomonas) (IFT140), mRNA.	765.157	0.746778	0.174493	4.27969	1.87152e-05	0.000141361
ENSG00000133065	SLC41A1	solute carrier family 41, member 1 (SLC41A1), mRNA.	3589.07	0.890299	0.208128	4.27764	1.88881e-05	0.00014254
ENSG00000172497	ACOT12	acyl-CoA thioesterase 12 (ACOT12), mRNA.	21.6572	1.57618	0.368603	4.27609	1.90204e-05	0.000143474
ENSG00000132142	ACACA	acetyl-CoA carboxylase alpha (ACACA), transcript variant 3, mRNA.	2003.52	0.576594	0.134964	4.27221	1.93544e-05	0.0001458
ENSG00000159216	RUNX1	runt-related transcription factor 1 (RUNX1), transcript variant 2, mRNA.	9722.47	0.809505	0.189496	4.27189	1.93822e-05	0.00014588			RUNX1	RUNX1
ENSG00000137269	LRRC1	leucine rich repeat containing 1 (LRRC1), mRNA.	197.776	1.31389	0.307661	4.27058	1.94967e-05	0.000146613
ENSG00000149564	ESAM	endothelial cell adhesion molecule (ESAM), mRNA.	502.271	1.941	0.454662	4.2691	1.96267e-05	0.000147525
ENSG00000050405	LIMA1	LIM domain and actin binding 1 (LIMA1), transcript variant 4, mRNA.	183.648	1.29566	0.304071	4.26106	2.03463e-05	0.000152329
ENSG00000180998	GPR137C	G protein-coupled receptor 137C (GPR137C), mRNA.	149.586	1.21944	0.28622	4.26049	2.03977e-05	0.000152646
ENSG00000198793	MTOR	mechanistic target of rapamycin (serine/threonine kinase) (MTOR), mRNA.	4205.65	0.403033	0.0946303	4.25903	2.05319e-05	0.000153516					1.45902
ENSG00000113719	ERGIC1	endoplasmic reticulum-golgi intermediate compartment (ERGIC) 1 (ERGIC1), mRNA.	11888.2	0.664908	0.156337	4.25306	2.10872e-05	0.000157392
ENSG00000122176	FMOD	fibromodulin (FMOD), mRNA.	16.4555	2.00842	0.472365	4.25183	2.12034e-05	0.00015812
ENSG00000149634	SPATA25	spermatogenesis associated 25 (SPATA25), mRNA.	17.8264	0.852289	0.200511	4.25059	2.1321e-05	0.00015858
ENSG00000082512	TRAF5	TNF receptor-associated factor 5 (TRAF5), transcript variant 1, mRNA.	2153.64	0.79663	0.187439	4.25008	2.13695e-05	0.000158871				TRAF5
ENSG00000113758	DBN1	drebrin 1 (DBN1), transcript variant 1, mRNA.	4203.68	1.02663	0.241632	4.24872	2.14991e-05	0.000159696
ENSG00000112137	PHACTR1	phosphatase and actin regulator 1 (PHACTR1), transcript variant 2, mRNA.	2209.75	1.04885	0.246935	4.2475	2.16173e-05	0.000160433
ENSG00000111012	CYP27B1	cytochrome P450, family 27, subfamily B, polypeptide 1 (CYP27B1), nuclear gene encoding mitochondrial protein, mRNA.	75.5148	1.12974	0.266004	4.24706	2.1659e-05	0.000160673
ENSG00000065809	FAM107B	family with sequence similarity 107, member B (FAM107B), mRNA.	12757.7	0.890234	0.209651	4.24628	2.17353e-05	0.000161099			FAM107B
ENSG00000174891	RSRC1	arginine/serine-rich coiled-coil 1 (RSRC1), transcript variant 2, mRNA.	1097.46	0.499141	0.117568	4.24556	2.18048e-05	0.000161543
ENSG00000084774	CAD	carbamoyl-phosphate synthetase 2, aspartate transcarbamylase, and dihydroorotase (CAD), mRNA.	1945.14	0.881851	0.207923	4.24124	2.22284e-05	0.000164253
ENSG00000121057	AKAP1	A kinase (PRKA) anchor protein 1 (AKAP1), nuclear gene encoding mitochondrial protein, transcript variant 1, mRNA.	1082.11	0.752509	0.177603	4.23704	2.26487e-05	0.000167068
ENSG00000177479	ARIH2	ariadne homolog 2 (Drosophila) (ARIH2), mRNA.	4248.82	0.463966	0.109642	4.23164	2.31996e-05	0.000170688
ENSG00000060656	PTPRU	protein tyrosine phosphatase, receptor type, U (PTPRU), transcript variant 3, mRNA.	21.3627	1.25293	0.296134	4.23096	2.32694e-05	0.000171054
ENSG00000163444	TMEM183A	transmembrane protein 183A (TMEM183A), mRNA.	4301.3	0.658362	0.155667	4.22929	2.34433e-05	0.000172184			TMEM183A
ENSG00000180777	ANKRD30B	ankyrin repeat domain 30B (ANKRD30B), mRNA.	337.868	3.24881	0.768272	4.22872	2.35022e-05	0.000172542
ENSG00000185818	NAT8L	N-acetyltransferase 8-like (GCN5-related, putative) (NAT8L), mRNA.	14.0155	1.89666	0.449169	4.22259	2.41511e-05	0.000176925
ENSG00000130204	TOMM40	translocase of outer mitochondrial membrane 40 homolog (yeast) (TOMM40), nuclear gene encoding mitochondrial protein, transcript variant 2, mRNA.	1268.88	0.640073	0.151739	4.21825	2.46202e-05	0.000180051
ENSG00000109794	FAM149A	family with sequence similarity 149, member A (FAM149A), transcript variant 1, mRNA.	4.79199	2.12042	0.503063	4.21503	2.4975e-05	0.000182254
ENSG00000185436	IFNLR1	interferon, lambda receptor 1 (IFNLR1), transcript variant 2, mRNA.	643.582	1.81172	0.430046	4.21285	2.52172e-05	0.000183628
ENSG00000196361	ELAVL3	ELAV (embryonic lethal, abnormal vision, Drosophila)-like 3 (Hu antigen C) (ELAVL3), transcript variant 2, mRNA.	9.94836	1.39358	0.330831	4.21236	2.52719e-05	0.000183948
ENSG00000140718	FTO	fat mass and obesity associated (FTO), mRNA.	929.429	0.523059	0.124225	4.21058	2.5472e-05	0.000185246
ENSG00000105220	GPI	glucose-6-phosphate isomerase (GPI), transcript variant 1, mRNA.	3461.56	0.761616	0.180903	4.21009	2.55268e-05	0.000185486
ENSG00000137822	TUBGCP4	tubulin, gamma complex associated protein 4 (TUBGCP4), mRNA.	1411.58	0.497234	0.118192	4.20699	2.58794e-05	0.000187968
ENSG00000132881	RSG1	REM2 and RAB-like small GTPase 1 (RSG1), mRNA.	78.1175	0.728854	0.17327	4.20646	2.59397e-05	0.000188208
ENSG00000144852	NR1I2	nuclear receptor subfamily 1, group I, member 2 (NR1I2), transcript variant 3, mRNA.	10.351	1.75822	0.417998	4.20628	2.5961e-05	0.000188239
ENSG00000198792	TMEM184B	transmembrane protein 184B (TMEM184B), transcript variant 2, mRNA.	828.731	0.938523	0.223189	4.20506	2.61012e-05	0.000189014
ENSG00000173950	XXYLT1	xyloside xylosyltransferase 1 (XXYLT1), mRNA.	349.603	0.85396	0.203147	4.20365	2.62643e-05	0.000190115
ENSG00000103549	RNF40	ring finger protein 40, E3 ubiquitin protein ligase (RNF40), transcript variant 3, mRNA.	4610.47	0.541687	0.128869	4.20339	2.62949e-05	0.000190175
ENSG00000121988	ZRANB3	zinc finger, RAN-binding domain containing 3 (ZRANB3), mRNA.	482.396	0.495266	0.117847	4.20262	2.63846e-05	0.000190661
ENSG00000076067	RBMS2	RNA binding motif, single stranded interacting protein 2 (RBMS2), mRNA.	363.173	0.953889	0.227029	4.20161	2.65018e-05	0.000191346
ENSG00000198039	ZNF273	zinc finger protein 273 (ZNF273), transcript variant 2, non-coding RNA.	955.627	0.730528	0.174009	4.19821	2.69032e-05	0.000193751
ENSG00000142224	IL19	interleukin 19 (IL19), transcript variant 1, mRNA.	8.70101	1.85287	0.441575	4.19605	2.71614e-05	0.000195363
ENSG00000180035	ZNF48	zinc finger protein 48 (ZNF48), transcript variant 2, mRNA.	427.318	0.822971	0.196128	4.1961	2.71549e-05	0.000195363
ENSG00000163435	ELF3	E74-like factor 3 (ets domain transcription factor, epithelial-specific ) (ELF3), transcript variant 2, mRNA.	86.3325	1.21755	0.290493	4.19132	2.77334e-05	0.000199056
ENSG00000178233	TMEM151B	transmembrane protein 151B (TMEM151B), mRNA.	8.10804	1.83538	0.438012	4.19024	2.78656e-05	0.000199837
ENSG00000116396	KCNC4	potassium voltage-gated channel, Shaw-related subfamily, member 4 (KCNC4), transcript variant 3, mRNA.	71.4743	1.05591	0.252299	4.18514	2.84988e-05	0.000204034
ENSG00000058335	RASGRF1	Ras protein-specific guanine nucleotide-releasing factor 1 (RASGRF1), transcript variant 2, mRNA.	11.7894	1.64184	0.392326	4.18488	2.85316e-05	0.000204183
ENSG00000143321	HDGF	hepatoma-derived growth factor (HDGF), transcript variant 3, mRNA.	10270.1	0.72255	0.172667	4.18464	2.8562e-05	0.000204314				HDGF	0.61635
ENSG00000144152	FBLN7	fibulin 7 (FBLN7), transcript variant 1, mRNA.	180.007	2.04658	0.489127	4.18414	2.86246e-05	0.00020459
ENSG00000159173	TNNI1	troponin I type 1 (skeletal, slow) (TNNI1), mRNA.	1.77603	2.48605	0.594208	4.18381	2.86663e-05	0.000204802
ENSG00000132182	NUP210	nucleoporin 210kDa (NUP210), mRNA.	6044.97	0.901492	0.215691	4.17956	2.92072e-05	0.00020823					0.636349
ENSG00000158292	GPR153	G protein-coupled receptor 153 (GPR153), mRNA.	251.871	1.84669	0.44186	4.17935	2.92342e-05	0.000208335
ENSG00000122390	NAA60	N(alpha)-acetyltransferase 60, NatF catalytic subunit (NAA60), transcript variant 1, mRNA.	141.387	0.66671	0.159613	4.17704	2.95328e-05	0.000210111
ENSG00000135953	MFSD9	major facilitator superfamily domain containing 9 (MFSD9), mRNA.	336.082	0.692904	0.16588	4.17713	2.95208e-05	0.000210111
ENSG00000101104	PABPC1L	poly(A) binding protein, cytoplasmic 1-like (PABPC1L), mRNA.	1243.52	0.806983	0.193226	4.17636	2.96206e-05	0.000210575
ENSG00000109689	STIM2	stromal interaction molecule 2 (STIM2), transcript variant 1, mRNA.	6439.27	1.10303	0.264131	4.17607	2.96588e-05	0.000210744
ENSG00000213762	ZNF134	zinc finger protein 134 (ZNF134), mRNA.	2086.16	0.678439	0.162527	4.17431	2.98886e-05	0.000212287
ENSG00000162755	KLHDC9	RecName: Full=Kelch domain-containing protein 9; AltName: Full=Kelch/ankyrin repeat-containing cyclin A1-interacting protein;	24.682	1.09389	0.262303	4.17033	3.04155e-05	0.00021558
ENSG00000105146	AURKC	aurora kinase C (AURKC), transcript variant 2, mRNA.	49.7946	1.19647	0.286962	4.16943	3.05369e-05	0.000216351
ENSG00000168883	USP39	ubiquitin specific peptidase 39 (USP39), transcript variant 2, mRNA.	2798.81	0.506245	0.121485	4.16715	3.08438e-05	0.000218253
ENSG00000057468	MSH4	mutS homolog 4 (E. coli) (MSH4), mRNA.	31.4001	1.10598	0.265479	4.166	3.09994e-05	0.000219262
ENSG00000167775	CD320	CD320 molecule (CD320), transcript variant 1, mRNA.	510.422	0.773902	0.185787	4.16554	3.10616e-05	0.000219611
ENSG00000166592	RRAD	Ras-related associated with diabetes (RRAD), transcript variant 1, mRNA.	37.0999	1.52194	0.365488	4.16412	3.12551e-05	0.000220888
ENSG00000143379	SETDB1	SET domain, bifurcated 1 (SETDB1), transcript variant 3, mRNA.	1936.13	0.331171	0.0795453	4.1633	3.13675e-05	0.000221314
ENSG00000215595	C20orf202	chromosome 20 open reading frame 202 (C20orf202), mRNA.	6.50782	1.40562	0.337617	4.16337	3.13591e-05	0.000221314
ENSG00000163873	GRIK3	glutamate receptor, ionotropic, kainate 3 (GRIK3), mRNA.	35.4867	2.8617	0.687474	4.16263	3.146e-05	0.000221692
ENSG00000001036	FUCA2	fucosidase, alpha-L- 2, plasma (FUCA2), mRNA.	154.759	1.23421	0.296543	4.162	3.15471e-05	0.00022203
ENSG00000108821	COL1A1	collagen, type I, alpha 1 (COL1A1), mRNA.	291.081	1.67893	0.403564	4.16026	3.17883e-05	0.000223358
ENSG00000215644	GCGR	glucagon receptor (GCGR), mRNA.	4.41298	1.60355	0.385621	4.15836	3.20534e-05	0.000224942
ENSG00000171649	ZIK1	zinc finger protein interacting with K protein 1 (ZIK1), mRNA.	771.206	0.952471	0.229087	4.15768	3.21499e-05	0.000225433
ENSG00000185532	PRKG1	protein kinase, cGMP-dependent, type I (PRKG1), transcript variant 1, mRNA.	27.1533	1.94285	0.467606	4.15489	3.25438e-05	0.000227913
ENSG00000164976	KIAA1161	KIAA1161 (KIAA1161), mRNA.	57.6032	0.980891	0.236126	4.1541	3.26565e-05	0.000228421
ENSG00000138095	LRPPRC	leucine-rich pentatricopeptide repeat containing (LRPPRC), nuclear gene encoding mitochondrial protein, mRNA.	6066.57	0.533924	0.128578	4.15254	3.28802e-05	0.000229797
ENSG00000030419	IKZF2	IKAROS family zinc finger 2 (Helios) (IKZF2), transcript variant 1, mRNA.	2322.76	1.64462	0.396186	4.15114	3.30826e-05	0.000231022
ENSG00000144231	POLR2D	polymerase (RNA) II (DNA directed) polypeptide D (POLR2D), mRNA.	833.786	0.507314	0.122242	4.15007	3.32375e-05	0.000232009
ENSG00000142444	C19orf52	chromosome 19 open reading frame 52 (C19orf52), mRNA.	541.94	0.567169	0.136779	4.1466	3.37443e-05	0.000235064
ENSG00000146701	MDH2	malate dehydrogenase 2, NAD (mitochondrial) (MDH2), nuclear gene encoding mitochondrial protein, mRNA.	2880.72	0.636475	0.153803	4.13825	3.49959e-05	0.000242888
ENSG00000162729	IGSF8	immunoglobulin superfamily, member 8 (IGSF8), transcript variant 2, mRNA.	596.525	0.692657	0.167388	4.13804	3.50289e-05	0.000243018
ENSG00000005100	DHX33	DEAH (Asp-Glu-Ala-His) box polypeptide 33 (DHX33), transcript variant 2, mRNA.	811.664	0.665787	0.16102	4.1348	3.55266e-05	0.000246371
ENSG00000116771	AGMAT	agmatine ureohydrolase (agmatinase) (AGMAT), mRNA.	45.942	1.19834	0.289913	4.13344	3.57371e-05	0.00024773
ENSG00000167005	NUDT21	nudix (nucleoside diphosphate linked moiety X)-type motif 21 (NUDT21), mRNA.	5241.7	0.574307	0.139003	4.13161	3.60235e-05	0.000249309
ENSG00000185650	ZFP36L1	ZFP36 ring finger protein-like 1 (ZFP36L1), transcript variant 2, mRNA.	10454	0.990723	0.239828	4.13098	3.6122e-05	0.000249788			ZFP36L1	ZFP36L1
ENSG00000186335	SLC36A2	solute carrier family 36 (proton/amino acid symporter), member 2 (SLC36A2), mRNA.	4.46834	2.18245	0.528401	4.13029	3.62313e-05	0.000250442
ENSG00000186493	C5orf38	chromosome 5 open reading frame 38 (C5orf38), mRNA.	37.4933	3.09101	0.748916	4.12731	3.67033e-05	0.000253088
ENSG00000162490	DRAXIN	dorsal inhibitory axon guidance protein (DRAXIN), mRNA.	162.947	1.84226	0.446441	4.12656	3.68231e-05	0.000253811
ENSG00000177335	C8orf31	chromosome 8 open reading frame 31 (C8orf31), mRNA.	9.40454	2.0567	0.498428	4.12638	3.68526e-05	0.000253911
ENSG00000180336	C17orf104	chromosome 17 open reading frame 104 (C17orf104), mRNA.	119.9	0.958739	0.232458	4.12436	3.71768e-05	0.000256042
ENSG00000125775	SDCBP2	syndecan binding protein (syntenin) 2 (SDCBP2), transcript variant 2, mRNA.	142.38	1.4277	0.346203	4.12388	3.72541e-05	0.00025647
ENSG00000102870	ZNF629	zinc finger protein 629 (ZNF629), mRNA.	555.589	0.726955	0.176299	4.12343	3.7327e-05	0.000256868
ENSG00000116830	TTF2	transcription termination factor, RNA polymerase II (TTF2), mRNA.	1230.56	0.60787	0.147488	4.12148	3.76452e-05	0.000258917
ENSG00000139266	MARCH9	membrane-associated ring finger (C3HC4) 9 (MARCH9), mRNA.	419.994	0.971474	0.235894	4.11827	3.81729e-05	0.00026216
ENSG00000083838	ZNF446	zinc finger protein 446 (ZNF446), mRNA.	341.311	0.505078	0.122657	4.11781	3.8249e-05	0.000262576
ENSG00000124243	BCAS4	breast carcinoma amplified sequence 4 (BCAS4), transcript variant 3, mRNA.	673.956	0.872419	0.211932	4.11651	3.84652e-05	0.000263954
ENSG00000058729	RIOK2	RIO kinase 2 (RIOK2), transcript variant 1, mRNA.	836.699	0.606209	0.147401	4.11266	3.91123e-05	0.000267747
ENSG00000100426	ZBED4	zinc finger, BED-type containing 4 (ZBED4), mRNA.	3715.33	0.595438	0.14489	4.1096	3.96346e-05	0.000271104
ENSG00000166734	CASC4	cancer susceptibility candidate 4 (CASC4), transcript variant 2, mRNA.	2447.69	0.443074	0.107872	4.10739	4.00159e-05	0.000273602
ENSG00000163513	TGFBR2	transforming growth factor, beta receptor II (70/80kDa) (TGFBR2), transcript variant 2, mRNA.	6329.27	0.811319	0.197844	4.10079	4.11735e-05	0.000280953			TGFBR2
ENSG00000105767	CADM4	cell adhesion molecule 4 (CADM4), mRNA.	77.1939	1.31504	0.320691	4.10064	4.12015e-05	0.000281032
ENSG00000090621	PABPC4	poly(A) binding protein, cytoplasmic 4 (inducible form) (PABPC4), transcript variant 1, mRNA.	5298.43	0.545559	0.133064	4.09998	4.13182e-05	0.000281504					0.787634
ENSG00000148730	EIF4EBP2	eukaryotic translation initiation factor 4E binding protein 2 (EIF4EBP2), mRNA.	4549.85	0.478178	0.116629	4.09997	4.13203e-05	0.000281504
ENSG00000166263	STXBP4	syntaxin binding protein 4 (STXBP4), mRNA.	208.375	0.666567	0.162588	4.09972	4.13647e-05	0.000281694
ENSG00000125409	TEKT3	tektin 3 (TEKT3), mRNA.	2.37026	2.16038	0.527115	4.0985	4.15833e-05	0.000282939
ENSG00000136709	WDR33	WD repeat domain 33 (WDR33), transcript variant 1, mRNA.	4113.24	0.517951	0.126378	4.09842	4.15974e-05	0.000282939
ENSG00000140254	DUOXA1	dual oxidase maturation factor 1 (DUOXA1), transcript variant 3, mRNA.	8.99766	1.82399	0.445333	4.09578	4.20743e-05	0.000286069
ENSG00000213339	QTRT1	queuine tRNA-ribosyltransferase 1 (QTRT1), mRNA.	877.878	0.584179	0.142632	4.09569	4.20912e-05	0.000286069
ENSG00000184226	PCDH9	protocadherin 9 (PCDH9), transcript variant 1, mRNA.	2885.35	1.95004	0.476502	4.09241	4.26921e-05	0.000290037
ENSG00000169330	KIAA1024	KIAA1024 (KIAA1024), mRNA.	56.2183	1.18191	0.289306	4.08532	4.40155e-05	0.000298195
ENSG00000160818	GPATCH4	G patch domain containing 4 (GPATCH4), transcript variant 1, mRNA.	614.36	0.699043	0.171127	4.08493	4.40897e-05	0.00029846
ENSG00000143320	CRABP2	cellular retinoic acid binding protein 2 (CRABP2), transcript variant 1, mRNA.	117.611	1.31483	0.32199	4.08345	4.43721e-05	0.00029978
ENSG00000140854	KATNB1	katanin p80 (WD repeat containing) subunit B 1 (KATNB1), mRNA.	1212.4	0.583732	0.142957	4.08326	4.44075e-05	0.000299896
ENSG00000100296	THOC5	THO complex 5 (THOC5), transcript variant 4, mRNA.	1248.82	0.359155	0.0879625	4.08304	4.44499e-05	0.000300063
ENSG00000138660	AP1AR	adaptor-related protein complex 1 associated regulatory protein (AP1AR), transcript variant 1, mRNA.	857.074	0.617177	0.151197	4.08194	4.46613e-05	0.000301252
ENSG00000152495	CAMK4	calcium/calmodulin-dependent protein kinase IV (CAMK4), mRNA.	1946.82	1.53609	0.376326	4.08181	4.46857e-05	0.000301297			CAMK4
ENSG00000172366	FAM195A	family with sequence similarity 195, member A (FAM195A), mRNA.	226.604	1.10097	0.269864	4.07974	4.50866e-05	0.000303759
ENSG00000170426	SDR9C7	short chain dehydrogenase/reductase family 9C, member 7 (SDR9C7), mRNA.	1.40798	1.84151	0.45147	4.07892	4.5245e-05	0.000304465
ENSG00000172375	C2CD2L	C2CD2-like (C2CD2L), mRNA.	952.101	0.664831	0.162991	4.07894	4.5242e-05	0.000304465			C2CD2L
ENSG00000104953	TLE6	transducin-like enhancer of split 6 (E(sp1) homolog, Drosophila) (TLE6), transcript variant 1, mRNA.	42.1544	1.59522	0.39112	4.07859	4.53096e-05	0.000304751
ENSG00000061337	LZTS1	leucine zipper, putative tumor suppressor 1 (LZTS1), mRNA.	25.3879	2.07592	0.509203	4.0768	4.56593e-05	0.000306768
ENSG00000175003	SLC22A1	solute carrier family 22 (organic cation transporter), member 1 (SLC22A1), transcript variant 1, mRNA.	23.3003	1.74564	0.428358	4.07519	4.59773e-05	0.000308539
ENSG00000136840	ST6GALNAC4	ST6 (alpha-N-acetyl-neuraminyl-2,3-beta-galactosyl-1, 3)-N-acetylgalactosaminide alpha-2,6-sialyltransferase 4 (ST6GALNAC4), transcript variant 1, mRNA.	1851.14	0.908275	0.222978	4.07339	4.63336e-05	0.000310441
ENSG00000198754	OXCT2	3-oxoacid CoA transferase 2 (OXCT2), mRNA.	10.4127	2.04298	0.501862	4.0708	4.68525e-05	0.000313547
ENSG00000134909	ARHGAP32	Rho GTPase activating protein 32 (ARHGAP32), transcript variant 2, mRNA.	1645.24	2.0031	0.492392	4.06811	4.73968e-05	0.000316941
ENSG00000267508	ZNF285	zinc finger protein 285 (ZNF285), mRNA.	49.3	1.6774	0.412325	4.06814	4.73902e-05	0.000316941
ENSG00000131480	AOC2	amine oxidase, copper containing 2 (retina-specific) (AOC2), transcript variant 1, mRNA.	124.626	1.05554	0.259494	4.06769	4.74816e-05	0.000317272
ENSG00000185028	LRRC14B	leucine rich repeat containing 14B (LRRC14B), mRNA.	412.005	1.97114	0.484747	4.06633	4.77584e-05	0.000318909
ENSG00000234438	KBTBD13	kelch repeat and BTB (POZ) domain containing 13 (KBTBD13), mRNA.	3.87655	1.97156	0.484854	4.0663	4.7766e-05	0.000318909
ENSG00000143870	PDIA6	protein disulfide isomerase family A, member 6 (PDIA6), mRNA.	4495.7	0.594084	0.146183	4.06397	4.8244e-05	0.000321721
ENSG00000163811	WDR43	WD repeat domain 43 (WDR43), mRNA.	3561.62	0.554749	0.13656	4.06232	4.85875e-05	0.000323505
ENSG00000198919	DZIP3	DAZ interacting zinc finger protein 3 (DZIP3), mRNA.	612.347	0.698776	0.172198	4.05799	4.94963e-05	0.000328528
ENSG00000172534	HCFC1	host cell factor C1 (VP16-accessory protein) (HCFC1), mRNA.	7400.25	0.664679	0.163913	4.05508	5.01178e-05	0.000332394
ENSG00000114646	CSPG5	chondroitin sulfate proteoglycan 5 (neuroglycan C) (CSPG5), transcript variant 1, mRNA.	40.1084	1.39095	0.343053	4.05462	5.02169e-05	0.000332792
ENSG00000130695	CEP85	centrosomal protein 85kDa (CEP85), mRNA.	1116.54	0.606454	0.149674	4.05184	5.08175e-05	0.000336379
ENSG00000196482	ESRRG	estrogen-related receptor gamma (ESRRG), transcript variant 16, mRNA.	9.69521	2.68757	0.663513	4.05052	5.11036e-05	0.000337879
ENSG00000176884	GRIN1	glutamate receptor, ionotropic, N-methyl D-aspartate 1 (GRIN1), transcript variant NR1-4, mRNA.	71.8048	2.14437	0.529578	4.04921	5.13916e-05	0.000339519
ENSG00000116254	CHD5	chromodomain helicase DNA binding protein 5 (CHD5), mRNA.	66.7257	1.44047	0.355785	4.0487	5.15033e-05	0.00033973
ENSG00000129910	CDH15	cadherin 15, type 1, M-cadherin (myotubule) (CDH15), mRNA.	7.66054	2.10738	0.520564	4.04827	5.15975e-05	0.000340088
ENSG00000109084	TMEM97	transmembrane protein 97 (TMEM97), mRNA.	336.977	0.920668	0.227469	4.04744	5.17798e-05	0.000341157
ENSG00000175175	PPM1E	protein phosphatase, Mg2+/Mn2+ dependent, 1E (PPM1E), transcript variant 1, mRNA.	61.4067	2.43716	0.602253	4.04674	5.19369e-05	0.00034206					2.5191
ENSG00000123411	IKZF4	IKAROS family zinc finger 4 (Eos) (IKZF4), mRNA.	326.201	0.676213	0.167119	4.04629	5.20367e-05	0.000342585
ENSG00000160953	MUM1	melanoma associated antigen (mutated) 1 (MUM1), transcript variant 2, non-coding RNA.	1013.11	0.759899	0.187876	4.04469	5.23917e-05	0.000344523
ENSG00000101306	MYLK2	myosin light chain kinase 2 (MYLK2), mRNA.	20.0725	1.29274	0.319629	4.04448	5.24387e-05	0.000344698
ENSG00000118965	WDR35	WD repeat domain 35 (WDR35), transcript variant 2, mRNA.	451.812	1.49295	0.369252	4.04318	5.273e-05	0.000346346
ENSG00000244005	NFS1	NFS1 nitrogen fixation 1 homolog (S. cerevisiae) (NFS1), nuclear gene encoding mitochondrial protein, transcript variant 1, mRNA.	280.968	0.590265	0.146007	4.04271	5.28372e-05	0.000346916
ENSG00000145979	TBC1D7	TBC1 domain family, member 7 (TBC1D7), transcript variant 3, mRNA.	800.673	0.767737	0.189933	4.04215	5.29628e-05	0.000347473
ENSG00000165804	ZNF219	zinc finger protein 219 (ZNF219), transcript variant 1, mRNA.	301.216	1.38276	0.342081	4.0422	5.2952e-05	0.000347473
ENSG00000164175	SLC45A2	solute carrier family 45, member 2 (SLC45A2), transcript variant 1, mRNA.	8.64257	1.4566	0.360373	4.04192	5.30148e-05	0.00034768
ENSG00000188760	TMEM198	transmembrane protein 198 (TMEM198), mRNA.	5.06552	1.94996	0.482501	4.04136	5.31413e-05	0.000348375
ENSG00000243156	MICAL3	microtubule associated monooxygenase, calponin and LIM domain containing 3 (MICAL3), transcript variant 1, mRNA.	1238.99	0.884937	0.218983	4.04112	5.31954e-05	0.000348596
ENSG00000105726	ATP13A1	ATPase type 13A1 (ATP13A1), mRNA.	2629.2	0.419931	0.104065	4.03529	5.45341e-05	0.000356135
ENSG00000179242	CDH4	cadherin 4, type 1, R-cadherin (retinal) (CDH4), transcript variant 2, mRNA.	354.218	2.09034	0.518013	4.03531	5.4531e-05	0.000356135
ENSG00000166199	ALKBH3	alkB, alkylation repair homolog 3 (E. coli) (ALKBH3), mRNA.	392.078	0.78797	0.195342	4.0338	5.48827e-05	0.000358136
ENSG00000197808	ZNF461	zinc finger protein 461 (ZNF461), mRNA.	606.723	0.794308	0.197063	4.03074	5.56025e-05	0.000362417
ENSG00000100116	GCAT	glycine C-acetyltransferase (GCAT), nuclear gene encoding mitochondrial protein, transcript variant 2, mRNA.	128.024	1.16475	0.288992	4.03039	5.5685e-05	0.000362538
ENSG00000075407	ZNF37A	zinc finger protein 37A (ZNF37A), transcript variant 1, mRNA.	2089.83	0.641841	0.159281	4.02962	5.58676e-05	0.000363545
ENSG00000089902	RCOR1	REST corepressor 1 (RCOR1), mRNA.	3541.19	0.661987	0.164283	4.02956	5.58824e-05	0.000363545
ENSG00000163818	LZTFL1	leucine zipper transcription factor-like 1 (LZTFL1), transcript variant 1, mRNA.	716.583	0.79691	0.197838	4.02809	5.62309e-05	0.000365533
ENSG00000148488	ST8SIA6	ST8 alpha-N-acetyl-neuraminide alpha-2,8-sialyltransferase 6 (ST8SIA6), mRNA.	51.1154	1.76737	0.4388	4.02773	5.63179e-05	0.000365958
ENSG00000105576	TNPO2	transportin 2 (TNPO2), transcript variant 2, mRNA.	3182.81	0.399317	0.0992028	4.02526	5.69125e-05	0.000369399
ENSG00000145244	CORIN	corin, serine peptidase (CORIN), mRNA.	15.6212	1.09031	0.271023	4.02295	5.74727e-05	0.000372752
ENSG00000105668	UPK1A	uroplakin 1A (UPK1A), mRNA.	3.64605	1.67329	0.415972	4.0226	5.75602e-05	0.000373035
ENSG00000213901	SLC23A3	solute carrier family 23 (nucleobase transporters), member 3 (SLC23A3), transcript variant 2, mRNA.	72.1863	1.01651	0.252729	4.02211	5.76796e-05	0.000373666
ENSG00000142192	APP	amyloid beta (A4) precursor protein (APP), transcript variant 5, mRNA.	4712.03	1.05841	0.263404	4.01821	5.86422e-05	0.000379181
ENSG00000168710	AHCYL1	adenosylhomocysteinase-like 1 (AHCYL1), transcript variant 1, mRNA.	2610.81	0.643512	0.160158	4.01797	5.87006e-05	0.000379358
ENSG00000137845	ADAM10	ADAM metallopeptidase domain 10 (ADAM10), mRNA.	6933.54	0.660787	0.164533	4.01613	5.91622e-05	0.000381486
ENSG00000172009	THOP1	thimet oligopeptidase 1 (THOP1), mRNA.	1566.34	0.642071	0.159876	4.01606	5.9178e-05	0.000381486					1.89947
ENSG00000197681	TBC1D3	TBC1 domain family, member 3 (TBC1D3), mRNA.	11.4858	0.950468	0.236855	4.01287	5.99841e-05	0.000385836
ENSG00000157368	IL34	interleukin 34 (IL34), transcript variant 1, mRNA.	8.91868	1.2948	0.322735	4.01196	6.02178e-05	0.000387017
ENSG00000169902	TPST1	tyrosylprotein sulfotransferase 1 (TPST1), mRNA.	825.349	1.09357	0.27275	4.00942	6.08671e-05	0.000390453
ENSG00000162775	RBM15	RNA binding motif protein 15 (RBM15), transcript variant 2, mRNA.	3763.49	0.730599	0.182239	4.00902	6.09708e-05	0.000390874
ENSG00000152782	PANK1	pantothenate kinase 1 (PANK1), transcript variant beta, mRNA.	93.5982	1.25109	0.312248	4.00673	6.1566e-05	0.000394342
ENSG00000187796	CARD9	caspase recruitment domain family, member 9 (CARD9), transcript variant 1, mRNA.	226.56	1.22912	0.306837	4.00579	6.18102e-05	0.000395608
ENSG00000183971	NPW	neuropeptide W (NPW), mRNA.	19.2746	1.35157	0.337451	4.00521	6.19611e-05	0.000396426
ENSG00000066044	ELAVL1	ELAV (embryonic lethal, abnormal vision, Drosophila)-like 1 (Hu antigen R) (ELAVL1), mRNA.	2296.12	0.514708	0.128609	4.0021	6.27819e-05	0.000400773
ENSG00000141314	RHBDL3	rhomboid, veinlet-like 3 (Drosophila) (RHBDL3), mRNA.	11.3789	1.88819	0.472034	4.00012	6.33104e-05	0.000403995
ENSG00000170191	NANP	N-acetylneuraminic acid phosphatase (NANP), mRNA.	237.007	0.950846	0.237743	3.99947	6.3485e-05	0.000404494
ENSG00000138100	TRIM54	tripartite motif containing 54 (TRIM54), transcript variant 1, mRNA.	4.19524	1.37245	0.343465	3.9959	6.44484e-05	0.000410027
ENSG00000186334	SLC36A3	solute carrier family 36 (proton/amino acid symporter), member 3 (SLC36A3), transcript variant 1, mRNA.	25.2022	1.93987	0.485477	3.9958	6.44761e-05	0.00041005
ENSG00000078081	LAMP3	lysosomal-associated membrane protein 3 (LAMP3), mRNA.	29.4426	1.78826	0.447556	3.99561	6.45281e-05	0.000410228
ENSG00000188992	LIPI	lipase, member I (LIPI), mRNA.	17.9323	1.25451	0.314	3.99525	6.46255e-05	0.000410694
ENSG00000105479	CCDC114	coiled-coil domain containing 114 (CCDC114), mRNA.	48.2771	1.1197	0.280425	3.99287	6.52775e-05	0.000414683
ENSG00000170456	DENND5B	DENN/MADD domain containing 5B (DENND5B), mRNA.	481.832	1.41587	0.354751	3.99118	6.57462e-05	0.000417193					4.75623
ENSG00000131471	AOC3	amine oxidase, copper containing 3 (AOC3), transcript variant 1, mRNA.	119.608	1.31831	0.33041	3.98993	6.6093e-05	0.000419081
ENSG00000112218	GPR63	G protein-coupled receptor 63 (GPR63), transcript variant 1, mRNA.	53.5725	1.8156	0.455276	3.98791	6.66572e-05	0.000422344
ENSG00000147364	FBXO25	F-box protein 25 (FBXO25), transcript variant 1, mRNA.	544.014	0.854375	0.214252	3.98771	6.67154e-05	0.000422556
ENSG00000145349	CAMK2D	calcium/calmodulin-dependent protein kinase II delta (CAMK2D), transcript variant 3, mRNA.	2067.74	1.33097	0.333784	3.98752	6.67663e-05	0.000422721			CAMK2D
ENSG00000197965	MPZL1	myelin protein zero-like 1 (MPZL1), transcript variant 2, mRNA.	2576.44	0.871785	0.218674	3.98669	6.70007e-05	0.00042389
ENSG00000004864	SLC25A13	solute carrier family 25 (aspartate/glutamate carrier), member 13 (SLC25A13), nuclear gene encoding mitochondrial protein, transcript variant 1, mRNA.	715.939	0.603059	0.15133	3.98506	6.74622e-05	0.000426334
ENSG00000167972	ABCA3	ATP-binding cassette, sub-family A (ABC1), member 3 (ABCA3), mRNA.	121.065	1.42846	0.358465	3.98494	6.7497e-05	0.000426396
ENSG00000140545	MFGE8	milk fat globule-EGF factor 8 protein (MFGE8), transcript variant 1, mRNA.	510.506	1.00315	0.251817	3.98366	6.78627e-05	0.000428388
ENSG00000127249	ATP13A4	ATPase type 13A4 (ATP13A4), mRNA.	51.005	1.22126	0.30662	3.98298	6.80568e-05	0.000429454
ENSG00000157036	EXOG	endo/exonuclease (5'-3'), endonuclease G-like (EXOG), nuclear gene encoding mitochondrial protein, transcript variant 1, mRNA.	546.552	0.55818	0.140156	3.98257	6.81728e-05	0.000430027
ENSG00000150873	C2orf50	chromosome 2 open reading frame 50 (C2orf50), mRNA.	2.75816	1.43236	0.359794	3.98106	6.86083e-05	0.000432453
ENSG00000179796	LRRC3B	leucine rich repeat containing 3B (LRRC3B), mRNA.	77.6083	1.98638	0.498994	3.98077	6.86924e-05	0.000432823
ENSG00000126351	THRA	thyroid hormone receptor, alpha (THRA), transcript variant 1, mRNA.	1533.62	0.762123	0.191587	3.97794	6.95145e-05	0.000437336
ENSG00000171970	ZNF57	zinc finger protein 57 (ZNF57), mRNA.	263.716	0.920881	0.231695	3.97453	7.05175e-05	0.000443012
ENSG00000134812	GIF	gastric intrinsic factor (vitamin B synthesis) (GIF), mRNA.	7.67502	1.77308	0.446336	3.97253	7.11134e-05	0.000446097
ENSG00000121644	DESI2	desumoylating isopeptidase 2 (DESI2), mRNA.	2327.13	0.667177	0.168044	3.97025	7.17962e-05	0.000450214
ENSG00000117016	RIMS3	regulating synaptic membrane exocytosis 3 (RIMS3), mRNA.	1647.22	1.50919	0.380194	3.96954	7.20112e-05	0.000450732
ENSG00000132768	DPH2	DPH2 homolog (S. cerevisiae) (DPH2), transcript variant 1, mRNA.	659.659	0.72554	0.182774	3.96961	7.19896e-05	0.000450732
ENSG00000166228	PCBD1	pterin-4 alpha-carbinolamine dehydratase/dimerization cofactor of hepatocyte nuclear factor 1 alpha (PCBD1), mRNA.	135.333	1.29602	0.32648	3.96969	7.19676e-05	0.000450732
ENSG00000155629	PIK3AP1	phosphoinositide-3-kinase adaptor protein 1 (PIK3AP1), mRNA.	16759	0.775592	0.195455	3.96813	7.24391e-05	0.000453077			PIK3AP1
ENSG00000164620	RELL2	RELT-like 2 (RELL2), transcript variant 2, mRNA.	67.0772	1.10072	0.277512	3.96638	7.29729e-05	0.000456248
ENSG00000117971	CHRNB4	cholinergic receptor, nicotinic, beta 4 (neuronal) (CHRNB4), transcript variant 1, mRNA.	105.676	2.11265	0.532659	3.96623	7.30191e-05	0.000456369
ENSG00000122678	POLM	polymerase (DNA directed), mu (POLM), mRNA.	1434.07	0.711747	0.179477	3.96569	7.31854e-05	0.000456992					5.4652
ENSG00000157077	ZFYVE9	zinc finger, FYVE domain containing 9 (ZFYVE9), transcript variant 1, mRNA.	628.865	1.23256	0.31081	3.96564	7.31993e-05	0.000456992
ENSG00000196533	C1orf186	chromosome 1 open reading frame 186 (C1orf186), mRNA.	76.6173	1.82036	0.459019	3.96575	7.31656e-05	0.000456992
ENSG00000175106	TVP23C	trans-golgi network vesicle protein 23 homolog C (S. cerevisiae) (TVP23C), transcript variant 1, mRNA.	85.5425	1.43209	0.361224	3.96456	7.35303e-05	0.000458723
ENSG00000108091	CCDC6	coiled-coil domain containing 6 (CCDC6), mRNA.	2839.91	0.721551	0.182023	3.96405	7.36881e-05	0.00045937
ENSG00000152669	CCNO	cyclin O (CCNO), mRNA.	9.46814	2.19267	0.553206	3.96357	7.38384e-05	0.000460139
ENSG00000110536	PTPMT1	protein tyrosine phosphatase, mitochondrial 1 (PTPMT1), nuclear gene encoding mitochondrial protein, transcript variant 1, mRNA.	126.768	0.51245	0.12936	3.96143	7.45024e-05	0.000463742
ENSG00000183655	KLHL25	kelch-like family member 25 (KLHL25), mRNA.	203.077	0.819079	0.206805	3.96064	7.47505e-05	0.000464972			KLHL25
ENSG00000044524	EPHA3	EPH receptor A3 (EPHA3), transcript variant 2, mRNA.	171.384	3.32867	0.840522	3.96024	7.48735e-05	0.000465567
ENSG00000160161	CILP2	cartilage intermediate layer protein 2 (CILP2), mRNA.	63.1987	1.3923	0.351919	3.95632	7.61119e-05	0.000472576
ENSG00000085872	CHERP	calcium homeostasis endoplasmic reticulum protein (CHERP), mRNA.	1826.43	0.741569	0.18749	3.95523	7.64597e-05	0.000474563
ENSG00000135945	REV1	REV1, polymerase (DNA directed) (REV1), transcript variant 2, mRNA.	2427.24	0.483652	0.122288	3.95504	7.65228e-05	0.000474782					1.87015
ENSG00000164076	CAMKV	CaM kinase-like vesicle-associated (CAMKV), mRNA.	7.30958	1.6026	0.405355	3.95358	7.69891e-05	0.000477327
ENSG00000100350	FOXRED2	FAD-dependent oxidoreductase domain containing 2 (FOXRED2), transcript variant 2, mRNA.	296.017	1.09603	0.277347	3.95184	7.75534e-05	0.000480301
ENSG00000134684	YARS	tyrosyl-tRNA synthetase (YARS), mRNA.	4792.47	0.74101	0.187544	3.95113	7.77846e-05	0.000481557
ENSG00000261609	GAN	gigaxonin (GAN), mRNA.	718.501	0.579868	0.14679	3.95032	7.80475e-05	0.000483009
ENSG00000132964	CDK8	cyclin-dependent kinase 8 (CDK8), mRNA.	686.774	0.492311	0.124694	3.94816	7.87544e-05	0.00048703
ENSG00000135406	PRPH	peripherin (PRPH), mRNA.	1.87694	2.25062	0.570302	3.94637	7.93445e-05	0.000490145
ENSG00000168056	LTBP3	latent transforming growth factor beta binding protein 3 (LTBP3), transcript variant 1, mRNA.	2197.76	0.93294	0.236524	3.94439	8.00043e-05	0.000493863
ENSG00000171812	COL8A2	collagen, type VIII, alpha 2 (COL8A2), mRNA.	76.7224	1.2592	0.319386	3.94257	8.06126e-05	0.000497437
ENSG00000182218	HHIPL1	HHIP-like 1 (HHIPL1), transcript variant 2, mRNA.	21.3669	1.3806	0.350282	3.94141	8.10042e-05	0.000499492
ENSG00000186575	NF2	neurofibromin 2 (merlin) (NF2), transcript variant 12, mRNA.	1595.68	0.365813	0.092872	3.9389	8.18569e-05	0.000504202
ENSG00000122335	SERAC1	serine active site containing 1 (SERAC1), transcript variant 1, mRNA.	178.161	0.936833	0.238017	3.936	8.28519e-05	0.000509962
ENSG00000176619	LMNB2	lamin B2 (LMNB2), mRNA.	3047.47	0.656044	0.166692	3.93567	8.29639e-05	0.000510466
ENSG00000167720	SRR	serine racemase (SRR), mRNA.	211.293	0.534067	0.135732	3.93472	8.32925e-05	0.000512303
ENSG00000137185	ZSCAN9	zinc finger and SCAN domain containing 9 (ZSCAN9), transcript variant 1, mRNA.	306.128	1.00281	0.255124	3.93069	8.47023e-05	0.000519899
ENSG00000158220	ESYT3	extended synaptotagmin-like protein 3 (ESYT3), mRNA.	47.0317	1.33918	0.340701	3.93067	8.47108e-05	0.000519899
ENSG00000186951	PPARA	peroxisome proliferator-activated receptor alpha (PPARA), transcript variant 5, mRNA.	1514.3	0.737737	0.187703	3.93035	8.48221e-05	0.000520395
ENSG00000073598	FNDC8	fibronectin type III domain containing 8 (FNDC8), mRNA.	5.79378	1.20148	0.305718	3.93004	8.4931e-05	0.000520876
ENSG00000163914	RHO	rhodopsin (RHO), mRNA.	2.67462	1.72458	0.438852	3.92974	8.50378e-05	0.000521342
ENSG00000114859	CLCN2	chloride channel, voltage-sensitive 2 (CLCN2), transcript variant 3, mRNA.	151.554	0.705061	0.179548	3.92688	8.60558e-05	0.000526635
ENSG00000067369	TP53BP1	tumor protein p53 binding protein 1 (TP53BP1), transcript variant 1, mRNA.	3515.59	0.5722	0.145722	3.92664	8.61409e-05	0.000526967
ENSG00000181220	ZNF746	zinc finger protein 746 (ZNF746), transcript variant 1, mRNA.	1632.85	0.54541	0.139049	3.92243	8.76589e-05	0.000534989
ENSG00000079785	DDX1	DEAD (Asp-Glu-Ala-Asp) box helicase 1 (DDX1), mRNA.	2222.61	0.436223	0.111271	3.92035	8.84198e-05	0.000539164
ENSG00000166197	NOLC1	nucleolar and coiled-body phosphoprotein 1 (NOLC1), mRNA.	4134.78	0.566019	0.144425	3.91912	8.88742e-05	0.000541741			NOLC1
ENSG00000167588	GPD1	glycerol-3-phosphate dehydrogenase 1 (soluble) (GPD1), transcript variant 1, mRNA.	39.1337	0.961796	0.245546	3.91698	8.96659e-05	0.000545785
ENSG00000100151	PICK1	protein interacting with PRKCA 1 (PICK1), transcript variant 1, mRNA.	832.882	0.80246	0.205057	3.91334	9.10276e-05	0.000553547
ENSG00000176635	HORMAD2	HORMA domain containing 2 (HORMAD2), mRNA.	9.38155	1.69487	0.433252	3.91196	9.15513e-05	0.000556466
ENSG00000188827	SLX4	SLX4 structure-specific endonuclease subunit (SLX4), mRNA.	450.754	0.552254	0.141192	3.91136	9.17789e-05	0.00055765
ENSG00000149089	APIP	APAF1 interacting protein (APIP), mRNA.	689.246	0.522325	0.133556	3.9109	9.19539e-05	0.000558514
ENSG00000164050	PLXNB1	plexin B1 (PLXNB1), transcript variant 2, mRNA.	2385.45	1.18257	0.302438	3.91013	9.2247e-05	0.000560095
ENSG00000165970	SLC6A5	solute carrier family 6 (neurotransmitter transporter, glycine), member 5 (SLC6A5), mRNA.	2.37356	2.83185	0.724609	3.90811	9.3022e-05	0.000563995
ENSG00000065371	ROPN1	rhophilin associated tail protein 1 (ROPN1), mRNA.	1.51315	1.8286	0.468007	3.9072	9.3373e-05	0.000565889
ENSG00000120685	PROSER1	proline and serine rich 1 (PROSER1), mRNA.	2735.77	0.688795	0.176292	3.90713	9.34008e-05	0.000565889
ENSG00000178502	KLHL11	kelch-like family member 11 (KLHL11), mRNA.	721.49	0.826161	0.21146	3.90694	9.34724e-05	0.000566122
ENSG00000205143	ARID3C	AT rich interactive domain 3C (BRIGHT-like) (ARID3C), mRNA.	3.37773	1.32741	0.339936	3.90489	9.42668e-05	0.000570121
ENSG00000083857	FAT1	FAT tumor suppressor homolog 1 (Drosophila) (FAT1), mRNA.	2262.98	2.68294	0.687319	3.90348	9.48193e-05	0.000573082
ENSG00000163590	PPM1L	protein phosphatase, Mg2+/Mn2+ dependent, 1L (PPM1L), mRNA.	524.974	1.13017	0.28953	3.90347	9.48236e-05	0.000573082
ENSG00000184389	A3GALT2	alpha 1,3-galactosyltransferase 2 (A3GALT2), mRNA.	15.7068	1.20194	0.308531	3.89569	9.79187e-05	0.00059053
ENSG00000138669	PRKG2	protein kinase, cGMP-dependent, type II (PRKG2), mRNA.	80.8108	1.83178	0.470228	3.89551	9.79938e-05	0.000590636
ENSG00000103375	AQP8	aquaporin 8 (AQP8), mRNA.	14.128	1.31891	0.338599	3.8952	9.81164e-05	0.000590885
ENSG00000054277	OPN3	opsin 3 (OPN3), mRNA.	371.279	0.941904	0.241869	3.89427	9.84962e-05	0.000592962
ENSG00000127325	BEST3	bestrophin 3 (BEST3), transcript variant 1, mRNA.	1181.9	2.40574	0.617818	3.89392	9.86353e-05	0.00059359
ENSG00000140598	EFTUD1	elongation factor Tu GTP binding domain containing 1 (EFTUD1), transcript variant 1, mRNA.	823.845	0.574928	0.147697	3.89262	9.91684e-05	0.000596587
ENSG00000134532	SOX5	SRY (sex determining region Y)-box 5 (SOX5), transcript variant 3, mRNA.	34.8912	1.61382	0.414675	3.89177	9.95171e-05	0.000597561
ENSG00000108344	PSMD3	proteasome (prosome, macropain) 26S subunit, non-ATPase, 3 (PSMD3), mRNA.	3734.53	0.39401	0.101315	3.88895	0.000100679	0.000603967
ENSG00000169598	DFFB	DNA fragmentation factor, 40kDa, beta polypeptide (caspase-activated DNase) (DFFB), mRNA.	282.535	0.649476	0.167013	3.88877	0.000100754	0.000604205
ENSG00000067842	ATP2B3	ATPase, Ca++ transporting, plasma membrane 3 (ATP2B3), transcript variant 1, mRNA.	6.55638	1.2086	0.310916	3.88721	0.000101403	0.00060723
ENSG00000150768	DLAT	dihydrolipoamide S-acetyltransferase (DLAT), nuclear gene encoding mitochondrial protein, mRNA.	886.861	0.618619	0.159177	3.88637	0.000101756	0.000608715
ENSG00000152092	ASTN1	astrotactin 1 (ASTN1), transcript variant 2, mRNA.	68.59	2.55573	0.657664	3.88607	0.000101881	0.000609247
ENSG00000134240	HMGCS2	3-hydroxy-3-methylglutaryl-CoA synthase 2 (mitochondrial) (HMGCS2), nuclear gene encoding mitochondrial protein, transcript variant 2, mRNA.	3.82175	1.51586	0.390292	3.8839	0.000102793	0.000614484
ENSG00000135002	RFK	riboflavin kinase (RFK), mRNA.	748.995	0.604971	0.155863	3.88144	0.00010384	0.00061944
ENSG00000123213	NLN	neurolysin (metallopeptidase M3 family) (NLN), nuclear gene encoding mitochondrial protein, mRNA.	334.234	0.975943	0.251584	3.87919	0.000104804	0.000624531
ENSG00000073008	PVR	poliovirus receptor (PVR), transcript variant 4, mRNA.	55.3419	1.73627	0.44781	3.87724	0.00010565	0.000628692
ENSG00000171532	NEUROD2	neuronal differentiation 2 (NEUROD2), mRNA.	8.24133	1.43678	0.370629	3.87659	0.000105933	0.000630155
ENSG00000143157	POGK	pogo transposable element with KRAB domain (POGK), mRNA.	1585.06	0.558135	0.143982	3.87642	0.000106005	0.000630365
ENSG00000166246	C16orf71	chromosome 16 open reading frame 71 (C16orf71), mRNA.	32.419	0.873645	0.225384	3.87626	0.000106076	0.000630566
ENSG00000100167	SEPT3	septin 3 (SEPT3), transcript variant A, mRNA.	17.7979	1.5516	0.400321	3.87589	0.000106237	0.000631083
ENSG00000253598	SLC10A5	solute carrier family 10 (sodium/bile acid cotransporter family), member 5 (SLC10A5), mRNA.	14.824	1.09918	0.283793	3.87319	0.000107422	0.000637231
ENSG00000069275	NUCKS1	nuclear casein kinase and cyclin-dependent kinase substrate 1 (NUCKS1), mRNA.	7155.19	0.524163	0.135442	3.87001	0.000108829	0.000644905
ENSG00000180817	PPA1	pyrophosphatase (inorganic) 1 (PPA1), mRNA.	2596.45	0.870881	0.225328	3.86494	0.000111116	0.000657543
ENSG00000187672	ERC2	ELKS/RAB6-interacting/CAST family member 2 (ERC2), mRNA.	2.65807	2.65085	0.686282	3.86262	0.000112177	0.000662671
ENSG00000206531	CD200R1L	CD200 receptor 1-like (CD200R1L), transcript variant 2, mRNA.	0.903142	2.14268	0.555098	3.86	0.000113389	0.000669364
ENSG00000112541	PDE10A	phosphodiesterase 10A (PDE10A), transcript variant 2, non-coding RNA.	17.6204	2.87986	0.746107	3.85985	0.000113457	0.000669534
ENSG00000173611	SCAI	suppressor of cancer cell invasion (SCAI), transcript variant 1, mRNA.	2144.23	0.691489	0.179166	3.85948	0.000113629	0.000670314
ENSG00000008311	AASS	aminoadipate-semialdehyde synthase (AASS), nuclear gene encoding mitochondrial protein, mRNA.	746.687	1.44777	0.375225	3.85841	0.000114129	0.000672802
ENSG00000166860	ZBTB39	zinc finger and BTB domain containing 39 (ZBTB39), mRNA.	1002.01	0.609708	0.158032	3.85813	0.00011426	0.000673337
ENSG00000180638	SLC47A2	solute carrier family 47, member 2 (SLC47A2), transcript variant 3, mRNA.	3.85763	1.42978	0.370679	3.85719	0.000114697	0.000675535
ENSG00000131697	NPHP4	nephronophthisis 4 (NPHP4), mRNA.	847.989	0.771584	0.200072	3.85654	0.000115005	0.000676793
ENSG00000115085	ZAP70	zeta-chain (TCR) associated protein kinase 70kDa (ZAP70), transcript variant 1, mRNA.	4569.86	0.896635	0.232513	3.85628	0.000115124	0.000677257
ENSG00000128654	MTX2	metaxin 2 (MTX2), transcript variant 2, non-coding RNA.	215.014	1.3892	0.360387	3.85474	0.000115852	0.000681309
ENSG00000138430	OLA1	Obg-like ATPase 1 (OLA1), transcript variant 1, mRNA.	2747.53	0.529738	0.13755	3.85125	0.000117519	0.000689915
ENSG00000100592	DAAM1	dishevelled associated activator of morphogenesis 1 (DAAM1), transcript variant 2, mRNA.	1238.25	0.814897	0.211731	3.84874	0.000118726	0.000696766			DAAM1	DAAM1
ENSG00000162843	WDR64	WD repeat domain 64 (WDR64), mRNA.	4.94456	1.25382	0.325833	3.84806	0.000119057	0.000698222
ENSG00000180834	MAP6D1	MAP6 domain containing 1 (MAP6D1), mRNA.	65.0913	0.687232	0.178606	3.84775	0.00011921	0.000698881
ENSG00000176809	LRRC37A3	SubName: Full=Leucine-rich repeat-containing protein 37A3; Flags: Fragment;	279.145	0.815035	0.21183	3.84759	0.000119284	0.000699074
ENSG00000144857	BOC	BOC cell adhesion associated, oncogene regulated (BOC), mRNA.	16.7748	1.19382	0.310523	3.84455	0.000120774	0.000707076
ENSG00000111605	CPSF6	cleavage and polyadenylation specific factor 6, 68kDa (CPSF6), mRNA.	9524.48	0.511766	0.133158	3.8433	0.000121393	0.00071021
ENSG00000108395	TRIM37	tripartite motif containing 37 (TRIM37), transcript variant 2, mRNA.	1131.2	0.402633	0.104825	3.84098	0.000122543	0.000715958
ENSG00000141098	GFOD2	glucose-fructose oxidoreductase domain containing 2 (GFOD2), transcript variant 3, mRNA.	759.723	0.52414	0.136535	3.83888	0.000123597	0.000721864
ENSG00000185359	HGS	hepatocyte growth factor-regulated tyrosine kinase substrate (HGS), mRNA.	3875.62	0.563716	0.146905	3.83728	0.000124406	0.000726093				HGS
ENSG00000158106	RHPN1	rhophilin, Rho GTPase binding protein 1 (RHPN1), mRNA.	2613.84	1.06414	0.277658	3.83256	0.000126818	0.000738144
ENSG00000204193	TXNDC8	thioredoxin domain containing 8 (spermatozoa) (TXNDC8), mRNA.	2.50796	2.18804	0.571239	3.83034	0.000127964	0.000744308
ENSG00000166575	TMEM135	transmembrane protein 135 (TMEM135), transcript variant 2, mRNA.	739.719	0.442333	0.115504	3.82957	0.000128365	0.000746078
ENSG00000244588	RAD21L1	RAD21-like 1 (S. pombe) (RAD21L1), mRNA.	3.76699	2.26993	0.592747	3.82951	0.0001284	0.000746078
ENSG00000169918	OTUD7A	OTU domain containing 7A (OTUD7A), mRNA.	7.083	1.33025	0.347759	3.82522	0.000130654	0.000757881
ENSG00000197380	DACT3	dishevelled-binding antagonist of beta-catenin 3 (DACT3), mRNA.	22.6524	1.41374	0.369629	3.82475	0.000130904	0.000759075			DACT3	DACT3
ENSG00000120784	ZFP30	ZFP30 zinc finger protein (ZFP30), mRNA.	1144.17	1.02638	0.268511	3.82249	0.000132111	0.000765551
ENSG00000163378	EOGT	EGF domain-specific O-linked N-acetylglucosamine (GlcNAc) transferase (EOGT), mRNA.	729.838	0.698225	0.182707	3.82155	0.000132613	0.000767937
ENSG00000181013	C17orf47	chromosome 17 open reading frame 47 (C17orf47), mRNA.	2.13409	1.98848	0.5204	3.82107	0.000132876	0.000769197
ENSG00000108852	MPP2	membrane protein, palmitoylated 2 (MAGUK p55 subfamily member 2) (MPP2), transcript variant 8, mRNA.	43.8939	1.32542	0.347199	3.81746	0.000134832	0.000778668
ENSG00000214189	ZNF788	zinc finger family member 788 (ZNF788), non-coding RNA.	50.669	0.943143	0.2471	3.81685	0.000135166	0.000780335
ENSG00000187595	ZNF385C	zinc finger protein 385C (ZNF385C), mRNA.	35.0822	1.03211	0.27064	3.81359	0.000136963	0.000789368
ENSG00000167733	HSD11B1L	hydroxysteroid (11-beta) dehydrogenase 1-like (HSD11B1L), transcript variant e, mRNA.	134.783	1.0565	0.27745	3.80791	0.000140147	0.000806902
ENSG00000165730	STOX1	storkhead box 1 (STOX1), transcript variant 1, mRNA.	96.1383	1.17848	0.309508	3.80758	0.000140334	0.000807705
ENSG00000198590	C3orf35	chromosome 3 open reading frame 35 (C3orf35), transcript variant B, mRNA.	222.239	1.11586	0.293075	3.80743	0.000140418	0.000807916
ENSG00000089048	ESF1	ESF1, nucleolar pre-rRNA processing protein, homolog (S. cerevisiae) (ESF1), transcript variant 1, mRNA.	723.523	0.48279	0.126846	3.80611	0.000141167	0.000811065
ENSG00000112319	EYA4	eyes absent homolog 4 (Drosophila) (EYA4), transcript variant 4, mRNA.	59.2875	2.1654	0.568925	3.80612	0.000141166	0.000811065
ENSG00000162891	IL20	interleukin 20 (IL20), mRNA.	4.33887	1.72535	0.453344	3.80582	0.000141334	0.000811265
ENSG00000108947	EFNB3	ephrin-B3 (EFNB3), mRNA.	2.17846	1.53822	0.404345	3.80424	0.000142243	0.000816207
ENSG00000114349	GNAT1	guanine nucleotide binding protein (G protein), alpha transducing activity polypeptide 1 (GNAT1), transcript variant 1, mRNA.	45.7376	1.98306	0.521455	3.80294	0.000142989	0.000819935
ENSG00000105219	CNTD2	cyclin N-terminal domain containing 2 (CNTD2), transcript variant 2, mRNA.	116.973	1.20569	0.317125	3.80194	0.000143569	0.000822706
ENSG00000167657	DAPK3	death-associated protein kinase 3 (DAPK3), mRNA.	1032.39	0.501651	0.132033	3.79943	0.00014503	0.000830798
ENSG00000163293	NIPAL1	NIPA-like domain containing 1 (NIPAL1), mRNA.	6.65155	1.09887	0.289248	3.79906	0.000145243	0.00083174
ENSG00000097021	ACOT7	acyl-CoA thioesterase 7 (ACOT7), transcript variant hBACHd, mRNA.	458.003	1.00863	0.265574	3.79792	0.000145913	0.000834869
ENSG00000213057	C1orf220	chromosome 1 open reading frame 220 (C1orf220), non-coding RNA.	3.64849	1.4522	0.382371	3.79788	0.000145937	0.000834869
ENSG00000162889	MAPKAPK2	mitogen-activated protein kinase-activated protein kinase 2 (MAPKAPK2), transcript variant 1, mRNA.	13274.1	0.774556	0.204235	3.79248	0.000149149	0.000851247
ENSG00000197183	C20orf112	chromosome 20 open reading frame 112 (C20orf112), transcript variant 2, mRNA.	1866.94	1.04056	0.274382	3.79236	0.000149221	0.000851367
ENSG00000205832	C16orf96	chromosome 16 open reading frame 96 (C16orf96), mRNA.	25.609	1.05103	0.277234	3.79114	0.000149956	0.000855276
ENSG00000188636	LDOC1L	leucine zipper, down-regulated in cancer 1-like (LDOC1L), mRNA.	811.103	1.4165	0.373808	3.78938	0.000151023	0.000861072			LDOC1L
ENSG00000143847	PPFIA4	protein tyrosine phosphatase, receptor type, f polypeptide (PTPRF), interacting protein (liprin), alpha 4 (PPFIA4), mRNA.	279.842	1.15725	0.30562	3.78655	0.000152751	0.000868888
ENSG00000181007	ZFP82	ZFP82 zinc finger protein (ZFP82), mRNA.	473.567	0.6931	0.183117	3.78501	0.000153701	0.000873567
ENSG00000196365	LONP1	lon peptidase 1, mitochondrial (LONP1), transcript variant 4, non-coding RNA.	2449.1	0.469896	0.124148	3.78497	0.000153727	0.000873567
ENSG00000119681	LTBP2	latent transforming growth factor beta binding protein 2 (LTBP2), mRNA.	205.987	0.924631	0.244303	3.78477	0.00015385	0.000873973
ENSG00000104980	TIMM44	translocase of inner mitochondrial membrane 44 homolog (yeast) (TIMM44), nuclear gene encoding mitochondrial protein, mRNA.	1611.87	0.555847	0.146922	3.78328	0.000154775	0.00087835
ENSG00000143140	GJA5	gap junction protein, alpha 5, 40kDa (GJA5), transcript variant B, mRNA.	6.70341	2.56734	0.678912	3.78154	0.000155859	0.000883325
ENSG00000162068	NTN3	netrin 3 (NTN3), mRNA.	30.493	1.72937	0.457348	3.78131	0.000156008	0.000883874
ENSG00000124181	PLCG1	phospholipase C, gamma 1 (PLCG1), transcript variant 2, mRNA.	3226.53	1.1448	0.302775	3.78102	0.000156184	0.000884576
ENSG00000140279	DUOX2	dual oxidase 2 (DUOX2), mRNA.	21.1518	1.62408	0.429588	3.78056	0.000156475	0.000885468
ENSG00000142920	ADC	arginine decarboxylase (ADC), mRNA.	38.7517	1.00602	0.266296	3.77783	0.000158201	0.000893323
ENSG00000197283	SYNGAP1	synaptic Ras GTPase activating protein 1 (SYNGAP1), mRNA.	1578.62	0.812038	0.215031	3.77637	0.00015913	0.00089738
ENSG00000128923	FAM63B	family with sequence similarity 63, member B (FAM63B), transcript variant 1, mRNA.	1000.04	0.595471	0.157791	3.77379	0.000160784	0.000905507
ENSG00000198780	FAM169A	family with sequence similarity 169, member A (FAM169A), transcript variant 2, non-coding RNA.	724.305	1.27814	0.339035	3.76993	0.000163292	0.000919024
ENSG00000105968	H2AFV	H2A histone family, member V (H2AFV), transcript variant 2, mRNA.	7139.31	0.529048	0.140514	3.7651	0.000166484	0.000934515
ENSG00000090432	MUL1	mitochondrial E3 ubiquitin protein ligase 1 (MUL1), nuclear gene encoding mitochondrial protein, mRNA.	600.95	0.681863	0.181195	3.76314	0.000167793	0.000940624
ENSG00000144381	HSPD1	heat shock 60kDa protein 1 (chaperonin) (HSPD1), nuclear gene encoding mitochondrial protein, transcript variant 1, mRNA.	9056.91	0.667516	0.177442	3.76188	0.000168644	0.000944152
ENSG00000180340	FZD2	frizzled family receptor 2 (FZD2), mRNA.	73.4991	1.31099	0.348539	3.76139	0.000168973	0.000945682
ENSG00000113073	SLC4A9	solute carrier family 4, sodium bicarbonate cotransporter, member 9 (SLC4A9), transcript variant 2, mRNA.	17.2483	1.08926	0.289644	3.7607	0.000169437	0.000947712
ENSG00000177363	LRRN4CL	LRRN4 C-terminal like (LRRN4CL), mRNA.	9.38319	1.21432	0.322899	3.76069	0.000169447	0.000947712
ENSG00000171612	SLC25A33	solute carrier family 25 (pyrimidine nucleotide carrier), member 33 (SLC25A33), nuclear gene encoding mitochondrial protein, mRNA.	1034.76	0.768376	0.204386	3.75944	0.000170295	0.000951204
ENSG00000164818	HEATR2	HEAT repeat containing 2 (HEATR2), transcript variant 1, mRNA.	558.041	0.64561	0.171743	3.75916	0.000170484	0.000951948			HEATR2
ENSG00000162804	SNED1	sushi, nidogen and EGF-like domains 1 (SNED1), mRNA.	426.994	1.32982	0.353951	3.75708	0.000171909	0.000959588
ENSG00000206181	TCEB3B	transcription elongation factor B polypeptide 3B (elongin A2) (TCEB3B), mRNA.	3.53165	1.53829	0.409519	3.75633	0.000172423	0.000962144
ENSG00000171295	ZNF440	zinc finger protein 440 (ZNF440), mRNA.	551.343	0.557212	0.148347	3.75614	0.000172553	0.000962551
ENSG00000015532	XYLT2	xylosyltransferase II (XYLT2), mRNA.	607.203	0.530573	0.141302	3.75489	0.000173415	0.000966727
ENSG00000096395	MLN	motilin (MLN), transcript variant 2, mRNA.	10.3416	1.27701	0.340251	3.75315	0.000174625	0.000973157
ENSG00000182308	DCAF4L1	DDB1 and CUL4 associated factor 4-like 1 (DCAF4L1), mRNA.	65.6843	1.31404	0.350173	3.75254	0.000175054	0.000975229
ENSG00000168411	RFWD3	ring finger and WD repeat domain 3 (RFWD3), mRNA.	3626.39	0.614184	0.163796	3.74969	0.000177057	0.000985096
ENSG00000269783	GOLGA7B	golgin A7 family, member B (GOLGA7B), mRNA.	12.7375	1.58639	0.423152	3.74898	0.000177557	0.000986908
ENSG00000064652	SNX24	sorting nexin 24 (SNX24), mRNA.	72.2373	0.963969	0.25717	3.74836	0.000177991	0.000988679
ENSG00000205281	GOLGA6L10	golgin A6 family-like 10 (GOLGA6L10), mRNA.	4.34835	1.65536	0.441808	3.74678	0.000179117	0.000994607
ENSG00000169231	THBS3	thrombospondin 3 (THBS3), transcript variant 3, mRNA.	418.584	0.67703	0.180758	3.7455	0.000180035	0.000999053
ENSG00000162733	DDR2	discoidin domain receptor tyrosine kinase 2 (DDR2), transcript variant 1, mRNA.	67.1175	1.50278	0.401273	3.74503	0.00018037	0.00100059
ENSG00000177238	TRIM72	tripartite motif containing 72 (TRIM72), mRNA.	112.329	1.71719	0.458792	3.74286	0.000181941	0.00100864
ENSG00000118600	TMEM5	transmembrane protein 5 (TMEM5), transcript variant 1, mRNA.	208.228	0.722386	0.193121	3.74059	0.000183586	0.00101677
ENSG00000168765	GSTM4	glutathione S-transferase mu 4 (GSTM4), transcript variant 3, non-coding RNA.	318.107	0.838618	0.224291	3.73897	0.000184773	0.00102268
ENSG00000163637	PRICKLE2	prickle homolog 2 (Drosophila) (PRICKLE2), mRNA.	3.45711	1.93336	0.517179	3.73828	0.000185286	0.00102519
ENSG00000148334	PTGES2	prostaglandin E synthase 2 (PTGES2), transcript variant 5, mRNA.	757.18	0.507144	0.135706	3.73707	0.000186179	0.00102979
ENSG00000164049	FBXW12	F-box and WD repeat domain containing 12 (FBXW12), transcript variant 1, mRNA.	3.75808	1.34055	0.358888	3.73527	0.000187513	0.00103616
ENSG00000187555	USP7	ubiquitin specific peptidase 7 (herpes virus-associated) (USP7), mRNA.	13155.8	0.676919	0.181453	3.73055	0.000191059	0.00105302
ENSG00000138035	PNPT1	polyribonucleotide nucleotidyltransferase 1 (PNPT1), nuclear gene encoding mitochondrial protein, mRNA.	1153.77	0.491806	0.131988	3.72614	0.000194436	0.00106941
ENSG00000204188	GGNBP1	gametogenetin binding protein 1 (pseudogene) (GGNBP1), non-coding RNA.	6.35011	1.19253	0.320049	3.72609	0.000194473	0.00106941
ENSG00000256223	ZNF10	zinc finger protein 10 (ZNF10), mRNA.	804.566	0.861613	0.23129	3.72524	0.000195126	0.00107231
ENSG00000167992	VWCE	von Willebrand factor C and EGF domains (VWCE), mRNA.	524.2	0.980635	0.263255	3.72504	0.000195284	0.00107283
ENSG00000100968	NFATC4	nuclear factor of activated T-cells, cytoplasmic, calcineurin-dependent 4 (NFATC4), transcript variant 5, mRNA.	977.688	2.11186	0.566954	3.72492	0.000195376	0.00107299
ENSG00000149243	KLHL35	kelch-like family member 35 (KLHL35), mRNA.	27.4876	1.13285	0.304202	3.72399	0.000196096	0.0010766
ENSG00000121075	TBX4	T-box 4 (TBX4), mRNA.	1.61189	1.97756	0.531335	3.72188	0.000197747	0.00108497
ENSG00000139540	SLC39A5	solute carrier family 39 (metal ion transporter), member 5 (SLC39A5), transcript variant 1, mRNA.	20.3337	0.874237	0.234911	3.72157	0.000197987	0.00108593
ENSG00000159496	RGL4	ral guanine nucleotide dissociation stimulator-like 4 (RGL4), mRNA.	672.893	0.806528	0.216742	3.72113	0.00019833	0.00108746
ENSG00000106049	HIBADH	3-hydroxyisobutyrate dehydrogenase (HIBADH), mRNA.	413.899	0.777768	0.209112	3.71938	0.00019971	0.00109397					0.831616
ENSG00000168350	DEGS2	delta(4)-desaturase, sphingolipid 2 (DEGS2), mRNA.	24.9727	1.03957	0.279495	3.71946	0.00019965	0.00109397
ENSG00000178035	IMPDH2	IMP (inosine 5'-monophosphate) dehydrogenase 2 (IMPDH2), mRNA.	6526.92	0.565556	0.152137	3.71741	0.000201277	0.00110185
ENSG00000244242	IFITM10	interferon induced transmembrane protein 10 (IFITM10), mRNA.	79.1054	1.551	0.417529	3.7147	0.000203446	0.00111193
ENSG00000143061	IGSF3	immunoglobulin superfamily, member 3 (IGSF3), transcript variant 1, mRNA.	97.6298	1.56003	0.420504	3.7099	0.000207343	0.00113069
ENSG00000186523	FAM86B1	family with sequence similarity 86, member B1 (FAM86B1), transcript variant 2, non-coding RNA.	15.1834	1.17768	0.317532	3.70884	0.000208207	0.00113504
ENSG00000224838	FKSG52	NA	7.46233	1.35676	0.365915	3.70787	0.000209013	0.00113907
ENSG00000187902	SHISA7	shisa homolog 7 (Xenopus laevis) (SHISA7), mRNA.	34.8133	1.50375	0.40578	3.70582	0.000210706	0.00114756
ENSG00000169752	NRG4	neuregulin 4 (NRG4), mRNA.	129.46	0.875084	0.236222	3.7045	0.000211808	0.00115282
ENSG00000128595	CALU	calumenin (CALU), transcript variant 4, mRNA.	1650.3	0.625051	0.168742	3.70419	0.000212071	0.00115352
ENSG00000177106	EPS8L2	EPS8-like 2 (EPS8L2), mRNA.	47.6237	0.948938	0.256176	3.70425	0.00021202	0.00115352
ENSG00000174791	RIN1	Ras and Rab interactor 1 (RIN1), mRNA.	58.8711	0.89464	0.241679	3.70176	0.000214105	0.00116421
ENSG00000070778	PTPN21	protein tyrosine phosphatase, non-receptor type 21 (PTPN21), mRNA.	8.14152	1.4028	0.379075	3.70059	0.000215095	0.00116895
ENSG00000203780	FANK1	fibronectin type III and ankyrin repeat domains 1 (FANK1), mRNA.	9.13034	1.54078	0.416361	3.70057	0.000215114	0.00116895
ENSG00000184916	JAG2	jagged 2 (JAG2), transcript variant 1, mRNA.	177.249	1.31779	0.356193	3.69965	0.0002159	0.00117247
ENSG00000166707	ZCCHC18	zinc finger, CCHC domain containing 18 (ZCCHC18), transcript variant 2, non-coding RNA.	66.0537	1.13582	0.307264	3.69656	0.000218538	0.00118566
ENSG00000087494	PTHLH	parathyroid hormone-like hormone (PTHLH), transcript variant 4, mRNA.	6.40503	1.82279	0.493158	3.69617	0.00021888	0.00118676
ENSG00000149451	ADAM33	ADAM metallopeptidase domain 33 (ADAM33), transcript variant 2, mRNA.	41.3192	1.85615	0.502199	3.69606	0.000218975	0.0011869
ENSG00000145626	UGT3A1	UDP glycosyltransferase 3 family, polypeptide A1 (UGT3A1), transcript variant 1, mRNA.	15.5158	1.90038	0.514242	3.6955	0.000219451	0.00118872
ENSG00000170469	SPATA24	spermatogenesis associated 24 (SPATA24), mRNA.	110.389	0.719132	0.194626	3.69495	0.000219931	0.00119094
ENSG00000164953	TMEM67	transmembrane protein 67 (TMEM67), transcript variant 3, non-coding RNA.	187.071	1.02842	0.278372	3.69443	0.000220384	0.00119302
ENSG00000156687	UNC5D	unc-5 homolog D (C. elegans) (UNC5D), mRNA.	14.9549	2.53929	0.687947	3.69111	0.000223281	0.00120793
ENSG00000159753	RLTPR	RGD motif, leucine rich repeats, tropomodulin domain and proline-rich containing (RLTPR), mRNA.	3571.87	0.709517	0.192477	3.68624	0.000227592	0.0012293
ENSG00000106013	ANKRD7	ankyrin repeat domain 7 (ANKRD7), mRNA.	2.25409	1.8592	0.504701	3.68376	0.000229816	0.00123856
ENSG00000128617	OPN1SW	opsin 1 (cone pigments), short-wave-sensitive (OPN1SW), mRNA.	61.0352	0.781545	0.212242	3.68233	0.000231109	0.00124435
ENSG00000149609	C20orf144	chromosome 20 open reading frame 144 (C20orf144), mRNA.	14.2753	1.12377	0.305256	3.68141	0.000231948	0.00124729
ENSG00000175166	PSMD2	proteasome (prosome, macropain) 26S subunit, non-ATPase, 2 (PSMD2), mRNA.	6099.45	0.42558	0.115601	3.68146	0.000231906	0.00124729
ENSG00000160200	CBS	cystathionine-beta-synthase (CBS), transcript variant 2, mRNA.	48.317	1.34037	0.364516	3.67712	0.000235883	0.00126645
ENSG00000143466	IKBKE	inhibitor of kappa light polypeptide gene enhancer in B-cells, kinase epsilon (IKBKE), transcript variant 2, mRNA.	531.881	0.724027	0.196913	3.67689	0.000236099	0.00126687
ENSG00000169084	DHRSX	dehydrogenase/reductase (SDR family) X-linked (DHRSX), mRNA.	581.475	0.742933	0.202146	3.67523	0.000237631	0.00127422
ENSG00000129351	ILF3	interleukin enhancer binding factor 3, 90kDa (ILF3), transcript variant 3, mRNA.	33867.8	0.608183	0.165506	3.67468	0.000238143	0.00127617				ILF3
ENSG00000198874	TYW1	tRNA-yW synthesizing protein 1 homolog (S. cerevisiae) (TYW1), mRNA.	1094.36	0.35588	0.0968515	3.67449	0.000238323	0.00127673
ENSG00000041880	PARP3	poly (ADP-ribose) polymerase family, member 3 (PARP3), transcript variant 1, mRNA.	338.298	0.77936	0.212307	3.67091	0.00024169	0.00129192
ENSG00000055957	ITIH1	inter-alpha-trypsin inhibitor heavy chain 1 (ITIH1), transcript variant 1, mRNA.	34.3704	1.33723	0.364322	3.67047	0.000242107	0.00129375
ENSG00000155275	TRMT44	tRNA methyltransferase 44 homolog (S. cerevisiae) (TRMT44), mRNA.	662.985	0.439612	0.119881	3.66708	0.000245335	0.00131017
ENSG00000113916	BCL6	B-cell CLL/lymphoma 6 (BCL6), transcript variant 3, mRNA.	2450.72	1.12173	0.305955	3.66632	0.000246067	0.00131284
ENSG00000168159	RNF187	ring finger protein 187 (RNF187), mRNA.	1593.61	0.633376	0.172753	3.66636	0.000246026	0.00131284
ENSG00000163793	DNAJC5G	DnaJ (Hsp40) homolog, subfamily C, member 5 gamma (DNAJC5G), mRNA.	1.08809	2.07457	0.566274	3.66354	0.000248756	0.00132615
ENSG00000145040	UCN2	urocortin 2 (UCN2), mRNA.	5.72912	1.80601	0.493052	3.66292	0.000249352	0.00132871
ENSG00000171121	KCNMB3	potassium large conductance calcium-activated channel, subfamily M beta member 3 (KCNMB3), transcript variant 6, non-coding RNA.	226.131	1.10439	0.301604	3.66173	0.000250517	0.0013345			KCNMB3
ENSG00000131711	MAP1B	microtubule-associated protein 1B (MAP1B), mRNA.	3015.02	1.22047	0.333336	3.66139	0.000250853	0.00133587
ENSG00000077327	SPAG6	sperm associated antigen 6 (SPAG6), transcript variant 3, mRNA.	133.428	2.08713	0.570346	3.65942	0.00025279	0.0013445
ENSG00000130377	ACSBG2	acyl-CoA synthetase bubblegum family member 2 (ACSBG2), mRNA.	11.6552	0.973348	0.265981	3.65946	0.000252746	0.0013445
ENSG00000145293	ENOPH1	enolase-phosphatase 1 (ENOPH1), mRNA.	1223.62	0.375451	0.102622	3.65858	0.00025362	0.00134807
ENSG00000091831	ESR1	estrogen receptor 1 (ESR1), transcript variant 4, mRNA.	118.301	1.14694	0.313536	3.65808	0.000254114	0.00135028
ENSG00000105523	FAM83E	family with sequence similarity 83, member E (FAM83E), mRNA.	23.3975	1.01395	0.277411	3.65504	0.000257137	0.00136464
ENSG00000196547	MAN2A2	mannosidase, alpha, class 2A, member 2 (MAN2A2), mRNA.	5562.74	0.61224	0.167527	3.65458	0.000257602	0.00136634					0.794408
ENSG00000125944	HNRNPR	heterogeneous nuclear ribonucleoprotein R (HNRNPR), transcript variant 4, mRNA.	9354.65	0.375362	0.102873	3.6488	0.00026347	0.00139564
ENSG00000258947	TUBB3	tubulin, beta 3 class III (TUBB3), transcript variant 1, mRNA.	43.5697	1.56375	0.428639	3.64818	0.000264109	0.00139859
ENSG00000226777	KIAA0125	KIAA0125 (KIAA0125), non-coding RNA.	754.516	1.89006	0.518171	3.64755	0.000264752	0.00140156
ENSG00000092850	TEKT2	tektin 2 (testicular) (TEKT2), mRNA.	38.2303	1.2531	0.343583	3.64715	0.000265167	0.00140331
ENSG00000185483	ROR1	receptor tyrosine kinase-like orphan receptor 1 (ROR1), transcript variant 2, mRNA.	252.03	2.32413	0.638204	3.64167	0.000270879	0.00143132
ENSG00000129535	NRL	neural retina leucine zipper (NRL), mRNA.	79.2756	0.686086	0.188476	3.64018	0.000272452	0.00143874
ENSG00000151876	FBXO4	F-box protein 4 (FBXO4), transcript variant 2, mRNA.	254.044	0.728535	0.200237	3.63837	0.000274365	0.0014466
ENSG00000007968	E2F2	E2F transcription factor 2 (E2F2), mRNA.	6574.55	1.00446	0.276091	3.63816	0.000274596	0.00144737					1.57946
ENSG00000085465	OVGP1	oviductal glycoprotein 1, 120kDa (OVGP1), mRNA.	382.394	1.10324	0.303265	3.63786	0.000274911	0.00144813
ENSG00000067533	RRP15	ribosomal RNA processing 15 homolog (S. cerevisiae) (RRP15), mRNA.	953.688	0.613446	0.168639	3.63763	0.000275161	0.00144841
ENSG00000100626	GALNT16	UDP-N-acetyl-alpha-D-galactosamine:polypeptide N-acetylgalactosaminyltransferase 16 (GALNT16), transcript variant 2, mRNA.	4.45096	1.33024	0.366116	3.63337	0.000279739	0.00147084
ENSG00000122824	NUDT10	nudix (nucleoside diphosphate linked moiety X)-type motif 10 (NUDT10), mRNA.	15.7531	1.99685	0.54992	3.63117	0.000282137	0.00148252
ENSG00000197647	ZNF433	zinc finger protein 433 (ZNF433), mRNA.	186.789	0.818268	0.225363	3.63089	0.000282449	0.0014837
ENSG00000163596	ICA1L	islet cell autoantigen 1,69kDa-like (ICA1L), transcript variant 1, mRNA.	404.375	0.753217	0.207592	3.62835	0.000285244	0.001497
ENSG00000120254	MTHFD1L	methylenetetrahydrofolate dehydrogenase (NADP+ dependent) 1-like (MTHFD1L), nuclear gene encoding mitochondrial protein, transcript variant 4, mRNA.	1009.55	0.785761	0.216573	3.62815	0.000285458	0.00149766
ENSG00000119946	CNNM1	cyclin M1 (CNNM1), mRNA.	14.2828	1.98358	0.547069	3.62583	0.00028803	0.0015093
ENSG00000182631	RXFP3	relaxin/insulin-like family peptide receptor 3 (RXFP3), mRNA.	1.10789	1.96841	0.542977	3.62522	0.00028871	0.00151193
ENSG00000135469	COQ10A	coenzyme Q10 homolog A (S. cerevisiae) (COQ10A), nuclear gene encoding mitochondrial protein, transcript variant 1, mRNA.	596.019	0.523011	0.144333	3.62364	0.000290491	0.00151939
ENSG00000152467	ZSCAN1	zinc finger and SCAN domain containing 1 (ZSCAN1), mRNA.	5.24671	1.94113	0.535687	3.62364	0.000290491	0.00151939
ENSG00000163705	FANCD2OS	FANCD2 opposite strand (FANCD2OS), transcript variant 1, mRNA.	11.2888	0.976927	0.269588	3.62377	0.000290337	0.00151939
ENSG00000156983	BRPF1	bromodomain and PHD finger containing, 1 (BRPF1), transcript variant 2, mRNA.	3616.74	0.606818	0.167574	3.62119	0.000293248	0.00153192
ENSG00000121101	TEX14	testis expressed 14 (TEX14), transcript variant 3, mRNA.	233.444	1.59089	0.439686	3.61824	0.000296617	0.00154768			TEX14
ENSG00000145911	N4BP3	NEDD4 binding protein 3 (N4BP3), mRNA.	3027.73	1.38343	0.382334	3.61838	0.00029645	0.00154768
ENSG00000065150	IPO5	importin 5 (IPO5), mRNA.	6269.46	0.450909	0.12465	3.61739	0.000297586	0.00155173
ENSG00000065060	UHRF1BP1	UHRF1 binding protein 1 (UHRF1BP1), mRNA.	2486.95	0.564096	0.156035	3.61518	0.000300138	0.00156408
ENSG00000135902	CHRND	cholinergic receptor, nicotinic, delta (muscle) (CHRND), transcript variant 1, mRNA.	12.0653	1.15743	0.320197	3.61475	0.000300637	0.0015662
ENSG00000164309	CMYA5	cardiomyopathy associated 5 (CMYA5), mRNA.	47.896	1.00358	0.277717	3.61367	0.000301891	0.00157177
ENSG00000165409	TSHR	thyroid stimulating hormone receptor (TSHR), transcript variant 2, mRNA.	52.7507	1.23678	0.342263	3.61354	0.00030204	0.00157207
ENSG00000128040	SPINK2	serine peptidase inhibitor, Kazal type 2 (acrosin-trypsin inhibitor) (SPINK2), transcript variant 9, non-coding RNA.	84.5301	1.60637	0.444703	3.61223	0.000303571	0.00157907
ENSG00000180228	PRKRA	protein kinase, interferon-inducible double stranded RNA dependent activator (PRKRA), transcript variant 3, mRNA.	1760.76	0.422773	0.117047	3.612	0.000303844	0.00158001
ENSG00000177380	PPFIA3	protein tyrosine phosphatase, receptor type, f polypeptide (PTPRF), interacting protein (liprin), alpha 3 (PPFIA3), mRNA.	124.253	1.02394	0.283499	3.61178	0.000304103	0.00158087
ENSG00000126950	TMEM35	transmembrane protein 35 (TMEM35), mRNA.	1.33938	2.15043	0.59553	3.61094	0.000305085	0.00158452
ENSG00000114547	ROPN1B	rhophilin associated tail protein 1B (ROPN1B), mRNA.	12.7896	1.16387	0.32246	3.60936	0.000306951	0.00159324
ENSG00000168679	SLC16A4	solute carrier family 16, member 4 (monocarboxylic acid transporter 5) (SLC16A4), transcript variant 1, mRNA.	204.761	0.874019	0.242164	3.6092	0.000307142	0.00159375
ENSG00000126261	UBA2	ubiquitin-like modifier activating enzyme 2 (UBA2), mRNA.	4571.26	0.442077	0.122492	3.60903	0.000307339	0.00159429
ENSG00000103043	VAC14	Vac14 homolog (S. cerevisiae) (VAC14), mRNA.	994.679	0.371839	0.103135	3.60534	0.00031174	0.00161564			VAC14
ENSG00000106290	TAF6	TAF6 RNA polymerase II, TATA box binding protein (TBP)-associated factor, 80kDa (TAF6), transcript variant 6, non-coding RNA.	677.401	0.439043	0.121803	3.60454	0.000312707	0.00161966
ENSG00000155100	OTUD6B	OTU domain containing 6B (OTUD6B), mRNA.	788.018	0.458055	0.127219	3.60053	0.000317567	0.00164184
ENSG00000134987	WDR36	WD repeat domain 36 (WDR36), mRNA.	2474.15	0.495854	0.137724	3.60035	0.000317787	0.00164206
ENSG00000115266	APC2	adenomatosis polyposis coli 2 (APC2), mRNA.	158.58	0.907529	0.252182	3.5987	0.000319806	0.00165191
ENSG00000179071	CCDC89	coiled-coil domain containing 89 (CCDC89), mRNA.	7.36875	1.57169	0.436898	3.59739	0.000321424	0.00165976
ENSG00000171456	ASXL1	additional sex combs like 1 (Drosophila) (ASXL1), transcript variant 2, mRNA.	10791.1	0.668191	0.185762	3.59702	0.000321886	0.00166162
ENSG00000117139	KDM5B	lysine (K)-specific demethylase 5B (KDM5B), mRNA.	5890.54	0.994567	0.276561	3.59619	0.000322909	0.00166592
ENSG00000144029	MRPS5	mitochondrial ribosomal protein S5 (MRPS5), nuclear gene encoding mitochondrial protein, mRNA.	1598.75	0.33849	0.0942137	3.59279	0.00032716	0.00168478
ENSG00000135248	FAM71F1	family with sequence similarity 71, member F1 (FAM71F1), mRNA.	4.77157	1.70877	0.475816	3.59125	0.000329095	0.00169424
ENSG00000117143	UAP1	UDP-N-acteylglucosamine pyrophosphorylase 1 (UAP1), mRNA.	1055.1	1.16778	0.325253	3.59038	0.000330193	0.00169886
ENSG00000179546	HTR1D	5-hydroxytryptamine (serotonin) receptor 1D, G protein-coupled (HTR1D), mRNA.	1.56582	2.0078	0.55943	3.58902	0.000331926	0.00170675
ENSG00000173166	RAPH1	Ras association (RalGDS/AF-6) and pleckstrin homology domains 1 (RAPH1), transcript variant 1, mRNA.	19.1972	1.10353	0.307624	3.58728	0.000334147	0.00171475
ENSG00000103091	WDR59	WD repeat domain 59 (WDR59), mRNA.	1547.8	0.373224	0.10406	3.58663	0.000334983	0.0017178
ENSG00000128596	CCDC136	coiled-coil domain containing 136 (CCDC136), transcript variant 2, mRNA.	195.255	1.31441	0.366486	3.58653	0.000335104	0.0017179
ENSG00000115364	MRPL19	mitochondrial ribosomal protein L19 (MRPL19), nuclear gene encoding mitochondrial protein, mRNA.	716.913	0.48065	0.13404	3.58586	0.000335971	0.00172183
ENSG00000160256	FAM207A	family with sequence similarity 207, member A (FAM207A), mRNA.	168.229	1.06393	0.296716	3.58569	0.000336191	0.00172244
ENSG00000137393	RNF144B	ring finger protein 144B (RNF144B), mRNA.	476.419	1.41602	0.395298	3.58216	0.000340766	0.00174378
ENSG00000160803	UBQLN4	ubiquilin 4 (UBQLN4), mRNA.	1297.72	0.507648	0.141724	3.58194	0.000341053	0.00174472
ENSG00000181378	CCDC108	coiled-coil domain containing 108 (CCDC108), transcript variant 1, mRNA.	9.97138	1.35966	0.379656	3.58129	0.000341907	0.00174856
ENSG00000106086	PLEKHA8	pleckstrin homology domain containing, family A (phosphoinositide binding specific) member 8 (PLEKHA8), transcript variant 1, mRNA.	330.928	1.31695	0.367781	3.58079	0.00034256	0.00175115
ENSG00000115840	SLC25A12	solute carrier family 25 (aspartate/glutamate carrier), member 12 (SLC25A12), nuclear gene encoding mitochondrial protein, transcript variant 1, mRNA.	620.089	0.391072	0.109251	3.57957	0.000344165	0.00175694
ENSG00000067445	TRO	trophinin (TRO), transcript variant 2, mRNA.	321.607	1.61202	0.450669	3.57696	0.000347619	0.00177245
ENSG00000101331	CCM2L	cerebral cavernous malformation 2-like (CCM2L), mRNA.	4.86718	2.32755	0.651017	3.57526	0.000349885	0.00178294
ENSG00000174306	ZHX3	zinc fingers and homeoboxes 3 (ZHX3), mRNA.	874.318	0.776405	0.217172	3.57507	0.000350133	0.00178353
ENSG00000196220	SRGAP3	SLIT-ROBO Rho GTPase activating protein 3 (SRGAP3), transcript variant 1, mRNA.	302.929	1.34615	0.37676	3.57297	0.000352957	0.00179698			SRGAP3
ENSG00000005469	CROT	carnitine O-octanoyltransferase (CROT), transcript variant 3, mRNA.	281.32	0.558735	0.156412	3.57221	0.000353981	0.00180129
ENSG00000102900	NUP93	nucleoporin 93kDa (NUP93), transcript variant 1, mRNA.	2154.97	0.430701	0.120571	3.57219	0.000354015	0.00180129
ENSG00000179846	NKPD1	NTPase, KAP family P-loop domain containing 1 (NKPD1), mRNA.	103.575	0.834957	0.233839	3.57065	0.000356095	0.00181025
ENSG00000171262	FAM98B	family with sequence similarity 98, member B (FAM98B), transcript variant 2, mRNA.	855.875	0.650042	0.18227	3.56637	0.00036196	0.00183623
ENSG00000131096	PYY	peptide YY (PYY), mRNA.	2.08862	1.69728	0.475929	3.56625	0.000362132	0.00183655
ENSG00000130338	TULP4	tubby like protein 4 (TULP4), transcript variant 2, mRNA.	1689.68	0.674142	0.189088	3.56523	0.000363544	0.00184261
ENSG00000147912	FBXO10	F-box protein 10 (FBXO10), mRNA.	114.587	0.62345	0.174898	3.56465	0.000364345	0.00184557
ENSG00000198812	LRRC10	leucine rich repeat containing 10 (LRRC10), mRNA.	24.5942	2.07045	0.58087	3.5644	0.000364686	0.00184675
ENSG00000114248	LRRC31	leucine rich repeat containing 31 (LRRC31), transcript variant 1, mRNA.	1.67715	1.90348	0.53427	3.56277	0.000366956	0.00185769
ENSG00000172262	ZNF131	zinc finger protein 131 (ZNF131), mRNA.	2880.66	0.385279	0.108147	3.56254	0.000367282	0.00185879
ENSG00000112655	PTK7	protein tyrosine kinase 7 (PTK7), transcript variant PTK7-3, mRNA.	1670.28	0.781598	0.219447	3.56168	0.000368492	0.00186381
ENSG00000100583	SAMD15	sterile alpha motif domain containing 15 (SAMD15), mRNA.	23.5787	0.790659	0.222138	3.55932	0.00037182	0.00188008
ENSG00000131386	GALNT15	UDP-N-acetyl-alpha-D-galactosamine:polypeptide N-acetylgalactosaminyltransferase 15 (GALNT15), mRNA.	4.60721	1.60374	0.450616	3.559	0.000372266	0.00188098
ENSG00000127399	LRRC61	leucine rich repeat containing 61 (LRRC61), transcript variant 1, mRNA.	193.218	1.26784	0.356378	3.55758	0.000374285	0.00188974
ENSG00000173064	HECTD4	HECT domain containing E3 ubiquitin protein ligase 4 (HECTD4), mRNA.	7101.43	0.54126	0.152148	3.55747	0.000374448	0.00189
ENSG00000139641	ESYT1	extended synaptotagmin-like protein 1 (ESYT1), transcript variant 1, mRNA.	4331.37	0.537048	0.150972	3.55727	0.000374733	0.00189088
ENSG00000162877	PM20D1	peptidase M20 domain containing 1 (PM20D1), mRNA.	88.0621	1.28549	0.361411	3.55686	0.000375319	0.00189216
ENSG00000101266	CSNK2A1	casein kinase 2, alpha 1 polypeptide (CSNK2A1), transcript variant 1, mRNA.	3167.67	0.395678	0.111285	3.55553	0.000377215	0.00190059
ENSG00000041988	THAP3	THAP domain containing, apoptosis associated protein 3 (THAP3), transcript variant 3, mRNA.	474.142	0.538319	0.151452	3.55439	0.000378863	0.0019072
ENSG00000162592	CCDC27	coiled-coil domain containing 27 (CCDC27), mRNA.	2.49609	1.35274	0.380602	3.5542	0.00037913	0.00190798
ENSG00000176769	TCERG1L	transcription elongation regulator 1-like (TCERG1L), mRNA.	224.594	3.01275	0.848637	3.5501	0.000385089	0.00193682
ENSG00000123472	ATPAF1	ATP synthase mitochondrial F1 complex assembly factor 1 (ATPAF1), nuclear gene encoding mitochondrial protein, transcript variant 4, mRNA.	780.791	0.62533	0.176163	3.54973	0.000385626	0.00193895
ENSG00000172687	ZNF738	zinc finger protein 738 (ZNF738), non-coding RNA.	1110.46	0.619287	0.174509	3.54873	0.000387093	0.00194466
ENSG00000066185	ZMYND12	zinc finger, MYND-type containing 12 (ZMYND12), transcript variant 1, mRNA.	17.6413	0.951835	0.268225	3.54864	0.000387223	0.00194468
ENSG00000178057	NDUFAF3	NADH dehydrogenase (ubiquinone) complex I, assembly factor 3 (NDUFAF3), nuclear gene encoding mitochondrial protein, transcript variant 4, mRNA.	1027.18	0.53254	0.150262	3.54407	0.000393994	0.00197635
ENSG00000077044	DGKD	diacylglycerol kinase, delta 130kDa (DGKD), transcript variant 1, mRNA.	16429	0.904921	0.255492	3.54188	0.000397291	0.00199172			DGKD
ENSG00000123989	CHPF	chondroitin polymerizing factor (CHPF), transcript variant 2, mRNA.	47.1747	1.45499	0.410959	3.54047	0.000399417	0.00200061
ENSG00000168661	ZNF30	zinc finger protein 30 (ZNF30), transcript variant 4, non-coding RNA.	86.508	0.842003	0.237847	3.5401	0.000399973	0.0020028
ENSG00000196453	ZNF777	zinc finger protein 777 (ZNF777), mRNA.	440.005	0.704302	0.198956	3.53999	0.000400146	0.00200308
ENSG00000071564	TCF3	transcription factor 3 (TCF3), transcript variant 1, mRNA.	17971.7	0.58046	0.163984	3.53974	0.000400519	0.00200436				TCF3
ENSG00000179051	RCC2	regulator of chromosome condensation 2 (RCC2), transcript variant 2, mRNA.	6972.06	0.481587	0.136142	3.53739	0.000404099	0.00202011
ENSG00000072195	SPEG	SPEG complex locus (SPEG), transcript variant 1, mRNA.	63.2759	1.37304	0.388185	3.53709	0.000404565	0.00202164
ENSG00000114757	PEX5L	peroxisomal biogenesis factor 5-like (PEX5L), transcript variant 6, mRNA.	63.6295	1.01363	0.28679	3.53438	0.000408728	0.00203795
ENSG00000077809	GTF2I	general transcription factor IIi (GTF2I), transcript variant 4, mRNA.	2824.9	0.561213	0.158802	3.53405	0.000409243	0.00203962
ENSG00000158427	TMSB15B	thymosin beta 15B (TMSB15B), mRNA.	352.885	0.815901	0.230932	3.53309	0.000410737	0.00204532
ENSG00000185933	CALHM1	calcium homeostasis modulator 1 (CALHM1), mRNA.	6.96811	1.11471	0.315514	3.53301	0.000410851	0.00204532
ENSG00000082212	ME2	malic enzyme 2, NAD(+)-dependent, mitochondrial (ME2), nuclear gene encoding mitochondrial protein, transcript variant 1, mRNA.	2380.26	0.545469	0.15443	3.53214	0.000412207	0.002049
ENSG00000167393	PPP2R3B	protein phosphatase 2, regulatory subunit B'', beta (PPP2R3B), mRNA.	1280.63	0.879449	0.248992	3.53204	0.000412366	0.00204919
ENSG00000115041	KCNIP3	Kv channel interacting protein 3, calsenilin (KCNIP3), transcript variant 1, mRNA.	5.98628	1.56291	0.442512	3.53191	0.00041257	0.00204961
ENSG00000103591	AAGAB	alpha- and gamma-adaptin binding protein (AAGAB), transcript variant 1, mRNA.	1306.6	0.463226	0.131239	3.52965	0.000416115	0.00206541
ENSG00000198633	ZNF534	zinc finger protein 534 (ZNF534), transcript variant 1, mRNA.	15.2434	1.02102	0.289444	3.52752	0.000419469	0.00207963
ENSG00000171827	ZNF570	zinc finger protein 570 (ZNF570), mRNA.	324.713	0.654752	0.185638	3.52704	0.000420226	0.00208217
ENSG00000256980	KHDC1L	KH homology domain containing 1-like (KHDC1L), mRNA.	2.19443	1.51304	0.429116	3.52594	0.000421985	0.00208967
ENSG00000154678	PDE1C	phosphodiesterase 1C, calmodulin-dependent 70kDa (PDE1C), transcript variant 2, mRNA.	24.8272	2.47275	0.701421	3.52535	0.000422931	0.00209375
ENSG00000130300	PLVAP	plasmalemma vesicle associated protein (PLVAP), mRNA.	864.582	1.66838	0.473443	3.52393	0.000425204	0.00210439
ENSG00000185238	PRMT3	protein arginine methyltransferase 3 (PRMT3), transcript variant 1, mRNA.	720.828	0.454561	0.129116	3.52056	0.000430637	0.00212942			PRMT3	PRMT3
ENSG00000254470	AP5B1	adaptor-related protein complex 5, beta 1 subunit (AP5B1), mRNA.	492.402	0.79313	0.2254	3.51877	0.000433557	0.00214262
ENSG00000137727	ARHGAP20	Rho GTPase activating protein 20 (ARHGAP20), transcript variant 4, mRNA.	8.5169	1.52597	0.43393	3.51664	0.00043705	0.002158
ENSG00000149554	CHEK1	checkpoint kinase 1 (CHEK1), transcript variant 1, mRNA.	1409.13	0.68771	0.195566	3.51651	0.000437262	0.00215842
ENSG00000120800	UTP20	UTP20, small subunit (SSU) processome component, homolog (yeast) (UTP20), mRNA.	1665.8	0.497898	0.141662	3.5147	0.000440252	0.00217066
ENSG00000215114	UBXN2B	UBX domain protein 2B (UBXN2B), mRNA.	741.574	0.790319	0.2249	3.51409	0.000441271	0.00217443
ENSG00000143786	CNIH3	cornichon homolog 3 (Drosophila) (CNIH3), mRNA.	61.4346	0.569992	0.162279	3.51242	0.000444053	0.00218687
ENSG00000115233	PSMD14	proteasome (prosome, macropain) 26S subunit, non-ATPase, 14 (PSMD14), mRNA.	1716.53	0.458413	0.130563	3.51106	0.000446332	0.00219619
ENSG00000137509	PRCP	prolylcarboxypeptidase (angiotensinase C) (PRCP), transcript variant 2, mRNA.	717.261	0.827384	0.235702	3.5103	0.000447608	0.00220183
ENSG00000103253	HAGHL	hydroxyacylglutathione hydrolase-like (HAGHL), transcript variant 2, mRNA.	340.593	1.0282	0.292943	3.50991	0.000448251	0.00220372
ENSG00000105472	CLEC11A	C-type lectin domain family 11, member A (CLEC11A), mRNA.	2226.45	1.29818	0.370277	3.50597	0.000454945	0.00223405
ENSG00000168078	PBK	PDZ binding kinase (PBK), mRNA.	224.192	1.21779	0.347456	3.50486	0.000456843	0.00224272
ENSG00000139985	ADAM21	ADAM metallopeptidase domain 21 (ADAM21), mRNA.	7.56263	1.26422	0.360733	3.5046	0.000457292	0.00224428
ENSG00000123064	DDX54	DEAD (Asp-Glu-Ala-Asp) box polypeptide 54 (DDX54), transcript variant 1, mRNA.	2921.57	0.404031	0.115303	3.50409	0.000458171	0.00224794					1.26462
ENSG00000128591	FLNC	filamin C, gamma (FLNC), transcript variant 1, mRNA.	14.6331	1.43654	0.410039	3.50343	0.000459312	0.0022516
ENSG00000132297	HHLA1	HERV-H LTR-associating 1 (HHLA1), mRNA.	1.47467	2.32342	0.663398	3.50231	0.00046125	0.0022598
ENSG00000116670	MAD2L2	MAD2 mitotic arrest deficient-like 2 (yeast) (MAD2L2), transcript variant 2, mRNA.	1663.71	0.74951	0.214034	3.50183	0.000462072	0.00226317
ENSG00000261603	PRSS46	protease, serine, 46 (PRSS46), mRNA.	2.87451	1.80721	0.516131	3.50146	0.000462718	0.00226503
ENSG00000007384	RHBDF1	rhomboid 5 homolog 1 (Drosophila) (RHBDF1), mRNA.	137.394	1.30983	0.374119	3.5011	0.000463348	0.00226681
ENSG00000197429	IPP	intracisternal A particle-promoted polypeptide (IPP), transcript variant 2, mRNA.	122.76	0.804392	0.229834	3.49989	0.00046545	0.00227644
ENSG00000106443	PHF14	PHD finger protein 14 (PHF14), transcript variant 2, mRNA.	2072.37	0.46705	0.133467	3.49935	0.000466389	0.00228038
ENSG00000183856	IQGAP3	IQ motif containing GTPase activating protein 3 (IQGAP3), mRNA.	1317.71	0.971985	0.277817	3.49866	0.000467609	0.00228569
ENSG00000163161	ERCC3	excision repair cross-complementing rodent repair deficiency, complementation group 3 (ERCC3), mRNA.	2806.25	0.301433	0.0862037	3.49675	0.000470964	0.00229879
ENSG00000117411	B4GALT2	UDP-Gal:betaGlcNAc beta 1,4- galactosyltransferase, polypeptide 2 (B4GALT2), transcript variant 2, mRNA.	324.413	0.858626	0.245586	3.49624	0.000471871	0.00230255
ENSG00000178522	AMBN	ameloblastin (enamel matrix protein) (AMBN), mRNA.	43.3764	2.16386	0.620023	3.48997	0.000483079	0.00235177
ENSG00000105696	TMEM59L	transmembrane protein 59-like (TMEM59L), mRNA.	4.89361	1.40987	0.404049	3.48935	0.000484194	0.00235526
ENSG00000237330	RNF223	ring finger protein 223 (RNF223), mRNA.	4.37942	1.36964	0.392758	3.48724	0.00048804	0.00237193
ENSG00000087301	TXNDC16	thioredoxin domain containing 16 (TXNDC16), transcript variant 2, mRNA.	692.88	0.583173	0.167252	3.4868	0.000488836	0.00237444
ENSG00000165671	NSD1	nuclear receptor binding SET domain protein 1 (NSD1), transcript variant 2, mRNA.	6866.84	0.303649	0.0870992	3.48624	0.000489855	0.00237872
ENSG00000168314	MOBP	myelin-associated oligodendrocyte basic protein (MOBP), transcript variant 1, mRNA.	7.68605	1.72514	0.494943	3.48554	0.000491154	0.00238434
ENSG00000103254	FAM173A	family with sequence similarity 173, member A (FAM173A), transcript variant 1, mRNA.	169.373	0.87013	0.249779	3.4836	0.000494722	0.00239899
ENSG00000144045	DQX1	DEAQ box RNA-dependent ATPase 1 (DQX1), mRNA.	14.1539	1.13646	0.326235	3.48355	0.000494806	0.00239899
ENSG00000179954	SSC5D	scavenger receptor cysteine rich domain containing (5 domains) (SSC5D), transcript variant 2, mRNA.	38.9533	0.943291	0.270787	3.48351	0.000494876	0.00239899
ENSG00000006744	ELAC2	elaC ribonuclease Z 2 (ELAC2), transcript variant 3, mRNA.	2299.86	0.325352	0.0934028	3.48332	0.000495234	0.00240004
ENSG00000168818	STX18	syntaxin 18 (STX18), mRNA.	1247.83	0.348639	0.100114	3.48242	0.000496898	0.00240743
ENSG00000189306	RRP7A	ribosomal RNA processing 7 homolog A (S. cerevisiae) (RRP7A), mRNA.	1585.04	0.543695	0.156132	3.48228	0.000497158	0.002408
ENSG00000125434	SLC25A35	solute carrier family 25, member 35 (SLC25A35), mRNA.	193.96	0.66481	0.190942	3.48173	0.000498177	0.00241225
ENSG00000106070	GRB10	growth factor receptor-bound protein 10 (GRB10), transcript variant 3, mRNA.	1732.35	0.859627	0.246924	3.48134	0.000498916	0.00241514
ENSG00000124613	ZNF391	zinc finger protein 391 (ZNF391), mRNA.	65.9328	1.40579	0.403841	3.48105	0.000499451	0.00241636
ENSG00000182552	RWDD4	RWD domain containing 4 (RWDD4), mRNA.	481.02	0.489426	0.140619	3.48051	0.000500465	0.00242057
ENSG00000175213	ZNF408	zinc finger protein 408 (ZNF408), transcript variant 1, mRNA.	669.598	0.577015	0.165862	3.47888	0.00050352	0.00243466
ENSG00000254093	PINX1	PIN2/TERF1 interacting, telomerase inhibitor 1 (PINX1), mRNA.	206.13	0.552479	0.158856	3.47786	0.000505426	0.00244318
ENSG00000103241	FOXF1	forkhead box F1 (FOXF1), mRNA.	1.90253	1.65922	0.477093	3.47777	0.000505612	0.00244338
ENSG00000187862	TTC24	tetratricopeptide repeat domain 24 (TTC24), mRNA.	975.072	0.844573	0.242891	3.47717	0.000506738	0.00244744
ENSG00000254656	RTL1	retrotransposon-like 1 (RTL1), mRNA.	0.922758	2.51702	0.724094	3.47609	0.000508774	0.00245518
ENSG00000140632	GLYR1	glyoxylate reductase 1 homolog (Arabidopsis) (GLYR1), mRNA.	2028.48	0.38095	0.109619	3.47522	0.000510442	0.00246114
ENSG00000143155	TIPRL	TIP41, TOR signaling pathway regulator-like (S. cerevisiae) (TIPRL), transcript variant 2, mRNA.	1042.79	0.425239	0.122381	3.47471	0.000511411	0.00246441
ENSG00000066032	CTNNA2	catenin (cadherin-associated protein), alpha 2 (CTNNA2), transcript variant 1, mRNA.	4.9538	2.42576	0.698502	3.4728	0.000515053	0.00248056
ENSG00000043514	TRIT1	tRNA isopentenyltransferase 1 (TRIT1), mRNA.	712.031	0.480594	0.138482	3.47044	0.000519609	0.00250109
ENSG00000158089	GALNT14	UDP-N-acetyl-alpha-D-galactosamine:polypeptide N-acetylgalactosaminyltransferase 14 (GalNAc-T14) (GALNT14), transcript variant 3, mRNA.	941.987	0.943848	0.272117	3.46854	0.000523295	0.0025174			GALNT14
ENSG00000074855	ANO8	anoctamin 8 (ANO8), mRNA.	739.995	0.711372	0.205204	3.46666	0.000526967	0.00253436
ENSG00000188000	OR7D2	olfactory receptor, family 7, subfamily D, member 2 (OR7D2), mRNA.	12.8123	1.73521	0.50139	3.46079	0.00053859	0.00258441
ENSG00000148842	CNNM2	cyclin M2 (CNNM2), transcript variant 3, mRNA.	890.931	0.591019	0.170804	3.46021	0.000539757	0.00258912
ENSG00000106682	EIF4H	eukaryotic translation initiation factor 4H (EIF4H), transcript variant 1, mRNA.	13683.1	0.527005	0.152415	3.4577	0.00054481	0.00261131
ENSG00000180398	MCFD2	multiple coagulation factor deficiency 2 (MCFD2), transcript variant 2, mRNA.	3544.99	0.502268	0.145298	3.45682	0.000546584	0.00261834
ENSG00000183615	FAM167B	family with sequence similarity 167, member B (FAM167B), mRNA.	24.3802	1.0233	0.296172	3.45509	0.000550106	0.00263447
ENSG00000137338	PGBD1	piggyBac transposable element derived 1 (PGBD1), transcript variant 2, mRNA.	340.054	0.532022	0.154004	3.45461	0.000551098	0.00263848
ENSG00000144824	PHLDB2	pleckstrin homology-like domain, family B, member 2 (PHLDB2), transcript variant 3, mRNA.	865.914	1.24585	0.360735	3.45364	0.00055308	0.00264723
ENSG00000104218	CSPP1	centrosome and spindle pole associated protein 1 (CSPP1), mRNA.	1371.64	0.567868	0.164437	3.4534	0.000553565	0.0026488
ENSG00000166454	ATMIN	ATM interactor (ATMIN), mRNA.	1728.54	0.542015	0.156988	3.45259	0.000555238	0.00265606
ENSG00000090565	RAB11FIP3	RAB11 family interacting protein 3 (class II) (RAB11FIP3), transcript variant 1, mRNA.	1259.47	0.45701	0.132381	3.45223	0.000555973	0.00265809
ENSG00000166268	MYRFL	NA	16.515	1.52654	0.442183	3.45227	0.000555891	0.00265809
ENSG00000198049	AVPR1B	arginine vasopressin receptor 1B (AVPR1B), mRNA.	2.55345	1.78376	0.516819	3.45142	0.00055764	0.00266531
ENSG00000020256	ZFP64	ZFP64 zinc finger protein (ZFP64), transcript variant 4, mRNA.	395.356	0.578051	0.1675	3.45106	0.000558399	0.00266819
ENSG00000105429	MEGF8	multiple EGF-like-domains 8 (MEGF8), transcript variant 1, mRNA.	1269.48	0.537637	0.155893	3.44876	0.000563175	0.00268874
ENSG00000079150	FKBP7	FK506 binding protein 7 (FKBP7), transcript variant 2, mRNA.	70.011	0.754779	0.219035	3.44593	0.000569108	0.00271478
ENSG00000145217	SLC26A1	solute carrier family 26 (sulfate transporter), member 1 (SLC26A1), transcript variant 2, mRNA.	174.647	0.688777	0.199938	3.44495	0.00057117	0.00272157
ENSG00000127585	FBXL16	F-box and leucine-rich repeat protein 16 (FBXL16), mRNA.	57.3145	1.12506	0.326718	3.44353	0.000574177	0.00273435
ENSG00000204394	VARS	valyl-tRNA synthetase (VARS), nuclear gene encoding mitochondrial protein, mRNA.	2915.26	0.534407	0.155202	3.44331	0.000574642	0.00273435
ENSG00000256713	PGA5	pepsinogen 5, group I (pepsinogen A) (PGA5), mRNA.	2.14989	1.725	0.501006	3.44307	0.000575161	0.00273599
ENSG00000188092	GPR89B	G protein-coupled receptor 89B (GPR89B), mRNA.	72.1638	0.491259	0.142814	3.43986	0.00058202	0.00276476
ENSG00000132465	IGJ	immunoglobulin J polypeptide, linker protein for immunoglobulin alpha and mu polypeptides (IGJ), mRNA.	16073.7	1.49204	0.433943	3.43833	0.000585323	0.00277916	0.025
ENSG00000166886	NAB2	NGFI-A binding protein 2 (EGR1 binding protein 2) (NAB2), mRNA.	350.324	0.881006	0.256399	3.43607	0.000590219	0.0027998			NAB2
ENSG00000221926	TRIM16	tripartite motif containing 16 (TRIM16), mRNA.	111.528	0.803857	0.234251	3.43161	0.000600016	0.0028439
ENSG00000129159	KCNC1	potassium voltage-gated channel, Shaw-related subfamily, member 1 (KCNC1), transcript variant B, mRNA.	5.07285	1.04494	0.30468	3.42963	0.000604407	0.00286283
ENSG00000171522	PTGER4	prostaglandin E receptor 4 (subtype EP4) (PTGER4), mRNA.	5384.76	1.1542	0.336547	3.42953	0.000604619	0.00286283
ENSG00000141391	SLMO1	slowmo homolog 1 (Drosophila) (SLMO1), transcript variant 1, mRNA.	63.2976	1.31436	0.383538	3.42694	0.000610434	0.00288765
ENSG00000173546	CSPG4	chondroitin sulfate proteoglycan 4 (CSPG4), mRNA.	216.505	1.89141	0.552098	3.42586	0.000612859	0.00289751
ENSG00000099822	HCN2	hyperpolarization activated cyclic nucleotide-gated potassium channel 2 (HCN2), mRNA.	24.738	1.04316	0.304555	3.4252	0.00061434	0.0029037
ENSG00000153094	BCL2L11	BCL2-like 11 (apoptosis facilitator) (BCL2L11), transcript variant 9, mRNA.	1813.54	1.23307	0.360022	3.425	0.00061481	0.00290512
ENSG00000081307	UBA5	ubiquitin-like modifier activating enzyme 5 (UBA5), transcript variant 2, mRNA.	1221.72	0.474004	0.138408	3.42468	0.000615529	0.00290678
ENSG00000173041	ZNF680	zinc finger protein 680 (ZNF680), transcript variant 1, mRNA.	825.305	0.539553	0.157642	3.42266	0.000620126	0.00292455
ENSG00000178773	CPNE7	copine VII (CPNE7), transcript variant 2, mRNA.	836.054	1.24664	0.36433	3.42173	0.000622231	0.00293367
ENSG00000138036	DYNC2LI1	dynein, cytoplasmic 2, light intermediate chain 1 (DYNC2LI1), transcript variant 2, mRNA.	196.798	0.983494	0.2875	3.42085	0.000624246	0.00294073
ENSG00000101812	H2BFM	H2B histone family, member M (H2BFM), mRNA.	0.851668	1.67695	0.490478	3.41901	0.000628497	0.00295748
ENSG00000126777	KTN1	kinectin 1 (kinesin receptor) (KTN1), transcript variant 2, mRNA.	12252.6	0.481577	0.140885	3.41822	0.000630327	0.00296445
ENSG00000150990	DHX37	DEAH (Asp-Glu-Ala-His) box polypeptide 37 (DHX37), mRNA.	1651.04	0.398199	0.116504	3.41791	0.000631048	0.0029662
ENSG00000168014	C2CD3	C2 calcium-dependent domain containing 3 (C2CD3), mRNA.	2192.42	0.420561	0.12311	3.41615	0.000635125	0.00298125
ENSG00000007202	KIAA0100	KIAA0100 (KIAA0100), mRNA.	6141.87	0.338281	0.0990355	3.41575	0.000636057	0.00298481
ENSG00000155066	PROM2	prominin 2 (PROM2), transcript variant 2, mRNA.	25.0465	1.04417	0.305787	3.41468	0.000638576	0.00299415
ENSG00000163673	DCLK3	doublecortin-like kinase 3 (DCLK3), mRNA.	7.85946	1.63011	0.477427	3.41435	0.000639335	0.00299688
ENSG00000020577	SAMD4A	sterile alpha motif domain containing 4A (SAMD4A), transcript variant 2, mRNA.	754.439	1.15169	0.337536	3.41204	0.000644782	0.00301909			SAMD4A
ENSG00000198015	MRPL42	mitochondrial ribosomal protein L42 (MRPL42), transcript variant 5, non-coding RNA.	1772.41	0.36673	0.107484	3.41194	0.000645026	0.0030194
ENSG00000152076	CCDC74B	coiled-coil domain containing 74B (CCDC74B), transcript variant 1, mRNA.	30.89	1.37134	0.402074	3.41066	0.000648064	0.00303029
ENSG00000204869	IGFL4	IGF-like family member 4 (IGFL4), mRNA.	3.01781	1.3887	0.407397	3.40871	0.000652716	0.00305121
ENSG00000171772	SYCE1	synaptonemal complex central element protein 1 (SYCE1), transcript variant 1, mRNA.	1.0422	2.26159	0.663535	3.4084	0.000653456	0.00305319
ENSG00000167721	TSR1	TSR1, 20S rRNA accumulation, homolog (S. cerevisiae) (TSR1), mRNA.	1224.99	0.40414	0.118594	3.40776	0.000654982	0.00305928
ENSG00000144451	SPAG16	sperm associated antigen 16 (SPAG16), transcript variant 2, mRNA.	168.063	1.08168	0.317438	3.40755	0.0006555	0.00306086
ENSG00000112208	BAG2	BCL2-associated athanogene 2 (BAG2), mRNA.	185.377	0.928427	0.272486	3.40724	0.000656224	0.0030634
ENSG00000167103	PIP5KL1	phosphatidylinositol-4-phosphate 5-kinase-like 1 (PIP5KL1), transcript variant 2, mRNA.	134.514	1.01172	0.296989	3.40659	0.000657803	0.00306993
ENSG00000074935	TUBE1	tubulin, epsilon 1 (TUBE1), mRNA.	365.53	0.584799	0.171718	3.40559	0.000660224	0.00308038
ENSG00000095932	C19orf77	chromosome 19 open reading frame 77 (C19orf77), mRNA.	1004.54	1.09047	0.320273	3.40482	0.000662078	0.00308649
ENSG00000185924	RTN4RL1	reticulon 4 receptor-like 1 (RTN4RL1), mRNA.	25.669	1.6013	0.470315	3.40473	0.000662295	0.00308666
ENSG00000103356	EARS2	glutamyl-tRNA synthetase 2, mitochondrial (EARS2), transcript variant 2, non-coding RNA.	336.327	0.535482	0.157305	3.40411	0.000663807	0.00309286
ENSG00000166025	AMOTL1	angiomotin like 1 (AMOTL1), mRNA.	1174.78	1.05459	0.309807	3.40401	0.000664032	0.00309306
ENSG00000188707	ZBED6CL	ZBED6 C-terminal like (ZBED6CL), mRNA.	455.459	1.17011	0.343848	3.40299	0.000666519	0.0031038
ENSG00000156521	TYSND1	trypsin domain containing 1 (TYSND1), transcript variant 10, non-coding RNA.	687.098	0.617271	0.181466	3.40159	0.00066996	0.00311726
ENSG00000236609	ZNF853	zinc finger protein 853 (ZNF853), mRNA.	116.018	0.974638	0.286551	3.40127	0.000670732	0.00312
ENSG00000114999	TTL	tubulin tyrosine ligase (TTL), mRNA.	1411.26	0.519821	0.152858	3.40068	0.000672186	0.00312591
ENSG00000010379	SLC6A13	solute carrier family 6 (neurotransmitter transporter, GABA), member 13 (SLC6A13), transcript variant 1, mRNA.	14.3219	1.25546	0.36925	3.40003	0.000673791	0.00313252
ENSG00000011260	UTP18	UTP18 small subunit (SSU) processome component homolog (yeast) (UTP18), mRNA.	2321.51	0.443058	0.130346	3.39909	0.000676098	0.00314239
ENSG00000185049	NELFA	negative elongation factor complex member A (NELFA), mRNA.	1309.27	0.418847	0.123329	3.39619	0.000683317	0.00317421			NELFA	NELFA
ENSG00000101444	AHCY	adenosylhomocysteinase (AHCY), transcript variant 1, mRNA.	2577.91	0.621407	0.183016	3.39536	0.000685372	0.00318202			AHCY
ENSG00000099821	POLRMT	polymerase (RNA) mitochondrial (DNA directed) (POLRMT), nuclear gene encoding mitochondrial protein, mRNA.	1527.25	0.410824	0.121008	3.39503	0.00068622	0.00318422
ENSG00000197157	SND1	staphylococcal nuclease and tudor domain containing 1 (SND1), mRNA.	5081.28	0.416076	0.122649	3.39242	0.000692777	0.00321289
ENSG00000151917	BEND6	BEN domain containing 6 (BEND6), mRNA.	7.12004	1.91076	0.56327	3.39226	0.000693184	0.0032139
ENSG00000187833	C2orf78	chromosome 2 open reading frame 78 (C2orf78), mRNA.	1.03657	2.0621	0.607901	3.39216	0.000693449	0.00321426
ENSG00000166896	XRCC6BP1	XRCC6 binding protein 1 (XRCC6BP1), mRNA.	230.855	0.676943	0.199793	3.38821	0.000703499	0.00325464
ENSG00000269781	FLJ20306	NA	36.4663	0.845654	0.249807	3.38522	0.000711199	0.00328848
ENSG00000149115	TNKS1BP1	tankyrase 1 binding protein 1, 182kDa (TNKS1BP1), mRNA.	480.357	0.595201	0.175848	3.38475	0.000712419	0.00329322
ENSG00000134897	BIVM	basic, immunoglobulin-like variable motif containing (BIVM), transcript variant 1, mRNA.	125.171	1.28695	0.380322	3.38384	0.000714804	0.00330335
ENSG00000179837	RBM15B	RNA binding motif protein 15B (RBM15B), mRNA.	3615.94	0.402754	0.119027	3.3837	0.000715152	0.00330406
ENSG00000158560	DYNC1I1	dynein, cytoplasmic 1, intermediate chain 1 (DYNC1I1), transcript variant 1, mRNA.	13.5509	1.97697	0.585067	3.37904	0.000727393	0.00335606
ENSG00000186298	PPP1CC	protein phosphatase 1, catalytic subunit, gamma isozyme (PPP1CC), transcript variant 2, mRNA.	7458.65	0.469144	0.138955	3.37623	0.000734854	0.00338865					0.736504
ENSG00000186160	CYP4Z1	cytochrome P450, family 4, subfamily Z, polypeptide 1 (CYP4Z1), mRNA.	0.991413	1.99299	0.590364	3.37586	0.000735856	0.00339062
ENSG00000133454	MYO18B	myosin XVIIIB (MYO18B), mRNA.	3945.07	1.73209	0.513237	3.37483	0.000738613	0.0034023
ENSG00000177599	ZNF491	zinc finger protein 491 (ZNF491), mRNA.	91.4934	0.755903	0.224202	3.37153	0.000747515	0.00344051
ENSG00000182903	ZNF721	zinc finger protein 721 (ZNF721), mRNA.	1400.25	0.531555	0.157749	3.36963	0.000752679	0.00346147
ENSG00000072954	TMEM38A	transmembrane protein 38A (TMEM38A), mRNA.	110.792	1.38211	0.410432	3.36744	0.000758693	0.00348536
ENSG00000269404	SPIB	Spi-B transcription factor (Spi-1/PU.1 related) (SPIB), transcript variant 4, mRNA.	697.104	1.42412	0.422904	3.36749	0.000758571	0.00348536					1.08783
ENSG00000180096	SEPT1	septin 1 (SEPT1), mRNA.	355.995	0.806522	0.239526	3.36716	0.000759456	0.00348793
ENSG00000112992	NNT	nicotinamide nucleotide transhydrogenase (NNT), nuclear gene encoding mitochondrial protein, transcript variant 1, mRNA.	4391.86	0.390357	0.115959	3.36634	0.000761725	0.0034974					1.22197
ENSG00000143851	PTPN7	protein tyrosine phosphatase, non-receptor type 7 (PTPN7), transcript variant 3, mRNA.	1747.28	1.06924	0.317768	3.36484	0.00076589	0.00351316
ENSG00000115761	NOL10	nucleolar protein 10 (NOL10), transcript variant 1, mRNA.	991.059	0.330734	0.0983803	3.36179	0.000774391	0.00354599
ENSG00000113368	LMNB1	lamin B1 (LMNB1), transcript variant 1, mRNA.	3807.25	0.731614	0.217725	3.36026	0.000778694	0.00356115					0.637453
ENSG00000132139	GAS2L2	growth arrest-specific 2 like 2 (GAS2L2), mRNA.	11.6925	0.817134	0.243177	3.36024	0.000778747	0.00356115
ENSG00000186020	ZNF529	zinc finger protein 529 (ZNF529), transcript variant 2, mRNA.	1709.29	0.608979	0.181262	3.35966	0.000780385	0.00356768
ENSG00000095002	MSH2	mutS homolog 2, colon cancer, nonpolyposis type 1 (E. coli) (MSH2), transcript variant 1, mRNA.	1566.41	0.592486	0.176371	3.35931	0.000781362	0.00357119
ENSG00000179058	C9orf50	chromosome 9 open reading frame 50 (C9orf50), mRNA.	1.93752	1.54975	0.461419	3.35867	0.000783189	0.00357858
ENSG00000135976	ANKRD36	ankyrin repeat domain 36 (ANKRD36), mRNA.	2610.22	0.685839	0.204265	3.3576	0.000786215	0.00359048
ENSG00000143799	PARP1	poly (ADP-ribose) polymerase 1 (PARP1), mRNA.	9915.17	0.680835	0.202824	3.35678	0.000788564	0.0035977
ENSG00000182512	GLRX5	glutaredoxin 5 (GLRX5), nuclear gene encoding mitochondrial protein, mRNA.	2068.03	0.829705	0.247175	3.35675	0.000788642	0.0035977
ENSG00000197785	ATAD3A	ATPase family, AAA domain containing 3A (ATAD3A), nuclear gene encoding mitochondrial protein, transcript variant 2, mRNA.	739.274	0.569105	0.169538	3.3568	0.000788504	0.0035977
ENSG00000164363	SLC6A18	solute carrier family 6, member 18 (SLC6A18), mRNA.	3.42945	1.69657	0.506292	3.35096	0.000805311	0.00366883
ENSG00000170791	CHCHD7	coiled-coil-helix-coiled-coil-helix domain containing 7 (CHCHD7), transcript variant 4, mRNA.	2075.71	0.64289	0.191993	3.34851	0.000812482	0.00369754
ENSG00000137877	SPTBN5	spectrin, beta, non-erythrocytic 5 (SPTBN5), mRNA.	259.218	0.996638	0.297751	3.34722	0.000816278	0.00371347
ENSG00000055163	CYFIP2	cytoplasmic FMR1 interacting protein 2 (CYFIP2), transcript variant 1, mRNA.	11941.8	0.537483	0.160658	3.34552	0.000821282	0.0037346
ENSG00000138400	MDH1B	malate dehydrogenase 1B, NAD (soluble) (MDH1B), mRNA.	8.47654	1.18978	0.355733	3.34459	0.000824029	0.00374409
ENSG00000116857	TMEM9	transmembrane protein 9 (TMEM9), mRNA.	774.221	0.525274	0.157087	3.34385	0.000826257	0.00375321
ENSG00000123545	NDUFAF4	NADH dehydrogenase (ubiquinone) complex I, assembly factor 4 (NDUFAF4), nuclear gene encoding mitochondrial protein, mRNA.	356.68	0.704824	0.210867	3.34251	0.000830242	0.0037693
ENSG00000107815	C10orf2	chromosome 10 open reading frame 2 (C10orf2), transcript variant 1, mRNA.	416.368	0.738003	0.220872	3.34132	0.000833817	0.0037815
ENSG00000131188	PRR7	proline rich 7 (synaptic) (PRR7), transcript variant 1, mRNA.	667.354	0.76796	0.229899	3.34042	0.000836526	0.00379198
ENSG00000179292	TMEM151A	transmembrane protein 151A (TMEM151A), mRNA.	19.1526	1.56509	0.468533	3.3404	0.000836573	0.00379198
ENSG00000102981	PARD6A	par-6 partitioning defective 6 homolog alpha (C. elegans) (PARD6A), transcript variant 1, mRNA.	133.048	0.837475	0.250739	3.34003	0.000837682	0.00379498
ENSG00000100197	CYP2D6	cytochrome P450, family 2, subfamily D, polypeptide 6 (CYP2D6), transcript variant 2, mRNA.	159.621	0.645333	0.193298	3.33854	0.000842203	0.00381208
ENSG00000172164	SNTB1	syntrophin, beta 1 (dystrophin-associated protein A1, 59kDa, basic component 1) (SNTB1), mRNA.	497.965	0.994042	0.297992	3.3358	0.000850533	0.00384023
ENSG00000110917	MLEC	malectin (MLEC), mRNA.	2519.62	0.465822	0.139678	3.33498	0.000853057	0.00385029
ENSG00000076826	CAMSAP3	calmodulin regulated spectrin-associated protein family, member 3 (CAMSAP3), transcript variant 1, mRNA.	19.073	1.09981	0.329891	3.33385	0.000856533	0.00386495
ENSG00000203778	FAM229B	family with sequence similarity 229, member B (FAM229B), mRNA.	40.0489	1.06837	0.320507	3.33338	0.000857986	0.00387048
ENSG00000185730	ZNF696	zinc finger protein 696 (ZNF696), mRNA.	113.601	0.738193	0.221489	3.33286	0.000859577	0.00387664
ENSG00000103707	MTFMT	mitochondrial methionyl-tRNA formyltransferase (MTFMT), nuclear gene encoding mitochondrial protein, mRNA.	304.808	0.45724	0.137248	3.33148	0.00086385	0.00389384
ENSG00000151952	TMEM132D	transmembrane protein 132D (TMEM132D), mRNA.	8.91889	2.25485	0.677014	3.33059	0.000866626	0.00390326
ENSG00000011451	WIZ	widely interspaced zinc finger motifs (WIZ), mRNA.	1430.02	0.391849	0.117672	3.33002	0.000868401	0.00391021			WIZ
ENSG00000186952	TMEM232	transmembrane protein 232 (TMEM232), mRNA.	15.2487	0.946641	0.284319	3.3295	0.000870015	0.00391645
ENSG00000165733	BMS1	BMS1 ribosome biogenesis factor (BMS1), mRNA.	2589.08	0.408311	0.122721	3.32714	0.000877424	0.00394692
ENSG00000163428	LRRC58	leucine rich repeat containing 58 (LRRC58), mRNA.	2672.93	0.624223	0.187683	3.32594	0.000881211	0.00396161
ENSG00000065457	ADAT1	adenosine deaminase, tRNA-specific 1 (ADAT1), transcript variant 2, non-coding RNA.	758.194	0.361834	0.108835	3.32461	0.000885432	0.00397253
ENSG00000135213	POM121C	POM121 transmembrane nucleoporin C (POM121C), mRNA.	2589.93	0.567925	0.170822	3.32466	0.000885274	0.00397253
ENSG00000165533	TTC8	tetratricopeptide repeat domain 8 (TTC8), transcript variant 2, mRNA.	70.5369	1.09036	0.327944	3.32484	0.000884697	0.00397253
ENSG00000169410	PTPN9	protein tyrosine phosphatase, non-receptor type 9 (PTPN9), mRNA.	1091.21	0.55315	0.166371	3.3248	0.000884832	0.00397253
ENSG00000188833	ENTPD8	ectonucleoside triphosphate diphosphohydrolase 8 (ENTPD8), transcript variant 1, mRNA.	15.3748	1.78368	0.536511	3.32458	0.000885508	0.00397253
ENSG00000164241	C5orf63	chromosome 5 open reading frame 63 (C5orf63), transcript variant 1, mRNA.	175.109	0.922078	0.277377	3.32428	0.000886461	0.00397522
ENSG00000240505	TNFRSF13B	tumor necrosis factor receptor superfamily, member 13B (TNFRSF13B), mRNA.	235.291	1.7164	0.516407	3.32374	0.000888199	0.00398146			TNFRSF13B
ENSG00000171103	TRMT61B	tRNA methyltransferase 61 homolog B (S. cerevisiae) (TRMT61B), mRNA.	467.455	0.332208	0.0999749	3.32291	0.000890829	0.0039922
ENSG00000198380	GFPT1	glutamine--fructose-6-phosphate transaminase 1 (GFPT1), transcript variant 1, mRNA.	2751.05	0.649732	0.195644	3.32099	0.00089699	0.0040177
ENSG00000087269	NOP14	cDNA: FLJ21102 fis, clone CAS04853, highly similar to AB000467 Homo sapiens mRNA.	1347.86	0.374712	0.112853	3.32035	0.000899058	0.00402387
ENSG00000257591	ZNF625	zinc finger protein 625 (ZNF625), transcript variant 2, non-coding RNA.	9.3453	0.795125	0.239562	3.31908	0.000903136	0.00403991
ENSG00000162458	FBLIM1	filamin binding LIM protein 1 (FBLIM1), transcript variant 2, mRNA.	6.35	1.2195	0.367525	3.31815	0.000906142	0.00405176
ENSG00000163491	NEK10	RecName: Full=Serine/threonine-protein kinase Nek10; EC=2.7.11.1; AltName: Full=Never in mitosis A-related kinase 10; Short=NimA-related protein kinase 10;	42.8358	0.851962	0.256841	3.31709	0.000909618	0.00406463
ENSG00000139269	INHBE	inhibin, beta E (INHBE), mRNA.	16.4443	0.922361	0.27815	3.31606	0.000912971	0.00407855
ENSG00000127616	SMARCA4	SWI/SNF related, matrix associated, actin dependent regulator of chromatin, subfamily a, member 4 (SMARCA4), transcript variant 3, mRNA.	11742.7	0.554872	0.167392	3.3148	0.000917095	0.00409589
ENSG00000122512	PMS2	PMS2 postmeiotic segregation increased 2 (S. cerevisiae) (PMS2), transcript variant 2, non-coding RNA.	463.323	0.43321	0.130706	3.31437	0.000918483	0.00410102
ENSG00000146576	C7orf26	chromosome 7 open reading frame 26 (C7orf26), mRNA.	1568.7	0.44581	0.134558	3.31314	0.000922533	0.00411802
ENSG00000171388	APLN	apelin (APLN), mRNA.	9.20926	1.44611	0.436539	3.31267	0.000924115	0.00412292
ENSG00000164638	SLC29A4	solute carrier family 29 (nucleoside transporters), member 4 (SLC29A4), transcript variant 1, mRNA.	21.5899	1.3719	0.414151	3.31255	0.000924503	0.0041233
ENSG00000122484	RPAP2	RNA polymerase II associated protein 2 (RPAP2), mRNA.	1652.78	0.392006	0.118398	3.31091	0.000929921	0.00414122
ENSG00000166226	CCT2	chaperonin containing TCP1, subunit 2 (beta) (CCT2), transcript variant 1, mRNA.	7461.62	0.405088	0.122409	3.3093	0.00093529	0.00416296
ENSG00000157741	UBN2	ubinuclein 2 (UBN2), mRNA.	1785.23	0.52657	0.159131	3.30902	0.000936223	0.00416602			UBN2
ENSG00000221845	C7orf65	chromosome 7 open reading frame 65 (C7orf65), mRNA.	0.869652	1.9196	0.58031	3.30788	0.000940042	0.00417974
ENSG00000161992	C16orf11	chromosome 16 open reading frame 11 (C16orf11), mRNA.	2.83058	1.44171	0.43604	3.30637	0.000945141	0.00420021
ENSG00000132692	BCAN	brevican (BCAN), transcript variant 2, mRNA.	3.11635	1.56915	0.474671	3.30575	0.00094721	0.00420831
ENSG00000185737	NRG3	neuregulin 3 (NRG3), transcript variant 1, mRNA.	305.239	2.31339	0.69984	3.3056	0.000947737	0.00420876
ENSG00000170425	ADORA2B	adenosine A2b receptor (ADORA2B), mRNA.	35.568	0.931302	0.281838	3.30439	0.000951826	0.00422331
ENSG00000196743	GM2A	GM2 ganglioside activator (GM2A), transcript variant 1, mRNA.	1482.54	0.824634	0.249606	3.30374	0.000954047	0.00423206
ENSG00000166508	MCM7	minichromosome maintenance complex component 7 (MCM7), transcript variant 2, mRNA.	8667.13	0.562029	0.170161	3.30293	0.000956818	0.00424325
ENSG00000103343	ZNF174	zinc finger protein 174 (ZNF174), transcript variant 2, mRNA.	178.844	0.538083	0.163031	3.30049	0.000965147	0.00427684
ENSG00000131368	MRPS25	mitochondrial ribosomal protein S25 (MRPS25), nuclear gene encoding mitochondrial protein, mRNA.	2541.3	0.358973	0.108779	3.30001	0.000966803	0.00428306
ENSG00000118420	UBE3D	ubiquitin protein ligase E3D (UBE3D), mRNA.	177.736	0.675352	0.204689	3.29941	0.000968874	0.00428975
ENSG00000187486	KCNJ11	potassium inwardly-rectifying channel, subfamily J, member 11 (KCNJ11), transcript variant 1, mRNA.	8.33068	1.19855	0.363444	3.29777	0.000974565	0.00431072
ENSG00000167196	FBXO22	F-box protein 22 (FBXO22), transcript variant 2, mRNA.	535.201	0.560612	0.170005	3.29761	0.000975098	0.00431196
ENSG00000073536	NLE1	notchless homolog 1 (Drosophila) (NLE1), transcript variant 1, mRNA.	588.844	0.538732	0.163424	3.29653	0.000978871	0.0043264
ENSG00000165972	CCDC38	coiled-coil domain containing 38 (CCDC38), mRNA.	47.81	0.887364	0.269529	3.29227	0.000993824	0.00438452
ENSG00000170515	PA2G4	proliferation-associated 2G4, 38kDa (PA2G4), mRNA.	2460.82	0.463875	0.140902	3.29219	0.000994087	0.00438454
ENSG00000132570	PCBD2	pterin-4 alpha-carbinolamine dehydratase/dimerization cofactor of hepatocyte nuclear factor 1 alpha (TCF1) 2 (PCBD2), mRNA.	398.011	0.47164	0.143325	3.29069	0.000999413	0.00440689
ENSG00000115884	SDC1	syndecan 1 (SDC1), transcript variant 2, mRNA.	175.736	1.3914	0.422852	3.2905	0.00100009	0.00440759			SDC1		3.29966
ENSG00000124587	PEX6	peroxisomal biogenesis factor 6 (PEX6), mRNA.	1549.84	0.482648	0.146679	3.29051	0.00100008	0.00440759
ENSG00000178093	TSSK6	Synthetic construct DNA, clone: pF1KB8782, Homo sapiens TSSK6 gene for testis-specific serine kinase 6, without stop codon, in Flexi system.	97.4543	0.564484	0.171554	3.29042	0.00100037	0.0044077
ENSG00000132406	TMEM128	transmembrane protein 128 (TMEM128), mRNA.	431.892	0.526096	0.16009	3.28625	0.00101532	0.00446894
ENSG00000113966	ARL6	ADP-ribosylation factor-like 6 (ARL6), transcript variant 2, mRNA.	55.4845	0.849298	0.258492	3.28559	0.0010177	0.00447708
ENSG00000157796	WDR19	WD repeat domain 19 (WDR19), mRNA.	1515.29	0.583655	0.177779	3.28304	0.00102696	0.00451431			WDR19
ENSG00000160325	CACFD1	calcium channel flower domain containing 1 (CACFD1), transcript variant 3, mRNA.	274.832	0.747755	0.227805	3.28244	0.00102913	0.00452269
ENSG00000087053	MTMR2	myotubularin related protein 2 (MTMR2), transcript variant 3, mRNA.	856.954	0.661429	0.201589	3.28109	0.00103408	0.00454169
ENSG00000174238	PITPNA	phosphatidylinositol transfer protein, alpha (PITPNA), mRNA.	2682.97	0.535103	0.163094	3.28096	0.00103455	0.00454182
ENSG00000101146	RAE1	RAE1 RNA export 1 homolog (S. pombe) (RAE1), transcript variant 1, mRNA.	2299.74	0.507467	0.154692	3.28051	0.00103619	0.00454787
ENSG00000113658	SMAD5	SMAD family member 5 (SMAD5), transcript variant 2, mRNA.	2175.92	0.725163	0.221131	3.27934	0.00104052	0.00456568
ENSG00000196081	ZNF724P	zinc finger protein 724, pseudogene (ZNF724P), non-coding RNA.	402.574	0.650293	0.198423	3.27731	0.001048	0.00459494
ENSG00000171385	KCND3	potassium voltage-gated channel, Shal-related subfamily, member 3 (KCND3), transcript variant 1, mRNA.	47.6084	1.05043	0.320604	3.2764	0.00105138	0.00460623
ENSG00000154118	JPH3	junctophilin 3 (JPH3), transcript variant 3, mRNA.	60.5402	1.13864	0.348138	3.27067	0.00107294	0.00469419
ENSG00000128581	RABL5	RAB, member RAS oncogene family-like 5 (RABL5), transcript variant 3, mRNA.	270.243	0.717732	0.219476	3.27021	0.00107466	0.00469855
ENSG00000117020	AKT3	v-akt murine thymoma viral oncogene homolog 3 (protein kinase B, gamma) (AKT3), transcript variant 2, mRNA.	942.229	1.14816	0.351302	3.2683	0.00108196	0.00472558
ENSG00000116337	AMPD2	adenosine monophosphate deaminase 2 (AMPD2), transcript variant 2, mRNA.	3584.02	0.608373	0.186158	3.26804	0.00108293	0.00472863
ENSG00000171533	MAP6	microtubule-associated protein 6 (MAP6), transcript variant 1, mRNA.	3.13305	1.24979	0.382462	3.26774	0.00108411	0.00473255
ENSG00000168564	CDKN2AIP	CDKN2A interacting protein (CDKN2AIP), mRNA.	2279.41	0.551797	0.168897	3.26706	0.00108669	0.00473881
ENSG00000182791	CCDC87	coiled-coil domain containing 87 (CCDC87), mRNA.	6.71222	1.10798	0.339142	3.267	0.00108693	0.00473881
ENSG00000084652	TXLNA	taxilin alpha (TXLNA), mRNA.	2102.41	0.392307	0.12017	3.26461	0.00109614	0.00477407
ENSG00000158014	SLC30A2	solute carrier family 30 (zinc transporter), member 2 (SLC30A2), transcript variant 1, mRNA.	1.68018	1.24132	0.380296	3.26407	0.00109822	0.0047819
ENSG00000123444	KBTBD4	kelch repeat and BTB (POZ) domain containing 4 (KBTBD4), transcript variant 1, mRNA.	471.461	0.499674	0.153184	3.26193	0.00110657	0.00481334
ENSG00000063978	RNF4	ring finger protein 4 (RNF4), transcript variant 2, mRNA.	4010.97	0.487648	0.149563	3.26048	0.00111223	0.00483424
ENSG00000110660	SLC35F2	solute carrier family 35, member F2 (SLC35F2), mRNA.	667.28	0.913984	0.280334	3.26034	0.0011128	0.00483548
ENSG00000146350	TBC1D32	NA	527.028	0.754101	0.231319	3.26	0.00111412	0.00483997
ENSG00000214814	FER1L6	fer-1-like 6 (C. elegans) (FER1L6), mRNA.	3.84225	1.68315	0.516322	3.25989	0.00111456	0.00484064
ENSG00000198944	SOWAHA	sosondowah ankyrin repeat domain family member A (SOWAHA), mRNA.	1.07401	1.54055	0.47261	3.25967	0.00111541	0.004843
ENSG00000103876	FAH	fumarylacetoacetate hydrolase (fumarylacetoacetase) (FAH), mRNA.	249.87	0.687421	0.210968	3.25842	0.00112035	0.00486083
ENSG00000090863	GLG1	golgi glycoprotein 1 (GLG1), transcript variant 1, mRNA.	5819.94	0.506171	0.155347	3.25832	0.00112075	0.00486136
ENSG00000181240	SLC25A41	solute carrier family 25, member 41 (SLC25A41), mRNA.	4.61462	1.13658	0.34922	3.25462	0.00113543	0.00491498
ENSG00000143434	SEMA6C	sema domain, transmembrane domain (TM), and cytoplasmic domain, (semaphorin) 6C (SEMA6C), transcript variant 1, mRNA.	2574.04	0.899038	0.276532	3.25112	0.00114951	0.00497089
ENSG00000184454	NCMAP	noncompact myelin associated protein (NCMAP), mRNA.	8.21397	1.63948	0.50455	3.2494	0.0011565	0.00499987
ENSG00000048545	GUCA1A	guanylate cyclase activator 1A (retina) (GUCA1A), mRNA.	4.58462	1.38969	0.427711	3.24913	0.0011576	0.00500334	0.434	GUCA1A
ENSG00000183624	HMCES	NA	5862.4	0.631145	0.194313	3.24808	0.00116186	0.00501921			HMCES
ENSG00000141456	PELP1	proline, glutamate and leucine rich protein 1 (PELP1), transcript variant 2, non-coding RNA.	1572.98	0.334217	0.10294	3.24672	0.00116744	0.00503548
ENSG00000126003	PLAGL2	pleiomorphic adenoma gene-like 2 (PLAGL2), mRNA.	1675.73	0.636428	0.196037	3.24648	0.00116843	0.00503608
ENSG00000184708	EIF4ENIF1	eukaryotic translation initiation factor 4E nuclear import factor 1 (EIF4ENIF1), transcript variant 3, mRNA.	1035.45	0.332608	0.10246	3.24623	0.00116945	0.00503919
ENSG00000102172	SMS	spermine synthase (SMS), transcript variant 1, mRNA.	2161.54	0.595147	0.183365	3.24571	0.0011716	0.00504718
ENSG00000015520	NPC1L1	NPC1-like 1 (NPC1L1), transcript variant 2, mRNA.	27.8954	1.38328	0.426437	3.24381	0.00117941	0.00507593
ENSG00000112787	FBRSL1	fibrosin-like 1 (FBRSL1), mRNA.	5303.53	0.695547	0.214476	3.243	0.00118276	0.00508756
ENSG00000197191	C9orf169	chromosome 9 open reading frame 169 (C9orf169), mRNA.	33.7017	1.08031	0.333153	3.24268	0.00118411	0.00509206
ENSG00000036549	ZZZ3	zinc finger, ZZ-type containing 3 (ZZZ3), mRNA.	2809.49	0.383652	0.118508	3.23734	0.00120648	0.0051791
ENSG00000187908	DMBT1	deleted in malignant brain tumors 1 (DMBT1), transcript variant 2, mRNA.	2.56876	2.51098	0.775795	3.23665	0.00120941	0.0051887
ENSG00000257727	CNPY2	canopy 2 homolog (zebrafish) (CNPY2), transcript variant 1, mRNA.	144.319	0.33933	0.10486	3.23603	0.00121204	0.00519641
ENSG00000112640	PPP2R5D	protein phosphatase 2, regulatory subunit B', delta (PPP2R5D), transcript variant 4, mRNA.	1481.92	0.390343	0.120652	3.23527	0.00121528	0.00520899
ENSG00000260001	TGFBR3L	transforming growth factor, beta receptor III-like (TGFBR3L), mRNA.	13.1889	0.874519	0.270362	3.23463	0.00121802	0.00521927
ENSG00000005007	UPF1	UPF1 regulator of nonsense transcripts homolog (yeast) (UPF1), mRNA.	4541.23	0.513148	0.158715	3.23314	0.00122439	0.00524278
ENSG00000158062	UBXN11	UBX domain protein 11 (UBXN11), transcript variant 2, mRNA.	1464.39	0.4477	0.13848	3.23295	0.00122518	0.00524482
ENSG00000170946	DNAJC24	DnaJ (Hsp40) homolog, subfamily C, member 24 (DNAJC24), mRNA.	251.033	0.682855	0.211302	3.23165	0.00123077	0.00526612
ENSG00000117868	ESYT2	extended synaptotagmin-like protein 2 (ESYT2), mRNA.	11221.4	0.455224	0.140966	3.22932	0.00124085	0.00530526
ENSG00000181472	ZBTB2	zinc finger and BTB domain containing 2 (ZBTB2), mRNA.	1692.31	0.807371	0.250056	3.22877	0.00124325	0.00531384
ENSG00000101470	TNNC2	troponin C type 2 (fast) (TNNC2), mRNA.	21.9722	0.855203	0.264967	3.22758	0.00124842	0.00533033
ENSG00000137273	FOXF2	forkhead box F2 (FOXF2), mRNA.	1.27312	2.37557	0.736033	3.22754	0.0012486	0.00533033			FOXF2
ENSG00000242173	ARHGDIG	Rho GDP dissociation inhibitor (GDI) gamma (ARHGDIG), mRNA.	4.42026	1.05308	0.326276	3.22759	0.00124837	0.00533033
ENSG00000111452	GPR133	G protein-coupled receptor 133 (GPR133), mRNA.	203.594	1.32295	0.41002	3.22654	0.00125296	0.00534761
ENSG00000115290	GRB14	growth factor receptor-bound protein 14 (GRB14), mRNA.	38.4489	1.66624	0.517015	3.22281	0.00126941	0.0054124
ENSG00000135541	AHI1	Abelson helper integration site 1 (AHI1), transcript variant 3, mRNA.	1037.84	0.883711	0.274236	3.22245	0.00127099	0.00541779
ENSG00000131871	VIMP	VCP-interacting membrane protein (VIMP), transcript variant 1, mRNA.	669.904	0.553392	0.171777	3.22158	0.00127487	0.00543298
ENSG00000184647	PRSS55	protease, serine, 55 (PRSS55), transcript variant 1, mRNA.	2.73727	1.60912	0.499566	3.22102	0.00127733	0.00543937
ENSG00000152763	WDR78	WD repeat domain 78 (WDR78), transcript variant 1, mRNA.	128.278	0.847791	0.263255	3.22042	0.00128002	0.00544809
ENSG00000119699	TGFB3	transforming growth factor, beta 3 (TGFB3), mRNA.	138.77	0.731679	0.227219	3.22015	0.00128124	0.00545057
ENSG00000187783	TMEM72	transmembrane protein 72 (TMEM72), mRNA.	19.8786	1.2225	0.379675	3.21985	0.00128257	0.00545384
ENSG00000101365	IDH3B	isocitrate dehydrogenase 3 (NAD+) beta (IDH3B), nuclear gene encoding mitochondrial protein, transcript variant 1, mRNA.	2875.92	0.356113	0.110716	3.21644	0.00129791	0.00551594
ENSG00000109758	HGFAC	HGF activator (HGFAC), mRNA.	73.2994	1.09781	0.341416	3.21546	0.00130233	0.00553153
ENSG00000105556	MIER2	mesoderm induction early response 1, family member 2 (MIER2), mRNA.	438.353	0.660735	0.205545	3.21455	0.00130648	0.00554544
ENSG00000124120	TTPAL	tocopherol (alpha) transfer protein-like (TTPAL), transcript variant 1, mRNA.	741.849	0.515747	0.160477	3.21384	0.00130975	0.00555655
ENSG00000164038	SLC9B2	solute carrier family 9, subfamily B (NHA2, cation proton antiporter 2), member 2 (SLC9B2), nuclear gene encoding mitochondrial protein, mRNA.	611.525	0.646815	0.201259	3.21384	0.00130971	0.00555655
ENSG00000078699	CBFA2T2	core-binding factor, runt domain, alpha subunit 2; translocated to, 2 (CBFA2T2), transcript variant 4, mRNA.	1339.7	0.360737	0.11228	3.21285	0.00131426	0.00557276
ENSG00000198093	ZNF649	zinc finger protein 649 (ZNF649), mRNA.	274.415	0.512226	0.159434	3.21278	0.00131455	0.00557276
ENSG00000174669	SLC29A2	solute carrier family 29 (nucleoside transporters), member 2 (SLC29A2), mRNA.	172.812	0.810298	0.252244	3.21236	0.00131648	0.0055768
ENSG00000134278	SPIRE1	spire homolog 1 (Drosophila) (SPIRE1), transcript variant 3, mRNA.	65.154	1.14214	0.355657	3.21134	0.00132117	0.00559325
ENSG00000167483	FAM129C	family with sequence similarity 129, member C (FAM129C), transcript variant 2, mRNA.	13494.7	0.882613	0.274946	3.21014	0.00132672	0.00561455					1.59079
ENSG00000133706	LARS	leucyl-tRNA synthetase (LARS), mRNA.	4134.35	0.616259	0.192219	3.20603	0.00134581	0.00568969
ENSG00000083123	BCKDHB	branched chain keto acid dehydrogenase E1, beta polypeptide (BCKDHB), nuclear gene encoding mitochondrial protein, transcript variant 2, mRNA.	377.634	0.849861	0.26514	3.20532	0.00134912	0.00570084
ENSG00000161654	LSM12	LSM12 homolog (S. cerevisiae) (LSM12), mRNA.	653.803	0.407984	0.127282	3.20536	0.00134895	0.00570084
ENSG00000089220	PEBP1	phosphatidylethanolamine binding protein 1 (PEBP1), mRNA.	6612.99	0.537264	0.167753	3.20271	0.00136139	0.00574985
ENSG00000204311	DFNB59	deafness, autosomal recessive 59 (DFNB59), mRNA.	104.057	0.660919	0.206372	3.20256	0.00136211	0.00575133
ENSG00000166813	KIF7	kinesin family member 7 (KIF7), mRNA.	115.699	1.19295	0.37267	3.20108	0.00136911	0.00577244
ENSG00000156873	PHKG2	phosphorylase kinase, gamma 2 (testis) (PHKG2), transcript variant 2, mRNA.	976.041	0.368644	0.1152	3.20004	0.00137407	0.00579105
ENSG00000167670	CHAF1A	chromatin assembly factor 1, subunit A (p150) (CHAF1A), mRNA.	2022.34	0.627663	0.196144	3.20001	0.00137421	0.00579105
ENSG00000155034	FBXL18	F-box and leucine-rich repeat protein 18 (FBXL18), mRNA.	248.612	0.59317	0.185428	3.19893	0.00137939	0.00581146
ENSG00000137571	SLCO5A1	solute carrier organic anion transporter family, member 5A1 (SLCO5A1), transcript variant 3, mRNA.	111.711	1.35512	0.423728	3.19809	0.00138339	0.00582399
ENSG00000170265	ZNF282	zinc finger protein 282 (ZNF282), mRNA.	895.851	0.338377	0.105892	3.19547	0.00139602	0.00586991
ENSG00000127152	BCL11B	B-cell CLL/lymphoma 11B (zinc finger protein) (BCL11B), transcript variant 1, mRNA.	1586.28	1.24734	0.390377	3.19521	0.00139728	0.00587375
ENSG00000084693	AGBL5	ATP/GTP binding protein-like 5 (AGBL5), transcript variant 3, mRNA.	1034.27	0.379092	0.118649	3.19508	0.00139791	0.00587495
ENSG00000143257	NR1I3	nuclear receptor subfamily 1, group I, member 3 (NR1I3), transcript variant 1, mRNA.	30.951	1.02259	0.320096	3.19463	0.00140011	0.00588274
ENSG00000214063	TSPAN4	tetraspanin 4 (TSPAN4), transcript variant 5, mRNA.	209.463	0.631792	0.19779	3.19426	0.00140189	0.00588734
ENSG00000159761	C16orf86	chromosome 16 open reading frame 86 (C16orf86), mRNA.	127.514	0.586292	0.183604	3.19324	0.00140684	0.00589937
ENSG00000109685	WHSC1	Wolf-Hirschhorn syndrome candidate 1 (WHSC1), transcript variant 8, mRNA.	7012.62	0.419402	0.131414	3.19145	0.00141562	0.00593326
ENSG00000133028	SCO1	SCO1 cytochrome c oxidase assembly protein (SCO1), nuclear gene encoding mitochondrial protein, mRNA.	606.022	0.321193	0.100642	3.19145	0.0014156	0.00593326
ENSG00000111249	CUX2	cut-like homeobox 2 (CUX2), mRNA.	92.2248	1.41541	0.443532	3.19123	0.0014167	0.00593634
ENSG00000206549	PRSS50	protease, serine, 50 (PRSS50), mRNA.	11.9004	1.14567	0.359053	3.19081	0.00141876	0.00594206
ENSG00000140153	WDR20	WD repeat domain 20 (WDR20), transcript variant 8, mRNA.	1256.33	0.517949	0.162351	3.1903	0.00142126	0.00595106				WDR20
ENSG00000011295	TTC19	tetratricopeptide repeat domain 19 (TTC19), nuclear gene encoding mitochondrial protein, transcript variant 1, mRNA.	1961.7	0.325212	0.101945	3.19009	0.00142231	0.00595396
ENSG00000174370	C11orf45	chromosome 11 open reading frame 45 (C11orf45), transcript variant 2, mRNA.	24.142	1.19924	0.375973	3.1897	0.0014242	0.00595749
ENSG00000130988	RGN	regucalcin (senescence marker protein-30) (RGN), transcript variant 2, mRNA.	17.0049	0.999845	0.313684	3.18743	0.00143545	0.00599717
ENSG00000104299	INTS9	integrator complex subunit 9 (INTS9), transcript variant 4, mRNA.	668.726	0.400237	0.125694	3.18422	0.00145145	0.00605956
ENSG00000183579	ZNRF3	zinc and ring finger 3 (ZNRF3), transcript variant 1, mRNA.	102.203	0.870505	0.273518	3.18263	0.00145946	0.00608553
ENSG00000212864	RNF208	ring finger protein 208 (RNF208), mRNA.	54.3942	1.14621	0.360266	3.18156	0.00146482	0.00610641
ENSG00000114867	EIF4G1	eukaryotic translation initiation factor 4 gamma, 1 (EIF4G1), transcript variant 2, mRNA.	8752.44	0.375174	0.11793	3.18132	0.00146604	0.0061096
ENSG00000140505	CYP1A2	cytochrome P450, family 1, subfamily A, polypeptide 2 (CYP1A2), mRNA.	3.13025	1.51324	0.475739	3.18082	0.00146857	0.00611753
ENSG00000131019	ULBP3	UL16 binding protein 3 (ULBP3), mRNA.	8.48732	1.27679	0.401649	3.17888	0.00147846	0.00614821
ENSG00000137760	ALKBH8	alkB, alkylation repair homolog 8 (E. coli) (ALKBH8), mRNA.	445.084	0.46872	0.147498	3.1778	0.001484	0.00616521
ENSG00000130734	ATG4D	autophagy related 4D, cysteine peptidase (ATG4D), mRNA.	1656.95	0.624327	0.196583	3.1759	0.00149375	0.00620117
ENSG00000038358	EDC4	enhancer of mRNA decapping 4 (EDC4), mRNA.	3220.68	0.462616	0.145744	3.17417	0.00150264	0.00623423
ENSG00000111785	RIC8B	resistance to inhibitors of cholinesterase 8 homolog B (C. elegans) (RIC8B), mRNA.	575.392	0.65093	0.205073	3.17414	0.00150281	0.00623423
ENSG00000174652	ZNF266	zinc finger protein 266 (ZNF266), transcript variant 1, mRNA.	3951.96	0.481181	0.151629	3.17341	0.00150658	0.00624683
ENSG00000141027	NCOR1	nuclear receptor corepressor 1 (NCOR1), transcript variant 3, mRNA.	7590.69	0.422293	0.133137	3.17185	0.00151469	0.00627588
ENSG00000064703	DDX20	DEAD (Asp-Glu-Ala-Asp) box polypeptide 20 (DDX20), mRNA.	1979.01	0.520459	0.164178	3.17009	0.00152393	0.00631262
ENSG00000197948	FCHSD1	FCH and double SH3 domains 1 (FCHSD1), mRNA.	984.194	1.03036	0.325049	3.16985	0.00152519	0.0063148
ENSG00000180694	TMEM64	transmembrane protein 64 (TMEM64), transcript variant 1, mRNA.	707.449	0.794458	0.250732	3.16855	0.001532	0.00633834
ENSG00000087087	SRRT	serrate RNA effector molecule homolog (Arabidopsis) (SRRT), transcript variant 3, mRNA.	8216.05	0.435655	0.137527	3.16779	0.00153603	0.00635194
ENSG00000088356	PDRG1	p53 and DNA-damage regulated 1 (PDRG1), mRNA.	828.108	0.548666	0.17321	3.16764	0.00153682	0.00635364
ENSG00000165684	SNAPC4	small nuclear RNA activating complex, polypeptide 4, 190kDa (SNAPC4), mRNA.	1124.6	0.413081	0.130437	3.1669	0.00154076	0.00636776
ENSG00000120471	TP53AIP1	tumor protein p53 regulated apoptosis inducing protein 1 (TP53AIP1), nuclear gene encoding mitochondrial protein, transcript variant 4, mRNA.	19.2743	1.84827	0.583871	3.16554	0.00154795	0.0063919
ENSG00000138615	CILP	cartilage intermediate layer protein, nucleotide pyrophosphohydrolase (CILP), mRNA.	32.6502	0.788324	0.249056	3.16525	0.00154949	0.00639603
ENSG00000130810	PPAN	peter pan homolog (Drosophila) (PPAN), mRNA.	118.265	0.549776	0.173705	3.165	0.00155084	0.00639921					1.01086
ENSG00000161896	IP6K3	inositol hexakisphosphate kinase 3 (IP6K3), transcript variant 2, mRNA.	1.13361	1.82123	0.57545	3.16488	0.00155148	0.00640028
ENSG00000141084	RANBP10	RAN binding protein 10 (RANBP10), mRNA.	2099.28	0.548912	0.173538	3.16307	0.00156115	0.00643547
ENSG00000156413	FUT6	fucosyltransferase 6 (alpha (1,3) fucosyltransferase) (FUT6), transcript variant 1, mRNA.	6.783	1.59606	0.504658	3.16267	0.00156331	0.00644126
ENSG00000120802	TMPO	thymopoietin (TMPO), transcript variant 1, mRNA.	9831.59	0.57349	0.181374	3.16192	0.00156735	0.00645478
ENSG00000197969	VPS13A	vacuolar protein sorting 13 homolog A (S. cerevisiae) (VPS13A), transcript variant D, mRNA.	5678.68	0.60429	0.191227	3.16006	0.00157738	0.00648512
ENSG00000163285	GABRG1	gamma-aminobutyric acid (GABA) A receptor, gamma 1 (GABRG1), mRNA.	1.44653	2.08874	0.661016	3.1599	0.00157824	0.00648709
ENSG00000189007	ADAT2	adenosine deaminase, tRNA-specific 2 (ADAT2), mRNA.	888.956	0.521292	0.165018	3.159	0.00158311	0.00650555
ENSG00000124664	SPDEF	SAM pointed domain containing ets transcription factor (SPDEF), transcript variant 1, mRNA.	11.7676	1.26233	0.399721	3.15804	0.00158835	0.00652391
ENSG00000185942	NKAIN3	Na+/K+ transporting ATPase interacting 3 (NKAIN3), mRNA.	18.0936	2.14181	0.678203	3.15807	0.0015882	0.00652391
ENSG00000172803	SNX32	sorting nexin 32 (SNX32), mRNA.	240.749	0.702123	0.222358	3.15762	0.00159061	0.00653164
ENSG00000143603	KCNN3	potassium intermediate/small conductance calcium-activated channel, subfamily N, member 3 (KCNN3), transcript variant 2, mRNA.	48.6586	1.22386	0.387695	3.15675	0.00159537	0.00654958
ENSG00000170917	NUDT6	nudix (nucleoside diphosphate linked moiety X)-type motif 6 (NUDT6), transcript variant 1, mRNA.	52.9613	1.08152	0.343042	3.15274	0.00161746	0.00663229
ENSG00000080824	HSP90AA1	heat shock protein 90kDa alpha (cytosolic), class A member 1 (HSP90AA1), transcript variant 2, mRNA.	37293.1	0.482438	0.153087	3.15141	0.00162486	0.006653
ENSG00000101868	POLA1	polymerase (DNA directed), alpha 1, catalytic subunit (POLA1), mRNA.	1801.82	0.583833	0.185275	3.15116	0.00162624	0.00665706
ENSG00000138002	IFT172	intraflagellar transport 172 homolog (Chlamydomonas) (IFT172), mRNA.	847.382	0.597235	0.189611	3.14979	0.00163386	0.00668375
ENSG00000169710	FASN	fatty acid synthase (FASN), mRNA.	5143.92	0.830281	0.263813	3.14723	0.00164823	0.00673735
ENSG00000032742	IFT88	intraflagellar transport 88 homolog (Chlamydomonas) (IFT88), transcript variant 1, mRNA.	449.186	0.337276	0.107227	3.14545	0.00165832	0.00677208
ENSG00000135643	KCNMB4	potassium large conductance calcium-activated channel, subfamily M, beta member 4 (KCNMB4), mRNA.	203.327	1.07008	0.340414	3.14346	0.00166961	0.00681656
ENSG00000198908	BHLHB9	basic helix-loop-helix domain containing, class B, 9 (BHLHB9), transcript variant 4, mRNA.	74.1386	0.85954	0.273606	3.14152	0.00168071	0.00685694
ENSG00000070886	EPHA8	EPH receptor A8 (EPHA8), transcript variant 2, mRNA.	5.01969	1.59127	0.506736	3.14024	0.0016881	0.00688166
ENSG00000106683	LIMK1	LIM domain kinase 1 (LIMK1), transcript variant 1, mRNA.	1318.83	0.658453	0.209686	3.14019	0.00168838	0.00688166
ENSG00000182521	TBPL2	TATA box binding protein like 2 (TBPL2), mRNA.	1.09521	1.44363	0.460012	3.13825	0.0016996	0.00692242
ENSG00000078814	MYH7B	myosin, heavy chain 7B, cardiac muscle, beta (MYH7B), mRNA.	176.145	0.645552	0.205734	3.1378	0.00170219	0.00692966
ENSG00000167123	CERCAM	cerebral endothelial cell adhesion molecule (CERCAM), mRNA.	322.392	0.775227	0.247213	3.13587	0.00171344	0.00696879
ENSG00000112242	E2F3	E2F transcription factor 3 (E2F3), transcript variant 1, mRNA.	1760.87	0.412273	0.131481	3.1356	0.00171504	0.00697363			E2F3
ENSG00000174177	CTU2	cytosolic thiouridylase subunit 2 homolog (S. pombe) (CTU2), transcript variant 1, mRNA.	463.309	0.456328	0.145541	3.13539	0.00171624	0.00697683
ENSG00000120798	NR2C1	nuclear receptor subfamily 2, group C, member 1 (NR2C1), transcript variant 1, mRNA.	2507.35	0.40813	0.130173	3.13529	0.00171687	0.00697773
ENSG00000168389	MFSD2A	major facilitator superfamily domain containing 2A (MFSD2A), transcript variant 2, mRNA.	138.762	1.0501	0.334945	3.13514	0.00171775	0.00697963
ENSG00000110651	CD81	CD81 molecule (CD81), mRNA.	7918.11	0.59097	0.188551	3.13427	0.00172283	0.00699861
ENSG00000166589	CDH16	cadherin 16, KSP-cadherin (CDH16), transcript variant 2, mRNA.	3.37959	1.22686	0.391609	3.13288	0.00173102	0.00702851
ENSG00000178229	ZNF543	zinc finger protein 543 (ZNF543), mRNA.	358.451	0.525723	0.167866	3.13181	0.00173733	0.00705079
ENSG00000189227	C15orf61	chromosome 15 open reading frame 61 (C15orf61), mRNA.	152.881	0.487914	0.155802	3.13163	0.00173838	0.00705335
ENSG00000145476	CYP4V2	cytochrome P450, family 4, subfamily V, polypeptide 2 (CYP4V2), mRNA.	487.129	0.90536	0.289317	3.1293	0.00175221	0.00710439
ENSG00000163214	DHX57	DEAH (Asp-Glu-Ala-Asp/His) box polypeptide 57 (DHX57), mRNA.	710.415	0.451579	0.144316	3.12911	0.00175336	0.00710734
ENSG00000164687	FABP5	fatty acid binding protein 5 (psoriasis-associated) (FABP5), mRNA.	468.211	0.780152	0.249326	3.12904	0.00175377	0.00710734
ENSG00000152454	ZNF256	zinc finger protein 256 (ZNF256), mRNA.	779.568	0.72007	0.230174	3.12837	0.00175781	0.007122
ENSG00000178952	TUFM	Tu translation elongation factor, mitochondrial (TUFM), nuclear gene encoding mitochondrial protein, mRNA.	4250.19	0.416586	0.133171	3.12822	0.00175871	0.00712396
ENSG00000075218	GTSE1	G-2 and S-phase expressed 1 (GTSE1), mRNA.	510.194	0.785313	0.25105	3.12812	0.00175931	0.00712468
ENSG00000140320	BAHD1	bromo adjacent homology domain containing 1 (BAHD1), mRNA.	798.453	0.38618	0.123472	3.12768	0.00176191	0.00713184
ENSG00000141040	ZNF287	zinc finger protein 287 (ZNF287), mRNA.	66.9558	1.06565	0.340978	3.12528	0.00177639	0.00718361
ENSG00000004455	AK2	adenylate kinase 2 (AK2), transcript variant 4, non-coding RNA.	3159.63	0.509569	0.163113	3.12402	0.00178397	0.00720744			AK2	AK2
ENSG00000174840	PDE12	phosphodiesterase 12 (PDE12), mRNA.	1901.99	0.422643	0.135307	3.12358	0.00178662	0.00721644
ENSG00000186716	BCR	breakpoint cluster region, mRNA (cDNA clone IMAGE:4939126).	13881	0.570692	0.182722	3.12328	0.00178845	0.00722211
ENSG00000169951	ZNF764	zinc finger protein 764 (ZNF764), transcript variant 1, mRNA.	326.241	0.362585	0.116096	3.12316	0.0017892	0.00722343
ENSG00000129437	KLK14	kallikrein-related peptidase 14 (KLK14), mRNA.	11.1549	0.800284	0.256418	3.12102	0.00180228	0.00727104
ENSG00000179409	GEMIN4	gem (nuclear organelle) associated protein 4 (GEMIN4), mRNA.	663.215	0.515274	0.165142	3.12018	0.00180742	0.00729004
ENSG00000086967	MYBPC2	myosin binding protein C, fast type (MYBPC2), mRNA.	565.52	1.49578	0.479418	3.11999	0.00180857	0.00729296					1.70492
ENSG00000166145	SPINT1	serine peptidase inhibitor, Kunitz type 1 (SPINT1), transcript variant 2, mRNA.	384.315	0.973203	0.311938	3.11986	0.00180936	0.00729441
ENSG00000124006	OBSL1	obscurin-like 1 (OBSL1), transcript variant 2, mRNA.	165.145	1.5999	0.512871	3.1195	0.00181155	0.00729756
ENSG00000230185	C9orf147	NA	19.4981	0.786725	0.252189	3.11958	0.00181106	0.00729756
ENSG00000175354	PTPN2	protein tyrosine phosphatase, non-receptor type 2 (PTPN2), transcript variant 4, mRNA.	2488.57	0.441839	0.141648	3.11928	0.00181295	0.0072987
ENSG00000157212	PAXIP1	PAX interacting (with transcription-activation domain) protein 1 (PAXIP1), mRNA.	842.146	0.508645	0.163072	3.11915	0.00181374	0.00729998
ENSG00000136628	EPRS	glutamyl-prolyl-tRNA synthetase (EPRS), mRNA.	3979.57	0.460371	0.147615	3.11873	0.00181635	0.00730877
ENSG00000008838	MED24	mediator complex subunit 24 (MED24), transcript variant 4, non-coding RNA.	2812.52	0.28924	0.0927545	3.11834	0.00181872	0.00731657
ENSG00000135702	CHST5	carbohydrate (N-acetylglucosamine 6-O) sulfotransferase 5 (CHST5), mRNA.	1.39278	1.45989	0.468246	3.11779	0.00182215	0.00732529
ENSG00000171914	TLN2	talin 2 (TLN2), mRNA.	136.531	1.03906	0.33327	3.11778	0.00182218	0.00732529
ENSG00000170616	SCRT1	scratch homolog 1, zinc finger protein (Drosophila) (SCRT1), mRNA.	3.51213	1.01257	0.324779	3.11771	0.00182263	0.00732539
ENSG00000001630	CYP51A1	cytochrome P450, family 51, subfamily A, polypeptide 1 (CYP51A1), transcript variant 1, mRNA.	50.655	0.612017	0.196366	3.11671	0.00182883	0.00734855
ENSG00000112309	B3GAT2	beta-1,3-glucuronyltransferase 2 (glucuronosyltransferase S) (B3GAT2), mRNA.	87.9506	0.704277	0.226061	3.11543	0.00183675	0.00737166
ENSG00000102230	PCYT1B	phosphate cytidylyltransferase 1, choline, beta (PCYT1B), transcript variant 3, mRNA.	34.7134	1.48267	0.476475	3.11175	0.00185983	0.00745552
ENSG00000088854	C20orf194	chromosome 20 open reading frame 194 (C20orf194), mRNA.	1655.08	0.937358	0.301272	3.11133	0.00186246	0.00746253
ENSG00000135387	CAPRIN1	cell cycle associated protein 1 (CAPRIN1), transcript variant 2, mRNA.	11486.7	0.38325	0.123207	3.11063	0.00186691	0.00747687
ENSG00000186300	ZNF555	zinc finger protein 555 (ZNF555), transcript variant 2, mRNA.	644.833	0.853277	0.274421	3.10938	0.00187483	0.00750506
ENSG00000151348	EXT2	exostosin glycosyltransferase 2 (EXT2), transcript variant 1, mRNA.	1293.68	0.390859	0.125714	3.1091	0.00187655	0.00751017
ENSG00000163938	GNL3	guanine nucleotide binding protein-like 3 (nucleolar) (GNL3), transcript variant 1, mRNA.	2876.96	0.416531	0.13401	3.1082	0.00188232	0.00752972
ENSG00000165923	AGBL2	ATP/GTP binding protein-like 2 (AGBL2), mRNA.	115.222	0.713156	0.229489	3.10759	0.00188621	0.00754087
ENSG00000176945	MUC20	mucin 20, cell surface associated (MUC20), transcript variant L, mRNA.	278.349	1.06022	0.341226	3.10709	0.00188941	0.00754746
ENSG00000172197	MBOAT1	membrane bound O-acyltransferase domain containing 1 (MBOAT1), transcript variant 1, mRNA.	755.485	0.543038	0.174785	3.10689	0.00189064	0.00754881
ENSG00000163430	FSTL1	follistatin-like 1 (FSTL1), mRNA.	110.261	1.58836	0.511288	3.10659	0.00189259	0.00755484
ENSG00000102904	TSNAXIP1	translin-associated factor X interacting protein 1 (TSNAXIP1), mRNA.	87.9114	0.676344	0.217783	3.10559	0.00189902	0.0075768
ENSG00000103599	IQCH	IQ motif containing H (IQCH), transcript variant 2, mRNA.	34.3492	0.687166	0.221301	3.10513	0.00190198	0.00758343
ENSG00000139438	FAM222A	family with sequence similarity 222, member A (FAM222A), mRNA.	108.15	0.949695	0.305985	3.10373	0.00191098	0.0076086
ENSG00000123395	C12orf44	chromosome 12 open reading frame 44 (C12orf44), transcript variant 1, mRNA.	869.41	0.730174	0.235369	3.10225	0.00192056	0.00764499
ENSG00000164236	ANKRD33B	ankyrin repeat domain 33B (ANKRD33B), mRNA.	323.291	1.19375	0.384849	3.10187	0.00192304	0.00765307
ENSG00000128050	PAICS	phosphoribosylaminoimidazole carboxylase, phosphoribosylaminoimidazole succinocarboxamide synthetase (PAICS), transcript variant 2, mRNA.	2636.12	0.713325	0.23001	3.10127	0.0019269	0.00766485
ENSG00000163453	IGFBP7	insulin-like growth factor binding protein 7 (IGFBP7), transcript variant 1, mRNA.	918.467	0.99061	0.319446	3.10103	0.0019285	0.00766941
ENSG00000198863	RUNDC1	RUN domain containing 1 (RUNDC1), mRNA.	1134.79	0.654709	0.21129	3.09862	0.00194421	0.00772653
ENSG00000113569	NUP155	nucleoporin 155kDa (NUP155), transcript variant 2, mRNA.	2886	0.481899	0.155557	3.09788	0.00194908	0.00774072				NUP155
ENSG00000168758	SEMA4C	sema domain, immunoglobulin domain (Ig), transmembrane domain (TM) and short cytoplasmic domain, (semaphorin) 4C (SEMA4C), mRNA.	308.457	1.18831	0.383996	3.09459	0.00197088	0.00781785
ENSG00000127463	EMC1	ER membrane protein complex subunit 1 (EMC1), transcript variant 4, mRNA.	1620.54	0.260675	0.0842399	3.09444	0.00197187	0.00781994
ENSG00000183570	PCBP3	poly(rC) binding protein 3 (PCBP3), transcript variant 1, mRNA.	160.757	1.6878	0.545453	3.09431	0.00197271	0.00782148
ENSG00000107833	NPM3	nucleophosmin/nucleoplasmin 3 (NPM3), mRNA.	417.172	0.66112	0.213689	3.09384	0.00197583	0.00783202
ENSG00000121774	KHDRBS1	KH domain containing, RNA binding, signal transduction associated 1 (KHDRBS1), transcript variant 1, mRNA.	8292.92	0.331768	0.107308	3.09174	0.00198987	0.00788034
ENSG00000125630	POLR1B	polymerase (RNA) I polypeptide B, 128kDa (POLR1B), transcript variant 1, mRNA.	941.628	0.497927	0.161101	3.09078	0.00199629	0.00790023
ENSG00000123358	NR4A1	nuclear receptor subfamily 4, group A, member 1 (NR4A1), transcript variant 3, mRNA.	7440.81	1.29338	0.418501	3.09049	0.00199825	0.00790371
ENSG00000156509	FBXO43	F-box protein 43 (FBXO43), transcript variant 1, non-coding RNA.	96.568	1.01929	0.329813	3.0905	0.00199817	0.00790371
ENSG00000186318	BACE1	beta-site APP-cleaving enzyme 1 (BACE1), transcript variant f, mRNA.	402.029	0.758077	0.245297	3.09045	0.00199856	0.00790371
ENSG00000151693	ASAP2	ArfGAP with SH3 domain, ankyrin repeat and PH domain 2 (ASAP2), transcript variant 1, mRNA.	511.29	0.964225	0.312013	3.09033	0.00199931	0.00790485
ENSG00000035499	DEPDC1B	DEP domain containing 1B (DEPDC1B), transcript variant 1, mRNA.	349.335	0.84092	0.272349	3.08765	0.00201743	0.00796909
ENSG00000226650	KIF4B	kinesin family member 4B (KIF4B), mRNA.	2.65435	0.978832	0.317285	3.08502	0.00203538	0.00803438
ENSG00000156374	PCGF6	polycomb group ring finger 6 (PCGF6), transcript variant 1, mRNA.	452.636	0.465747	0.150996	3.08451	0.00203889	0.00804452
ENSG00000196367	TRRAP	transformation/transcription domain-associated protein (TRRAP), transcript variant 1, mRNA.	6690.01	0.493547	0.160132	3.08212	0.00205531	0.00809803
ENSG00000163808	KIF15	kinesin family member 15 (KIF15), mRNA.	971.765	0.792442	0.257131	3.08186	0.00205713	0.00810333
ENSG00000074276	CDHR2	cadherin-related family member 2 (CDHR2), transcript variant 1, mRNA.	76.9051	0.767187	0.249122	3.07956	0.00207305	0.0081472
ENSG00000177302	TOP3A	topoisomerase (DNA) III alpha (TOP3A), mRNA.	1100.09	0.353326	0.114746	3.0792	0.00207558	0.00815527
ENSG00000196313	POM121	POM121 transmembrane nucleoporin (POM121), transcript variant 1, mRNA.	2823.01	0.533804	0.173383	3.07876	0.00207866	0.00816331
ENSG00000094963	FMO2	flavin containing monooxygenase 2 (non-functional) (FMO2), mRNA.	4.19716	1.86063	0.604374	3.07861	0.00207967	0.00816381
ENSG00000090971	NAT14	N-acetyltransferase 14 (GCN5-related, putative) (NAT14), mRNA.	217.908	0.689811	0.224082	3.07839	0.00208124	0.00816807
ENSG00000099954	CECR2	cat eye syndrome chromosome region, candidate 2 (CECR2), mRNA.	792.284	1.50205	0.487966	3.07818	0.00208267	0.00816941
ENSG00000164080	RAD54L2	RAD54-like 2 (S. cerevisiae) (RAD54L2), mRNA.	2938.07	0.419098	0.136156	3.07808	0.00208338	0.00816941
ENSG00000267845	DKFZP434A062	uncharacterized LOC26102 (DKFZP434A062), non-coding RNA.	2.28109	1.54195	0.500975	3.07789	0.00208471	0.00817038
ENSG00000129696	TTI2	TELO2 interacting protein 2 (TTI2), transcript variant 1, mRNA.	367.819	0.55509	0.180418	3.0767	0.00209309	0.00819944
ENSG00000099901	RANBP1	RAN binding protein 1 (RANBP1), mRNA.	2595.26	0.53812	0.174911	3.07653	0.00209424	0.00820208
ENSG00000152254	G6PC2	glucose-6-phosphatase, catalytic, 2 (G6PC2), transcript variant 1, mRNA.	1.47827	1.88835	0.614394	3.07351	0.00211557	0.00827798
ENSG00000254986	DPP3	dipeptidyl-peptidase 3 (DPP3), transcript variant 3, mRNA.	1028.46	0.450415	0.146615	3.07209	0.00212564	0.00831356
ENSG00000065911	MTHFD2	methylenetetrahydrofolate dehydrogenase (NADP+ dependent) 2, methenyltetrahydrofolate cyclohydrolase (MTHFD2), transcript variant 3, non-coding RNA.	1146.87	0.677712	0.220627	3.07175	0.00212808	0.00832119
ENSG00000115750	TAF1B	TATA box binding protein (TBP)-associated factor, RNA polymerase I, B, 63kDa (TAF1B), mRNA.	640.64	0.484344	0.157798	3.06939	0.00214499	0.00838155
ENSG00000172828	CES3	carboxylesterase 3 (CES3), transcript variant 1, mRNA.	68.7477	1.24913	0.407	3.06911	0.00214696	0.00838732
ENSG00000138385	SSB	Sjogren syndrome antigen B (autoantigen La) (SSB), mRNA.	2637.97	0.403229	0.131468	3.06712	0.00216135	0.00842807
ENSG00000152749	GPR180	G protein-coupled receptor 180 (GPR180), mRNA.	575.899	0.554832	0.180917	3.06678	0.00216376	0.00843553
ENSG00000099958	DERL3	derlin 3 (DERL3), transcript variant 1, mRNA.	1093.17	0.784348	0.255792	3.06635	0.00216687	0.00844574
ENSG00000143631	FLG	filaggrin (FLG), mRNA.	6.66596	1.96696	0.641877	3.06439	0.00218113	0.00849354
ENSG00000196597	ZNF782	zinc finger protein 782 (ZNF782), mRNA.	374.951	0.489564	0.159788	3.06384	0.00218516	0.00850728
ENSG00000164292	RHOBTB3	Rho-related BTB domain containing 3 (RHOBTB3), mRNA.	890.785	1.14489	0.37379	3.06293	0.0021918	0.0085273
ENSG00000004142	POLDIP2	polymerase (DNA-directed), delta interacting protein 2 (POLDIP2), mRNA.	1740.33	0.423472	0.138263	3.0628	0.00219279	0.0085292
ENSG00000136425	CIB2	calcium and integrin binding family member 2 (CIB2), transcript variant 1, mRNA.	52.2601	0.88848	0.290212	3.06149	0.00220241	0.00856466
ENSG00000125844	RRBP1	ribosome binding protein 1 (RRBP1), transcript variant 2, mRNA.	3046.23	0.820162	0.267917	3.06125	0.00220416	0.0085695
ENSG00000197355	UAP1L1	UDP-N-acteylglucosamine pyrophosphorylase 1-like 1 (UAP1L1), mRNA.	763.281	0.912784	0.298211	3.06086	0.00220699	0.00857462
ENSG00000106538	RARRES2	retinoic acid receptor responder (tazarotene induced) 2 (RARRES2), mRNA.	11.7494	1.24895	0.408134	3.06016	0.00221222	0.00859163
ENSG00000033867	SLC4A7	solute carrier family 4, sodium bicarbonate cotransporter, member 7 (SLC4A7), transcript variant 2, mRNA.	2731.56	0.560881	0.183302	3.05987	0.00221433	0.0085957
ENSG00000168269	FOXI1	forkhead box I1 (FOXI1), transcript variant 1, mRNA.	13.6368	1.41812	0.463909	3.0569	0.00223642	0.00866336
ENSG00000142530	FAM71E1	family with sequence similarity 71, member E1 (FAM71E1), mRNA.	7.06494	0.845592	0.276626	3.0568	0.00223713	0.00866404
ENSG00000133119	RFC3	replication factor C (activator 1) 3, 38kDa (RFC3), transcript variant 2, mRNA.	736.516	0.625771	0.204746	3.05633	0.00224068	0.00867581
ENSG00000169885	CALML6	calmodulin-like 6 (CALML6), mRNA.	57.3602	1.06563	0.348836	3.05483	0.0022519	0.00871531
ENSG00000136240	KDELR2	KDEL (Lys-Asp-Glu-Leu) endoplasmic reticulum protein retention receptor 2 (KDELR2), transcript variant 1, mRNA.	1413.88	0.443704	0.145333	3.05302	0.00226552	0.00876202
ENSG00000128829	EIF2AK4	eukaryotic translation initiation factor 2 alpha kinase 4 (EIF2AK4), mRNA.	3681.52	0.461959	0.15135	3.05226	0.00227122	0.00877809
ENSG00000104884	ERCC2	excision repair cross-complementing rodent repair deficiency, complementation group 2 (ERCC2), transcript variant 1, mRNA.	568.88	0.500118	0.16392	3.051	0.00228082	0.00880919
ENSG00000196503	ARL9	ADP-ribosylation factor-like 9 (ARL9), mRNA.	109.872	0.947025	0.310521	3.04979	0.00229	0.00884065
ENSG00000101421	CHMP4B	charged multivesicular body protein 4B (CHMP4B), mRNA.	3533.17	0.538377	0.176665	3.04745	0.00230794	0.00890108
ENSG00000103742	IGDCC4	immunoglobulin superfamily, DCC subclass, member 4 (IGDCC4), mRNA.	6.3555	1.01654	0.333589	3.04729	0.00230918	0.0089026
ENSG00000143319	ISG20L2	interferon stimulated exonuclease gene 20kDa-like 2 (ISG20L2), mRNA.	1043.13	0.405204	0.133272	3.04043	0.00236242	0.00907699
ENSG00000204634	TBC1D8	TBC1 domain family, member 8 (with GRAM domain) (TBC1D8), mRNA.	712.995	0.966533	0.31803	3.03913	0.00237263	0.00910801
ENSG00000004975	DVL2	dishevelled segment polarity protein 2 (DVL2), mRNA.	1416.79	0.342525	0.112769	3.03741	0.00238618	0.00915591
ENSG00000077235	GTF3C1	general transcription factor IIIC, polypeptide 1, alpha 220kDa (GTF3C1), mRNA.	3775.98	0.391494	0.128902	3.03714	0.00238831	0.009162
ENSG00000127554	GFER	growth factor, augmenter of liver regeneration (GFER), mRNA.	253.93	0.444136	0.1463	3.03579	0.00239905	0.00919614
ENSG00000137274	BPHL	biphenyl hydrolase-like (serine hydrolase) (BPHL), transcript variant 4, non-coding RNA.	79.1764	0.660826	0.217686	3.03568	0.00239991	0.00919614
ENSG00000257446	ZNF878	zinc finger protein 878 (ZNF878), mRNA.	100.474	0.875861	0.288682	3.034	0.00241332	0.00923378
ENSG00000170448	NFXL1	nuclear transcription factor, X-box binding-like 1 (NFXL1), mRNA.	497.596	0.457037	0.15067	3.03337	0.00241839	0.00924821
ENSG00000115255	REEP6	receptor accessory protein 6 (REEP6), mRNA.	20.5555	0.961329	0.31697	3.03287	0.00242239	0.00926
ENSG00000145029	NICN1	nicolin 1 (NICN1), mRNA.	483.078	0.499574	0.164721	3.03285	0.00242256	0.00926
ENSG00000105650	PDE4C	phosphodiesterase 4C, cAMP-specific (PDE4C), transcript variant 4, non-coding RNA.	18.0668	1.03425	0.341064	3.03242	0.00242604	0.00926913
ENSG00000204978	C19orf69	chromosome 19 open reading frame 69 (C19orf69), mRNA.	4.50808	1.21076	0.399307	3.03216	0.00242813	0.00927506
ENSG00000137497	NUMA1	nuclear mitotic apparatus protein 1 (NUMA1), mRNA.	9471.35	0.313723	0.10348	3.03173	0.00243157	0.00927987
ENSG00000141639	MAPK4	mitogen-activated protein kinase 4 (MAPK4), mRNA.	2.29046	2.21346	0.730084	3.03178	0.00243115	0.00927987
ENSG00000262304	SHPK	sedoheptulokinase (SHPK), mRNA.	5.88451	1.06522	0.35154	3.03014	0.00244437	0.00932034
ENSG00000164287	CDC20B	cell division cycle 20B (CDC20B), transcript variant 3, mRNA.	4.64718	1.45571	0.480459	3.02984	0.0024468	0.00932753
ENSG00000168439	STIP1	stress-induced-phosphoprotein 1 (STIP1), mRNA.	3227.47	0.498686	0.164696	3.02792	0.00246243	0.00938081
ENSG00000168890	TMEM150A	transmembrane protein 150A (TMEM150A), transcript variant 2, non-coding RNA.	198.363	0.509754	0.168387	3.02728	0.00246767	0.00939448
ENSG00000160051	IQCC	IQ motif containing C (IQCC), transcript variant 2, mRNA.	131.128	0.536691	0.177368	3.02587	0.00247922	0.00942999
ENSG00000214046	SMIM7	small integral membrane protein 7 (SMIM7), mRNA.	728.043	0.390204	0.129015	3.02448	0.00249059	0.00946481
ENSG00000006282	SPATA20	spermatogenesis associated 20 (SPATA20), transcript variant 3, mRNA.	951.259	0.755758	0.249893	3.02433	0.00249189	0.00946659
ENSG00000185482	STAC3	SH3 and cysteine rich domain 3 (STAC3), mRNA.	173.397	0.781419	0.258381	3.02429	0.00249217	0.00946659
ENSG00000054690	PLEKHH1	pleckstrin homology domain containing, family H (with MyTH4 domain) member 1 (PLEKHH1), mRNA.	60.3218	0.910386	0.30139	3.02062	0.00252257	0.00956082
ENSG00000151093	OXSM	3-oxoacyl-ACP synthase, mitochondrial (OXSM), nuclear gene encoding mitochondrial protein, transcript variant 2, mRNA.	270.771	0.413871	0.13701	3.02073	0.00252164	0.00956082
ENSG00000163382	APOA1BP	apolipoprotein A-I binding protein (APOA1BP), mRNA.	901.136	0.582676	0.192905	3.02053	0.00252332	0.00956142
ENSG00000143632	ACTA1	actin, alpha 1, skeletal muscle (ACTA1), mRNA.	28.8055	0.797578	0.264112	3.01985	0.00252896	0.00957777
ENSG00000103044	HAS3	hyaluronan synthase 3 (HAS3), transcript variant 2, mRNA.	78.4017	0.726009	0.240485	3.01894	0.00253662	0.00959903
ENSG00000172728	FUT10	fucosyltransferase 10 (alpha (1,3) fucosyltransferase) (FUT10), mRNA.	331.923	0.546761	0.181114	3.01887	0.00253719	0.00959905
ENSG00000162688	AGL	amylo-alpha-1, 6-glucosidase, 4-alpha-glucanotransferase (AGL), transcript variant 1, mRNA.	676.398	0.724121	0.239882	3.01865	0.00253903	0.00960384
ENSG00000168675	LDLRAD4	low density lipoprotein receptor class A domain containing 4 (LDLRAD4), transcript variant a2, mRNA.	9822.12	0.675343	0.223736	3.01848	0.00254044	0.00960492
ENSG00000101353	MROH8	maestro heat-like repeat family member 8 (MROH8), transcript variant 1, mRNA.	105.83	0.470311	0.155821	3.01827	0.00254223	0.00960545
ENSG00000146729	GBAS	glioblastoma amplified sequence (GBAS), nuclear gene encoding mitochondrial protein, transcript variant 1, mRNA.	1886.53	0.36444	0.120745	3.01826	0.00254227	0.00960545
ENSG00000174500	GCSAM	germinal center-associated, signaling and motility (GCSAM), transcript variant 1, mRNA.	848.967	0.990877	0.328364	3.01762	0.00254771	0.00962387
ENSG00000188981	MSANTD1	Myb/SANT-like DNA-binding domain containing 1 (MSANTD1), mRNA.	37.7331	0.838791	0.278002	3.01721	0.0025511	0.00962887
ENSG00000196476	C20orf96	chromosome 20 open reading frame 96 (C20orf96), transcript variant 1, mRNA.	446.619	0.67284	0.223002	3.01719	0.0025513	0.00962887
ENSG00000109814	UGDH	UDP-glucose 6-dehydrogenase (UGDH), transcript variant 1, mRNA.	344.177	0.727246	0.241098	3.01639	0.00255801	0.00964567
ENSG00000163697	APBB2	amyloid beta (A4) precursor protein-binding, family B, member 2 (APBB2), transcript variant 5, mRNA.	698.469	1.3899	0.460981	3.01509	0.00256903	0.00968293
ENSG00000141627	DYM	dymeclin (DYM), mRNA.	2160.26	0.332531	0.110354	3.0133	0.00258423	0.00973159
ENSG00000110104	CCDC86	coiled-coil domain containing 86 (CCDC86), mRNA.	253.96	0.563034	0.186867	3.01302	0.00258663	0.0097363			CCDC86
ENSG00000162188	GNG3	guanine nucleotide binding protein (G protein), gamma 3 (GNG3), mRNA.	15.9284	0.853506	0.283288	3.01285	0.00258803	0.00973945
ENSG00000121905	HPCA	hippocalcin (HPCA), mRNA.	2.95321	1.21098	0.402103	3.01162	0.00259861	0.00977277
ENSG00000165821	SALL2	sal-like 2 (Drosophila) (SALL2), mRNA.	98.1884	1.03659	0.344309	3.01064	0.00260699	0.00980211
ENSG00000170677	SOCS6	suppressor of cytokine signaling 6 (SOCS6), mRNA.	1103.2	0.566994	0.188438	3.00892	0.00262177	0.00984463
ENSG00000135824	RGS8	regulator of G-protein signaling 8 (RGS8), transcript variant 2, mRNA.	1.42188	2.14998	0.714636	3.00849	0.00262547	0.00985421
ENSG00000164185	ZNF474	zinc finger protein 474 (ZNF474), mRNA.	4.60981	1.03378	0.343643	3.00829	0.00262725	0.0098587
ENSG00000183048	SLC25A10	solute carrier family 25 (mitochondrial carrier; dicarboxylate transporter), member 10 (SLC25A10), nuclear gene encoding mitochondrial protein, transcript variant 2, mRNA.	54.482	0.673898	0.224141	3.00658	0.00264204	0.00990767
ENSG00000197905	TEAD4	TEA domain family member 4 (TEAD4), transcript variant 1, mRNA.	44.5945	1.70626	0.56772	3.00547	0.00265175	0.00993748
ENSG00000137285	TUBB2B	tubulin, beta 2B class IIb (TUBB2B), mRNA.	37.7547	1.51876	0.505594	3.00391	0.00266532	0.00998395
ENSG00000169758	C15orf27	chromosome 15 open reading frame 27 (C15orf27), mRNA.	41.0127	0.644069	0.214418	3.0038	0.00266629	0.00998538			C15orf27
aTable S1 and S2 from Andzelm, M.M. et al. Neuron 86, 247-63 (2015).
bTable S4, S5 and S6 from Herglotz, J. et al. Blood 127, 572-81 (2016).
